# Supplementary material for: ATAC-clock: An aging clock based on chromatin accessibility
Source: GeroScience. 2023 Nov 4;46(2):1789–806. doi: 10.1007/s11357-023-00986-0 (PMC10828344; doi:10.1007/s11357-023-00986-0)
Supplement: Supplementary file 7 — Supplementary file7 (TSV 35 KB) [file 11357_2023_986_MOESM7_ESM.tsv]

Subject	Age	Sex	GSM_atac	SAMN_atac	SRX_atac	SRR_atac	PRJNA_atac	SRP_atac	GSM_rna	SAMN_rna	SRX_rna	SRR_rna	PRJNA_rna	SRP_rna	Monocytes	Granulocytes	Lymphocytes	B_Cells	NK_Cells	T_Cells	CD4_T_Cells	CD8_T_Cells	LowQ_atac	Outlier_atac	PassesQC_atac	PassesQC_rna	PassesQC
1	CR_027	22	F	GSM5774299	SAMN24689921	SRX13637796	SRR17466798	PRJNA795127	SRP353796	GSM5774456	SAMN24688875	SRX13636752	SRR17465681	PRJNA795126	SRP353787	11.3	0.37	82.8	7.54	9.56	57.1	36	11.8	FALSE	FALSE	TRUE	FALSE	FALSE
2	CR_028	64	M	GSM5774300	SAMN24689920	SRX13637797	SRR17466797	PRJNA795127	SRP353796	GSM5774457	SAMN24688874	SRX13636753	SRR17465680	PRJNA795126	SRP353787	15.3	0.55	78.5	7.24	17.8	40.5	22.3	12.7	FALSE	FALSE	TRUE	FALSE	FALSE
3	CR_029	58	F	GSM5774301	SAMN24689919	SRX13637798	SRR17466796	PRJNA795127	SRP353796	GSM5774458	SAMN24688873	SRX13636754	SRR17465679	PRJNA795126	SRP353787	11.7	0.91	79.7	5.52	15.9	46.9	28.7	5.81	FALSE	FALSE	TRUE	TRUE	TRUE
4	CR_030	61	M	GSM5774302	SAMN24689918	SRX13637799	SRR17466795	PRJNA795127	SRP353796	GSM5774459	SAMN24688872	SRX13636755	SRR17465654	PRJNA795126	SRP353787	12	0.72	78	9.35	12.1	36.9	19.6	7.64	FALSE	FALSE	TRUE	TRUE	TRUE
5	CR_031	42	F	GSM5774303	SAMN24689917	SRX13637800	SRR17466794	PRJNA795127	SRP353796	GSM5774460	SAMN24688871	SRX13636780	SRR17465652	PRJNA795126	SRP353787	11.2	1.15	83.9	3.88	4.17	53.8	24.1	11.6	FALSE	FALSE	TRUE	TRUE	TRUE
6	CR_032	45	M	GSM5774304	SAMN24689916	SRX13637801	SRR17466793	PRJNA795127	SRP353796	GSM5774461	SAMN24688870	SRX13636781	SRR17465651	PRJNA795126	SRP353787	10.1	0.56	83.9	4.99	17.7	56.8	18.8	29.1	FALSE	FALSE	TRUE	TRUE	TRUE
7	CR_034	46	F	GSM5774305	SAMN24689915	SRX13637802	SRR17466792	PRJNA795127	SRP353796	GSM5774462	SAMN24688869	SRX13636782	SRR17465650	PRJNA795126	SRP353787	16.2	0.29	76.1	5.77	13.5	43.9	24.1	9.62	FALSE	FALSE	TRUE	TRUE	TRUE
8	CR_035	70	M	GSM5774306	SAMN24689914	SRX13637803	SRR17466791	PRJNA795127	SRP353796	GSM5774463	SAMN24688868	SRX13636783	SRR17465649	PRJNA795126	SRP353787	20.5	1.22	73.3	3.94	17.5	32.1	16.3	9.3	FALSE	FALSE	TRUE	TRUE	TRUE
9	CR_036	66	F	GSM5774307	SAMN24689913	SRX13637804	SRR17466790	PRJNA795127	SRP353796	GSM5774464	SAMN24688867	SRX13636784	SRR17465648	PRJNA795126	SRP353787	10.9	1.46	71.9	7.06	7.92	42.8	21.6	8.25	FALSE	FALSE	TRUE	TRUE	TRUE
10	CR_037	46	M	GSM5774308	SAMN24689912	SRX13637805	SRR17466789	PRJNA795127	SRP353796	GSM5774465	SAMN24688866	SRX13636785	SRR17465647	PRJNA795126	SRP353787	8.2	0.46	88.2	3.67	26.4	40.5	21.8	8.08	FALSE	FALSE	TRUE	TRUE	TRUE
11	CR_038	21	M	GSM5774309	SAMN24689911	SRX13637806	SRR17466788	PRJNA795127	SRP353796	GSM5774466	SAMN24688865	SRX13636786	SRR17465646	PRJNA795126	SRP353787	16.9	6.32	73.3	4	13.4	39.2	19.9	9.11	FALSE	FALSE	TRUE	TRUE	TRUE
12	CR_039	74	M	GSM5774310	SAMN24689910	SRX13637807	SRR17466787	PRJNA795127	SRP353796	GSM5774467	SAMN24688864	SRX13636787	SRR17465645	PRJNA795126	SRP353787	14.8	2.58	79.5	2.1	15.9	50.3	34	4.07	FALSE	FALSE	TRUE	TRUE	TRUE
13	CR_040	38	F	GSM5774311	SAMN24689909	SRX13637808	SRR17466786	PRJNA795127	SRP353796	GSM5774468	SAMN24688863	SRX13636788	SRR17465644	PRJNA795126	SRP353787	5.67	3.03	77.1	3.16	4.66	57.3	27.6	17.9	FALSE	FALSE	TRUE	TRUE	TRUE
14	CR_041	60	M	GSM5774312	SAMN24689908	SRX13637809	SRR17466785	PRJNA795127	SRP353796	GSM5774469	SAMN24688862	SRX13636789	SRR17465643	PRJNA795126	SRP353787	26.3	0.082	69.7	1.91	23.1	23.3	16.4	1.95	FALSE	FALSE	TRUE	TRUE	TRUE
15	CR_042	43	M	GSM5774313	SAMN24689907	SRX13637810	SRR17466784	PRJNA795127	SRP353796	GSM5774470	SAMN24688861	SRX13636790	SRR17465642	PRJNA795126	SRP353787	10.2	4.07	82.8	1.83	5.58	36.8	23.7	3.64	FALSE	FALSE	TRUE	TRUE	TRUE
16	CR_043	23	M	GSM5774314	SAMN24689906	SRX13637811	SRR17466783	PRJNA795127	SRP353796	GSM5774471	SAMN24688860	SRX13636791	SRR17465641	PRJNA795126	SRP353787	19.5	0.69	71.3	7.05	8.46	45.7	23.6	11.7	FALSE	FALSE	TRUE	TRUE	TRUE
17	CR_044	51	M	GSM5774315	SAMN24689905	SRX13637812	SRR17466782	PRJNA795127	SRP353796	GSM5774472	SAMN24688859	SRX13636792	SRR17465640	PRJNA795126	SRP353787	8.35	2.43	77	2.85	16.1	47.7	19.8	18.2	FALSE	FALSE	TRUE	TRUE	TRUE
18	CR_045	56	M	GSM5774316	SAMN24689904	SRX13637813	SRR17466781	PRJNA795127	SRP353796	GSM5774473	SAMN24688858	SRX13636793	SRR17465639	PRJNA795126	SRP353787	13.8	1.88	78.9	8.21	22.5	37.6	21.4	8.84	FALSE	FALSE	TRUE	TRUE	TRUE
19	CR_046	48	F	GSM5774317	SAMN24689903	SRX13637814	SRR17466780	PRJNA795127	SRP353796	GSM5774474	SAMN24688857	SRX13636794	SRR17465638	PRJNA795126	SRP353787	9.93	0.24	86.4	7.22	10.1	54.1	34	8.16	FALSE	FALSE	TRUE	TRUE	TRUE
20	CR_047	71	M	GSM5774318	SAMN24689902	SRX13637815	SRR17466779	PRJNA795127	SRP353796	GSM5774475	SAMN24688856	SRX13636795	SRR17465637	PRJNA795126	SRP353787	6.31	4.24	85.5	3.15	23.3	38.1	25.7	2.71	FALSE	FALSE	TRUE	TRUE	TRUE
21	CR_048	35	M	GSM5774319	SAMN24689901	SRX13637816	SRR17466778	PRJNA795127	SRP353796	GSM5774476	SAMN24688855	SRX13636796	SRR17465636	PRJNA795126	SRP353787	11.8	1.7	82.6	3.27	15.8	23.8	14.3	2.81	FALSE	FALSE	TRUE	TRUE	TRUE
22	CR_049	40	M	GSM5774320	SAMN24689900	SRX13637817	SRR17466777	PRJNA795127	SRP353796	GSM5774477	SAMN24688854	SRX13636797	SRR17465635	PRJNA795126	SRP353787	7.23	2.77	86.3	6.77	15.1	37.6	26.4	0.55	FALSE	FALSE	TRUE	TRUE	TRUE
23	CR_050	58	M	GSM5774321	SAMN24689899	SRX13637818	SRR17466776	PRJNA795127	SRP353796	GSM5774478	SAMN24688853	SRX13636798	SRR17465634	PRJNA795126	SRP353787	3.84	1.35	76.7	4.69	3.35	61.13	46.1	12.04	FALSE	FALSE	TRUE	FALSE	FALSE
24	CR_051	50	F	GSM5774322	SAMN24689898	SRX13637819	SRR17466775	PRJNA795127	SRP353796	GSM5774479	SAMN24688852	SRX13636799	SRR17465633	PRJNA795126	SRP353787	11.7	1.33	83.8	4.27	5.97	61.4	31.2	12.7	TRUE	TRUE	FALSE	TRUE	FALSE
25	CR_052	54	M	GSM5774323	SAMN24689897	SRX13637844	SRR17466750	PRJNA795127	SRP353796	GSM5774480	SAMN24688851	SRX13636800	SRR17465632	PRJNA795126	SRP353787	14.9	0.9	81.2	3.95	27.1	37.4	14.7	15	FALSE	FALSE	TRUE	TRUE	TRUE
26	CR_053	37	M	GSM5774324	SAMN24689896	SRX13637845	SRR17466749	PRJNA795127	SRP353796	GSM5774481	SAMN24688850	SRX13636801	SRR17465631	PRJNA795126	SRP353787	17.1	0.33	76.6	5.5	9.36	47.7	22.2	15.6	FALSE	FALSE	TRUE	TRUE	TRUE
27	CR_054	32	M	GSM5774325	SAMN24689895	SRX13637846	SRR17466748	PRJNA795127	SRP353796	GSM5774482	SAMN24688849	SRX13636802	SRR17465630	PRJNA795126	SRP353787	15.3	2.68	78.4	4.32	6.36	57.7	29.1	14.6	FALSE	FALSE	TRUE	TRUE	TRUE
28	CR_055	38	M	GSM5774326	SAMN24689894	SRX13637847	SRR17466747	PRJNA795127	SRP353796	GSM5774483	SAMN24688848	SRX13636803	SRR17465629	PRJNA795126	SRP353787	21	3.89	70.9	16.4	4.81	37.9	18.2	12.3	FALSE	FALSE	TRUE	TRUE	TRUE
29	CR_056	38	F	GSM5774327	SAMN24689893	SRX13637848	SRR17466746	PRJNA795127	SRP353796	GSM5774484	SAMN24688847	SRX13636804	SRR17465628	PRJNA795126	SRP353787	15.1	24.4	55.2	7.47	1.59	38.4	18.8	9.2	TRUE	TRUE	FALSE	TRUE	FALSE
30	CR_057	67	M	GSM5774328	SAMN24689892	SRX13637849	SRR17466745	PRJNA795127	SRP353796	GSM5774485	SAMN24688846	SRX13636805	SRR17465627	PRJNA795126	SRP353787	27.9	2.07	66.6	4.18	17.2	30.6	9.37	16.9	FALSE	FALSE	TRUE	TRUE	TRUE
31	CR_058	33	M	GSM5774329	SAMN24689891	SRX13637850	SRR17466744	PRJNA795127	SRP353796	GSM5774486	SAMN24688845	SRX13636806	SRR17465626	PRJNA795126	SRP353787	40.1	6.68	48.5	3.82	11.1	24.1	12.4	5.69	FALSE	TRUE	FALSE	TRUE	FALSE
32	CR_059	48	M	GSM5774330	SAMN24689890	SRX13637851	SRR17466743	PRJNA795127	SRP353796	GSM5774487	SAMN24688844	SRX13636807	SRR17465625	PRJNA795126	SRP353787	15	3.29	78.2	5.46	4.35	58	30	14.9	FALSE	FALSE	TRUE	TRUE	TRUE
33	CR_060	47	F	GSM5774331	SAMN24689889	SRX13637852	SRR17466742	PRJNA795127	SRP353796	GSM5774488	SAMN24688843	SRX13636808	SRR17465624	PRJNA795126	SRP353787	7.01	0.41	89.7	4.3	7.47	65	46.3	15	TRUE	TRUE	FALSE	FALSE	FALSE
34	CR_061	54	M	GSM5774332	SAMN24689888	SRX13637853	SRR17466741	PRJNA795127	SRP353796	GSM5774489	SAMN24688842	SRX13636809	SRR17465623	PRJNA795126	SRP353787	35.6	0.96	59.5	4.06	9.72	33.8	16.7	11.6	FALSE	FALSE	TRUE	FALSE	FALSE
35	CR_062	48	F	GSM5774333	SAMN24689887	SRX13637854	SRR17466740	PRJNA795127	SRP353796	GSM5774490	SAMN24688841	SRX13636810	SRR17465622	PRJNA795126	SRP353787	11.49	1.44	81.01	7.29	6.44	54.54	25.44	20.47	FALSE	FALSE	TRUE	FALSE	FALSE
36	CR_063	24	M	GSM5774334	SAMN24689886	SRX13637855	SRR17466739	PRJNA795127	SRP353796	GSM5774491	SAMN24688840	SRX13636811	SRR17465621	PRJNA795126	SRP353787	13.4	0.73	82.8	15.4	5.91	49.7	23.3	12.8	FALSE	FALSE	TRUE	TRUE	TRUE
37	CR_064	69	M	GSM5774335	SAMN24689885	SRX13637856	SRR17466738	PRJNA795127	SRP353796	GSM5774492	SAMN24688839	SRX13636812	SRR17465620	PRJNA795126	SRP353787	24	2.86	71	4.26	13.7	43.9	14.5	18.6	FALSE	FALSE	TRUE	TRUE	TRUE
38	CR_065	59	M	GSM5774336	SAMN24689884	SRX13637857	SRR17466737	PRJNA795127	SRP353796	GSM5774493	SAMN24688838	SRX13636813	SRR17465619	PRJNA795126	SRP353787	14.4	0.75	82.8	3.53	10	60.7	29.3	12.9	FALSE	FALSE	TRUE	TRUE	TRUE
39	CR_066	35	M	GSM5774337	SAMN24689883	SRX13637858	SRR17466736	PRJNA795127	SRP353796	GSM5774494	SAMN24688837	SRX13636814	SRR17465618	PRJNA795126	SRP353787	11.9	1.09	84.5	5.39	16.3	52.5	21.4	16.2	FALSE	FALSE	TRUE	TRUE	TRUE
40	CR_067	59	M	GSM5774338	SAMN24689882	SRX13637859	SRR17466735	PRJNA795127	SRP353796	GSM5774495	SAMN24688836	SRX13636815	SRR17465617	PRJNA795126	SRP353787	13.3	2.5	79.6	1.43	9.17	52.5	27.1	14.1	TRUE	TRUE	FALSE	FALSE	FALSE
41	CR_068	42	M	GSM5774339	SAMN24689881	SRX13637860	SRR17466734	PRJNA795127	SRP353796	GSM5774496	SAMN24688835	SRX13636816	SRR17465616	PRJNA795126	SRP353787	12.1	2.28	80.7	6.09	8.23	53.4	34.4	16.3	FALSE	FALSE	TRUE	TRUE	TRUE
42	CR_069	52	F	GSM5774340	SAMN24689880	SRX13637861	SRR17466733	PRJNA795127	SRP353796	GSM5774497	SAMN24688834	SRX13636817	SRR17465615	PRJNA795126	SRP353787	8.37	0.53	85.4	8.11	9.09	60.8	28.2	17.9	FALSE	FALSE	TRUE	TRUE	TRUE
43	CR_070	22	F	GSM5774341	SAMN24689879	SRX13637862	SRR17466732	PRJNA795127	SRP353796	GSM5774498	SAMN24688833	SRX13636818	SRR17465614	PRJNA795126	SRP353787	16.7	1.03	78.7	4.82	10.9	47	23.6	13.1	FALSE	FALSE	TRUE	TRUE	TRUE
44	CR_071	67	F	GSM5774342	SAMN24689878	SRX13637863	SRR17466731	PRJNA795127	SRP353796	GSM5774499	SAMN24688832	SRX13636819	SRR17465613	PRJNA795126	SRP353787	12.8	0.81	84.2	7.97	17.5	46.4	29	5.66	FALSE	FALSE	TRUE	TRUE	TRUE
45	CR_072	69	F	GSM5774343	SAMN24689877	SRX13637864	SRR17466730	PRJNA795127	SRP353796	GSM5774500	SAMN24688831	SRX13636820	SRR17465612	PRJNA795126	SRP353787	15.5	5.15	74.7	6.56	7.4	46.6	19.9	18.3	FALSE	FALSE	TRUE	TRUE	TRUE
46	CR_073	72	M	GSM5774344	SAMN24689876	SRX13637865	SRR17466729	PRJNA795127	SRP353796	GSM5774501	SAMN24688830	SRX13636821	SRR17465611	PRJNA795126	SRP353787	17.4	1	77.6	7.44	14.7	36.8	14.9	15.3	FALSE	FALSE	TRUE	TRUE	TRUE
47	CR_074	31	M	GSM5774345	SAMN24689875	SRX13637866	SRR17466728	PRJNA795127	SRP353796	GSM5774502	SAMN24688829	SRX13636822	SRR17465610	PRJNA795126	SRP353787	15.9	0.21	81.5	2.94	8.98	53.8	23.9	21.2	FALSE	FALSE	TRUE	TRUE	TRUE
48	CR_075	56	F	GSM5774346	SAMN24689874	SRX13637867	SRR17466727	PRJNA795127	SRP353796	GSM5774503	SAMN24688828	SRX13636823	SRR17465609	PRJNA795126	SRP353787	27.3	6.08	62.7	2.28	8.34	35.86	17.12	6.4	FALSE	FALSE	TRUE	FALSE	FALSE
49	CR_076	65	M	GSM5774347	SAMN24689873	SRX13637892	SRR17466702	PRJNA795127	SRP353796	GSM5774504	SAMN24688827	SRX13636824	SRR17465608	PRJNA795126	SRP353787	31	2.2	63.6	4.54	22.8	26.84	11.51	9.09	FALSE	FALSE	TRUE	FALSE	FALSE
50	CR_077	57	M	GSM5774348	SAMN24689872	SRX13637893	SRR17466701	PRJNA795127	SRP353796	GSM5774505	SAMN24688826	SRX13636825	SRR17465607	PRJNA795126	SRP353787	21.7	3.19	73.5	8.65	13.4	35.28	14.41	13.38	FALSE	FALSE	TRUE	TRUE	TRUE
51	CR_078	29	M	GSM5774349	SAMN24689871	SRX13637894	SRR17466700	PRJNA795127	SRP353796	GSM5774506	SAMN24688825	SRX13636826	SRR17465606	PRJNA795126	SRP353787	16.1	0.34	80.6	9.28	7.68	51.1	24.34	12.9	FALSE	FALSE	TRUE	TRUE	TRUE
52	CR_079	53	M	GSM5774350	SAMN24689870	SRX13637895	SRR17466699	PRJNA795127	SRP353796	GSM5774507	SAMN24688824	SRX13636827	SRR17465605	PRJNA795126	SRP353787	17.7	2.84	77.2	3.2	11.3	50.87	18.68	21.3	FALSE	FALSE	TRUE	TRUE	TRUE
53	CR_080	34	F	GSM5774351	SAMN24689869	SRX13637896	SRR17466698	PRJNA795127	SRP353796	GSM5774508	SAMN24688823	SRX13636828	SRR17465604	PRJNA795126	SRP353787	25.5	5.69	66	4.56	2.46	49.9	17.89	19.34	FALSE	FALSE	TRUE	TRUE	TRUE
54	CR_081	39	M	GSM5774352	SAMN24689868	SRX13637897	SRR17466697	PRJNA795127	SRP353796	GSM5774509	SAMN24688822	SRX13636829	SRR17465603	PRJNA795126	SRP353787	19.9	1.41	74.8	10.9	6.02	45.63	17.43	13.54	FALSE	FALSE	TRUE	TRUE	TRUE
55	CR_082	33	M	GSM5774353	SAMN24689867	SRX13637898	SRR17466696	PRJNA795127	SRP353796	GSM5774510	SAMN24688821	SRX13636830	SRR17465602	PRJNA795126	SRP353787	19.2	3.99	73.7	5.99	12	45.25	13.56	12.23	FALSE	FALSE	TRUE	TRUE	TRUE
56	CR_083	51	M	GSM5774354	SAMN24689866	SRX13637899	SRR17466695	PRJNA795127	SRP353796	GSM5774511	SAMN24688820	SRX13636831	SRR17465601	PRJNA795126	SRP353787	19.8	1.56	75.6	6.77	7.57	50.3	21.7	16.3	FALSE	FALSE	TRUE	TRUE	TRUE
57	CR_084	60	M	GSM5774355	SAMN24689865	SRX13637900	SRR17466694	PRJNA795127	SRP353796	GSM5774512	SAMN24688819	SRX13636832	SRR17465600	PRJNA795126	SRP353787	18.9	4.03	72.8	4.74	9.89	50.6	20.9	19.9	FALSE	FALSE	TRUE	TRUE	TRUE
58	CR_085	51	M	GSM5774356	SAMN24689864	SRX13637901	SRR17466693	PRJNA795127	SRP353796	GSM5774513	SAMN24688818	SRX13636833	SRR17465599	PRJNA795126	SRP353787	12.9	0.72	83.9	4.88	19.3	49.9	18.2	19.7	FALSE	FALSE	TRUE	TRUE	TRUE
59	CR_086	29	F	GSM5774357	SAMN24689863	SRX13637902	SRR17466692	PRJNA795127	SRP353796	GSM5774514	SAMN24688817	SRX13636834	SRR17465598	PRJNA795126	SRP353787	21.6	1.75	73.7	3.82	7.75	48.1	20.8	11.9	FALSE	FALSE	TRUE	TRUE	TRUE
60	CR_087	31	M	GSM5774358	SAMN24689862	SRX13637903	SRR17466691	PRJNA795127	SRP353796	GSM5774515	SAMN24688816	SRX13636835	SRR17465678	PRJNA795126	SRP353787	15.3	0.17	82	3.55	4.74	62	21.2	22.4	FALSE	FALSE	TRUE	TRUE	TRUE
61	CR_088	27	M	GSM5774359	SAMN24689861	SRX13637904	SRR17466690	PRJNA795127	SRP353796	GSM5774516	SAMN24688815	SRX13636756	SRR17465677	PRJNA795126	SRP353787	22.7	2.25	71.8	4.04	11.4	48.4	21.6	11.3	FALSE	FALSE	TRUE	TRUE	TRUE
62	CR_089	63	M	GSM5774360	SAMN24689860	SRX13637905	SRR17466689	PRJNA795127	SRP353796	GSM5774517	SAMN24688814	SRX13636757	SRR17465676	PRJNA795126	SRP353787	19.9	1.17	76.6	3.81	13.4	46.4	21.8	8.98	FALSE	FALSE	TRUE	TRUE	TRUE
63	CR_090	63	M	GSM5774361	SAMN24689859	SRX13637906	SRR17466688	PRJNA795127	SRP353796	GSM5774518	SAMN24688813	SRX13636758	SRR17465675	PRJNA795126	SRP353787	21.1	0.59	75.7	4.09	13.6	44.4	22.4	8.53	FALSE	FALSE	TRUE	TRUE	TRUE
64	CR_091	30	M	GSM5774362	SAMN24689858	SRX13637907	SRR17466687	PRJNA795127	SRP353796	GSM5774519	SAMN24688812	SRX13636759	SRR17465674	PRJNA795126	SRP353787	9.9	2.38	83.2	9.04	8.59	55	28.4	17.5	FALSE	FALSE	TRUE	TRUE	TRUE
65	CR_092	26	F	GSM5774363	SAMN24689857	SRX13637908	SRR17466686	PRJNA795127	SRP353796	GSM5774520	SAMN24688811	SRX13636760	SRR17465673	PRJNA795126	SRP353787	11.5	0.59	85.4	5.38	18.1	53.8	21.7	20.3	FALSE	FALSE	TRUE	TRUE	TRUE
66	CR_093	51	M	GSM5774364	SAMN24689856	SRX13637909	SRR17466685	PRJNA795127	SRP353796	GSM5774521	SAMN24688810	SRX13636761	SRR17465672	PRJNA795126	SRP353787	17.7	2.84	74.1	5.28	7.94	52.3	20.1	25.1	FALSE	FALSE	TRUE	TRUE	TRUE
67	CR_094	45	M	GSM5774365	SAMN24689855	SRX13637910	SRR17466684	PRJNA795127	SRP353796	GSM5774522	SAMN24688809	SRX13636762	SRR17465671	PRJNA795126	SRP353787	14	0.24	81.9	6.53	24.6	40.3	22.1	15.8	FALSE	FALSE	TRUE	TRUE	TRUE
68	CR_095	46	M	GSM5774366	SAMN24689854	SRX13637911	SRR17466683	PRJNA795127	SRP353796	GSM5774523	SAMN24688808	SRX13636763	SRR17465670	PRJNA795126	SRP353787	14.2	5.9	76.7	3.03	12.2	52.1	17	13.8	FALSE	FALSE	TRUE	TRUE	TRUE
69	CR_096	66	F	GSM5774367	SAMN24689853	SRX13637912	SRR17466682	PRJNA795127	SRP353796	GSM5774524	SAMN24688807	SRX13636764	SRR17465669	PRJNA795126	SRP353787	12.3	7.29	78.1	3.64	13.4	52.5	29.1	7.56	FALSE	FALSE	TRUE	TRUE	TRUE
70	CR_097	57	F	GSM5774368	SAMN24689852	SRX13637913	SRR17466681	PRJNA795127	SRP353796	GSM5774525	SAMN24688806	SRX13636765	SRR17465668	PRJNA795126	SRP353787	9.53	1.1	85.6	6.61	20.7	45.6	19.5	16.8	FALSE	FALSE	TRUE	TRUE	TRUE
71	CR_098	27	F	GSM5774369	SAMN24689851	SRX13637914	SRR17466680	PRJNA795127	SRP353796	GSM5774526	SAMN24688805	SRX13636766	SRR17465667	PRJNA795126	SRP353787	11.8	1.07	83.7	7.68	6.88	57.9	24.3	16.6	FALSE	FALSE	TRUE	TRUE	TRUE
72	CR_099	62	M	GSM5774370	SAMN24689850	SRX13637915	SRR17466679	PRJNA795127	SRP353796	GSM5774527	SAMN24688804	SRX13636767	SRR17465666	PRJNA795126	SRP353787	10.6	0.075	87.3	12.8	16.8	39.7	31.7	6.72	FALSE	FALSE	TRUE	TRUE	TRUE
73	CR_100	25	M	GSM5774371	SAMN24689849	SRX13637929	SRR17466665	PRJNA795127	SRP353796	GSM5774528	SAMN24688803	SRX13636768	SRR17465665	PRJNA795126	SRP353787	5.77	0.021	92.3	7.19	9.36	65.2	36.6	27.5	FALSE	FALSE	TRUE	TRUE	TRUE
74	CR_101	41	M	GSM5774372	SAMN24689848	SRX13637930	SRR17466664	PRJNA795127	SRP353796	GSM5774529	SAMN24688802	SRX13636769	SRR17465664	PRJNA795126	SRP353787	11.5	0.23	84	8.09	6.27	56.9	33.8	19.9	FALSE	FALSE	TRUE	TRUE	TRUE
75	CR_102	57	M	GSM5774373	SAMN24689847	SRX13637931	SRR17466663	PRJNA795127	SRP353796	GSM5774530	SAMN24688801	SRX13636770	SRR17465663	PRJNA795126	SRP353787	21.9	1.62	72.4	10.6	9.84	27.4	20.4	3.57	FALSE	TRUE	FALSE	TRUE	FALSE
76	CR_103	30	F	GSM5774374	SAMN24689846	SRX13637932	SRR17466662	PRJNA795127	SRP353796	GSM5774531	SAMN24688800	SRX13636771	SRR17465662	PRJNA795126	SRP353787	10.4	0.14	86.1	14.5	5.69	48.8	30.1	14.6	FALSE	FALSE	TRUE	TRUE	TRUE
77	CR_104	23	M	GSM5774375	SAMN24689845	SRX13637933	SRR17466661	PRJNA795127	SRP353796	GSM5774532	SAMN24688799	SRX13636772	SRR17465661	PRJNA795126	SRP353787	10.8	6.16	80.3	7.93	7.69	50.4	26.5	18.5	FALSE	FALSE	TRUE	TRUE	TRUE
78	CR_105	42	M	GSM5774376	SAMN24689844	SRX13637934	SRR17466660	PRJNA795127	SRP353796	GSM5774533	SAMN24688798	SRX13636773	SRR17465660	PRJNA795126	SRP353787	10.6	0.071	87.6	9.58	10.4	54.7	29.9	22.7	FALSE	FALSE	TRUE	TRUE	TRUE
79	CR_106	51	F	GSM5774377	SAMN24689843	SRX13637935	SRR17466659	PRJNA795127	SRP353796	GSM5774534	SAMN24688797	SRX13636774	SRR17465659	PRJNA795126	SRP353787	8.08	0.079	88	12.2	4.47	57.6	35.3	14.9	FALSE	FALSE	TRUE	TRUE	TRUE
80	CR_107	33	F	GSM5774378	SAMN24689842	SRX13637936	SRR17466658	PRJNA795127	SRP353796	GSM5774535	SAMN24688796	SRX13636775	SRR17465658	PRJNA795126	SRP353787	14.8	0.91	81.3	6.2	9.62	53	22.5	15.5	FALSE	FALSE	TRUE	TRUE	TRUE
81	CR_108	71	M	GSM5774379	SAMN24689841	SRX13637937	SRR17466657	PRJNA795127	SRP353796	GSM5774536	SAMN24688795	SRX13636776	SRR17465657	PRJNA795126	SRP353787	15.2	0.79	79.8	4.55	11.3	53.5	31.1	5.97	FALSE	FALSE	TRUE	TRUE	TRUE
82	CR_109	32	M	GSM5774380	SAMN24689840	SRX13637938	SRR17466656	PRJNA795127	SRP353796	GSM5774537	SAMN24688794	SRX13636777	SRR17465656	PRJNA795126	SRP353787	14.9	1.94	80	12.6	10.5	41.6	16.3	16.1	FALSE	FALSE	TRUE	TRUE	TRUE
83	CR_110	20	M	GSM5774381	SAMN24689839	SRX13637939	SRR17466655	PRJNA795127	SRP353796	GSM5774538	SAMN24688793	SRX13636778	SRR17465655	PRJNA795126	SRP353787	18.5	0.22	79.3	3.44	18.6	43.9	13.9	17.6	FALSE	FALSE	TRUE	TRUE	TRUE
84	CR_111	22	M	GSM5774382	SAMN24689838	SRX13637940	SRR17466654	PRJNA795127	SRP353796	GSM5774539	SAMN24688792	SRX13636779	SRR17465653	PRJNA795126	SRP353787	14.8	0.84	81.3	6.88	6.96	55.2	18.6	26.3	FALSE	FALSE	TRUE	TRUE	TRUE
85	CR_112	67	M	GSM5774383	SAMN24689837	SRX13637941	SRR17466653	PRJNA795127	SRP353796	GSM6102371	SAMN28064529	SRX15139568	SRR19068796	PRJNA795126	SRP353787	17.61	2.05	77.66	4.2	13.77	36.38	19.87	7.34	FALSE	FALSE	TRUE	TRUE	TRUE
86	CR_113	31	M	GSM5774384	SAMN24689836	SRX13637942	SRR17466652	PRJNA795127	SRP353796	GSM6102372	SAMN28064528	SRX15139569	SRR19068795	PRJNA795126	SRP353787	10.67	4.02	83.21	3.16	4.81	42.45	18.84	12.99	FALSE	FALSE	TRUE	TRUE	TRUE
87	CR_114	37	M	GSM5774385	SAMN24689835	SRX13637943	SRR17466651	PRJNA795127	SRP353796	GSM6102373	SAMN28064527	SRX15139570	SRR19068794	PRJNA795126	SRP353787	15.72	5.1	76.54	3.95	8.93	33.03	13.92	9.61	FALSE	FALSE	TRUE	TRUE	TRUE
88	CR_115	28	M	GSM5774386	SAMN24689834	SRX13637944	SRR17466650	PRJNA795127	SRP353796	GSM6102374	SAMN28064526	SRX15139571	SRR19068793	PRJNA795126	SRP353787	18.6	1.73	78.05	3.73	11.97	38.51	16.24	9.33	FALSE	FALSE	TRUE	TRUE	TRUE
89	CR_116	63	M	GSM5774387	SAMN24689833	SRX13637945	SRR17466649	PRJNA795127	SRP353796	GSM6102375	SAMN28064525	SRX15139572	SRR19068792	PRJNA795126	SRP353787	19.89	2.49	75.3	6.69	18.03	28.12	12.97	7.14	FALSE	FALSE	TRUE	TRUE	TRUE
90	CR_117	56	M	GSM5774388	SAMN24689832	SRX13637946	SRR17466648	PRJNA795127	SRP353796	GSM6102376	SAMN28064524	SRX15139573	SRR19068791	PRJNA795126	SRP353787	14.24	7.71	75.57	10.27	8.02	43.2	21.53	10.79	FALSE	FALSE	TRUE	FALSE	FALSE
91	CR_118	53	M	GSM5774389	SAMN24689831	SRX13637947	SRR17466647	PRJNA795127	SRP353796	GSM6102377	SAMN28064523	SRX15139574	SRR19068790	PRJNA795126	SRP353787	NA	NA	NA	NA	NA	NA	NA	NA	FALSE	FALSE	TRUE	TRUE	TRUE
92	CR_119	52	M	GSM5774390	SAMN24689830	SRX13637948	SRR17466646	PRJNA795127	SRP353796	GSM6102378	SAMN28064522	SRX15139575	SRR19068789	PRJNA795126	SRP353787	18.39	6.15	72.57	3.12	22.51	27.54	11.17	9.58	FALSE	FALSE	TRUE	FALSE	FALSE
93	CR_120	39	M	GSM5774391	SAMN24689829	SRX13637949	SRR17466645	PRJNA795127	SRP353796	GSM6102379	SAMN28064521	SRX15139576	SRR19068788	PRJNA795126	SRP353787	11.05	1.44	82.93	10.33	15.23	33.63	20.05	4.75	FALSE	FALSE	TRUE	TRUE	TRUE
94	CR_121	64	F	GSM5774392	SAMN24689828	SRX13637950	SRR17466644	PRJNA795127	SRP353796	GSM6102380	SAMN28064520	SRX15139577	SRR19068787	PRJNA795126	SRP353787	24.85	0.17	73.19	2.71	6.21	57.85	36.42	11.05	FALSE	FALSE	TRUE	TRUE	TRUE
95	CR_122	59	M	GSM5774393	SAMN24689827	SRX13637951	SRR17466643	PRJNA795127	SRP353796	GSM6102381	SAMN28064519	SRX15139578	SRR19068786	PRJNA795126	SRP353787	14.34	0.23	82.7	6.75	10.95	38.76	21.52	6.05	FALSE	FALSE	TRUE	TRUE	TRUE
96	CR_123	66	M	NA	NA	NA	NA	NA	NA	GSM6102382	SAMN28064518	SRX15139579	SRR19068785	PRJNA795126	SRP353787	NA	NA	NA	NA	NA	NA	NA	NA	FALSE	FALSE	FALSE	TRUE	FALSE
97	CR_124	26	M	GSM5774394	SAMN24689826	SRX13637952	SRR17466642	PRJNA795127	SRP353796	GSM6102383	SAMN28064517	SRX15139580	SRR19068784	PRJNA795126	SRP353787	33.9	4.94	57.02	2.33	15.71	25.96	11.53	7.51	FALSE	FALSE	TRUE	TRUE	TRUE
98	CR_125	34	F	GSM5774395	SAMN24689825	SRX13637820	SRR17466774	PRJNA795127	SRP353796	GSM6102384	SAMN28064516	SRX15139581	SRR19068783	PRJNA795126	SRP353787	8.19	2.5	86.8	5.98	2.57	55.74	23.45	24.11	FALSE	FALSE	TRUE	TRUE	TRUE
99	CR_126	52	M	GSM5774396	SAMN24689824	SRX13637821	SRR17466773	PRJNA795127	SRP353796	GSM6102385	SAMN28064515	SRX15139582	SRR19068782	PRJNA795126	SRP353787	20.93	1.98	74.85	4.97	7.23	43.87	23.98	15.68	FALSE	FALSE	TRUE	TRUE	TRUE
100	CR_127	35	F	GSM5774397	SAMN24689823	SRX13637822	SRR17466772	PRJNA795127	SRP353796	GSM6102386	SAMN28064514	SRX15139583	SRR19068781	PRJNA795126	SRP353787	9.39	0.05	89.16	4.85	10.52	69.21	32.07	27.23	TRUE	TRUE	FALSE	FALSE	FALSE
101	CR_128	32	F	GSM5774398	SAMN24689822	SRX13637823	SRR17466771	PRJNA795127	SRP353796	GSM6102387	SAMN28064513	SRX15139584	SRR19068780	PRJNA795126	SRP353787	16.07	2.66	77.97	8.5	14.4	41.19	19.57	13.53	FALSE	FALSE	TRUE	TRUE	TRUE
102	CR_129	50	M	GSM5774399	SAMN24689821	SRX13637824	SRR17466770	PRJNA795127	SRP353796	GSM6102388	SAMN28064512	SRX15139585	SRR19068779	PRJNA795126	SRP353787	19.11	3.27	71.01	9.03	22.37	22.22	11.54	4.48	FALSE	FALSE	TRUE	TRUE	TRUE
103	CR_130	61	M	GSM5774400	SAMN24689820	SRX13637825	SRR17466769	PRJNA795127	SRP353796	GSM6102389	SAMN28064511	SRX15139586	SRR19068778	PRJNA795126	SRP353787	19.67	0.1	77.45	4.64	5.23	61.1	36.86	12.35	FALSE	FALSE	TRUE	TRUE	TRUE
104	CR_131	72	F	GSM5774401	SAMN24689819	SRX13637826	SRR17466768	PRJNA795127	SRP353796	GSM6102390	SAMN28064510	SRX15139587	SRR19068777	PRJNA795126	SRP353787	18.37	1.91	71.51	3.55	12.49	36.8	20.33	7.32	FALSE	FALSE	TRUE	TRUE	TRUE
105	CR_132	43	M	GSM5774402	SAMN24689818	SRX13637827	SRR17466767	PRJNA795127	SRP353796	GSM6102391	SAMN28064509	SRX15139588	SRR19068776	PRJNA795126	SRP353787	21.91	12.77	58.58	7.75	4.18	33.58	17.12	8.55	TRUE	TRUE	FALSE	TRUE	FALSE
106	CR_133	38	M	GSM5774403	SAMN24689817	SRX13637828	SRR17466766	PRJNA795127	SRP353796	GSM6102392	SAMN28064508	SRX15139589	SRR19068775	PRJNA795126	SRP353787	18.03	2.71	75.36	8.36	8.15	43.49	22.95	10.09	FALSE	FALSE	TRUE	TRUE	TRUE
107	CR_134	57	M	GSM5774404	SAMN24689816	SRX13637829	SRR17466765	PRJNA795127	SRP353796	GSM6102393	SAMN28064507	SRX15139590	SRR19068774	PRJNA795126	SRP353787	21.8	6.11	67.37	5.22	6.78	38.07	17.55	9.21	FALSE	FALSE	TRUE	TRUE	TRUE
108	CR_135	41	M	GSM5774405	SAMN24689815	SRX13637830	SRR17466764	PRJNA795127	SRP353796	GSM6102394	SAMN28064506	SRX15139591	SRR19068773	PRJNA795126	SRP353787	15.57	3.6	76.7	5.98	5.05	47.79	16.41	16.44	FALSE	FALSE	TRUE	TRUE	TRUE
109	CR_136	37	M	GSM5774406	SAMN24689814	SRX13637831	SRR17466763	PRJNA795127	SRP353796	GSM6102395	SAMN28064505	SRX15139592	SRR19068772	PRJNA795126	SRP353787	20.76	0.13	76.49	7.6	3.38	58.32	34	14.23	FALSE	FALSE	TRUE	TRUE	TRUE
110	CR_137	42	F	GSM5774407	SAMN24689813	SRX13637832	SRR17466762	PRJNA795127	SRP353796	GSM6102396	SAMN28064504	SRX15139593	SRR19068771	PRJNA795126	SRP353787	18.66	0.19	79.36	5.95	6.05	61.65	35.9	16.73	FALSE	FALSE	TRUE	TRUE	TRUE
111	CR_138	43	M	GSM5774408	SAMN24689812	SRX13637833	SRR17466761	PRJNA795127	SRP353796	GSM6102397	SAMN28064503	SRX15139594	SRR19068770	PRJNA795126	SRP353787	23.76	0.06	74.55	3.81	10.85	50.78	28.26	14.66	FALSE	FALSE	TRUE	TRUE	TRUE
112	CR_139	51	M	GSM5774409	SAMN24689811	SRX13637834	SRR17466760	PRJNA795127	SRP353796	GSM6102398	SAMN28064502	SRX15139595	SRR19068769	PRJNA795126	SRP353787	21.67	0.26	75.66	3.88	10.67	52.02	19.93	26.99	FALSE	FALSE	TRUE	TRUE	TRUE
113	CR_140	55	M	GSM5774410	SAMN24689810	SRX13637835	SRR17466759	PRJNA795127	SRP353796	GSM6102399	SAMN28064501	SRX15139596	SRR19068768	PRJNA795126	SRP353787	26.24	0.08	72.07	11.03	6.88	45.35	25.47	8.63	FALSE	FALSE	TRUE	TRUE	TRUE
114	CR_141	28	M	GSM5774411	SAMN24689809	SRX13637836	SRR17466758	PRJNA795127	SRP353796	GSM6102400	SAMN28064500	SRX15139597	SRR19068767	PRJNA795126	SRP353787	32.34	0.31	64.88	4.14	6.57	47.17	27.38	11.97	TRUE	TRUE	FALSE	TRUE	FALSE
115	CR_142	52	F	GSM5774412	SAMN24689808	SRX13637837	SRR17466757	PRJNA795127	SRP353796	GSM6102401	SAMN28064499	SRX15139598	SRR19068766	PRJNA795126	SRP353787	21.14	0.07	76.29	10.96	7.38	48.46	30.22	7.87	FALSE	FALSE	TRUE	TRUE	TRUE
116	CR_143	65	M	GSM5774413	SAMN24689807	SRX13637838	SRR17466756	PRJNA795127	SRP353796	GSM6102402	SAMN28064498	SRX15139599	SRR19068765	PRJNA795126	SRP353787	17.5	0.09	80.21	2.65	7.36	64.26	25.13	27.41	FALSE	FALSE	TRUE	TRUE	TRUE
117	CR_144	52	M	GSM5774414	SAMN24689806	SRX13637839	SRR17466755	PRJNA795127	SRP353796	GSM6102403	SAMN28064497	SRX15139600	SRR19068764	PRJNA795126	SRP353787	18.82	3.96	73.7	5.97	7.04	34.91	9.31	10.1	FALSE	FALSE	TRUE	TRUE	TRUE
118	CR_145	64	M	GSM5774415	SAMN24689805	SRX13637840	SRR17466754	PRJNA795127	SRP353796	GSM6102404	SAMN28064496	SRX15139601	SRR19068763	PRJNA795126	SRP353787	33.01	4.55	60.25	1.73	19.37	23.98	12.93	3.98	FALSE	FALSE	TRUE	TRUE	TRUE
119	CR_146	62	M	GSM5774416	SAMN24689804	SRX13637841	SRR17466753	PRJNA795127	SRP353796	GSM6102405	SAMN28064495	SRX15139602	SRR19068762	PRJNA795126	SRP353787	15.31	1.45	81.45	4.93	11.28	36.19	10.76	13.6	FALSE	FALSE	TRUE	TRUE	TRUE
120	CR_147	37	M	GSM5774417	SAMN24689803	SRX13637842	SRR17466752	PRJNA795127	SRP353796	GSM6102406	SAMN28064494	SRX15139603	SRR19068761	PRJNA795126	SRP353787	23.48	0.24	74.29	7.45	7.74	34.55	17.83	6.63	FALSE	FALSE	TRUE	TRUE	TRUE
121	CR_148	33	M	GSM5774418	SAMN24689802	SRX13637843	SRR17466751	PRJNA795127	SRP353796	GSM6102407	SAMN28064493	SRX15139604	SRR19068760	PRJNA795126	SRP353787	15.8	13.92	67.3	5.48	8.08	34.35	12.45	9.27	TRUE	TRUE	FALSE	TRUE	FALSE
122	CR_149	44	M	NA	NA	NA	NA	NA	NA	GSM6102408	SAMN28064492	SRX15139605	SRR19068759	PRJNA795126	SRP353787	NA	NA	NA	NA	NA	NA	NA	NA	FALSE	FALSE	FALSE	TRUE	FALSE
123	CR_150	34	M	GSM5774419	SAMN24689801	SRX13637868	SRR17466726	PRJNA795127	SRP353796	GSM6102409	SAMN28064491	SRX15139606	SRR19068758	PRJNA795126	SRP353787	28.49	1.45	66.39	7.36	11.48	27.5	10.45	7.76	FALSE	FALSE	TRUE	TRUE	TRUE
124	CR_151	50	F	GSM5774420	SAMN24689800	SRX13637869	SRR17466725	PRJNA795127	SRP353796	GSM6102410	SAMN28064490	SRX15139607	SRR19068757	PRJNA795126	SRP353787	27.85	0.8	69.13	5.01	18.08	31.93	16.82	6.06	FALSE	FALSE	TRUE	TRUE	TRUE
125	CR_152	47	M	GSM5774421	SAMN24689799	SRX13637870	SRR17466724	PRJNA795127	SRP353796	GSM6102411	SAMN28064489	SRX15139608	SRR19068756	PRJNA795126	SRP353787	18.72	1.46	76.58	5.49	10.29	36.18	16.09	7.19	FALSE	FALSE	TRUE	TRUE	TRUE
126	CR_153	46	M	GSM5774422	SAMN24689798	SRX13637871	SRR17466723	PRJNA795127	SRP353796	GSM6102412	SAMN28064488	SRX15139609	SRR19068755	PRJNA795126	SRP353787	16.87	0.71	79.67	7.71	12.39	31.15	15.98	5.17	FALSE	FALSE	TRUE	TRUE	TRUE
127	CR_154	44	M	GSM5774423	SAMN24689797	SRX13637872	SRR17466722	PRJNA795127	SRP353796	GSM6102413	SAMN28064487	SRX15139610	SRR19068754	PRJNA795126	SRP353787	20.18	0.04	78.99	2.76	4.58	66.37	32.91	22.67	FALSE	FALSE	TRUE	TRUE	TRUE
128	CR_155	32	M	GSM5774424	SAMN24689796	SRX13637873	SRR17466721	PRJNA795127	SRP353796	GSM6102414	SAMN28064486	SRX15139611	SRR19068753	PRJNA795126	SRP353787	18.3	0.06	79.73	7.45	7.28	57.89	33.8	9.33	FALSE	FALSE	TRUE	TRUE	TRUE
129	CR_156	60	M	GSM5774425	SAMN24689795	SRX13637874	SRR17466720	PRJNA795127	SRP353796	GSM6102415	SAMN28064485	SRX15139612	SRR19068752	PRJNA795126	SRP353787	18.15	1.56	77.88	6	11.49	36.76	13.97	15.71	FALSE	FALSE	TRUE	TRUE	TRUE
130	CR_157	62	M	GSM5774426	SAMN24689794	SRX13637875	SRR17466719	PRJNA795127	SRP353796	GSM6102416	SAMN28064484	SRX15139613	SRR19068751	PRJNA795126	SRP353787	18.11	0.46	79.45	2.73	13.77	29.72	11.4	5.45	FALSE	FALSE	TRUE	TRUE	TRUE
131	CR_158	40	M	GSM5774427	SAMN24689793	SRX13637876	SRR17466718	PRJNA795127	SRP353796	GSM6102417	SAMN28064483	SRX15139614	SRR19068750	PRJNA795126	SRP353787	22.02	0.16	73.4	3.51	13.63	49.58	25.83	13.3	TRUE	TRUE	FALSE	TRUE	FALSE
132	CR_159	24	F	GSM5774428	SAMN24689792	SRX13637877	SRR17466717	PRJNA795127	SRP353796	GSM6102418	SAMN28064482	SRX15139615	SRR19068749	PRJNA795126	SRP353787	14.29	0.05	82.76	5.54	9.83	56.48	30.91	11.84	FALSE	FALSE	TRUE	TRUE	TRUE
133	CR_160	57	M	GSM5774429	SAMN24689791	SRX13637878	SRR17466716	PRJNA795127	SRP353796	GSM6102419	SAMN28064481	SRX15139616	SRR19068748	PRJNA795126	SRP353787	22.8	8.35	66.53	4.16	8.65	28.25	10.26	7.72	FALSE	FALSE	TRUE	TRUE	TRUE
134	CR_161	45	M	GSM5774430	SAMN24689790	SRX13637879	SRR17466715	PRJNA795127	SRP353796	GSM6102420	SAMN28064480	SRX15139617	SRR19068747	PRJNA795126	SRP353787	15.17	1.35	81.67	5.55	10.96	33.69	17.94	3.09	FALSE	FALSE	TRUE	TRUE	TRUE
135	CR_162	32	M	GSM5774431	SAMN24689789	SRX13637880	SRR17466714	PRJNA795127	SRP353796	GSM6102421	SAMN28064479	SRX15139618	SRR19068746	PRJNA795126	SRP353787	15.77	4.09	77.38	5.21	9.38	43.7	21.19	11.07	FALSE	FALSE	TRUE	TRUE	TRUE
136	CR_163	63	M	GSM5774432	SAMN24689788	SRX13637881	SRR17466713	PRJNA795127	SRP353796	GSM6102422	SAMN28064478	SRX15139619	SRR19068745	PRJNA795126	SRP353787	12.17	5	81.36	7.57	14.21	39.35	23.64	3.13	FALSE	FALSE	TRUE	TRUE	TRUE
137	CR_164	34	M	GSM5774433	SAMN24689787	SRX13637882	SRR17466712	PRJNA795127	SRP353796	GSM6102423	SAMN28064477	SRX15139620	SRR19068744	PRJNA795126	SRP353787	13.1	5.2	80.02	4.54	5.54	39.38	19.98	5.5	FALSE	FALSE	TRUE	TRUE	TRUE
138	CR_165	71	F	GSM5774434	SAMN24689786	SRX13637883	SRR17466711	PRJNA795127	SRP353796	GSM6102424	SAMN28064476	SRX15139621	SRR19068743	PRJNA795126	SRP353787	23.42	2.27	71.04	4.66	7.35	40.82	15.08	15.72	FALSE	FALSE	TRUE	TRUE	TRUE
139	CR_166	26	M	GSM5774435	SAMN24689785	SRX13637884	SRR17466710	PRJNA795127	SRP353796	GSM6102425	SAMN28064475	SRX15139622	SRR19068742	PRJNA795126	SRP353787	14.38	1	76.5	6.51	11.89	39.21	13.52	14.45	FALSE	FALSE	TRUE	TRUE	TRUE
140	CR_167	48	F	GSM5774436	SAMN24689784	SRX13637885	SRR17466709	PRJNA795127	SRP353796	GSM6102426	SAMN28064474	SRX15139623	SRR19068741	PRJNA795126	SRP353787	19.11	10.5	67.3	4.83	7.34	38.07	18.05	9.46	FALSE	FALSE	TRUE	TRUE	TRUE
141	CR_168	33	F	GSM5774437	SAMN24689783	SRX13637886	SRR17466708	PRJNA795127	SRP353796	GSM6102427	SAMN28064473	SRX15139624	SRR19068740	PRJNA795126	SRP353787	16.7	0.86	79.82	5.55	15.44	31.12	16.32	5.88	FALSE	FALSE	TRUE	TRUE	TRUE
142	CR_169	34	M	GSM5774438	SAMN24689782	SRX13637887	SRR17466707	PRJNA795127	SRP353796	GSM6102428	SAMN28064472	SRX15139625	SRR19068739	PRJNA795126	SRP353787	14.76	0.5	75.05	4.51	12.34	32.2	13.15	11.76	FALSE	FALSE	TRUE	TRUE	TRUE
143	CR_170	30	M	GSM5774439	SAMN24689781	SRX13637888	SRR17466706	PRJNA795127	SRP353796	GSM6102429	SAMN28064471	SRX15139626	SRR19068738	PRJNA795126	SRP353787	10.41	1.79	84.07	7.93	7.18	48.82	12.22	20.72	FALSE	FALSE	TRUE	TRUE	TRUE
144	CR_171	30	M	GSM5774440	SAMN24689780	SRX13637889	SRR17466705	PRJNA795127	SRP353796	GSM6102430	SAMN28064470	SRX15139627	SRR19068737	PRJNA795126	SRP353787	12.57	1.59	80.98	4.17	9.65	38.72	21.37	2.85	FALSE	FALSE	TRUE	TRUE	TRUE
145	CR_172	28	F	GSM5774441	SAMN24689779	SRX13637890	SRR17466704	PRJNA795127	SRP353796	GSM6102431	SAMN28064469	SRX15139628	SRR19068736	PRJNA795126	SRP353787	11.76	4.55	81.79	6.45	5.33	60.94	33.55	15.87	FALSE	FALSE	TRUE	TRUE	TRUE
146	CR_173	36	F	GSM5774442	SAMN24689778	SRX13637891	SRR17466703	PRJNA795127	SRP353796	GSM6102432	SAMN28064468	SRX15139629	SRR19068735	PRJNA795126	SRP353787	15.69	3.23	79.67	4.89	3.57	62.98	33.19	15.78	FALSE	FALSE	TRUE	TRUE	TRUE
147	CR_174	52	F	GSM5774443	SAMN24689777	SRX13637916	SRR17466678	PRJNA795127	SRP353796	GSM6102433	SAMN28064467	SRX15139630	SRR19068734	PRJNA795126	SRP353787	13.91	1.07	83.09	7.08	2.19	64.3	31.71	17.37	FALSE	FALSE	TRUE	TRUE	TRUE
148	CR_175	43	F	GSM5774444	SAMN24689776	SRX13637917	SRR17466677	PRJNA795127	SRP353796	GSM6102434	SAMN28064466	SRX15139631	SRR19068733	PRJNA795126	SRP353787	12.67	2.14	83.48	9.74	8.77	55.89	28.59	14.88	FALSE	FALSE	TRUE	TRUE	TRUE
149	CR_176	57	M	GSM5774445	SAMN24689775	SRX13637918	SRR17466676	PRJNA795127	SRP353796	GSM6102435	SAMN28064465	SRX15139632	SRR19068732	PRJNA795126	SRP353787	22.93	2.81	72.27	6.39	12.05	43.67	21.73	8.69	FALSE	FALSE	TRUE	TRUE	TRUE
150	CR_177	31	M	GSM5774446	SAMN24689774	SRX13637919	SRR17466675	PRJNA795127	SRP353796	GSM6102436	SAMN28064464	SRX15139633	SRR19068731	PRJNA795126	SRP353787	17.07	1.17	80.3	8.4	12.8	46.71	16.68	17.96	FALSE	FALSE	TRUE	TRUE	TRUE
151	CR_178	62	M	GSM5774447	SAMN24689773	SRX13637920	SRR17466674	PRJNA795127	SRP353796	GSM6102437	SAMN28064463	SRX15139634	SRR19068730	PRJNA795126	SRP353787	24.31	1.29	72.01	6.5	25.78	30.31	15.92	7.94	FALSE	FALSE	TRUE	TRUE	TRUE
152	CR_179	31	M	GSM5774448	SAMN24689772	SRX13637921	SRR17466673	PRJNA795127	SRP353796	GSM6102438	SAMN28064462	SRX15139635	SRR19068729	PRJNA795126	SRP353787	19.89	6.09	72.01	6.98	10.92	39.96	19.26	9.61	TRUE	TRUE	FALSE	TRUE	FALSE
153	CR_180	65	M	GSM5774449	SAMN24689771	SRX13637922	SRR17466672	PRJNA795127	SRP353796	GSM6102439	SAMN28064461	SRX15139636	SRR19068728	PRJNA795126	SRP353787	26.64	2.3	69.24	6.17	18.54	29.84	17.3	8.87	FALSE	FALSE	TRUE	FALSE	FALSE
154	CR_181	48	M	GSM5774450	SAMN24689770	SRX13637923	SRR17466671	PRJNA795127	SRP353796	GSM6102440	SAMN28064460	SRX15139637	SRR19068727	PRJNA795126	SRP353787	20.63	3.99	74.41	2.91	20.36	40.22	22.37	9.34	FALSE	FALSE	TRUE	TRUE	TRUE
155	CR_182	51	M	GSM5774451	SAMN24689769	SRX13637924	SRR17466670	PRJNA795127	SRP353796	GSM6102441	SAMN28064459	SRX15139638	SRR19068726	PRJNA795126	SRP353787	18.94	2.21	77.47	7.07	11.36	50.12	23.39	13.26	FALSE	FALSE	TRUE	TRUE	TRUE
156	CR_183	30	M	GSM5774452	SAMN24689768	SRX13637925	SRR17466669	PRJNA795127	SRP353796	GSM6102442	SAMN28064458	SRX15139639	SRR19068725	PRJNA795126	SRP353787	16.12	4.13	78.13	5.29	9.4	55.16	30.3	12.6	TRUE	TRUE	FALSE	TRUE	FALSE
157	CR_184	45	M	GSM5774453	SAMN24689767	SRX13637926	SRR17466668	PRJNA795127	SRP353796	GSM6102443	SAMN28064457	SRX15139640	SRR19068724	PRJNA795126	SRP353787	18.29	0.59	80.25	5.02	20.54	60.33	30.5	15.3	FALSE	FALSE	TRUE	TRUE	TRUE
158	CR_185	54	M	GSM5774454	SAMN24689766	SRX13637927	SRR17466667	PRJNA795127	SRP353796	GSM6102444	SAMN28064456	SRX15139641	SRR19068723	PRJNA795126	SRP353787	16.92	15.97	65.16	10.62	7.53	38.56	20.58	8.07	TRUE	TRUE	FALSE	FALSE	FALSE
159	CR_186	44	F	GSM5774455	SAMN24689765	SRX13637928	SRR17466666	PRJNA795127	SRP353796	GSM6102445	SAMN28064455	SRX15139642	SRR19068722	PRJNA795126	SRP353787	11.28	4.52	82.54	4.13	12.08	54.8	31	10.69	FALSE	FALSE	TRUE	FALSE	FALSE
