# Supplementary material for: ATAC-clock: An aging clock based on chromatin accessibility
Source: GeroScience. 2023 Nov 4;46(2):1789–806. doi: 10.1007/s11357-023-00986-0 (PMC10828344; doi:10.1007/s11357-023-00986-0)
Supplement: Supplementary file 9 — Supplementary file9 (TSV 9465 KB) [file 11357_2023_986_MOESM9_ESM.tsv]

desc	chr	start	end	strand	len	corr	pval	padj
peak1	chr1:817100-817691	chr1	817100	817691	.	592	0.373833502289811	4.24457618982858e-06	0.000304972230261142
peak2	chr1:826742-828191	chr1	826742	828191	.	1450	0.0680436212143572	0.419390912358751	0.589441995518636
peak3	chr1:841908-843021	chr1	841908	843021	.	1114	-0.228080576232185	0.00614920543242832	0.0370389658950582
peak4	chr1:844055-844921	chr1	844055	844921	.	867	-0.228123680788611	0.0061392626355383	0.0370012530657631
peak5	chr1:857908-859108	chr1	857908	859108	.	1201	-0.0765721655928083	0.363366562859982	0.536817310167626
peak6	chr1:869571-870271	chr1	869571	870271	.	701	-0.113697504262615	0.176349643382948	0.333753385621887
peak7	chr1:898378-899076	chr1	898378	899076	.	699	-0.0803386827852169	0.340173768277733	0.514425333762108
peak8	chr1:904303-905702	chr1	904303	905702	.	1400	-0.0481231583520544	0.568169502815611	0.714196590622298
peak9	chr1:906675-907111	chr1	906675	907111	.	437	0.240375637803045	0.00383078321170459	0.0274163227898388
peak10	chr1:912617-913368	chr1	912617	913368	.	752	0.260386414974049	0.00168485583911727	0.0162556122780473
peak11	chr1:920929-921515	chr1	920929	921515	.	587	-0.0446563204566985	0.596396633744847	0.736156493384391
peak12	chr1:923327-925844	chr1	923327	925844	.	2518	0.00955279074303524	0.909844448332681	0.948332105811058
peak13	chr1:940138-942792	chr1	940138	942792	.	2655	-0.0126686343932131	0.880629512950796	0.931049796718355
peak14	chr1:958930-960016	chr1	958930	960016	.	1087	-0.0632425946677393	0.453022539955566	0.619518369778743
peak15	chr1:960407-961376	chr1	960407	961376	.	970	-0.133279288467289	0.112537895156832	0.248859859469974
peak16	chr1:966047-967348	chr1	966047	967348	.	1302	0.10360898546115	0.218163471893563	0.38444587704641
peak17	chr1:975873-976763	chr1	975873	976763	.	891	0.000509044285404543	0.995185706559295	0.997170124717937
peak18	chr1:983862-984645	chr1	983862	984645	.	784	-0.00857370153280151	0.919051488413989	0.953257300760945
peak19	chr1:998931-1001215	chr1	998931	1001215	.	2285	-0.0407276480282134	0.629125691893893	0.761485971069161
peak20	chr1:1001674-1002156	chr1	1001674	1002156	.	483	-0.213767810901033	0.010360484659635	0.0520321673205483
peak21	chr1:1012900-1014136	chr1	1012900	1014136	.	1237	-0.037203337390957	0.659114992363055	0.783268969285645
peak22	chr1:1019122-1020959	chr1	1019122	1020959	.	1838	-0.176270952006798	0.0352119348921987	0.115242186979271
peak23	chr1:1032485-1034201	chr1	1032485	1034201	.	1717	-0.240823104150699	0.00376369158373599	0.0271266898570832
peak24	chr1:1040062-1041356	chr1	1040062	1041356	.	1295	-0.35696935773786	1.20690469061767e-05	0.00062868061349276
peak25	chr1:1058791-1060009	chr1	1058791	1060009	.	1219	-0.118053117059503	0.160248779463637	0.313403110408087
peak26	chr1:1063683-1064543	chr1	1063683	1064543	.	861	-0.0368133437852035	0.662468263271357	0.785848420069007
peak27	chr1:1068494-1070210	chr1	1068494	1070210	.	1717	-0.151732143813204	0.0704483948061219	0.182929656118987
peak28	chr1:1079094-1080599	chr1	1079094	1080599	.	1506	0.00732366939646535	0.93082184933992	0.960297389303663
peak29	chr1:1098817-1099992	chr1	1098817	1099992	.	1176	-0.0156654273637398	0.852681187334347	0.914037671315567
peak30	chr1:1107515-1108740	chr1	1107515	1108740	.	1226	0.27908352947304	0.000737120824035585	0.0095372568800227
peak31	chr1:1115775-1117023	chr1	1115775	1117023	.	1249	-0.0839861492979745	0.318630116113895	0.492802811164149
peak32	chr1:1121808-1122830	chr1	1121808	1122830	.	1023	0.0314191164382554	0.709511344169286	0.819090116466754
peak33	chr1:1136127-1138148	chr1	1136127	1138148	.	2022	-0.247496100004934	0.00288102715487822	0.0228459003108994
peak34	chr1:1143971-1144956	chr1	1143971	1144956	.	986	-0.428715865608951	9.19534180253782e-08	2.06509910872637e-05
peak35	chr1:1157102-1158810	chr1	1157102	1158810	.	1709	0.0070937784288633	0.932988220318401	0.961387413182947
peak36	chr1:1165891-1166537	chr1	1165891	1166537	.	647	0.239741385044214	0.00392772298824369	0.0278670074351211
peak37	chr1:1171622-1172372	chr1	1171622	1172372	.	751	-0.133453759290916	0.112063862219254	0.248193888006943
peak38	chr1:1173473-1174252	chr1	1173473	1174252	.	780	-0.16811187525485	0.0447508310909633	0.135221242472694
peak39	chr1:1182406-1183664	chr1	1182406	1183664	.	1259	0.0715987208204889	0.395451319728153	0.567258757625354
peak40	chr1:1189082-1189634	chr1	1189082	1189634	.	553	0.228318677591487	0.0060944620467953	0.0368195633124694
peak41	chr1:1200849-1202365	chr1	1200849	1202365	.	1517	-0.00476407978396751	0.954967058191803	0.974208895582157
peak42	chr1:1206414-1206923	chr1	1206414	1206923	.	510	0.0263512521613852	0.754733692907171	0.850273083957859
peak43	chr1:1207997-1209252	chr1	1207997	1209252	.	1256	0.0812233524908998	0.334865526627559	0.508983445645338
peak44	chr1:1212686-1214276	chr1	1212686	1214276	.	1591	0.173284422025896	0.0384825203578838	0.122128153342301
peak45	chr1:1221835-1222929	chr1	1221835	1222929	.	1095	0.298441580503888	0.000294166655962951	0.00532920214948655
peak46	chr1:1231167-1232735	chr1	1231167	1232735	.	1569	-0.0357583084517441	0.671573195584188	0.792323725548722
peak47	chr1:1250079-1251417	chr1	1250079	1251417	.	1339	-0.118962417940287	0.157030786711946	0.309374776437562
peak48	chr1:1259838-1260771	chr1	1259838	1260771	.	934	0.0981880743411762	0.243341655022105	0.412495658101988
peak49	chr1:1273033-1274560	chr1	1273033	1274560	.	1528	-0.064880567811904	0.44138237747002	0.609566675517283
peak50	chr1:1289952-1290514	chr1	1289952	1290514	.	563	-0.0997911533206155	0.23569428474436	0.404167992437968
peak51	chr1:1291596-1292365	chr1	1291596	1292365	.	770	-0.195624897841796	0.0192078553928167	0.0775217897486307
peak52	chr1:1299908-1300436	chr1	1299908	1300436	.	529	-0.124050808196407	0.139911609005247	0.286998172318455
peak53	chr1:1305257-1305890	chr1	1305257	1305890	.	634	-0.243331378815071	0.00340679440867952	0.0254158179881074
peak54	chr1:1307477-1309074	chr1	1307477	1309074	.	1598	0.0451345757732278	0.592465301394523	0.733285256036324
peak55	chr1:1324149-1325472	chr1	1324149	1325472	.	1324	-0.0774527301026412	0.357858589793689	0.531482970710494
peak56	chr1:1348752-1350064	chr1	1348752	1350064	.	1313	-0.0401344472278831	0.634132953391426	0.765277077431939
peak57	chr1:1354639-1355798	chr1	1354639	1355798	.	1160	-0.126745869271956	0.131439886439372	0.275388723347201
peak58	chr1:1371253-1372401	chr1	1371253	1372401	.	1149	-0.171079931854427	0.041057388461344	0.127664231437988
peak59	chr1:1374755-1375853	chr1	1374755	1375853	.	1099	-0.0670234800456231	0.4264129613152	0.596070694932577
peak60	chr1:1398821-1400259	chr1	1398821	1400259	.	1439	-0.0270511880538164	0.748434141597223	0.846163975931838
peak61	chr1:1406706-1408039	chr1	1406706	1408039	.	1334	-0.0177857610202837	0.833014642898006	0.901890348626443
peak62	chr1:1419592-1421097	chr1	1419592	1421097	.	1506	0.0157126371160152	0.852242271884066	0.913737730326833
peak63	chr1:1425802-1427938	chr1	1425802	1427938	.	2137	-0.119083521217863	0.156605888613209	0.308817655364024
peak64	chr1:1435230-1436245	chr1	1435230	1436245	.	1016	-0.0769128968483613	0.361229078238066	0.534917631604607
peak65	chr1:1440752-1441757	chr1	1440752	1441757	.	1006	0.0013896087952374	0.986858264411876	0.992462467899768
peak66	chr1:1461722-1463012	chr1	1461722	1463012	.	1291	0.00471481743376707	0.955432233570495	0.974460885184166
peak67	chr1:1470934-1472667	chr1	1470934	1472667	.	1734	-0.102324059160088	0.223956998989859	0.390894032623842
peak68	chr1:1504689-1505815	chr1	1504689	1505815	.	1127	0.0960020575510317	0.254045352015063	0.424588332058602
peak69	chr1:1511360-1512975	chr1	1511360	1512975	.	1616	0.053897116315131	0.522612155832179	0.678451425606775
peak70	chr1:1539337-1540998	chr1	1539337	1540998	.	1662	-0.175597699887392	0.035927965017523	0.116801115499124
peak71	chr1:1573901-1575493	chr1	1573901	1575493	.	1593	0.0138776145710488	0.869334749890905	0.924037623449627
peak72	chr1:1599372-1600697	chr1	1599372	1600697	.	1326	0.0224738946810255	0.789912959504458	0.87360040089354
peak73	chr1:1606786-1607652	chr1	1606786	1607652	.	867	-0.0325685712762656	0.699387234308625	0.812125155453046
peak74	chr1:1614297-1616374	chr1	1614297	1616374	.	2078	-0.00606542686842913	0.942684650168084	0.967139814890374
peak75	chr1:1628888-1631001	chr1	1628888	1631001	.	2114	-0.119186151114114	0.156246481176731	0.308328230287638
peak76	chr1:1644744-1645254	chr1	1644744	1645254	.	511	-0.117357286362922	0.162744426665441	0.316781307442233
peak77	chr1:1658481-1659614	chr1	1658481	1659614	.	1134	-0.0266221950874876	0.752293215952078	0.848724823721982
peak78	chr1:1664937-1666253	chr1	1664937	1666253	.	1317	0.144525472498465	0.0850408052942469	0.206939489880673
peak79	chr1:1677488-1679216	chr1	1677488	1679216	.	1729	-0.321174102523466	9.18722571713758e-05	0.00249292253681357
peak80	chr1:1686181-1686799	chr1	1686181	1686799	.	619	0.204791800174927	0.0141464704735421	0.0637221259495089
peak81	chr1:1692196-1693815	chr1	1692196	1693815	.	1620	0.144084163944586	0.0860076337338727	0.208585115594937
peak82	chr1:1699663-1701336	chr1	1699663	1701336	.	1674	0.0960266887261319	0.253922969299616	0.424454379219284
peak83	chr1:1712022-1712538	chr1	1712022	1712538	.	517	-0.229566657129899	0.00581457312619798	0.0357464198919038
peak84	chr1:1723811-1725007	chr1	1723811	1725007	.	1197	-0.0252059025192249	0.765076776700567	0.857467873576057
peak85	chr1:1737670-1739571	chr1	1737670	1739571	.	1902	0.0708946797322076	0.400126226772036	0.571729243156041
peak86	chr1:1745577-1747134	chr1	1745577	1747134	.	1558	-0.148351515030699	0.0770184369793429	0.193848057010367
peak87	chr1:1758705-1759592	chr1	1758705	1759592	.	888	0.170540098600147	0.0417094742200122	0.129052981615893
peak88	chr1:1764045-1765396	chr1	1764045	1765396	.	1352	0.300537282985332	0.000265273950065506	0.00497388656372823
peak89	chr1:1778035-1779338	chr1	1778035	1779338	.	1304	-0.101055553642427	0.229782416001872	0.397497821428889
peak90	chr1:1779920-1780853	chr1	1779920	1780853	.	934	0.210927015372807	0.0114486139228074	0.0555368987205088
peak91	chr1:1782684-1783202	chr1	1782684	1783202	.	519	0.103255938618046	0.219744579282969	0.386233176100183
peak92	chr1:1796211-1796986	chr1	1796211	1796986	.	776	-0.0816749240344038	0.332176450999957	0.506322381564763
peak93	chr1:1797790-1798415	chr1	1797790	1798415	.	626	-0.0338966021337525	0.687755865957708	0.803808169888937
peak94	chr1:1840189-1840781	chr1	1840189	1840781	.	593	-0.423249797334627	1.38982869942753e-07	2.79355568584933e-05
peak95	chr1:1841375-1843141	chr1	1841375	1843141	.	1767	0.0303825544861211	0.718684899999299	0.825578882125213
peak96	chr1:1849056-1849791	chr1	1849056	1849791	.	736	-0.0260536254622575	0.757417313841696	0.852102426788576
peak97	chr1:1857124-1857673	chr1	1857124	1857673	.	550	0.114810012337975	0.172128030275095	0.328524477961249
peak98	chr1:1858522-1859031	chr1	1858522	1859031	.	510	-0.131698788065025	0.116903630987512	0.255263353287416
peak99	chr1:1869313-1870029	chr1	1869313	1870029	.	717	0.207427335910651	0.012926131085313	0.0600035184329777
peak100	chr1:1889928-1892019	chr1	1889928	1892019	.	2092	-0.0139063509419991	0.869066594869787	0.92390323990494
peak101	chr1:1899060-1900213	chr1	1899060	1900213	.	1154	-0.067569471093678	0.422646278847662	0.592308886514764
peak102	chr1:1906269-1906563	chr1	1906269	1906563	.	295	0.103933295933302	0.216718202293316	0.382836720292345
peak103	chr1:1908441-1909980	chr1	1908441	1909980	.	1540	-0.0788402862999535	0.349285496153855	0.523118191806902
peak104	chr1:1918833-1920030	chr1	1918833	1920030	.	1198	-0.211801422088865	0.0111034593092475	0.0543842904942736
peak105	chr1:1943663-1944531	chr1	1943663	1944531	.	869	0.0249678011599228	0.767232233853513	0.858806181544857
peak106	chr1:1959802-1960571	chr1	1959802	1960571	.	770	0.0383630552185923	0.649183616622056	0.776378336056603
peak107	chr1:1996023-1996752	chr1	1996023	1996752	.	730	0.245710339810168	0.00309676892468945	0.0239239830602155
peak108	chr1:2003554-2004105	chr1	2003554	2004105	.	552	0.035635152576243	0.672639174701281	0.79312516134891
peak109	chr1:2019050-2020039	chr1	2019050	2020039	.	990	-0.157397314086255	0.0604635076683319	0.165152574028669
peak110	chr1:2025367-2026242	chr1	2025367	2026242	.	876	-0.170168578375719	0.0421632687617068	0.130001795077513
peak111	chr1:2044501-2045394	chr1	2044501	2045394	.	894	-0.162132657499272	0.0530358947703047	0.151396624872448
peak112	chr1:2049857-2051035	chr1	2049857	2051035	.	1179	-0.285594370091199	0.000545135460504841	0.00791354223544007
peak113	chr1:2091496-2092132	chr1	2091496	2092132	.	637	0.0459987194996605	0.585391895732009	0.727847154782468
peak114	chr1:2112227-2113033	chr1	2112227	2113033	.	807	-0.0182044909969874	0.829142623723323	0.899139031674178
peak115	chr1:2121557-2122578	chr1	2121557	2122578	.	1022	0.059500708650431	0.4802466106652	0.643219568833099
peak116	chr1:2126580-2127843	chr1	2126580	2127843	.	1264	-0.0419325230101992	0.619007194431504	0.753638903143247
peak117	chr1:2132766-2133969	chr1	2132766	2133969	.	1204	0.0822393884637839	0.328834573355081	0.502992650541238
peak118	chr1:2139735-2140282	chr1	2139735	2140282	.	548	-0.101162288734528	0.229288181828286	0.396950320169553
peak119	chr1:2142548-2143232	chr1	2142548	2143232	.	685	0.182342536669002	0.0292819560918668	0.101938483212215
peak120	chr1:2146122-2146939	chr1	2146122	2146939	.	818	-0.235593084637752	0.00461796192013999	0.0308811559826378
peak121	chr1:2148561-2149317	chr1	2148561	2149317	.	757	-0.138267101425084	0.0995904334569379	0.229989109577418
peak122	chr1:2150806-2151805	chr1	2150806	2151805	.	1000	0.266037217061624	0.00132044462330166	0.0139395677144765
peak123	chr1:2159072-2159559	chr1	2159072	2159559	.	488	0.107410396818283	0.201649601978264	0.364910936529123
peak124	chr1:2173811-2174995	chr1	2173811	2174995	.	1185	0.166295326091209	0.0471452004777229	0.140019730279965
peak125	chr1:2189198-2190181	chr1	2189198	2190181	.	984	0.046169085127437	0.584001968873776	0.726725867473326
peak126	chr1:2194336-2195689	chr1	2194336	2195689	.	1354	-0.104920595535236	0.212360358375925	0.377696555987708
peak127	chr1:2198971-2199794	chr1	2198971	2199794	.	824	0.164170887238815	0.0500796744820318	0.145826150025546
peak128	chr1:2204456-2205848	chr1	2204456	2205848	.	1393	-0.0494942937659667	0.557182856400361	0.705550244193676
peak129	chr1:2212370-2213653	chr1	2212370	2213653	.	1284	0.198502640132671	0.0174723957997984	0.0729831994131229
peak130	chr1:2227252-2228552	chr1	2227252	2228552	.	1301	0.0606378479008911	0.471881280526652	0.635626172000115
peak131	chr1:2228595-2229647	chr1	2228595	2229647	.	1053	0.0550383607614411	0.513832511892136	0.671425408443624
peak132	chr1:2234259-2235110	chr1	2234259	2235110	.	852	0.250265054605783	0.0025732480448589	0.0212451549955686
peak133	chr1:2240172-2241109	chr1	2240172	2241109	.	938	0.0604469562938644	0.473279995370827	0.637061972673941
peak134	chr1:2246022-2247070	chr1	2246022	2247070	.	1049	0.11546684367398	0.169670943424791	0.325263325020343
peak135	chr1:2255281-2256604	chr1	2255281	2256604	.	1324	-0.0893249565009471	0.288726895532738	0.461613951655109
peak136	chr1:2259058-2259378	chr1	2259058	2259378	.	321	-0.35528417484142	1.33545616306295e-05	0.000674006843599883
peak137	chr1:2275674-2276796	chr1	2275674	2276796	.	1123	0.0132454144101432	0.875237868745845	0.927581622756362
peak138	chr1:2290114-2291498	chr1	2290114	2291498	.	1385	0.112428998744953	0.181255823159118	0.339870520593151
peak139	chr1:2300211-2301825	chr1	2300211	2301825	.	1615	0.0246127017188946	0.770450145732121	0.860730497545576
peak140	chr1:2311315-2312193	chr1	2311315	2312193	.	879	-0.0950599151034483	0.258756998392971	0.429596354735888
peak141	chr1:2314335-2315893	chr1	2314335	2315893	.	1559	-0.165340868056075	0.0484453891624233	0.142674332917906
peak142	chr1:2381444-2382925	chr1	2381444	2382925	.	1482	-0.0369980775984552	0.660879032119222	0.784681003948689
peak143	chr1:2391080-2392338	chr1	2391080	2392338	.	1259	-0.051099425343331	0.544452753920137	0.695851195549462
peak144	chr1:2412076-2413410	chr1	2412076	2413410	.	1335	-0.0409246974290152	0.627466091309582	0.760276427294862
peak145	chr1:2414264-2414857	chr1	2414264	2414857	.	594	-0.111451962132645	0.185102480367376	0.344686974113934
peak146	chr1:2440293-2440696	chr1	2440293	2440696	.	404	0.125699044330197	0.134682527360683	0.279791101229882
peak147	chr1:2443413-2444433	chr1	2443413	2444433	.	1021	-0.120462867023475	0.151827062310188	0.302780429847681
peak148	chr1:2467100-2467780	chr1	2467100	2467780	.	681	-0.0882924997446629	0.294358747941486	0.467716271432718
peak149	chr1:2467894-2468507	chr1	2467894	2468507	.	614	0.0223671595889246	0.790887747922007	0.874269577805222
peak150	chr1:2493558-2494406	chr1	2493558	2494406	.	849	-0.284350495748637	0.000577806023517746	0.00819322826998709
peak151	chr1:2496108-2496597	chr1	2496108	2496597	.	490	-0.0590388741173018	0.483666777573018	0.646120148844409
peak152	chr1:2499821-2500509	chr1	2499821	2500509	.	689	-0.0993765285397618	0.237655897400609	0.406361713936517
peak153	chr1:2525923-2527004	chr1	2525923	2527004	.	1082	-0.128373579426496	0.126517271189021	0.268695052529183
peak154	chr1:2545886-2547503	chr1	2545886	2547503	.	1618	-0.136027717088889	0.105250070896401	0.238422903754949
peak155	chr1:2547687-2549205	chr1	2547687	2549205	.	1519	-0.0842447766365268	0.317136859337023	0.491334492546423
peak156	chr1:2554896-2557153	chr1	2554896	2557153	.	2258	-0.0692751799693682	0.411003873236004	0.581680920420615
peak157	chr1:2561954-2562406	chr1	2561954	2562406	.	453	-0.0478050056736766	0.570733374830722	0.716222815389743
peak158	chr1:2577498-2578759	chr1	2577498	2578759	.	1262	-0.150459533099693	0.0728661344119805	0.186901809115432
peak159	chr1:2585260-2587444	chr1	2585260	2587444	.	2185	0.0122765881895346	0.884297439122394	0.933156481204409
peak160	chr1:2592725-2593252	chr1	2592725	2593252	.	528	0.181260817562517	0.0302714811579968	0.104286017872266
peak161	chr1:2642321-2643793	chr1	2642321	2643793	.	1473	-0.236132917892032	0.00452237838890668	0.0304572979115511
peak162	chr1:2652089-2652580	chr1	2652089	2652580	.	492	0.0804721016503431	0.339369823178009	0.513567614363378
peak163	chr1:2653614-2654309	chr1	2653614	2654309	.	696	0.0916526025479179	0.276295150729776	0.448489433257435
peak164	chr1:2654686-2655549	chr1	2654686	2655549	.	864	0.0448041075072998	0.595180546857678	0.735298882394587
peak165	chr1:2683682-2684451	chr1	2683682	2684451	.	770	0.076432588933907	0.364244414758399	0.537708430432324
peak166	chr1:2697407-2698023	chr1	2697407	2698023	.	617	0.0927035326855273	0.270802330273054	0.442764618577979
peak167	chr1:2748184-2749224	chr1	2748184	2749224	.	1041	0.0766706902932092	0.362747691893842	0.536336651371233
peak168	chr1:2756401-2757195	chr1	2756401	2757195	.	795	0.123453502200227	0.141844261559761	0.289478084815839
peak169	chr1:2758501-2758949	chr1	2758501	2758949	.	449	0.127293912917936	0.129766320625494	0.27308499354246
peak170	chr1:2772339-2772704	chr1	2772339	2772704	.	366	0.0101377811516655	0.90434901833703	0.945151819528861
peak171	chr1:2786486-2787128	chr1	2786486	2787128	.	643	-0.029918667355067	0.722803412682434	0.828510655237485
peak172	chr1:2801299-2802267	chr1	2801299	2802267	.	969	0.0478009004778266	0.570766492643044	0.716253195905988
peak173	chr1:2821676-2822494	chr1	2821676	2822494	.	819	-0.0469819139057443	0.577391533323935	0.72138052087339
peak174	chr1:2839988-2841066	chr1	2839988	2841066	.	1079	-0.2325367663274	0.00519404267438266	0.0333121000960231
peak175	chr1:2894252-2895253	chr1	2894252	2895253	.	1002	-0.0868864701660253	0.302144784389709	0.476023684451572
peak176	chr1:2921912-2922425	chr1	2921912	2922425	.	514	-0.0209323936393368	0.804021993066389	0.883102677470913
peak177	chr1:2926474-2927743	chr1	2926474	2927743	.	1270	0.125387049445594	0.135660699367952	0.281220065210349
peak178	chr1:3012356-3013272	chr1	3012356	3013272	.	917	-0.0541742170350084	0.520473421076746	0.676734874506601
peak179	chr1:3032669-3033670	chr1	3032669	3033670	.	1002	-0.130775118998767	0.119515288444012	0.259003482234462
peak180	chr1:3069605-3071099	chr1	3069605	3071099	.	1495	0.00489544605116869	0.953726665128971	0.97354879672396
peak181	chr1:3170376-3171640	chr1	3170376	3171640	.	1265	0.145172040844845	0.0836400122541115	0.204701743789552
peak182	chr1:3222053-3222811	chr1	3222053	3222811	.	759	0.00191096866819205	0.981928407502308	0.989752580545334
peak183	chr1:3316482-3317211	chr1	3316482	3317211	.	730	0.0170776147361524	0.839571992148106	0.906098073327888
peak184	chr1:3319784-3320306	chr1	3319784	3320306	.	523	0.00516844157519612	0.951149331328228	0.972040957885774
peak185	chr1:3372242-3373726	chr1	3372242	3373726	.	1485	0.189411683922765	0.0234694259101741	0.0884891128858564
peak186	chr1:3383880-3385156	chr1	3383880	3385156	.	1277	0.331437092148558	5.26540169011149e-05	0.00171689486306132
peak187	chr1:3424347-3425096	chr1	3424347	3425096	.	750	-0.0873585676887796	0.299515516310934	0.473160834506997
peak188	chr1:3452989-3453777	chr1	3452989	3453777	.	789	-0.102673000807341	0.222373021198162	0.389151577048347
peak189	chr1:3454250-3455167	chr1	3454250	3455167	.	918	-0.0987997485228317	0.24040360492864	0.409353619168152
peak190	chr1:3483558-3484353	chr1	3483558	3484353	.	796	0.00547222606809883	0.948281916119191	0.970652807312602
peak191	chr1:3491055-3492096	chr1	3491055	3492096	.	1042	-0.0226237343295519	0.788545055457518	0.872813354802239
peak192	chr1:3530502-3532115	chr1	3530502	3532115	.	1614	-0.30084722527201	0.000261231498511572	0.00492540007078907
peak193	chr1:3565092-3565887	chr1	3565092	3565887	.	796	-0.194087501995957	0.0201946677956544	0.0800972468437972
peak194	chr1:3587773-3588834	chr1	3587773	3588834	.	1062	0.120046189644696	0.153258938500053	0.304629643138902
peak195	chr1:3597145-3598480	chr1	3597145	3598480	.	1336	-0.130504176072665	0.120289890245005	0.260072261158425
peak196	chr1:3610483-3612407	chr1	3610483	3612407	.	1925	-0.0817960273119799	0.331457643519876	0.505648531184146
peak197	chr1:3618660-3619701	chr1	3618660	3619701	.	1042	-0.0583676745958209	0.488660639527854	0.6502534825892
peak198	chr1:3624255-3625694	chr1	3624255	3625694	.	1440	-0.150814632540721	0.0721848462726681	0.185812308392217
peak199	chr1:3649578-3650313	chr1	3649578	3650313	.	736	-0.220878010113296	0.0080263352245699	0.0440459594604751
peak200	chr1:3651969-3653022	chr1	3651969	3653022	.	1054	-0.00245285452039689	0.976805187840591	0.986647115535359
peak201	chr1:3666077-3666837	chr1	3666077	3666837	.	761	-0.0964146297339604	0.252000795510112	0.422390508767582
peak202	chr1:3668694-3669377	chr1	3668694	3669377	.	684	0.215836829609451	0.00962632816574195	0.0494825640640402
peak203	chr1:3676715-3677931	chr1	3676715	3677931	.	1217	0.193085834208548	0.0208608989278795	0.0817795247843146
peak204	chr1:3695300-3696274	chr1	3695300	3696274	.	975	0.138254785837534	0.0996208884649283	0.230039618374985
peak205	chr1:3703779-3704874	chr1	3703779	3704874	.	1096	-0.0978493956835482	0.244979122186631	0.414371519235166
peak206	chr1:3724122-3724922	chr1	3724122	3724922	.	801	-0.0327984622438677	0.697368673621007	0.810671043175238
peak207	chr1:3746556-3747682	chr1	3746556	3747682	.	1127	-0.20618346156809	0.0134901036891256	0.0617445255952235
peak208	chr1:3771914-3773402	chr1	3771914	3773402	.	1489	-0.232382821483024	0.00522468917301745	0.0334446663623092
peak209	chr1:3775513-3776255	chr1	3775513	3776255	.	743	0.0538375909753054	0.523072169826548	0.678788211860909
peak210	chr1:3787317-3788219	chr1	3787317	3788219	.	903	0.112073899303925	0.182647024582246	0.341547174704328
peak211	chr1:3795957-3796981	chr1	3795957	3796981	.	1025	-0.00503297011214491	0.952428247485733	0.972840967792524
peak212	chr1:3801408-3801834	chr1	3801408	3801834	.	427	0.191332915580582	0.0220724555548944	0.0849062449937091
peak213	chr1:3809818-3810878	chr1	3809818	3810878	.	1061	0.121891475179288	0.146994241460806	0.296302888568641
peak214	chr1:3842896-3843469	chr1	3842896	3843469	.	574	0.218299947119473	0.00881245907813428	0.0467023735997625
peak215	chr1:3856581-3858018	chr1	3856581	3858018	.	1438	-0.108212962606966	0.19828159386306	0.360707011605601
peak216	chr1:3880655-3881603	chr1	3880655	3881603	.	949	0.120421815064975	0.151967684694421	0.302940638932645
peak217	chr1:3883176-3884118	chr1	3883176	3884118	.	943	0.320673268629762	9.43544027731795e-05	0.00253347257938255
peak218	chr1:3889945-3891567	chr1	3889945	3891567	.	1623	0.391842996483922	1.30100364344698e-06	0.000136452133722915
peak219	chr1:3899796-3901593	chr1	3899796	3901593	.	1798	-0.129299301090679	0.123781699885872	0.264830055904205
peak220	chr1:3910631-3911574	chr1	3910631	3911574	.	944	-0.167789617380622	0.045168033327713	0.136098260298622
peak221	chr1:3922029-3922842	chr1	3922029	3922842	.	814	0.182293274318802	0.0293264139142907	0.102044649818617
peak222	chr1:4006967-4008122	chr1	4006967	4008122	.	1156	-0.0219114828495705	0.79505296779568	0.877027614081198
peak223	chr1:4027110-4028097	chr1	4027110	4028097	.	988	-0.196532146124654	0.0186453050717938	0.0760878351320796
peak224	chr1:4585244-4585699	chr1	4585244	4585699	.	456	0.0305344467325725	0.717338108573498	0.824679830261088
peak225	chr1:4652588-4653251	chr1	4652588	4653251	.	664	-0.0584908304713219	0.487742279996022	0.649525943480309
peak226	chr1:4735633-4736650	chr1	4735633	4736650	.	1018	0.089534321489299	0.287593670730839	0.460516453430779
peak227	chr1:5286129-5286761	chr1	5286129	5286761	.	633	0.0130586279989665	0.876983302354214	0.928709168742641
peak228	chr1:5329088-5329678	chr1	5329088	5329678	.	591	-0.0462409260548126	0.583416311148066	0.726278105075551
peak229	chr1:5388550-5389616	chr1	5388550	5389616	.	1067	-0.172976532337144	0.0388337693244633	0.122918164511705
peak230	chr1:5422903-5423725	chr1	5422903	5423725	.	823	0.0435335493917135	0.6056718432528	0.743257722385415
peak231	chr1:5481841-5482626	chr1	5481841	5482626	.	786	0.15576755133379	0.0632092355269621	0.170189294945506
peak232	chr1:5509569-5510243	chr1	5509569	5510243	.	675	0.00847107163655059	0.920017230426944	0.953729922462239
peak233	chr1:5514433-5515062	chr1	5514433	5515062	.	630	0.156570117122472	0.0618446422078128	0.167751062160796
peak234	chr1:5666813-5668592	chr1	5666813	5668592	.	1780	0.147618737571467	0.0785057537213011	0.196252179565717
peak235	chr1:5712954-5714154	chr1	5712954	5714154	.	1201	-0.0734583745405555	0.383261048293917	0.555991993844159
peak236	chr1:5745656-5746449	chr1	5745656	5746449	.	794	0.198533429101547	0.0174545888905623	0.0729315532065901
peak237	chr1:5770805-5771701	chr1	5770805	5771701	.	897	0.150020277143739	0.0737160765500059	0.188324888138937
peak238	chr1:5915635-5916326	chr1	5915635	5916326	.	692	0.0192944204951722	0.819083444737824	0.892855036903901
peak239	chr1:5975043-5976164	chr1	5975043	5976164	.	1122	0.185610272565631	0.0264582937703739	0.0956624913044952
peak240	chr1:5979967-5980982	chr1	5979967	5980982	.	1016	0.182539586069804	0.0291046980408402	0.101532421681068
peak241	chr1:5991528-5992993	chr1	5991528	5992993	.	1466	-0.108522904893643	0.196991860370577	0.359131976228627
peak242	chr1:5994752-5995156	chr1	5994752	5995156	.	405	-0.0549952562050157	0.514162731933083	0.67168224303225
peak243	chr1:6012454-6013570	chr1	6012454	6013570	.	1117	0.120963700917179	0.150119354070956	0.30050033778924
peak244	chr1:6014460-6015590	chr1	6014460	6015590	.	1131	0.1736538896524	0.0380645515820494	0.121251582694008
peak245	chr1:6025900-6027507	chr1	6025900	6027507	.	1608	-0.0111476593307745	0.894872974482314	0.939617547963903
peak246	chr1:6027660-6028791	chr1	6027660	6028791	.	1132	0.0644043650932997	0.444748894957371	0.612406637458641
peak247	chr1:6034312-6034798	chr1	6034312	6034798	.	487	-0.094240928531366	0.262901130323119	0.434199192251162
peak248	chr1:6041315-6041802	chr1	6041315	6041802	.	488	0.135270308454557	0.107220420225733	0.241132083073951
peak249	chr1:6055945-6057102	chr1	6055945	6057102	.	1158	0.232469030595874	0.0052075072817061	0.0333718783237024
peak250	chr1:6058598-6059131	chr1	6058598	6059131	.	534	0.126505715314729	0.132178441921278	0.2763456087599
peak251	chr1:6099315-6100894	chr1	6099315	6100894	.	1580	-0.041797051547148	0.620141368215135	0.754404775302187
peak252	chr1:6108685-6109965	chr1	6108685	6109965	.	1281	0.228158574953336	0.00613122419801882	0.0369638891362262
peak253	chr1:6127523-6128583	chr1	6127523	6128583	.	1061	-0.0197644654200014	0.814754278174565	0.890090956793737
peak254	chr1:6148078-6149309	chr1	6148078	6149309	.	1232	0.072056450157768	0.392429542091366	0.564414503929193
peak255	chr1:6170529-6172042	chr1	6170529	6172042	.	1514	0.233784745865811	0.00495147365557506	0.0322948391261649
peak256	chr1:6179077-6180052	chr1	6179077	6180052	.	976	0.10198538050246	0.225502005585554	0.392593517877018
peak257	chr1:6180195-6181516	chr1	6180195	6181516	.	1322	-0.081576399334003	0.332761977995269	0.506878538721905
peak258	chr1:6198937-6200156	chr1	6198937	6200156	.	1220	-0.0300438758284931	0.721690989911157	0.827660337044718
peak259	chr1:6205071-6206705	chr1	6205071	6206705	.	1635	0.0161806294429194	0.847893753452664	0.911177525898126
peak260	chr1:6208703-6209904	chr1	6208703	6209904	.	1202	0.104612705846484	0.213712580466853	0.379304447451104
peak261	chr1:6235385-6236463	chr1	6235385	6236463	.	1079	0.0148505459875075	0.860264250238739	0.918561770433278
peak262	chr1:6245022-6245587	chr1	6245022	6245587	.	566	0.118172167739155	0.1598246783527	0.312931450199865
peak263	chr1:6246575-6247213	chr1	6246575	6247213	.	639	0.0713975662238371	0.396783663768457	0.568470126643572
peak264	chr1:6259797-6261693	chr1	6259797	6261693	.	1897	0.140436697431828	0.094338949077917	0.221986990923218
peak265	chr1:6293846-6295432	chr1	6293846	6295432	.	1587	0.30988276133794	0.000165699015411687	0.00368729610824789
peak266	chr1:6343284-6343790	chr1	6343284	6343790	.	507	0.122566779896619	0.144750677656531	0.293302615579653
peak267	chr1:6347971-6349574	chr1	6347971	6349574	.	1604	0.0412674812824933	0.624583519592043	0.757905051167428
peak268	chr1:6358168-6360212	chr1	6358168	6360212	.	2045	0.0711307284935847	0.398555188027993	0.570266361471599
peak269	chr1:6363094-6363434	chr1	6363094	6363434	.	341	0.00893906396345477	0.915614415295978	0.951287704203613
peak270	chr1:6364907-6365600	chr1	6364907	6365600	.	694	-0.291444274177501	0.000413109975195496	0.00665478701777557
peak271	chr1:6392928-6394464	chr1	6392928	6394464	.	1537	-0.0182147539866125	0.829047772424488	0.899108935090427
peak272	chr1:6401655-6402088	chr1	6401655	6402088	.	434	0.256387954216113	0.0019956420184344	0.0180523872954687
peak273	chr1:6404500-6405303	chr1	6404500	6405303	.	804	-0.025770366948605	0.759974070813423	0.853986992039012
peak274	chr1:6414160-6414833	chr1	6414160	6414833	.	674	-0.114424123928071	0.173583796551601	0.330205542239411
peak275	chr1:6423451-6424461	chr1	6423451	6424461	.	1011	-0.280850816286481	0.000679645577017543	0.00907397947396387
peak276	chr1:6424584-6425545	chr1	6424584	6425545	.	962	-0.09301142237428	0.269207226339858	0.441044544018841
peak277	chr1:6437897-6438662	chr1	6437897	6438662	.	766	-0.00133213605333689	0.987401746966501	0.992835173287978
peak278	chr1:6439991-6440981	chr1	6439991	6440981	.	991	-0.102599107282041	0.222707787686156	0.389550203069333
peak279	chr1:6445159-6445485	chr1	6445159	6445485	.	327	-0.0686450324063876	0.415282868145518	0.585377162574067
peak280	chr1:6447292-6449595	chr1	6447292	6449595	.	2304	-0.246845426462703	0.0029580125610094	0.0232542011671028
peak281	chr1:6454342-6455729	chr1	6454342	6455729	.	1388	-0.171014248720826	0.0411362702521925	0.127830407307861
peak282	chr1:6459765-6460981	chr1	6459765	6460981	.	1217	-0.367831705957057	6.198540115195e-06	0.000399970004222856
peak283	chr1:6465295-6466540	chr1	6465295	6466540	.	1246	-0.241835034927733	0.00361584662216817	0.0263973548009008
peak284	chr1:6475337-6476187	chr1	6475337	6476187	.	851	-0.037316230276833	0.658145568772571	0.782521756988434
peak285	chr1:6485812-6486973	chr1	6485812	6486973	.	1162	-0.136427973684267	0.104220371671681	0.236897963936646
peak286	chr1:6489899-6491156	chr1	6489899	6491156	.	1258	-0.177925345934363	0.0335034438487945	0.111613362287357
peak287	chr1:6497002-6498133	chr1	6497002	6498133	.	1132	-0.103128677546695	0.220316503377463	0.386916993327976
peak288	chr1:6545229-6546087	chr1	6545229	6546087	.	859	-0.147709051880168	0.0783212030056591	0.195943140979402
peak289	chr1:6553994-6555274	chr1	6553994	6555274	.	1281	-0.0343769100482068	0.683566917630712	0.800819143508652
peak290	chr1:6579435-6580778	chr1	6579435	6580778	.	1344	0.00921821728125726	0.912989384981725	0.94992295665464
peak291	chr1:6591064-6591911	chr1	6591064	6591911	.	848	0.229102769998844	0.00591724315884378	0.0361591814221358
peak292	chr1:6599761-6600028	chr1	6599761	6600028	.	268	-0.015796793630941	0.851459969734474	0.913179062063491
peak293	chr1:6600906-6601768	chr1	6600906	6601768	.	863	0.0805131536088435	0.339122698213019	0.513396568056163
peak294	chr1:6601955-6604150	chr1	6601955	6604150	.	2196	0.0435992325253141	0.605127478647373	0.742825990644939
peak295	chr1:6612705-6614898	chr1	6612705	6614898	.	2194	-0.0654224536641088	0.437569138095899	0.606279123561623
peak296	chr1:6624726-6626070	chr1	6624726	6626070	.	1345	0.00802155269097158	0.924248537068501	0.956279130326837
peak297	chr1:6634335-6635133	chr1	6634335	6635133	.	799	0.0120672232011827	0.886257237421376	0.934272327695477
peak298	chr1:6646181-6647043	chr1	6646181	6647043	.	863	0.0563027610832524	0.50419485012794	0.663142959156642
peak299	chr1:6701337-6702464	chr1	6701337	6702464	.	1128	0.0572839028914112	0.496781808568612	0.656928575804546
peak300	chr1:6719855-6720673	chr1	6719855	6720673	.	819	-0.0416041073421963	0.621758250454852	0.7558113597909
peak301	chr1:6727343-6727986	chr1	6727343	6727986	.	644	0.119785509708219	0.154159895241088	0.305711357753089
peak302	chr1:6742842-6744354	chr1	6742842	6744354	.	1513	-0.072056450157768	0.392429542091365	0.564414503929193
peak303	chr1:6783881-6785999	chr1	6783881	6785999	.	2119	0.0651720367172566	0.439328981196456	0.607848048325505
peak304	chr1:6889911-6890550	chr1	6889911	6890550	.	640	0.0184076981915643	0.827265028337126	0.89801134499372
peak305	chr1:6961949-6964372	chr1	6961949	6964372	.	2424	-0.369428627142722	5.60857529719624e-06	0.000371747282683082
peak306	chr1:7069955-7071049	chr1	7069955	7071049	.	1095	-0.00275458641537458	0.973952882830272	0.98501593493533
peak307	chr1:7646890-7647736	chr1	7646890	7647736	.	847	0.0511384247039063	0.544145243321201	0.695548062179439
peak308	chr1:7667386-7668101	chr1	7667386	7668101	.	716	0.100408985296046	0.232792361787792	0.400858963991743
peak309	chr1:7669324-7670121	chr1	7669324	7670121	.	798	0.0193724192163229	0.818364686314761	0.892394636872374
peak310	chr1:7679966-7681201	chr1	7679966	7681201	.	1236	-0.0475484309330493	0.572804976116214	0.717858903260025
peak311	chr1:7703993-7705911	chr1	7703993	7705911	.	1919	0.0188182177765679	0.823474895447719	0.89548091694051
peak312	chr1:7728658-7729333	chr1	7728658	7729333	.	676	0.141945356906717	0.0908184980410243	0.216478127557022
peak313	chr1:7752508-7753534	chr1	7752508	7753534	.	1027	0.0388351527413465	0.645158233048457	0.773393399888114
peak314	chr1:7770619-7771977	chr1	7770619	7771977	.	1359	0.144677364744916	0.0847100549529312	0.206365737000141
peak315	chr1:7783427-7784626	chr1	7783427	7784626	.	1200	-0.0120713283970327	0.886218803348274	0.934256310665319
peak316	chr1:7808097-7808718	chr1	7808097	7808718	.	622	0.0534024402152015	0.526441265910103	0.68178472929193
peak317	chr1:7827051-7827892	chr1	7827051	7827892	.	842	-0.0461075071896864	0.584504176637132	0.727091977807396
peak318	chr1:7842538-7842874	chr1	7842538	7842874	.	337	0.108262224957166	0.198076195779552	0.360448285289846
peak319	chr1:7856206-7856865	chr1	7856206	7856865	.	660	0.0444284820870215	0.598273624419902	0.737771088121723
peak320	chr1:7898952-7899296	chr1	7898952	7899296	.	345	0.278475960487235	0.00075788957825565	0.00971529370085367
peak321	chr1:7902441-7903111	chr1	7902441	7903111	.	671	0.0632179634926391	0.453198878516671	0.61962740979067
peak322	chr1:7912952-7913587	chr1	7912952	7913587	.	636	0.0123484291169102	0.883625120068332	0.932732806248033
peak323	chr1:7915771-7916176	chr1	7915771	7916176	.	406	-0.0792836474517575	0.346573591743685	0.520637458449034
peak324	chr1:7930579-7931777	chr1	7930579	7931777	.	1199	0.0706627361666806	0.401673524917319	0.573157359186306
peak325	chr1:7942133-7943297	chr1	7942133	7943297	.	1165	0.162578071249001	0.0523778480235069	0.150131157971121
peak326	chr1:7948856-7949473	chr1	7948856	7949473	.	618	0.0501798614729228	0.551728189879431	0.701360482968461
peak327	chr1:7953706-7954737	chr1	7953706	7954737	.	1032	0.12612187950275	0.133365466798844	0.277978172906721
peak328	chr1:7960918-7962280	chr1	7960918	7962280	.	1363	0.00977036612308719	0.907800021409794	0.947195827986756
peak329	chr1:7975254-7975710	chr1	7975254	7975710	.	457	0.0393072502641008	0.641143110225086	0.770634871320186
peak330	chr1:7982152-7982824	chr1	7982152	7982824	.	673	0.0213901229766159	0.799825672056038	0.880204550265617
peak331	chr1:8004698-8005630	chr1	8004698	8005630	.	933	0.132622457131283	0.114336528125132	0.251514639051131
peak332	chr1:8014987-8015534	chr1	8014987	8015534	.	548	-0.00926132183768264	0.91258413239013	0.949673365831821
peak333	chr1:8020070-8020544	chr1	8020070	8020544	.	475	0.0685629284893868	0.415842302904561	0.585908927913477
peak334	chr1:8025515-8027253	chr1	8025515	8027253	.	1739	-0.117624124093175	0.16178398732739	0.31547700955888
peak335	chr1:8096467-8097792	chr1	8096467	8097792	.	1326	0.205315212645807	0.0138964064739176	0.0629598982354657
peak336	chr1:8104400-8105137	chr1	8104400	8105137	.	738	0.140836954027207	0.093394571394561	0.220597653871227
peak337	chr1:8106768-8107386	chr1	8106768	8107386	.	619	0.23809520150835	0.00418969206499448	0.029013888202029
peak338	chr1:8113190-8114192	chr1	8113190	8114192	.	1003	0.0770401579197125	0.36043274561601	0.534112222565748
peak339	chr1:8120724-8122020	chr1	8120724	8122020	.	1297	-0.118414374294307	0.15896444478918	0.311717796176925
peak340	chr1:8126815-8127728	chr1	8126815	8127728	.	914	0.207815276918479	0.0127545124372722	0.0595203355678502
peak341	chr1:8152504-8153720	chr1	8152504	8153720	.	1217	-0.197568708076788	0.0180200784396317	0.0744508893394856
peak342	chr1:8169389-8170449	chr1	8169389	8170449	.	1061	-0.119592565503267	0.154829305259108	0.306630444191253
peak343	chr1:8182099-8183291	chr1	8182099	8183291	.	1193	-0.0399743445897317	0.635487251167098	0.766267359456412
peak344	chr1:8203977-8204823	chr1	8203977	8204823	.	847	0.14509198952577	0.083812434575156	0.204972336157547
peak345	chr1:8211255-8212461	chr1	8211255	8212461	.	1207	0.180874929152614	0.0306312925555239	0.105124681839934
peak346	chr1:8216971-8218125	chr1	8216971	8218125	.	1155	0.192716366582045	0.0211113803563115	0.0823958728469632
peak347	chr1:8218541-8219136	chr1	8218541	8219136	.	596	0.118683264622484	0.158013505305871	0.310572674585441
peak348	chr1:8224666-8225555	chr1	8224666	8225555	.	890	0.281491226839087	0.000659856677587383	0.00892172650624984
peak349	chr1:8283081-8283737	chr1	8283081	8283737	.	657	0.196585513670704	0.0186126626429721	0.0760240843575979
peak350	chr1:8314324-8314831	chr1	8314324	8314831	.	508	0.00773624157939403	0.926935268917444	0.958043345838502
peak351	chr1:8317794-8318799	chr1	8317794	8318799	.	1006	-0.00606747946635414	0.942665287167606	0.967132290639761
peak352	chr1:8348828-8349498	chr1	8348828	8349498	.	671	-0.0223630543930746	0.790925246257702	0.874286988191482
peak353	chr1:8375465-8375850	chr1	8375465	8375850	.	386	0.155486345418062	0.0636931518541871	0.171096873006236
peak354	chr1:8382677-8383519	chr1	8382677	8383519	.	843	-0.000116998081726044	0.998893482715991	0.999216612466291
peak355	chr1:8387953-8388662	chr1	8387953	8388662	.	710	0.208792313530788	0.0123310982987028	0.0581990198541654
peak356	chr1:8395176-8396094	chr1	8395176	8396094	.	919	-0.0536877513267791	0.524231045753633	0.679853153083942
peak357	chr1:8396904-8398208	chr1	8396904	8398208	.	1305	0.0766440065201839	0.362915238278308	0.536475852793322
peak358	chr1:8407709-8408182	chr1	8407709	8408182	.	474	-0.0612515746804716	0.467399647291648	0.632003559405457
peak359	chr1:8408993-8409876	chr1	8408993	8409876	.	884	0.00730109081929015	0.931034595724135	0.960297389303663
peak360	chr1:8422686-8424934	chr1	8422686	8424934	.	2249	-0.0829557451396153	0.324624586210915	0.498887849441043
peak361	chr1:8427530-8427985	chr1	8427530	8427985	.	456	0.0285639527245549	0.734876095784581	0.836718470856775
peak362	chr1:8430512-8431377	chr1	8430512	8431377	.	866	-0.154160367158501	0.0660159335722993	0.175338808074159
peak363	chr1:8438751-8439456	chr1	8438751	8439456	.	706	0.231167683511413	0.00547232053969374	0.0343864372698991
peak364	chr1:8443594-8444170	chr1	8443594	8444170	.	577	0.203708028470518	0.0146767664374109	0.0651580354261644
peak365	chr1:8448839-8449507	chr1	8448839	8449507	.	669	-0.0425585653773298	0.613777618880481	0.749646359573292
peak366	chr1:8457637-8458323	chr1	8457637	8458323	.	687	-0.0735486888492563	0.382674883495804	0.555382155187238
peak367	chr1:8463000-8464116	chr1	8463000	8464116	.	1117	-0.148571143008676	0.0765771107318722	0.193136322945057
peak368	chr1:8472603-8473193	chr1	8472603	8473193	.	591	-0.299662876269274	0.000276993320770323	0.00511607236157454
peak369	chr1:8473338-8473993	chr1	8473338	8473993	.	656	0.169866846480741	0.0425348546091443	0.130811395424213
peak370	chr1:8476043-8476570	chr1	8476043	8476570	.	528	0.165964857825281	0.0475920474439852	0.140956332958683
peak371	chr1:8495968-8497078	chr1	8495968	8497078	.	1111	0.102818735260018	0.221713832374774	0.388446112942512
peak372	chr1:8497173-8497862	chr1	8497173	8497862	.	690	0.0899243150950524	0.285490687231436	0.458216168824925
peak373	chr1:8509854-8510866	chr1	8509854	8510866	.	1013	-0.241488145878405	0.0036659284841844	0.0266463527855392
peak374	chr1:8516849-8517416	chr1	8516849	8517416	.	568	-0.0272236062795179	0.746884874660769	0.845184927623553
peak375	chr1:8517664-8518393	chr1	8517664	8518393	.	730	-0.0278845428113738	0.740955436233918	0.841115085889462
peak376	chr1:8525201-8526348	chr1	8525201	8526348	.	1148	-0.165100714098848	0.0487771837394259	0.143315508428952
peak377	chr1:8533006-8533729	chr1	8533006	8533729	.	724	-0.333294693270699	4.75058950351317e-05	0.00159877520335897
peak378	chr1:8560916-8561602	chr1	8560916	8561602	.	687	-0.0645357313605009	0.443818756019465	0.611723033394449
peak379	chr1:8602519-8603176	chr1	8602519	8603176	.	658	-0.047967160909753	0.569425946049509	0.715062023621718
peak380	chr1:8603775-8604655	chr1	8603775	8604655	.	881	-0.0786842888576521	0.350242846284723	0.524044381525854
peak381	chr1:8623609-8624254	chr1	8623609	8624254	.	646	-0.0440877508314684	0.601085593761833	0.739763680786973
peak382	chr1:8629158-8630194	chr1	8629158	8630194	.	1037	-0.0599461224001599	0.476960444629152	0.640332956203914
peak383	chr1:8643503-8643888	chr1	8643503	8643888	.	386	-0.226116240017943	0.00661781509301854	0.0388544131355844
peak384	chr1:8651045-8651768	chr1	8651045	8651768	.	724	-0.151015787137373	0.0718012097455704	0.185204275378372
peak385	chr1:8651850-8653037	chr1	8651850	8653037	.	1188	0.119830666862569	0.154003539502462	0.305558577067625
peak386	chr1:8660346-8661032	chr1	8660346	8661032	.	687	-0.0767897409728602	0.362000761140673	0.535655860784211
peak387	chr1:8663822-8664544	chr1	8663822	8664544	.	723	0.135689038431261	0.106127578725602	0.239627536776523
peak388	chr1:8671137-8671655	chr1	8671137	8671655	.	519	0.0796633780678859	0.344261470441066	0.518433052191683
peak389	chr1:8701047-8701800	chr1	8701047	8701800	.	754	-0.145063253154819	0.0838743991679898	0.205025742394771
peak390	chr1:8702953-8703786	chr1	8702953	8703786	.	834	0.209305463012043	0.0121136902664049	0.0575751180786802
peak391	chr1:8712026-8713303	chr1	8712026	8713303	.	1278	-0.0596669690823574	0.479018551098445	0.642238089421098
peak392	chr1:8726322-8727195	chr1	8726322	8727195	.	874	0.0963468940024348	0.252335687865032	0.422732732629366
peak393	chr1:8816838-8818306	chr1	8816838	8818306	.	1469	-0.0681277777292829	0.418814648140542	0.588837941951553
peak394	chr1:8825923-8826458	chr1	8825923	8826458	.	536	0.28349250981598	0.000601382003036693	0.00841035189496436
peak395	chr1:8829259-8830160	chr1	8829259	8830160	.	902	-0.0197808862034015	0.814603141217503	0.889974216329269
peak396	chr1:8848562-8849380	chr1	8848562	8849380	.	819	-0.0212382307301645	0.801217545862583	0.881060955321166
peak397	chr1:8859241-8859956	chr1	8859241	8859956	.	716	0.0896328461896998	0.287061417129047	0.459966477413464
peak398	chr1:8862503-8862965	chr1	8862503	8862965	.	463	-0.0594391307126804	0.480701878028824	0.643636334763062
peak399	chr1:8871061-8871874	chr1	8871061	8871874	.	814	0.255554599458555	0.00206663240634692	0.0184553007877783
peak400	chr1:8873539-8873921	chr1	8873539	8873921	.	383	0.284976538115768	0.000561143953876467	0.0080501204849583
peak401	chr1:8877840-8879636	chr1	8877840	8879636	.	1797	0.018937268456219	0.822376514302205	0.894915904198494
peak402	chr1:8889884-8890492	chr1	8889884	8890492	.	609	0.260881091073978	0.0016496365328773	0.0160608836574636
peak403	chr1:8899697-8900365	chr1	8899697	8900365	.	669	-0.0261665183481335	0.756399046122943	0.851385738601213
peak404	chr1:8908089-8909059	chr1	8908089	8909059	.	971	0.224521371430204	0.00702137587632545	0.0404267130089206
peak405	chr1:8917759-8918647	chr1	8917759	8918647	.	889	-0.183356520043961	0.0283795287588328	0.0998736808285984
peak406	chr1:8925439-8926134	chr1	8925439	8926134	.	696	0.0102075694811161	0.903693720488548	0.944868847559903
peak407	chr1:8926679-8927775	chr1	8926679	8927775	.	1097	-0.287425287440315	0.000500133817504538	0.00748948858334341
peak408	chr1:8938161-8938997	chr1	8938161	8938997	.	837	-0.184705076880698	0.0272161474231212	0.0972956092849688
peak409	chr1:8946356-8947670	chr1	8946356	8947670	.	1315	-0.0148197570186322	0.860551018564345	0.918664549653097
peak410	chr1:8962477-8963431	chr1	8962477	8963431	.	955	-0.0640225818792463	0.447458346345745	0.614852780608738
peak411	chr1:8970619-8971689	chr1	8970619	8971689	.	1071	-0.30925261377496	0.00017112584763421	0.00374993680833756
peak412	chr1:8986669-8987202	chr1	8986669	8987202	.	534	-0.345561018470609	2.36819590447368e-05	0.000993188548002099
peak413	chr1:8987687-8988538	chr1	8987687	8988538	.	852	-0.200058509359835	0.0165920300142176	0.0705222675588443
peak414	chr1:9004289-9005621	chr1	9004289	9005621	.	1333	-0.331527406457258	5.23920809773005e-05	0.00171276298629407
peak415	chr1:9010715-9011381	chr1	9010715	9011381	.	667	0.189146898790438	0.0236677863249738	0.0889907880338538
peak416	chr1:9037211-9038195	chr1	9037211	9038195	.	985	-0.0226196291337018	0.788582523708824	0.872813354802239
peak417	chr1:9067100-9067593	chr1	9067100	9067593	.	494	0.202029003367853	0.0155325565145529	0.0675302125725871
peak418	chr1:9069161-9070085	chr1	9069161	9070085	.	925	0.00947068682603451	0.910616084439396	0.948693625865619
peak419	chr1:9074879-9075499	chr1	9074879	9075499	.	621	0.0667258533464954	0.428474357733359	0.598109942562322
peak420	chr1:9078050-9078440	chr1	9078050	9078440	.	391	0.215477624972573	0.0097503954952049	0.0498906509141777
peak421	chr1:9083101-9083707	chr1	9083101	9083707	.	607	-0.0219176406433456	0.794996642211201	0.877002964158236
peak422	chr1:9093172-9094447	chr1	9093172	9094447	.	1276	0.173436314272348	0.0383102239381068	0.121744743265762
peak423	chr1:9101390-9102055	chr1	9101390	9102055	.	666	0.192671209427694	0.0211421718084812	0.0824760122950941
peak424	chr1:9110625-9111419	chr1	9110625	9111419	.	795	0.013561514490596	0.872285429792701	0.925811239683716
peak425	chr1:9121514-9122741	chr1	9121514	9122741	.	1228	-0.209531248783795	0.0120191003146955	0.0572928728699172
peak426	chr1:9128172-9129954	chr1	9128172	9129954	.	1783	-0.17538833489904	0.036153121397399	0.11731488720793
peak427	chr1:9135246-9135922	chr1	9135246	9135922	.	677	0.0593057118475542	0.48168908809584	0.644539538043896
peak428	chr1:9142237-9142872	chr1	9142237	9142872	.	636	-0.0441021190169435	0.600966897574099	0.739674212221691
peak429	chr1:9143154-9143695	chr1	9143154	9143695	.	542	0.200661973149791	0.0162610886526238	0.0695717075176115
peak430	chr1:9162611-9163311	chr1	9162611	9163311	.	701	0.191394493518333	0.0220288905591233	0.0848035815634913
peak431	chr1:9163596-9164668	chr1	9163596	9164668	.	1073	0.259204118569238	0.00177182029417627	0.0167909419674414
peak432	chr1:9173944-9174579	chr1	9173944	9174579	.	636	0.087516617729006	0.298638667088346	0.472193137208264
peak433	chr1:9181142-9183263	chr1	9181142	9183263	.	2122	0.230529325556732	0.00560656527776576	0.0349378273393557
peak434	chr1:9196125-9197004	chr1	9196125	9197004	.	880	0.0316407970141573	0.707554817953904	0.817782547668931
peak435	chr1:9201556-9202201	chr1	9201556	9202201	.	646	-0.0666334864398696	0.429115265722478	0.598692754508951
peak436	chr1:9203448-9204064	chr1	9203448	9204064	.	617	-0.151003471549822	0.0718246501107409	0.185215395069578
peak437	chr1:9233993-9235327	chr1	9233993	9235327	.	1335	0.061524570204499	0.465413671672587	0.630569566284857
peak438	chr1:9239638-9240389	chr1	9239638	9240389	.	752	0.0182024383990624	0.829161594278824	0.899147476194565
peak439	chr1:9249565-9250627	chr1	9249565	9250627	.	1063	0.18099192723434	0.0305218189538798	0.104878803482859
peak440	chr1:9266933-9267600	chr1	9266933	9267600	.	668	0.0166363061822735	0.843664065476689	0.908753960868753
peak441	chr1:9275164-9276157	chr1	9275164	9276157	.	994	0.13392175161782	0.110800031722045	0.246324417266762
peak442	chr1:9283952-9284445	chr1	9283952	9284445	.	494	-0.0659725499080137	0.433717377507558	0.602749678523287
peak443	chr1:9289058-9289327	chr1	9289058	9289327	.	270	-0.204898535267028	0.0140951605346666	0.0635693558639817
peak444	chr1:9292478-9294022	chr1	9292478	9294022	.	1545	-0.151859404884555	0.0702102444731301	0.18250577612802
peak445	chr1:9340702-9341379	chr1	9340702	9341379	.	678	0.294270701520251	0.000360534740655433	0.00609219463414027
peak446	chr1:9362208-9363250	chr1	9362208	9363250	.	1043	-0.0443669041492709	0.598781374173058	0.738193426206972
peak447	chr1:9399842-9401108	chr1	9399842	9401108	.	1267	-0.212447990435246	0.010854153366428	0.0535875916893343
peak448	chr1:9410676-9411377	chr1	9410676	9411377	.	702	0.218985514826429	0.00859703295937308	0.0459704774296629
peak449	chr1:9412968-9414024	chr1	9412968	9414024	.	1057	0.0196330991528002	0.815963618934052	0.890794815228224
peak450	chr1:9426124-9426820	chr1	9426124	9426820	.	697	-0.24486466946506	0.00320393367144613	0.0244624705890112
peak451	chr1:9428507-9429407	chr1	9428507	9429407	.	901	-0.0762088557600801	0.365654293196892	0.53906786660243
peak452	chr1:9438712-9439797	chr1	9438712	9439797	.	1086	0.164959084842022	0.0489737406880592	0.143709213888097
peak453	chr1:9455724-9456311	chr1	9455724	9456311	.	588	-0.135711617008436	0.106068900215005	0.239569052933856
peak454	chr1:9490708-9491395	chr1	9490708	9491395	.	688	0.0552292523684678	0.512371422257672	0.670224234503397
peak455	chr1:9494930-9495899	chr1	9494930	9495899	.	970	-0.0969236740193649	0.249493838219724	0.419598054488261
peak456	chr1:9522404-9522868	chr1	9522404	9522868	.	465	0.05378627602718	0.523468898602675	0.679116703203897
peak457	chr1:9526138-9527131	chr1	9526138	9527131	.	994	0.0373326510602331	0.658004609013764	0.782412011427866
peak458	chr1:9539000-9540424	chr1	9539000	9540424	.	1425	-0.0506211700268017	0.548230738598355	0.698715227051356
peak459	chr1:9559425-9560285	chr1	9559425	9560285	.	861	-0.465383474941478	4.73074959638528e-09	2.81742420406946e-06
peak460	chr1:9561426-9561925	chr1	9561426	9561925	.	500	-0.055134832863917	0.513093843788145	0.67085269934085
peak461	chr1:9588297-9589798	chr1	9588297	9589798	.	1502	-0.0321518938974869	0.703051229741748	0.814626720344102
peak462	chr1:9593465-9593991	chr1	9593465	9593991	.	527	0.213919703147484	0.010304958750886	0.0518407385540757
peak463	chr1:9615425-9616141	chr1	9615425	9616141	.	717	-0.151307256042725	0.0712482618085342	0.184268673381354
peak464	chr1:9626788-9627611	chr1	9626788	9627611	.	824	-0.031823478229484	0.705943929339063	0.81658981841655
peak465	chr1:9629034-9630758	chr1	9629034	9630758	.	1725	-0.391803997123346	1.30443919427391e-06	0.000136513459933336
peak466	chr1:9638538-9639022	chr1	9638538	9639022	.	485	0.0443176417990705	0.599187713114605	0.738411307834249
peak467	chr1:9643628-9645446	chr1	9643628	9645446	.	1819	0.0900105242079032	0.285027208753134	0.457756134068795
peak468	chr1:9651532-9652926	chr1	9651532	9652926	.	1395	-0.124547536894261	0.13831970700988	0.284873826620071
peak469	chr1:9653361-9654794	chr1	9653361	9654794	.	1434	-0.198855686975774	0.0172691525301602	0.0723711161545419
peak470	chr1:9670014-9670491	chr1	9670014	9670491	.	478	0.085277233392811	0.311221000821638	0.485357231067299
peak471	chr1:9687121-9688076	chr1	9687121	9688076	.	956	0.100109305998993	0.234196792053724	0.40251009151602
peak472	chr1:9688955-9690174	chr1	9688955	9690174	.	1220	0.0123586921065353	0.883529081246426	0.932680410858457
peak473	chr1:9702256-9702572	chr1	9702256	9702572	.	317	-0.0287630547232817	0.733097626748881	0.835640247123515
peak474	chr1:9704532-9705108	chr1	9704532	9705108	.	577	0.0454753070287808	0.589671632119758	0.731009162322545
peak475	chr1:9711603-9712041	chr1	9711603	9712041	.	439	0.0210863384837132	0.802610044211411	0.882049338490103
peak476	chr1:9715500-9716074	chr1	9715500	9716074	.	575	-0.194385128695085	0.0200002835952748	0.0795893288982425
peak477	chr1:9717016-9718174	chr1	9717016	9718174	.	1159	-0.390644279295711	1.41063724476969e-06	0.000144662288876892
peak478	chr1:9721659-9722101	chr1	9721659	9722101	.	443	-0.351573077792987	1.66553549926247e-05	0.000788163944324323
peak479	chr1:9724725-9725384	chr1	9724725	9725384	.	660	-0.130890064482568	0.119187839824023	0.258516842609569
peak480	chr1:9728358-9729350	chr1	9728358	9729350	.	993	-0.437102780730576	4.80935619024531e-08	1.36633299539125e-05
peak481	chr1:9730296-9731191	chr1	9730296	9731191	.	896	0.172098020425236	0.0398508441003178	0.125073500631048
peak482	chr1:9768082-9768875	chr1	9768082	9768875	.	794	0.128071847531518	0.127418900683317	0.269860238886406
peak483	chr1:9784373-9785028	chr1	9784373	9785028	.	656	-0.0394221957479018	0.640167079542611	0.769866624713573
peak484	chr1:9787336-9788238	chr1	9787336	9788238	.	903	-0.163091220730255	0.0516281171029545	0.148676550559746
peak485	chr1:9822859-9824843	chr1	9822859	9824843	.	1985	-0.0962750530750591	0.252691211958327	0.423116741116493
peak486	chr1:9825480-9825921	chr1	9825480	9825921	.	442	0.00415651079816209	0.960705233155831	0.977477913061553
peak487	chr1:9849751-9851236	chr1	9849751	9851236	.	1486	-0.386771027011201	1.82813043078123e-06	0.00017150721894377
peak488	chr1:9859917-9860387	chr1	9859917	9860387	.	471	0.176312003965298	0.035168667080839	0.115199056153981
peak489	chr1:9867201-9868178	chr1	9867201	9868178	.	978	-0.0247030160275954	0.769631344078848	0.860158726649526
peak490	chr1:9874548-9875531	chr1	9874548	9875531	.	984	-0.0853018645679112	0.311080752251483	0.485196176011082
peak491	chr1:9881791-9883841	chr1	9881791	9883841	.	2051	0.0438106501115909	0.603376780016553	0.741514716416865
peak492	chr1:9892996-9893659	chr1	9892996	9893659	.	664	0.307686481558171	0.000185337906721531	0.00395676253330088
peak493	chr1:9900178-9901059	chr1	9900178	9901059	.	882	0.131836312126001	0.1165186056492	0.254782449731993
peak494	chr1:9909770-9911296	chr1	9909770	9911296	.	1527	-0.00808107803079711	0.923688102640644	0.955896094171883
peak495	chr1:9942383-9943896	chr1	9942383	9943896	.	1514	0.0382337415493162	0.650287998769286	0.777153633431025
peak496	chr1:9950246-9951404	chr1	9950246	9951404	.	1159	0.0909300880783114	0.280114768746985	0.452542446796157
peak497	chr1:9990464-9991586	chr1	9990464	9991586	.	1123	0.153312644215468	0.0675367913389757	0.177949728768881
peak498	chr1:9996709-9998283	chr1	9996709	9998283	.	1575	-0.0926440073457017	0.271111454731022	0.443107841933123
peak499	chr1:10032448-10033731	chr1	10032448	10033731	.	1284	-0.0604243777166892	0.473445583860138	0.637231521592954
peak500	chr1:10055622-10056445	chr1	10055622	10056445	.	824	0.0874468293995553	0.299025637997615	0.47262839692947
peak501	chr1:10074002-10074903	chr1	10074002	10074903	.	902	0.232575765687975	0.00518630444941038	0.0332704761615411
peak502	chr1:10147944-10148503	chr1	10147944	10148503	.	560	0.229020666081844	0.00593558226580004	0.0362354452672987
peak503	chr1:10152834-10153305	chr1	10152834	10153305	.	472	0.140305331164627	0.0946505440146385	0.222433758294662
peak504	chr1:10189510-10190081	chr1	10189510	10190081	.	572	0.069478387163945	0.409629544252551	0.580532960073066
peak505	chr1:10209768-10211289	chr1	10209768	10211289	.	1522	0.0372998094934328	0.658286540554724	0.782619927848342
peak506	chr1:10242832-10243324	chr1	10242832	10243324	.	493	0.217290068940364	0.00913848412795109	0.0478000210713205
peak507	chr1:10307872-10308492	chr1	10307872	10308492	.	621	-0.0497016061563935	0.555530653837994	0.704356660704201
peak508	chr1:10337895-10338390	chr1	10337895	10338390	.	496	0.00331494564890458	0.968656646485966	0.981890037052095
peak509	chr1:10377227-10377901	chr1	10377227	10377901	.	675	0.336071858263249	4.06825127782833e-05	0.0014289532666553
peak510	chr1:10378237-10378845	chr1	10378237	10378845	.	609	0.320942158957939	9.30140920371995e-05	0.00251288071229531
peak511	chr1:10387839-10388875	chr1	10387839	10388875	.	1037	0.166077750711157	0.0474390033799404	0.140591097045494
peak512	chr1:10398191-10399909	chr1	10398191	10399909	.	1719	0.0845588241190546	0.315329732942288	0.489600836749449
peak513	chr1:10414823-10415766	chr1	10414823	10415766	.	944	0.289274678170756	0.000458178432456813	0.00708686917459172
peak514	chr1:10428072-10428372	chr1	10428072	10428372	.	301	-0.0696856995543718	0.408230241157285	0.57936684946507
peak515	chr1:10429877-10431201	chr1	10429877	10431201	.	1325	-0.050315332935974	0.550653400983776	0.700392865784367
peak516	chr1:10472032-10472891	chr1	10472032	10472891	.	860	-0.155281085625561	0.0640482835056454	0.171733356958152
peak517	chr1:10474729-10475461	chr1	10474729	10475461	.	733	0.0308731253902005	0.714338261445245	0.822513049869643
peak518	chr1:10484314-10485202	chr1	10484314	10485202	.	889	0.0685465077059867	0.415954242660118	0.586005030925257
peak519	chr1:10494490-10495732	chr1	10494490	10495732	.	1243	-0.172358700361713	0.0395467415323226	0.124454282887065
peak520	chr1:10507247-10507806	chr1	10507247	10507806	.	560	0.0329667752737192	0.695892140327635	0.80962185747029
peak521	chr1:10510558-10511684	chr1	10510558	10511684	.	1127	-0.00869685740830261	0.917892754040021	0.952628501558831
peak522	chr1:10524880-10525985	chr1	10524880	10525985	.	1106	0.164589617215519	0.0494895957136215	0.144668538953431
peak523	chr1:10544108-10544887	chr1	10544108	10544887	.	780	-0.0304420798259467	0.718157000080637	0.825240980798609
peak524	chr1:10638060-10639657	chr1	10638060	10639657	.	1598	-0.118789999714585	0.157637217241981	0.31012117711303
peak525	chr1:10692415-10692703	chr1	10692415	10692703	.	289	-0.083261582230443	0.322837820083612	0.497054016367721
peak526	chr1:10693569-10695352	chr1	10693569	10695352	.	1784	0.0636818506236933	0.449884278857717	0.616983178123236
peak527	chr1:10715933-10717086	chr1	10715933	10717086	.	1154	0.101014501683926	0.229972705543752	0.397715756629763
peak528	chr1:10755694-10756633	chr1	10755694	10756633	.	940	-0.0198876212955025	0.813620917627211	0.889263628515487
peak529	chr1:10866430-10867634	chr1	10866430	10867634	.	1205	-0.101057606240352	0.229772904434205	0.397497821428889
peak530	chr1:10903656-10905382	chr1	10903656	10905382	.	1727	-0.156828744461024	0.0614100748843136	0.166921465252335
peak531	chr1:10909883-10910500	chr1	10909883	10910500	.	618	-0.0532300219895	0.527779217511491	0.682802579215458
peak532	chr1:10917050-10918759	chr1	10917050	10918759	.	1710	0.0212320729363895	0.801273986380202	0.881062767611267
peak533	chr1:10931856-10932556	chr1	10931856	10932556	.	701	-0.111542276441345	0.184744420783932	0.344300118936235
peak534	chr1:10939820-10941011	chr1	10939820	10941011	.	1192	-0.0693100741340935	0.410767684921456	0.581479714551819
peak535	chr1:10941853-10942452	chr1	10941853	10942452	.	600	-0.00389583086168476	0.963167855156238	0.978774685337869
peak536	chr1:10960852-10961559	chr1	10960852	10961559	.	708	0.111240544546368	0.185942650862149	0.345707823728535
peak537	chr1:10965011-10966231	chr1	10965011	10966231	.	1221	-0.0201421434382047	0.811279864705884	0.887642627699747
peak538	chr1:11011810-11013411	chr1	11011810	11013411	.	1602	0.02969493418124	0.724792627065685	0.829820676920726
peak539	chr1:11037591-11038473	chr1	11037591	11038473	.	883	-0.131908153053377	0.116317865263416	0.254516556912111
peak540	chr1:11051846-11052386	chr1	11051846	11052386	.	541	0.113855554302841	0.175745284006856	0.332970139366368
peak541	chr1:11059520-11061270	chr1	11059520	11061270	.	1751	-0.128525471672947	0.126065253246603	0.267996995267766
peak542	chr1:11099159-11100251	chr1	11099159	11100251	.	1093	-0.109543046062378	0.192789775142156	0.353928483192816
peak543	chr1:11241539-11242339	chr1	11241539	11242339	.	801	-0.0138899301585989	0.869219824488147	0.923980615969419
peak544	chr1:11246073-11246845	chr1	11246073	11246845	.	773	-0.0481785784960299	0.567723450867836	0.713827183938666
peak545	chr1:11262037-11263012	chr1	11262037	11263012	.	976	-0.0390999378736739	0.642905002940658	0.771898658625913
peak546	chr1:11272614-11274054	chr1	11272614	11274054	.	1441	-0.0393134080578758	0.64109080728617	0.77058561057585
peak547	chr1:11280788-11281523	chr1	11280788	11281523	.	736	-0.412779495319108	3.00508932899615e-07	4.93079963369981e-05
peak548	chr1:11319918-11320653	chr1	11319918	11320653	.	736	0.115702892435357	0.16879431285488	0.324224448802647
peak549	chr1:11335238-11336063	chr1	11335238	11336063	.	826	0.266291739204326	0.00130586714872868	0.0138599047026411
peak550	chr1:11337410-11337862	chr1	11337410	11337862	.	453	-0.184813864570724	0.027124098632167	0.0970658089654262
peak551	chr1:11352807-11353531	chr1	11352807	11353531	.	725	0.0020731239042685	0.98039523601645	0.988832287624793
peak552	chr1:11383481-11384515	chr1	11383481	11384515	.	1035	0.118527267180183	0.158564674894205	0.311153955420631
peak553	chr1:11478495-11479941	chr1	11478495	11479941	.	1447	-0.0377041712846615	0.654818617176507	0.780343231816905
peak554	chr1:11480114-11480425	chr1	11480114	11480425	.	312	-0.210842858857881	0.011482324838585	0.0556366490099581
peak555	chr1:11522464-11523096	chr1	11522464	11523096	.	633	0.138934195750715	0.0979517370819915	0.227551205218068
peak556	chr1:11642250-11642926	chr1	11642250	11642926	.	677	0.119572039524017	0.15490064742644	0.30671884674135
peak557	chr1:11645733-11646191	chr1	11645733	11646191	.	459	0.00959794789738565	0.909420084287638	0.948074152339493
peak558	chr1:11650189-11650949	chr1	11650189	11650949	.	761	0.127014759600133	0.130616716918058	0.274293058564797
peak559	chr1:11654156-11655311	chr1	11654156	11655311	.	1156	-0.188266334280605	0.0243378339437047	0.0905950205599266
peak560	chr1:11663847-11665200	chr1	11663847	11665200	.	1354	0.0248466978823467	0.768329228988937	0.859411928528646
peak561	chr1:11670677-11672362	chr1	11670677	11672362	.	1686	0.16583349155808	0.0477706517884757	0.141282339665016
peak562	chr1:11680380-11681869	chr1	11680380	11681869	.	1490	0.0425893543462051	0.613520924537441	0.74943530489388
peak563	chr1:11691065-11693803	chr1	11691065	11693803	.	2739	0.204444911125599	0.0143143555514563	0.0641870711844443
peak564	chr1:11711130-11711605	chr1	11711130	11711605	.	476	0.176636314437451	0.03482842710211	0.114422569592365
peak565	chr1:11719093-11720112	chr1	11719093	11720112	.	1020	-0.205549208809259	0.0137858677326532	0.0626134767656374
peak566	chr1:11725442-11725927	chr1	11725442	11725927	.	486	0.159029129436644	0.0578130804065482	0.160486540230172
peak567	chr1:11729621-11730854	chr1	11729621	11730854	.	1234	0.0288369482485823	0.732437936283391	0.835148770098489
peak568	chr1:11735709-11737290	chr1	11735709	11737290	.	1582	0.123510974942127	0.141657424386808	0.289184870015726
peak569	chr1:11740772-11741192	chr1	11740772	11741192	.	421	-0.0194606809270987	0.817551536559229	0.89183810074708
peak570	chr1:11748554-11749694	chr1	11748554	11749694	.	1141	0.0530678667534236	0.529039092097815	0.683860301049299
peak571	chr1:11761666-11762583	chr1	11761666	11762583	.	918	-0.0340792833490791	0.686161507679432	0.802644841084594
peak572	chr1:11784505-11785674	chr1	11784505	11785674	.	1170	0.147243112151189	0.0792770763704664	0.197559958472104
peak573	chr1:11790553-11791579	chr1	11790553	11791579	.	1027	0.343771153079993	2.62619478129942e-05	0.00106103547947977
peak574	chr1:11803218-11803821	chr1	11803218	11803821	.	604	0.173419893488948	0.038328819244658	0.121774957214515
peak575	chr1:11805436-11806756	chr1	11805436	11806756	.	1321	-0.0231143052336313	0.784071106963434	0.869807754396138
peak576	chr1:11814587-11815699	chr1	11814587	11815699	.	1113	0.0637372707676688	0.449489197970515	0.616694792184937
peak577	chr1:11838185-11839014	chr1	11838185	11839014	.	830	-0.0354524713609164	0.674221576075893	0.794329304346259
peak578	chr1:11842241-11843074	chr1	11842241	11843074	.	834	0.328409510209156	6.21794491568916e-05	0.00192722733701391
peak579	chr1:11850997-11851954	chr1	11850997	11851954	.	958	0.261254663896331	0.00162348498231664	0.0159487145820384
peak580	chr1:11858993-11859789	chr1	11858993	11859789	.	797	0.0903738340406314	0.283079511810132	0.455747867388906
peak581	chr1:11865365-11866002	chr1	11865365	11866002	.	638	0.0885613900728403	0.292885034997801	0.466111575887237
peak582	chr1:11882826-11883373	chr1	11882826	11883373	.	548	0.151354465795001	0.0711590256317939	0.184144506124955
peak583	chr1:11893407-11894436	chr1	11893407	11894436	.	1030	-0.0642504202489233	0.445840300106199	0.613478694652378
peak584	chr1:11907699-11910275	chr1	11907699	11910275	.	2577	-0.0756874958871254	0.368952751354144	0.542210627298491
peak585	chr1:11925468-11927045	chr1	11925468	11927045	.	1578	0.0944071889632925	0.262056194702173	0.433274847214481
peak586	chr1:11934101-11935187	chr1	11934101	11935187	.	1087	-0.0744395163487143	0.376922334344395	0.550039710498244
peak587	chr1:11952385-11953290	chr1	11952385	11953290	.	906	0.18382656496879	0.0279693049658191	0.0989671736313643
peak588	chr1:11960456-11961636	chr1	11960456	11961636	.	1181	0.277786287584429	0.000782115507262107	0.00991049437098083
peak589	chr1:11966484-11967488	chr1	11966484	11967488	.	1005	0.153819635902948	0.0666238325571376	0.176335916568255
peak590	chr1:11979708-11980804	chr1	11979708	11980804	.	1097	0.0209713929999121	0.803664239329445	0.882894101825338
peak591	chr1:11985657-11986504	chr1	11985657	11986504	.	848	0.16299885382363	0.0517624091340281	0.148913933315771
peak592	chr1:12001416-12002413	chr1	12001416	12002413	.	998	0.0976851878495467	0.245775792896624	0.415282217365205
peak593	chr1:12018960-12020479	chr1	12018960	12020479	.	1520	-0.00060962158373044	0.994234510383182	0.996639336643242
peak594	chr1:12031063-12031718	chr1	12031063	12031718	.	656	0.122115208353115	0.146248037505489	0.295287348454075
peak595	chr1:12039887-12041074	chr1	12039887	12041074	.	1188	-0.176862100209203	0.0345931966060851	0.114029478378469
peak596	chr1:12046780-12048096	chr1	12046780	12048096	.	1317	0.170162420581943	0.0421708248963016	0.130020106671114
peak597	chr1:12052020-12052671	chr1	12052020	12052671	.	652	0.128034900768868	0.127529643289977	0.270010620964716
peak598	chr1:12063004-12064344	chr1	12063004	12064344	.	1341	-0.0236254021169608	0.779417464455746	0.866762070074441
peak599	chr1:12078490-12079933	chr1	12078490	12079933	.	1444	0.103873770593477	0.21698296128872	0.383087685008742
peak600	chr1:12087598-12089260	chr1	12087598	12089260	.	1663	-0.0377411180473118	0.654502116685729	0.780137334393746
peak601	chr1:12102559-12103087	chr1	12102559	12103087	.	529	0.0549193100817901	0.514744813756812	0.672125946439206
peak602	chr1:12118588-12119280	chr1	12118588	12119280	.	693	0.0527722926522209	0.531339460563117	0.685785029468505
peak603	chr1:12124661-12126397	chr1	12124661	12126397	.	1737	0.254530353093971	0.00215701995447056	0.0189679978496591
peak604	chr1:12132691-12133633	chr1	12132691	12133633	.	943	0.0300767173952934	0.721399303157581	0.827521082698286
peak605	chr1:12140935-12141588	chr1	12140935	12141588	.	654	0.0601103302341614	0.475752034747553	0.639168486129317
peak606	chr1:12142749-12144204	chr1	12142749	12144204	.	1456	0.187714185438775	0.0247662248109279	0.0916254589912849
peak607	chr1:12150294-12151242	chr1	12150294	12151242	.	949	-0.0136620917889219	0.87134638438583	0.925221737478225
peak608	chr1:12151837-12152494	chr1	12151837	12152494	.	658	-0.178522651930543	0.0329040926821502	0.110398908802941
peak609	chr1:12153094-12153737	chr1	12153094	12153737	.	644	0.254068518560842	0.00219893663800778	0.0192038248674997
peak610	chr1:12161267-12162427	chr1	12161267	12162427	.	1161	0.255246709769803	0.00209343485578537	0.0186062527531665
peak611	chr1:12166691-12168055	chr1	12166691	12168055	.	1365	0.0939474070280883	0.264397344602157	0.43595386694312
peak612	chr1:12173468-12174284	chr1	12173468	12174284	.	817	0.0777318834204436	0.356123381695579	0.529698447632452
peak613	chr1:12177548-12178664	chr1	12177548	12178664	.	1117	-0.0553298296667937	0.511602463828222	0.669697787231994
peak614	chr1:12178963-12179540	chr1	12178963	12179540	.	578	-0.119046574455212	0.156735427008752	0.30896700660775
peak615	chr1:12180228-12180680	chr1	12180228	12180680	.	453	0.238778716617381	0.00407907291026327	0.0285031689540385
peak616	chr1:12183984-12184751	chr1	12183984	12184751	.	768	0.240907260665625	0.00375119211961425	0.0270756662552281
peak617	chr1:12196418-12197400	chr1	12196418	12197400	.	983	0.218981409630579	0.00859830895009037	0.0459704774296629
peak618	chr1:12201422-12202200	chr1	12201422	12202200	.	779	0.176960624909604	0.0344909721097666	0.113813837784742
peak619	chr1:12208475-12209645	chr1	12208475	12209645	.	1171	-0.0155237981069135	0.853998203960008	0.914912729334745
peak620	chr1:12210500-12211099	chr1	12210500	12211099	.	600	-0.147924574662295	0.0778822092910006	0.19525630686549
peak621	chr1:12229625-12231183	chr1	12229625	12231183	.	1559	0.0370740237216808	0.660226119520499	0.78423721386833
peak622	chr1:12314192-12314808	chr1	12314192	12314808	.	617	0.0151030155322848	0.85791344088758	0.91737143262128
peak623	chr1:12344197-12346187	chr1	12344197	12346187	.	1991	0.0596484957010323	0.479154918340681	0.642344833811266
peak624	chr1:12376143-12377267	chr1	12376143	12377267	.	1125	0.287066082803437	0.000508682828536965	0.00756112024669476
peak625	chr1:12384863-12385446	chr1	12384863	12385446	.	584	0.0503687004820245	0.550230279369761	0.700186993895772
peak626	chr1:12386157-12386631	chr1	12386157	12386631	.	475	0.0170960881174776	0.839400788771331	0.905961948333603
peak627	chr1:12407453-12407816	chr1	12407453	12407816	.	364	-0.0877814028613333	0.297173463404266	0.470644653069042
peak628	chr1:12415997-12416529	chr1	12415997	12416529	.	533	0.228503411404739	0.00605228833947838	0.0366639528702578
peak629	chr1:12433734-12434682	chr1	12433734	12434682	.	949	-0.00513765260632085	0.951439983278616	0.972164993208459
peak630	chr1:12435639-12436197	chr1	12435639	12436197	.	559	0.0152241188098609	0.856786257800348	0.916739175522983
peak631	chr1:12438359-12439075	chr1	12438359	12439075	.	717	-0.061294679236897	0.467085763544357	0.631832073367706
peak632	chr1:12449316-12450187	chr1	12449316	12450187	.	872	-0.274762810840877	0.000896941690070675	0.0108165759534547
peak633	chr1:12472739-12473696	chr1	12472739	12473696	.	958	-0.274432342574949	0.000910387367038195	0.0109262791923975
peak634	chr1:12478151-12479231	chr1	12478151	12479231	.	1081	-0.281010918924633	0.000674647829752057	0.00903877445626819
peak635	chr1:12480773-12481442	chr1	12480773	12481442	.	670	-0.154913670596982	0.0646880074790708	0.172902785948048
peak636	chr1:12495716-12496919	chr1	12495716	12496919	.	1204	-0.294354858035177	0.000359068699164965	0.00607575610298236
peak637	chr1:12510284-12511251	chr1	12510284	12511251	.	968	-0.23028301380573	0.00565914474689996	0.0351320544861985
peak638	chr1:12595045-12596878	chr1	12595045	12596878	.	1834	0.19107018304618	0.022259166874589	0.0854405144999979
peak639	chr1:12601271-12601741	chr1	12601271	12601741	.	471	0.019386787401798	0.818232299900485	0.892338576997668
peak640	chr1:12601915-12602354	chr1	12601915	12602354	.	440	0.135311360413057	0.107112890516719	0.240986019631302
peak641	chr1:12604142-12604887	chr1	12604142	12604887	.	746	0.0854250204434123	0.310380128207552	0.484535790996218
peak642	chr1:12617599-12618717	chr1	12617599	12618717	.	1119	-0.232713289748952	0.00515909920270885	0.0331620550517809
peak643	chr1:12618843-12620817	chr1	12618843	12620817	.	1975	0.0293665185132371	0.727715903162411	0.831805379864056
peak644	chr1:12630796-12632014	chr1	12630796	12632014	.	1219	0.191790644917861	0.0217503879294522	0.0840453303949611
peak645	chr1:12658503-12659518	chr1	12658503	12659518	.	1016	0.0510727415703058	0.544663205126739	0.695977776417511
peak646	chr1:13356810-13357117	chr1	13356810	13357117	.	308	0.0350850563323381	0.67740847346655	0.796706327682606
peak647	chr1:13593504-13594265	chr1	13593504	13594265	.	762	0.0994237382920372	0.237431971698803	0.406125660041353
peak648	chr1:13623095-13623829	chr1	13623095	13623829	.	735	0.219974867026288	0.00829435965999087	0.0449465028174039
peak649	chr1:13642439-13643340	chr1	13642439	13643340	.	902	-0.0897826858382262	0.286253209840809	0.459019088358385
peak650	chr1:13665491-13666334	chr1	13665491	13666334	.	844	-0.142185510863944	0.0902678707198177	0.215600285362526
peak651	chr1:13667722-13668170	chr1	13667722	13668170	.	449	-0.171857866468009	0.0401327364050442	0.125649221455045
peak652	chr1:13699672-13701251	chr1	13699672	13701251	.	1580	-0.00560564493322502	0.947022785575508	0.96987022597344
peak653	chr1:13702770-13703195	chr1	13702770	13703195	.	426	0.0191856328051462	0.820086174678393	0.893475641554323
peak654	chr1:13723466-13724213	chr1	13723466	13724213	.	748	0.314505211865082	0.000130525023922124	0.00313447190063883
peak655	chr1:13725685-13726187	chr1	13725685	13726187	.	503	-0.181687757930921	0.0298775844732815	0.103336392998874
peak656	chr1:13730352-13731511	chr1	13730352	13731511	.	1160	-0.33059142180345	5.51669610788862e-05	0.00177275126728315
peak657	chr1:13733031-13733345	chr1	13733031	13733345	.	315	-0.175704434979493	0.0358136354039216	0.11651894976025
peak658	chr1:13748697-13750108	chr1	13748697	13750108	.	1412	0.00544964749092363	0.948495012477709	0.970722628893033
peak659	chr1:13764951-13765459	chr1	13764951	13765459	.	509	0.21127595702006	0.0113097624330358	0.0550760084564555
peak660	chr1:13769075-13769599	chr1	13769075	13769599	.	525	0.0991651109534849	0.238660505185692	0.407488283721255
peak661	chr1:13782063-13782821	chr1	13782063	13782821	.	759	-0.000915458674558169	0.991342152915484	0.994918414380109
peak662	chr1:13789875-13791128	chr1	13789875	13791128	.	1254	-0.110749973642288	0.187902909907249	0.348112677002232
peak663	chr1:13811129-13811732	chr1	13811129	13811732	.	604	-0.0391840943885997	0.64218953882901	0.771341225041865
peak664	chr1:13813368-13814124	chr1	13813368	13814124	.	757	-0.00104066714798429	0.990158063753601	0.994288566005414
peak665	chr1:13828629-13829710	chr1	13828629	13829710	.	1082	0.0317290587249331	0.70677636123057	0.817188251476736
peak666	chr1:13960253-13960903	chr1	13960253	13960903	.	651	0.0201770376029301	0.810959043494664	0.887569414428134
peak667	chr1:14731604-14732229	chr1	14731604	14732229	.	626	0.0874488819974804	0.299014251776838	0.47262839692947
peak668	chr1:14739327-14739963	chr1	14739327	14739963	.	637	0.209075572044441	0.0122106700051087	0.0578581959223681
peak669	chr1:14755880-14756504	chr1	14755880	14756504	.	625	0.145475825337748	0.0829882754633435	0.203670859195751
peak670	chr1:14915061-14916031	chr1	14915061	14916031	.	971	0.135346254577783	0.107021556735758	0.240868156693304
peak671	chr1:14923726-14925152	chr1	14923726	14925152	.	1427	0.136659917249794	0.10362730715067	0.236030354823475
peak672	chr1:14968829-14969538	chr1	14968829	14969538	.	710	-0.00101603597288407	0.990390997713292	0.99443018266177
peak673	chr1:15038125-15038507	chr1	15038125	15038507	.	383	0.139141508141142	0.0974468445166078	0.22678456303399
peak674	chr1:15046420-15047015	chr1	15046420	15047015	.	596	0.158187564287387	0.0591677837676011	0.162841536812896
peak675	chr1:15065635-15066569	chr1	15065635	15066569	.	935	0.250115214957257	0.00258910969858871	0.0213436296284766
peak676	chr1:15080088-15081258	chr1	15080088	15081258	.	1171	0.297421439335154	0.000309262164153983	0.00551567834915267
peak677	chr1:15083443-15084000	chr1	15083443	15084000	.	558	0.172418225701539	0.0394775747566945	0.124309599750842
peak678	chr1:15089390-15090882	chr1	15089390	15090882	.	1493	0.0412243767260679	0.624945687637843	0.758218646799097
peak679	chr1:15099891-15101200	chr1	15099891	15101200	.	1310	0.250956780106514	0.00250115729832443	0.0208624387161826
peak680	chr1:15112003-15112847	chr1	15112003	15112847	.	845	0.200409503605013	0.0163988389742449	0.0699934519047241
peak681	chr1:15128389-15129186	chr1	15128389	15129186	.	798	0.202076213120128	0.0155079129285347	0.067469491312456
peak682	chr1:15137682-15138374	chr1	15137682	15138374	.	693	0.164817455585196	0.0491709548993951	0.144088084481225
peak683	chr1:15146847-15147331	chr1	15146847	15147331	.	485	0.201856585142151	0.0156228490263618	0.0677824759440662
peak684	chr1:15152381-15154877	chr1	15152381	15154877	.	2497	0.199810145010908	0.0167299242443831	0.0708611268174271
peak685	chr1:15168437-15168827	chr1	15168437	15168827	.	391	0.175072234818587	0.0364953173218187	0.118091661475197
peak686	chr1:15218450-15218976	chr1	15218450	15218976	.	527	0.363258517780117	8.23016042180859e-06	0.000483702410755417
peak687	chr1:15223975-15225478	chr1	15223975	15225478	.	1504	0.239616176570788	0.00394711844405868	0.0279478928139426
peak688	chr1:15231470-15232265	chr1	15231470	15232265	.	796	0.222468773505185	0.00757285654418891	0.0424143271440466
peak689	chr1:15245953-15246447	chr1	15245953	15246447	.	495	0.23639770302436	0.00447614652132938	0.030287878743386
peak690	chr1:15246999-15247719	chr1	15246999	15247719	.	721	0.0887030193296665	0.292110778148523	0.465303058270422
peak691	chr1:15248995-15249466	chr1	15248995	15249466	.	472	0.0425729335628049	0.613657822356223	0.749568364945465
peak692	chr1:15252376-15253290	chr1	15252376	15253290	.	915	0.0973341936043686	0.247484698209639	0.417179003188003
peak693	chr1:15258069-15258553	chr1	15258069	15258553	.	485	0.12324208461395	0.142533167187281	0.290309232453193
peak694	chr1:15258796-15259316	chr1	15258796	15259316	.	521	0.145358827256022	0.0832387985246339	0.204022473028392
peak695	chr1:15260727-15261986	chr1	15260727	15261986	.	1260	0.26498423432609	0.00138234504050834	0.0143760844569529
peak696	chr1:15272360-15273060	chr1	15272360	15273060	.	701	0.183463255136062	0.0282859302296305	0.0996358725284685
peak697	chr1:15275961-15276322	chr1	15275961	15276322	.	362	0.132080571279079	0.115837185138565	0.253789401998545
peak698	chr1:15296861-15297683	chr1	15296861	15297683	.	823	0.264822079090013	0.00139210928657154	0.0144345610833572
peak699	chr1:15304579-15305235	chr1	15304579	15305235	.	657	0.00950763358868484	0.910268837826264	0.948516220757816
peak700	chr1:15323224-15324248	chr1	15323224	15324248	.	1025	0.305945878517755	0.000202416953204726	0.00420568723007799
peak701	chr1:15328806-15329596	chr1	15328806	15329596	.	791	0.351677760287163	1.65525353148438e-05	0.000784683867519719
peak702	chr1:15340374-15340812	chr1	15340374	15340812	.	439	0.220407965188467	0.00816485681755248	0.0445479739980564
peak703	chr1:15342032-15342376	chr1	15342032	15342376	.	345	0.250131635740657	0.00258736713053342	0.0213336393492859
peak704	chr1:15345762-15346415	chr1	15345762	15346415	.	654	0.297074550285826	0.000314556589415277	0.00558151533335865
peak705	chr1:15347195-15347563	chr1	15347195	15347563	.	369	0.14683875035996	0.0801142093954354	0.198959894346116
peak706	chr1:15352449-15353077	chr1	15352449	15353077	.	629	0.255891225518258	0.00203768507802939	0.0182764257333292
peak707	chr1:15364750-15365125	chr1	15364750	15365125	.	376	0.180850297977514	0.0306543820885332	0.10518596389049
peak708	chr1:15383927-15384930	chr1	15383927	15384930	.	1004	0.301270060444563	0.000255808731760479	0.00486218014977364
peak709	chr1:15385934-15386864	chr1	15385934	15386864	.	931	0.187714185438775	0.0247662248109279	0.0916254589912849
peak710	chr1:15409130-15410713	chr1	15409130	15410713	.	1584	0.269518423142455	0.00113337513399782	0.0126230075337431
peak711	chr1:15411622-15412549	chr1	15411622	15412549	.	928	0.291460694960901	0.000412785061073427	0.00665352734091498
peak712	chr1:15415971-15416581	chr1	15415971	15416581	.	611	0.325191036662727	7.40608364337489e-05	0.00215196647967958
peak713	chr1:15417034-15418036	chr1	15417034	15418036	.	1003	0.340805149078341	3.1127595908792e-05	0.001185532312206
peak714	chr1:15429347-15430039	chr1	15429347	15430039	.	693	0.396892387379467	9.22031104633217e-07	0.000108220877098556
peak715	chr1:15430830-15431837	chr1	15430830	15431837	.	1008	0.285534844751373	0.000546659281490356	0.00792822598341079
peak716	chr1:15434747-15435121	chr1	15434747	15435121	.	375	0.285598475287049	0.000545030513837276	0.00791354223544007
peak717	chr1:15501437-15501914	chr1	15501437	15501914	.	478	0.0627971809180104	0.456217242978131	0.622544325183676
peak718	chr1:15514982-15515760	chr1	15514982	15515760	.	779	0.203829131748094	0.0146166619973775	0.0650096600425488
peak719	chr1:15523926-15525478	chr1	15523926	15525478	.	1553	0.0121267485410082	0.885699969312518	0.933880783884048
peak720	chr1:15526326-15527189	chr1	15526326	15527189	.	864	-0.0810960914195487	0.335625856409017	0.509840324508945
peak721	chr1:15571798-15572411	chr1	15571798	15572411	.	614	-0.206550876596668	0.0133213208863638	0.0612264448215661
peak722	chr1:15578785-15579945	chr1	15578785	15579945	.	1161	-0.4397957892082	3.891157397703e-08	1.18503429839137e-05
peak723	chr1:15584445-15585366	chr1	15584445	15585366	.	922	-0.233251070405306	0.00505393529976758	0.0327452976147404
peak724	chr1:15594988-15595639	chr1	15594988	15595639	.	652	-0.149344972426408	0.0750383883592777	0.19056465536138
peak725	chr1:15603104-15604120	chr1	15603104	15604120	.	1017	-0.0522386171917162	0.535505573202417	0.68877241103148
peak726	chr1:15616808-15618676	chr1	15616808	15618676	.	1869	0.132901610449086	0.113569392980492	0.250452004927082
peak727	chr1:15683993-15685351	chr1	15683993	15685351	.	1359	-0.0570458015321091	0.498575491757904	0.658390866850658
peak728	chr1:15696704-15697820	chr1	15696704	15697820	.	1117	-0.306596552059986	0.00019586815314283	0.00411599569071707
peak729	chr1:15741208-15741895	chr1	15741208	15741895	.	688	-0.180021048415806	0.0314404040294717	0.106974544391432
peak730	chr1:15757549-15759620	chr1	15757549	15759620	.	2072	-0.0248118037176214	0.768645397641315	0.859562283998578
peak731	chr1:15788356-15789160	chr1	15788356	15789160	.	805	0.224991416355033	0.00690022340346219	0.0399523233212127
peak732	chr1:15792025-15792536	chr1	15792025	15792536	.	512	-0.0292638886169861	0.728630233669473	0.832507258796977
peak733	chr1:15803206-15803886	chr1	15803206	15803886	.	681	-0.085843750420116	0.308005720780952	0.482055244219278
peak734	chr1:15815382-15816103	chr1	15815382	15816103	.	722	0.0187525346429673	0.824081045459504	0.89593406608265
peak735	chr1:15829628-15830294	chr1	15829628	15830294	.	667	0.129098146494027	0.124372207448201	0.265704561801439
peak736	chr1:15834276-15836393	chr1	15834276	15836393	.	2118	-0.197923807517816	0.0178101104906667	0.0738412129208657
peak737	chr1:15836887-15837607	chr1	15836887	15837607	.	721	0.109442468764052	0.193201146022305	0.354448980928106
peak738	chr1:15847221-15849051	chr1	15847221	15849051	.	1831	-0.0447507399612493	0.595619560171964	0.735603880765374
peak739	chr1:15849091-15849580	chr1	15849091	15849580	.	490	-0.0696877521522969	0.408216400769188	0.579357433748328
peak740	chr1:15885682-15887175	chr1	15885682	15887175	.	1494	0.100261198245445	0.233484217060427	0.40169757450266
peak741	chr1:15892972-15893644	chr1	15892972	15893644	.	673	0.169460432091587	0.0430396851937402	0.131789263418392
peak742	chr1:15915980-15916675	chr1	15915980	15916675	.	696	-0.0799322683960633	0.342630142859485	0.516663481111493
peak743	chr1:15919334-15919699	chr1	15919334	15919699	.	366	0.202203474191479	0.015441651872871	0.0673013937539346
peak744	chr1:15949363-15950475	chr1	15949363	15950475	.	1113	0.217400909228315	0.00910218789915292	0.047693945978356
peak745	chr1:15965827-15966705	chr1	15965827	15966705	.	879	0.0828428522537392	0.325285736943376	0.499512448196945
peak746	chr1:15975366-15976340	chr1	15975366	15976340	.	975	-0.062423608095657	0.458906307011694	0.624880465471084
peak747	chr1:15994228-15995037	chr1	15994228	15995037	.	810	0.263935356786405	0.00144662524238004	0.0148163910174974
peak748	chr1:16008891-16009494	chr1	16008891	16009494	.	604	0.00952405437208499	0.91011451143709	0.948416869331616
peak749	chr1:16012693-16013692	chr1	16012693	16013692	.	1000	0.129311616678229	0.123745616810435	0.264795134579591
peak750	chr1:16026293-16027425	chr1	16026293	16027425	.	1133	-0.256408480195363	0.00199392177070534	0.0180449471369551
peak751	chr1:16032558-16033348	chr1	16032558	16033348	.	791	0.17427582682368	0.037369597627789	0.119821162483519
peak752	chr1:16048399-16049226	chr1	16048399	16049226	.	828	-0.0597634411848333	0.478306751768212	0.64160473233836
peak753	chr1:16055551-16056615	chr1	16055551	16056615	.	1065	-0.0134588845943451	0.873243822957549	0.926371945345459
peak754	chr1:16073119-16074053	chr1	16073119	16074053	.	935	-0.216610659027183	0.00936377231096403	0.0485990119296048
peak755	chr1:16078713-16079647	chr1	16078713	16079647	.	935	0.0202694045095559	0.810109962619882	0.887090434804333
peak756	chr1:16082359-16082815	chr1	16082359	16082815	.	457	0.189859150270419	0.0231374561267733	0.0876443567770353
peak757	chr1:16122592-16124160	chr1	16122592	16124160	.	1569	0.136495709415793	0.10404690076775	0.236603994278966
peak758	chr1:16154565-16155333	chr1	16154565	16155333	.	769	0.166584742398637	0.0467567352489601	0.139246639034574
peak759	chr1:16155421-16156308	chr1	16155421	16156308	.	888	0.0505267505222509	0.548978118444351	0.699246549902186
peak760	chr1:16158040-16158558	chr1	16158040	16158558	.	519	-0.175819380463294	0.0356908546445195	0.116267755479913
peak761	chr1:16161934-16162761	chr1	16161934	16162761	.	828	-0.2998127159178	0.000274951585996573	0.00509211908910424
peak762	chr1:16167511-16168306	chr1	16167511	16168306	.	796	-0.219020408991154	0.00858619379782777	0.0459362510876599
peak763	chr1:16172992-16173828	chr1	16172992	16173828	.	837	0.312737925051641	0.000143058284705364	0.00333291396415858
peak764	chr1:16187615-16188307	chr1	16187615	16188307	.	693	-0.117273129847996	0.163048215264057	0.317196005304641
peak765	chr1:16206164-16207419	chr1	16206164	16207419	.	1256	0.0248364348927216	0.768422215813748	0.859449931587071
peak766	chr1:16216208-16217949	chr1	16216208	16217949	.	1742	-0.0352882635269149	0.67564517732135	0.795447017273675
peak767	chr1:16236172-16237554	chr1	16236172	16237554	.	1383	-0.220266335931641	0.00820700770241067	0.0446839550293054
peak768	chr1:16244043-16244890	chr1	16244043	16244890	.	848	-0.162604755022026	0.0523386412559031	0.150066929031583
peak769	chr1:16293325-16294077	chr1	16293325	16294077	.	753	0.356374104339605	1.25091616607278e-05	0.000645610203153253
peak770	chr1:16351912-16353228	chr1	16351912	16353228	.	1317	-0.0727584386481243	0.387822248039215	0.560283704850731
peak771	chr1:16366806-16368053	chr1	16366806	16368053	.	1248	0.00142450295996271	0.986528295788446	0.992291981802148
peak772	chr1:16385815-16387856	chr1	16385815	16387856	.	2042	-0.0237362424049118	0.778409265733307	0.865976269059886
peak773	chr1:16420402-16421638	chr1	16420402	16421638	.	1237	0.0112995515772258	0.893448965539821	0.938690582546902
peak774	chr1:16440272-16441599	chr1	16440272	16441599	.	1328	-0.207991800340031	0.0126770840765515	0.059292470026454
peak775	chr1:16498494-16499927	chr1	16498494	16499927	.	1434	-0.0821552319488581	0.329331444518688	0.503455747709819
peak776	chr1:16513342-16514952	chr1	16513342	16514952	.	1611	-0.167315467259943	0.0457877727339462	0.137422689874275
peak777	chr1:16520554-16521336	chr1	16520554	16521336	.	783	-0.14506735835067	0.0838655448374836	0.205022798739166
peak778	chr1:16534141-16536117	chr1	16534141	16536117	.	1977	-0.182911106294232	0.0287729771415634	0.100755547133349
peak779	chr1:16540343-16541103	chr1	16540343	16541103	.	761	-0.0697698560692976	0.407663012024029	0.578926475303394
peak780	chr1:16565233-16565845	chr1	16565233	16565845	.	613	-0.00844028266767532	0.920306975854955	0.953882697676143
peak781	chr1:16566851-16567483	chr1	16566851	16567483	.	633	0.0252428492818753	0.76474247001215	0.857224640841213
peak782	chr1:16591586-16592448	chr1	16591586	16592448	.	863	-0.109430153176502	0.193251561771272	0.35450911669276
peak783	chr1:16612564-16614095	chr1	16612564	16614095	.	1532	-0.156190386506344	0.0624872569550726	0.16884474741011
peak784	chr1:16620653-16621558	chr1	16620653	16621558	.	906	-0.0209631826082121	0.803739552526879	0.882940646324002
peak785	chr1:16624941-16625263	chr1	16624941	16625263	.	323	0.0614588870708984	0.465891076080018	0.630876183461337
peak786	chr1:16644015-16645387	chr1	16644015	16645387	.	1373	-0.160675312972509	0.0552368733843276	0.155569573689002
peak787	chr1:16656420-16658574	chr1	16656420	16658574	.	2155	-0.0361072500989972	0.668556474575767	0.790190823178461
peak788	chr1:16666191-16667621	chr1	16666191	16667621	.	1431	-0.124451064791786	0.138627792762725	0.285318311952771
peak789	chr1:16674788-16675571	chr1	16674788	16675571	.	784	-0.138492887196836	0.0990333927803829	0.22923454148042
peak790	chr1:16676801-16677163	chr1	16676801	16677163	.	363	0.110690448302463	0.188141788206537	0.348354553388885
peak791	chr1:16677968-16678452	chr1	16677968	16678452	.	485	0.022305581651174	0.791450273189283	0.874656276644816
peak792	chr1:16684776-16685278	chr1	16684776	16685278	.	503	-0.0675386821248027	0.422858171367165	0.592492235721233
peak793	chr1:16685808-16686305	chr1	16685808	16686305	.	498	-0.138501097588536	0.099013183207902	0.229227357263878
peak794	chr1:16692295-16694196	chr1	16692295	16694196	.	1902	-0.0432872376407113	0.607715139569048	0.744980593744876
peak795	chr1:16699457-16701560	chr1	16699457	16701560	.	2104	-0.233852481597337	0.00493860272086664	0.0322448218951896
peak796	chr1:16703167-16703484	chr1	16703167	16703484	.	318	0.0251258512001492	0.765801256343258	0.857921064138085
peak797	chr1:16707190-16708232	chr1	16707190	16708232	.	1043	-0.0607671615701673	0.470935046114542	0.634946249322676
peak798	chr1:16709450-16710264	chr1	16709450	16710264	.	815	0.000190891607026703	0.998194630646058	0.998890375185989
peak799	chr1:16727174-16728992	chr1	16727174	16728992	.	1819	0.0761082784617542	0.366289188230262	0.539687192745071
peak800	chr1:16732293-16732919	chr1	16732293	16732919	.	627	-0.0826170664819872	0.326610636308112	0.500791348675952
peak801	chr1:16739867-16741252	chr1	16739867	16741252	.	1386	-0.0719661358490672	0.393024667839464	0.564977351945162
peak802	chr1:16749826-16751039	chr1	16749826	16751039	.	1214	0.0318501620025092	0.705708739872049	0.81648222364751
peak803	chr1:16758881-16761154	chr1	16758881	16761154	.	2274	-0.183301099899986	0.0284282320236122	0.0999706886540889
peak804	chr1:16780980-16782083	chr1	16780980	16782083	.	1104	0.216620922016808	0.00936033302954506	0.0485874346681789
peak805	chr1:16863090-16863501	chr1	16863090	16863501	.	412	0.0476531134272252	0.571959336475388	0.717168020658149
peak806	chr1:16866971-16867569	chr1	16866971	16867569	.	599	-0.112788203381831	0.179856471315741	0.338185184260286
peak807	chr1:16872110-16873837	chr1	16872110	16873837	.	1728	-0.120830282052053	0.150572853809537	0.301153198992183
peak808	chr1:16888761-16889852	chr1	16888761	16889852	.	1092	0.0323304699169635	0.701480104440003	0.813647995587162
peak809	chr1:16895358-16896933	chr1	16895358	16896933	.	1576	-0.0863486895096705	0.305158320486701	0.47920268666081
peak810	chr1:16903809-16905697	chr1	16903809	16905697	.	1889	0.0144153952274036	0.864318917226983	0.921243516611643
peak811	chr1:16913491-16914954	chr1	16913491	16914954	.	1464	-0.000942142447583407	0.991089804375572	0.994839011096496
peak812	chr1:16921418-16922492	chr1	16921418	16922492	.	1075	-0.0628279698868856	0.455996008526506	0.622308812749836
peak813	chr1:16951509-16952189	chr1	16951509	16952189	.	681	-0.0755930763825746	0.36955206216071	0.542793726551838
peak814	chr1:16960503-16961356	chr1	16960503	16961356	.	854	-0.0608574758788681	0.470274798843886	0.634354973274418
peak815	chr1:16979550-16981198	chr1	16979550	16981198	.	1649	0.0738853149089593	0.380494880508431	0.553256924673163
peak816	chr1:17011248-17012325	chr1	17011248	17012325	.	1078	-0.123014246244273	0.143278421720131	0.29128110413418
peak817	chr1:17027407-17027883	chr1	17027407	17027883	.	477	0.0783086634373738	0.352554792929217	0.526279341840123
peak818	chr1:17045034-17046557	chr1	17045034	17046557	.	1524	0.0720482397660679	0.392483622083803	0.564451895457253
peak819	chr1:17053567-17054602	chr1	17053567	17054602	.	1036	-0.0790804402571807	0.347814897394138	0.52171261264694
peak820	chr1:17059486-17060784	chr1	17059486	17060784	.	1299	0.305592831674652	0.000206054838656615	0.00425553789570815
peak821	chr1:17066402-17067635	chr1	17066402	17067635	.	1234	0.140707640357931	0.0936988539689161	0.221056599639099
peak822	chr1:17075435-17076078	chr1	17075435	17076078	.	644	0.176507000768175	0.0349637575910433	0.114705435602884
peak823	chr1:17097811-17099282	chr1	17097811	17099282	.	1472	0.174216301483855	0.0374356457110573	0.119954137354633
peak824	chr1:17118676-17120338	chr1	17118676	17120338	.	1663	0.180673774555962	0.0308202901757754	0.10558851756146
peak825	chr1:17125603-17126283	chr1	17125603	17126283	.	681	0.108531115285343	0.196957778057688	0.359095772049484
peak826	chr1:17128389-17128838	chr1	17128389	17128838	.	450	0.236251968571683	0.00450153927764415	0.0303754727589249
peak827	chr1:17141338-17142259	chr1	17141338	17142259	.	922	0.00154971143338883	0.98534430989161	0.991659354537421
peak828	chr1:17161287-17161720	chr1	17161287	17161720	.	434	0.0503748582757995	0.550181467840225	0.700169207375378
peak829	chr1:17176547-17177033	chr1	17176547	17177033	.	487	0.134328166006974	0.109711552088151	0.244784481417714
peak830	chr1:17181703-17182399	chr1	17181703	17182399	.	697	-0.143187178651353	0.0879998386714996	0.211803365479082
peak831	chr1:17191312-17192296	chr1	17191312	17192296	.	985	0.0791789649575816	0.347212703330259	0.521178823959689
peak832	chr1:17201271-17202197	chr1	17201271	17202197	.	927	-0.175332914755065	0.0362129204146087	0.117466263266947
peak833	chr1:17206910-17208567	chr1	17206910	17208567	.	1658	0.15631148978392	0.0622817242384907	0.168470565850508
peak834	chr1:17212555-17213461	chr1	17212555	17213461	.	907	-0.193623614864903	0.0205008905917138	0.0808916488731477
peak835	chr1:17236887-17237558	chr1	17236887	17237558	.	672	-0.00100166778740894	0.990526876231905	0.994509863496155
peak836	chr1:17250562-17251069	chr1	17250562	17251069	.	508	0.119015785486337	0.156843437056823	0.309104136174347
peak837	chr1:17274101-17274537	chr1	17274101	17274537	.	437	-0.0392703035014504	0.641456964862483	0.770816213192369
peak838	chr1:17276557-17277070	chr1	17276557	17277070	.	514	0.305475833592926	0.000207273757304094	0.0042728168374381
peak839	chr1:17281692-17282617	chr1	17281692	17282617	.	926	0.293542029256869	0.000373462014254798	0.00623070957815083
peak840	chr1:17287172-17288085	chr1	17287172	17288085	.	914	0.249029390654922	0.00270672039286251	0.0219881346176794
peak841	chr1:17304170-17304949	chr1	17304170	17304949	.	780	0.171022459112526	0.0411264030875264	0.127814565451763
peak842	chr1:17307857-17308907	chr1	17307857	17308907	.	1051	0.230166015724004	0.00568427379721423	0.0352417962134504
peak843	chr1:17335624-17336590	chr1	17335624	17336590	.	967	0.0914062907969157	0.277593326161744	0.449933542121689
peak844	chr1:17355892-17357001	chr1	17355892	17357001	.	1110	-0.398316890339429	8.35817357576337e-07	0.000101204390887255
peak845	chr1:17365249-17365830	chr1	17365249	17365830	.	582	0.32943786176959	5.87763978240348e-05	0.00185536803496364
peak846	chr1:17393039-17393788	chr1	17393039	17393788	.	750	0.0257046838150044	0.760567313904469	0.854352055742527
peak847	chr1:17398152-17398970	chr1	17398152	17398970	.	819	0.199672620949932	0.0168067062443774	0.0710702772864853
peak848	chr1:17405852-17406667	chr1	17405852	17406667	.	816	0.127519698689688	0.129081616023667	0.272264072834431
peak849	chr1:17419659-17420341	chr1	17419659	17420341	.	683	0.0541413754682081	0.52072666746018	0.676924460997905
peak850	chr1:17431461-17432593	chr1	17431461	17432593	.	1133	0.19383913764703	0.0203581242208447	0.0805072641461774
peak851	chr1:17437437-17440193	chr1	17437437	17440193	.	2757	-0.134699686231402	0.108723859666185	0.243255831839745
peak852	chr1:17477186-17477877	chr1	17477186	17477877	.	692	-0.0206450299298342	0.806659320788512	0.885035608507047
peak853	chr1:17494091-17494764	chr1	17494091	17494764	.	674	0.0594432359085304	0.480671519636481	0.643627842561672
peak854	chr1:17501839-17502971	chr1	17501839	17502971	.	1133	0.117386022733873	0.162640790769862	0.316648575598046
peak855	chr1:17509304-17510024	chr1	17509304	17510024	.	721	0.18316768103486	0.0285457728650187	0.100230593866167
peak856	chr1:17515911-17516663	chr1	17515911	17516663	.	753	0.121797055674737	0.14731001611172	0.296812903675972
peak857	chr1:17536036-17536858	chr1	17536036	17536858	.	823	-0.0804495230731679	0.339505790605561	0.513715358326661
peak858	chr1:17539358-17540254	chr1	17539358	17540254	.	897	0.177841189419437	0.0335886265338817	0.111813745169099
peak859	chr1:17569230-17570191	chr1	17569230	17570191	.	962	0.235818870409504	0.00457776599233266	0.0306966126591782
peak860	chr1:17580509-17581990	chr1	17580509	17581990	.	1482	0.0202960882825811	0.809864713696466	0.886930598812159
peak861	chr1:17586193-17586749	chr1	17586193	17586749	.	557	0.107217452613332	0.202465419733462	0.365917811144413
peak862	chr1:17603270-17603899	chr1	17603270	17603899	.	630	0.127503277906288	0.129131318911554	0.272326042400823
peak863	chr1:17606729-17607369	chr1	17606729	17607369	.	641	0.227633109884531	0.00625327170075124	0.0374665060541322
peak864	chr1:17614675-17615520	chr1	17614675	17615520	.	846	0.279134844421166	0.000735390877608519	0.00952406999995569
peak865	chr1:17617909-17618885	chr1	17617909	17618885	.	977	0.143704433328457	0.0868465704511449	0.20991054185522
peak866	chr1:17629684-17630719	chr1	17629684	17630719	.	1036	0.35075614381883	1.74786880099519e-05	0.000814658849855149
peak867	chr1:17635363-17636289	chr1	17635363	17636289	.	927	0.186593466971715	0.0256556446594233	0.0937895617067991
peak868	chr1:17640350-17640802	chr1	17640350	17640802	.	453	0.232891865768428	0.00512396340674154	0.0330472210734814
peak869	chr1:17653505-17654289	chr1	17653505	17654289	.	785	0.200705077706216	0.0162376711131666	0.0695011050627445
peak870	chr1:17658710-17659327	chr1	17658710	17659327	.	618	0.149646704321385	0.0744452190992872	0.18952520868822
peak871	chr1:17661440-17662039	chr1	17661440	17662039	.	600	0.154373837342703	0.0656373905101229	0.174598716195662
peak872	chr1:18069860-18070298	chr1	18069860	18070298	.	439	-0.203086091299237	0.0149888459420261	0.0660909955982724
peak873	chr1:18100466-18100839	chr1	18100466	18100839	.	374	-0.070711998516881	0.401344598448127	0.572820168203319
peak874	chr1:18160278-18161083	chr1	18160278	18161083	.	806	0.0558922414982488	0.507313583321061	0.665912131125061
peak875	chr1:18178014-18178497	chr1	18178014	18178497	.	484	0.161118674124313	0.0545594478739535	0.15426083033157
peak876	chr1:18575281-18576082	chr1	18575281	18576082	.	802	-0.0227202064320277	0.787664691043748	0.87237393632881
peak877	chr1:18581316-18581749	chr1	18581316	18581749	.	434	-0.0237280320132117	0.778483934490899	0.866035371002163
peak878	chr1:18597256-18597906	chr1	18597256	18597906	.	651	-0.279777307571697	0.000714045406637168	0.00936102173078656
peak879	chr1:18651612-18652164	chr1	18651612	18652164	.	553	-0.382840301984791	2.37034702640686e-06	0.000206474432202721
peak880	chr1:18816771-18817227	chr1	18816771	18817227	.	457	0.152144715996133	0.0696787014416824	0.181581991310491
peak881	chr1:18820311-18821285	chr1	18820311	18821285	.	975	0.07060526342478	0.402057474674596	0.573542360210741
peak882	chr1:18828129-18828677	chr1	18828129	18828677	.	549	0.206255302495466	0.0134569552021698	0.0616313983625436
peak883	chr1:18874988-18875856	chr1	18874988	18875856	.	869	0.081130985584274	0.335417269551494	0.509610122679241
peak884	chr1:18883978-18884663	chr1	18883978	18884663	.	686	-0.0173978200124552	0.836605536768339	0.90404942281356
peak885	chr1:18902053-18903310	chr1	18902053	18903310	.	1258	-0.0488846721822362	0.562054984933725	0.709484885131356
peak886	chr1:18906979-18907839	chr1	18906979	18907839	.	861	0.0954088567507014	0.257005007251732	0.427738133973246
peak887	chr1:18907933-18908480	chr1	18907933	18908480	.	548	0.0551943582037425	0.512638342989878	0.670475213124236
peak888	chr1:18912908-18913700	chr1	18912908	18913700	.	793	0.0917737058254939	0.275658385319082	0.447736044033419
peak889	chr1:18926387-18928387	chr1	18926387	18928387	.	2001	-0.119023995878037	0.156814628920001	0.309077666335754
peak890	chr1:18948234-18948965	chr1	18948234	18948965	.	732	-0.00326978849455418	0.96908340184046	0.982154361628299
peak891	chr1:18951477-18952532	chr1	18951477	18952532	.	1056	0.201817585781576	0.0156433355731011	0.0678384131649045
peak892	chr1:18955387-18957437	chr1	18955387	18957437	.	2051	-0.0875433015020312	0.298490795076553	0.472061448604486
peak893	chr1:18972316-18973502	chr1	18972316	18973502	.	1187	0.0323284173190385	0.70149815619541	0.813647995587162
peak894	chr1:19010783-19011686	chr1	19010783	19011686	.	904	0.0730437497597018	0.385959052993711	0.558474319002004
peak895	chr1:19044953-19045834	chr1	19044953	19045834	.	882	0.167693145278146	0.0452935573828311	0.136379372840223
peak896	chr1:19074261-19075596	chr1	19074261	19075596	.	1336	-0.317385006753882	0.000112272772122372	0.00284306484366574
peak897	chr1:19081032-19082234	chr1	19081032	19082234	.	1203	0.25941758875344	0.0017558225644185	0.0166914256046711
peak898	chr1:19113639-19114022	chr1	19113639	19114022	.	384	-0.0105626689221443	0.900360425179178	0.942859463691855
peak899	chr1:19123736-19124739	chr1	19123736	19124739	.	1004	0.0245942283375695	0.770617659106822	0.860833909358776
peak900	chr1:19179592-19180483	chr1	19179592	19180483	.	892	-0.230225541063829	0.00567147642685221	0.0351868743513325
peak901	chr1:19209557-19211060	chr1	19209557	19211060	.	1504	-0.0891176441105203	0.289851940118194	0.46273174189871
peak902	chr1:19241090-19241773	chr1	19241090	19241773	.	684	0.150161906400565	0.0734411581332205	0.187867296020074
peak903	chr1:19251197-19252447	chr1	19251197	19252447	.	1251	-0.0293685711111621	0.727697620457897	0.831796307612029
peak904	chr1:19273579-19274592	chr1	19273579	19274592	.	1014	0.0174388719709556	0.836225387236991	0.903845145309593
peak905	chr1:19288276-19289316	chr1	19288276	19289316	.	1041	0.046953177534794	0.577624640016284	0.721559632349977
peak906	chr1:19311309-19313058	chr1	19311309	19313058	.	1750	0.102853629424743	0.221556204150413	0.388246089093376
peak907	chr1:19341472-19342001	chr1	19341472	19342001	.	530	0.0354894181235667	0.673901424530445	0.7940312497333
peak908	chr1:19344383-19344780	chr1	19344383	19344780	.	398	-0.0563971805878033	0.503478959503993	0.662515684846498
peak909	chr1:19347575-19348306	chr1	19347575	19348306	.	732	0.306288662371233	0.000198942010544658	0.00415755120653559
peak910	chr1:19370194-19371137	chr1	19370194	19371137	.	944	0.173288527221746	0.0384778551454034	0.122122988855615
peak911	chr1:19390569-19392351	chr1	19390569	19392351	.	1783	-0.14065016761603	0.0938343429334686	0.221272361690889
peak912	chr1:19405899-19406626	chr1	19405899	19406626	.	728	-0.295448892729211	0.000340505339799777	0.00587733562041694
peak913	chr1:19411573-19412083	chr1	19411573	19412083	.	511	-0.162682753743177	0.05222417603674	0.149824219566597
peak914	chr1:19435194-19435640	chr1	19435194	19435640	.	447	0.122291731774666	0.145661316042624	0.294539116466562
peak915	chr1:19436687-19437182	chr1	19436687	19437182	.	496	0.109676464927504	0.192245062196927	0.353388426554322
peak916	chr1:19439478-19440164	chr1	19439478	19440164	.	687	-0.264865183646439	0.00138950760643607	0.0144187418117527
peak917	chr1:19445767-19446195	chr1	19445767	19446195	.	429	0.00666068026668444	0.937070830093817	0.963766194716116
peak918	chr1:19448477-19449478	chr1	19448477	19449478	.	1002	0.0784338719107999	0.351783084740957	0.525527416213103
peak919	chr1:19453790-19454147	chr1	19453790	19454147	.	358	0.0513334215067831	0.542608973041979	0.694268686165398
peak920	chr1:19454530-19455246	chr1	19454530	19455246	.	717	-0.128283265117795	0.126786629832938	0.269068101849498
peak921	chr1:19462913-19463799	chr1	19462913	19463799	.	887	-0.359167690115555	1.05670827835058e-05	0.000574335689065436
peak922	chr1:19468361-19468989	chr1	19468361	19468989	.	629	-0.227097381826102	0.00637992577229301	0.0379594488338902
peak923	chr1:19469246-19469923	chr1	19469246	19469923	.	678	0.227179485743102	0.00636036820687494	0.0378684088988749
peak924	chr1:19476515-19478263	chr1	19476515	19478263	.	1749	0.196815404638306	0.0184726139725924	0.0756557568843373
peak925	chr1:19484891-19486333	chr1	19484891	19486333	.	1443	0.00825965405027371	0.922007025292337	0.954721679869971
peak926	chr1:19505102-19506295	chr1	19505102	19506295	.	1194	0.24600591391137	0.00306008277632464	0.0237412578612855
peak927	chr1:19508861-19509416	chr1	19508861	19509416	.	556	0.375071218838597	3.92201874213353e-06	0.000288764017277963
peak928	chr1:19511155-19511678	chr1	19511155	19511678	.	524	0.213843757024258	0.010332688866952	0.0519282525880072
peak929	chr1:19516363-19517616	chr1	19516363	19517616	.	1254	0.0589731909837013	0.484154261106532	0.646503946071502
peak930	chr1:19533447-19534207	chr1	19533447	19534207	.	761	0.0542091111997337	0.520204415610965	0.676420543005589
peak931	chr1:19582119-19582913	chr1	19582119	19582913	.	795	-0.0930360535493802	0.269079894214357	0.440862885043085
peak932	chr1:19596486-19597910	chr1	19596486	19597910	.	1425	-0.0774670982881163	0.357769149322922	0.531369767157979
peak933	chr1:19606513-19607181	chr1	19606513	19607181	.	669	0.0427679303656816	0.612033022386248	0.748390975039989
peak934	chr1:19643681-19645444	chr1	19643681	19645444	.	1764	-0.201558958443024	0.0157797863329694	0.0682104307155185
peak935	chr1:19651174-19651650	chr1	19651174	19651650	.	477	-0.0311030163578026	0.712304483775864	0.821147362395932
peak936	chr1:19653407-19654198	chr1	19653407	19654198	.	792	-0.0294506750281628	0.726966438105062	0.831347818274173
peak937	chr1:19659668-19660157	chr1	19659668	19660157	.	490	0.1233200833351	0.142278712617492	0.289996666187862
peak938	chr1:19661727-19662088	chr1	19661727	19662088	.	362	-0.010872611208822	0.897452435332947	0.941182842513268
peak939	chr1:19664644-19666276	chr1	19664644	19666276	.	1633	-0.0413783215704442	0.623652642344399	0.757289803124655
peak940	chr1:19676338-19676883	chr1	19676338	19676883	.	546	-0.142035671215417	0.0906111118138565	0.216182479890622
peak941	chr1:19687695-19689105	chr1	19687695	19689105	.	1411	0.0913077660965148	0.278113745176908	0.450486443553539
peak942	chr1:19704214-19705041	chr1	19704214	19705041	.	828	-0.0862132180466193	0.305920555664434	0.480015860176044
peak943	chr1:19715540-19716116	chr1	19715540	19716116	.	577	0.0219073776537205	0.795090518772511	0.877027614081198
peak944	chr1:19762241-19762872	chr1	19762241	19762872	.	632	0.0754493945278233	0.370465204772378	0.543757461410797
peak945	chr1:19799269-19800752	chr1	19799269	19800752	.	1484	-0.0471050697812453	0.576393001406842	0.720558468033557
peak946	chr1:19811099-19811736	chr1	19811099	19811736	.	638	0.157575890105731	0.0601686911915989	0.164638150352399
peak947	chr1:19882104-19883102	chr1	19882104	19883102	.	999	0.0231368838108065	0.783865361655419	0.86966350771507
peak948	chr1:19917704-19918548	chr1	19917704	19918548	.	845	-0.104308921353581	0.215052785592433	0.380901107255119
peak949	chr1:19974746-19975141	chr1	19974746	19975141	.	396	0.157908410969584	0.0596228646961252	0.163679390909566
peak950	chr1:20058508-20059052	chr1	20058508	20059052	.	545	0.0130134708446161	0.877405364486295	0.928960353244727
peak951	chr1:20059722-20060401	chr1	20059722	20060401	.	680	0.0352369485787894	0.67609028845786	0.795700726869887
peak952	chr1:20078020-20078719	chr1	20078020	20078719	.	700	-0.240724579450298	0.00377837267855399	0.0271742699128491
peak953	chr1:20080699-20081585	chr1	20080699	20081585	.	887	0.0374106497813838	0.657335214484674	0.7819629989135
peak954	chr1:20100749-20101632	chr1	20100749	20101632	.	884	-0.0818288688787802	0.331262884296714	0.505447325023359
peak955	chr1:20151980-20152954	chr1	20151980	20152954	.	975	0.027118923785342	0.747825380783269	0.845710639052883
peak956	chr1:20165347-20166298	chr1	20165347	20166298	.	952	0.109939197461906	0.191175671002718	0.352163404404036
peak957	chr1:20170943-20171905	chr1	20170943	20171905	.	963	-0.178877751371571	0.0325521002022764	0.109533307787019
peak958	chr1:20185106-20186726	chr1	20185106	20186726	.	1621	-0.0575261094465633	0.494960697058017	0.655523087015741
peak959	chr1:20187173-20187495	chr1	20187173	20187495	.	323	0.0648128320803784	0.441860352793156	0.609954369873972
peak960	chr1:20195041-20195540	chr1	20195041	20195540	.	500	-0.0148587563792076	0.860187781762427	0.918516716164193
peak961	chr1:20212474-20213552	chr1	20212474	20213552	.	1079	-0.0845588241190546	0.315329732942287	0.489600836749449
peak962	chr1:20233410-20233868	chr1	20233410	20233868	.	459	-0.107102507129531	0.202952568329807	0.366452265848826
peak963	chr1:20248776-20249580	chr1	20248776	20249580	.	805	-0.0962401589103338	0.252864019625375	0.423326142802879
peak964	chr1:20255315-20256055	chr1	20255315	20256055	.	741	0.164458250948318	0.0496740941134281	0.145081268770692
peak965	chr1:20291453-20292063	chr1	20291453	20292063	.	611	0.0959815315717815	0.254147368629876	0.424688207961134
peak966	chr1:20321936-20323623	chr1	20321936	20323623	.	1688	0.0392107781616249	0.641962752893878	0.771158904891303
peak967	chr1:20342462-20344260	chr1	20342462	20344260	.	1799	-0.175454018032641	0.0360823563479564	0.117170380482883
peak968	chr1:20376747-20377542	chr1	20376747	20377542	.	796	-0.0500074432472212	0.553097576005575	0.702479268136554
peak969	chr1:20430146-20430959	chr1	20430146	20430959	.	814	0.0787704979705029	0.349713580995518	0.523544770729721
peak970	chr1:20440682-20441148	chr1	20440682	20441148	.	467	-0.146791540607685	0.080212407263493	0.199125499243055
peak971	chr1:20485151-20487212	chr1	20485151	20487212	.	2062	-0.108151384669215	0.198538558116514	0.361011852554907
peak972	chr1:20493484-20494529	chr1	20493484	20494529	.	1046	-0.11314330282286	0.178480935403802	0.336338150860557
peak973	chr1:20507336-20508532	chr1	20507336	20508532	.	1197	-0.00686594005918627	0.93513573334124	0.962761232897132
peak974	chr1:20522181-20522971	chr1	20522181	20522971	.	791	0.0463497137448386	0.582529973914405	0.725590411828688
peak975	chr1:20575097-20575974	chr1	20575097	20575974	.	878	0.265483015621869	0.00135270109681927	0.0141660432379274
peak976	chr1:20588570-20590943	chr1	20588570	20590943	.	2374	0.277730867440453	0.000784092775464101	0.00992425960107336
peak977	chr1:20596957-20597966	chr1	20596957	20597966	.	1010	0.295163581617634	0.000345258872212756	0.00593137036878324
peak978	chr1:20603475-20605028	chr1	20603475	20605028	.	1554	0.241596933568431	0.00365015558884456	0.0265778400057148
peak979	chr1:20633209-20634792	chr1	20633209	20634792	.	1584	-0.134683265448002	0.108767367081694	0.243305779126599
peak980	chr1:20639763-20640781	chr1	20639763	20640781	.	1019	0.150968577385097	0.0718910981599549	0.185305344064516
peak981	chr1:20660872-20662278	chr1	20660872	20662278	.	1407	-0.216688657748334	0.00933766172116417	0.0485010661141934
peak982	chr1:20678531-20679174	chr1	20678531	20679174	.	644	-0.0470147554725445	0.577125179355844	0.721159808837305
peak983	chr1:20682494-20683089	chr1	20682494	20683089	.	596	0.0654245062620338	0.437554729755	0.606269607974047
peak984	chr1:20696261-20697345	chr1	20696261	20697345	.	1085	-0.110768447023613	0.187828820306245	0.348031553838862
peak985	chr1:20717383-20718422	chr1	20717383	20718422	.	1040	-0.0598291243184339	0.477822449854871	0.641211839973489
peak986	chr1:20731320-20733615	chr1	20731320	20733615	.	2296	-0.0176379739696824	0.834382200347505	0.902750991211791
peak987	chr1:20785962-20788073	chr1	20785962	20788073	.	2112	-0.125961776864599	0.133862994804763	0.278641840145061
peak988	chr1:20851639-20852291	chr1	20851639	20852291	.	653	0.162452091031204	0.0525632804258715	0.15050706030272
peak989	chr1:20931898-20933289	chr1	20931898	20933289	.	1392	0.210315341191152	0.0116956269102297	0.0563104619188258
peak990	chr1:20964478-20965541	chr1	20964478	20965541	.	1064	0.276749725632295	0.000819866438613778	0.0102330587249993
peak991	chr1:20998729-20999190	chr1	20998729	20999190	.	462	0.163261586358032	0.0513811795642315	0.14824685412202
peak992	chr1:21022147-21023208	chr1	21022147	21023208	.	1062	0.148002573383446	0.0777238247261252	0.194974739449879
peak993	chr1:21051193-21051764	chr1	21051193	21051764	.	572	0.0606440056946662	0.471836198250941	0.635617634638245
peak994	chr1:21090584-21091474	chr1	21090584	21091474	.	891	0.313392703789722	0.000138289429431657	0.00325482146554604
peak995	chr1:21100425-21101068	chr1	21100425	21101068	.	644	0.201573326628499	0.0157721786550161	0.0681948461340842
peak996	chr1:21165603-21166184	chr1	21165603	21166184	.	582	0.151652092494128	0.0705985346490388	0.183218921426169
peak997	chr1:21175389-21177664	chr1	21175389	21177664	.	2276	-0.0985965413282548	0.241376912988468	0.410315745275025
peak998	chr1:21184037-21184991	chr1	21184037	21184991	.	955	0.131594105570849	0.117197371950575	0.255717235801842
peak999	chr1:21190635-21191159	chr1	21190635	21191159	.	525	0.256950366047568	0.00194899139194084	0.0177965823863763
peak1000	chr1:21195007-21195766	chr1	21195007	21195766	.	760	0.193988977295556	0.0202593739448777	0.0802351443361491
peak1001	chr1:21216742-21218599	chr1	21216742	21218599	.	1858	0.0746037241827157	0.375867745319912	0.549021069413385
peak1002	chr1:21231972-21232824	chr1	21231972	21232824	.	853	-0.00369057106918293	0.965107173405487	0.979866101880326
peak1003	chr1:21255093-21255754	chr1	21255093	21255754	.	662	-0.117297761023097	0.162959257770819	0.317061305441857
peak1004	chr1:21261600-21262697	chr1	21261600	21262697	.	1098	0.227793212522683	0.00621585815026188	0.0373257894750209
peak1005	chr1:21270037-21270875	chr1	21270037	21270875	.	839	-0.0245798601520943	0.770747954606043	0.860907690335174
peak1006	chr1:21278848-21279536	chr1	21278848	21279536	.	689	0.357743187155592	1.15187278152239e-05	0.000611694660729197
peak1007	chr1:21279699-21280782	chr1	21279699	21280782	.	1084	0.0085059658012759	0.919688864976376	0.953601705335049
peak1008	chr1:21284827-21285169	chr1	21284827	21285169	.	343	0.233992058256238	0.00491217515045222	0.0321245227018349
peak1009	chr1:21289720-21291040	chr1	21289720	21291040	.	1321	-0.0307150753499741	0.715737649941893	0.82350842495379
peak1010	chr1:21293043-21295242	chr1	21293043	21295242	.	2200	-0.123898915949956	0.140401162740774	0.287722342158236
peak1011	chr1:21307036-21308255	chr1	21307036	21308255	.	1220	-0.0792590162766573	0.346723904232272	0.520785418851343
peak1012	chr1:21317128-21317968	chr1	21317128	21317968	.	841	0.238807452988331	0.00407448023644139	0.0284735515871265
peak1013	chr1:21324296-21325910	chr1	21324296	21325910	.	1615	-0.142341508306245	0.0899116244097713	0.214972926593083
peak1014	chr1:21333941-21335213	chr1	21333941	21335213	.	1273	0.0985554893697545	0.24157387362589	0.410459634386221
peak1015	chr1:21337881-21338606	chr1	21337881	21338606	.	726	0.266242476854126	0.00130867707627917	0.0138658059651055
peak1016	chr1:21344711-21346112	chr1	21344711	21346112	.	1402	-0.101069921827902	0.229715840846625	0.397433961052455
peak1017	chr1:21368337-21369145	chr1	21368337	21369145	.	809	-0.0771345774242633	0.359842623150225	0.533542589235188
peak1018	chr1:21397733-21398663	chr1	21397733	21398663	.	931	0.0326609381828915	0.698575951885417	0.811543934773638
peak1019	chr1:21427782-21428925	chr1	21427782	21428925	.	1144	0.0113837080921516	0.892660133581936	0.938303216671517
peak1020	chr1:21439699-21441067	chr1	21439699	21441067	.	1369	-0.123779865270305	0.140785777307574	0.28822510937892
peak1021	chr1:21453843-21454672	chr1	21453843	21454672	.	830	0.220865694525746	0.00802993788668352	0.0440506963761842
peak1022	chr1:21488696-21489215	chr1	21488696	21489215	.	520	0.144394106231264	0.0853276921074595	0.207405340431108
peak1023	chr1:21490704-21491384	chr1	21490704	21491384	.	681	0.235223617011249	0.00468441946874004	0.0311647526917728
peak1024	chr1:21508689-21509798	chr1	21508689	21509798	.	1110	-0.0198588849245522	0.813885333984619	0.889480077376587
peak1025	chr1:21519042-21519510	chr1	21519042	21519510	.	469	-0.140221174649701	0.0948505879346069	0.22274110669575
peak1026	chr1:21524687-21525729	chr1	21524687	21525729	.	1043	0.194085449398032	0.0201960140186669	0.080098634920127
peak1027	chr1:21534647-21535153	chr1	21534647	21535153	.	507	-0.0232087247381821	0.783210817001766	0.869273187285229
peak1028	chr1:21595401-21595861	chr1	21595401	21595861	.	461	0.0679327809264062	0.420150597895469	0.590086784592735
peak1029	chr1:21607597-21608423	chr1	21607597	21608423	.	827	0.217142281889763	0.0091870778968257	0.0479668201120064
peak1030	chr1:21621937-21622974	chr1	21621937	21622974	.	1038	0.064217578682123	0.446073328397931	0.613641810303595
peak1031	chr1:21651297-21652710	chr1	21651297	21652710	.	1414	-0.0753611328170475	0.371026821927841	0.544373088123625
peak1032	chr1:21659083-21659813	chr1	21659083	21659813	.	731	-0.0292618360190611	0.728648524181062	0.832516325998058
peak1033	chr1:21669007-21670274	chr1	21669007	21670274	.	1268	-0.0966486258974125	0.250846254204865	0.4211853403657
peak1034	chr1:21764555-21765026	chr1	21764555	21765026	.	472	0.240492635884771	0.00381313789822136	0.0273435860700141
peak1035	chr1:21768009-21768840	chr1	21768009	21768840	.	832	0.237473264337069	0.00429267691251064	0.0294677002655601
peak1036	chr1:21771642-21771991	chr1	21771642	21771991	.	350	0.151440674907851	0.0709963065084725	0.183889148006868
peak1037	chr1:21773546-21773980	chr1	21773546	21773980	.	435	-0.0114391282361271	0.892140716198997	0.938002505360334
peak1038	chr1:21782225-21783850	chr1	21782225	21783850	.	1626	-0.0518917281423881	0.538222250755832	0.690788579103313
peak1039	chr1:21791424-21792553	chr1	21791424	21792553	.	1130	0.265253124654267	0.00136629131865461	0.014268063647205
peak1040	chr1:21814269-21815296	chr1	21814269	21815296	.	1028	-0.10984683055528	0.191551134109145	0.352603825625838
peak1041	chr1:21815635-21816342	chr1	21815635	21816342	.	708	0.22191867726128	0.00772703435452631	0.0429279686362573
peak1042	chr1:21818702-21818986	chr1	21818702	21818986	.	285	0.147261585532514	0.0792390004538113	0.197524592246636
peak1043	chr1:21823373-21824225	chr1	21823373	21824225	.	853	0.235492507339426	0.00463596895494162	0.0309548909625895
peak1044	chr1:21851968-21852800	chr1	21851968	21852800	.	833	0.13563156568936	0.106277057119199	0.239810148252465
peak1045	chr1:21864899-21866740	chr1	21864899	21866740	.	1842	-0.0741398370516616	0.378851607335684	0.551635714178405
peak1046	chr1:21909504-21910402	chr1	21909504	21910402	.	899	-0.00424271991101286	0.959890903197431	0.977111892648715
peak1047	chr1:21913738-21914393	chr1	21913738	21914393	.	656	0.180094941941107	0.0313696751313183	0.106815258366847
peak1048	chr1:21924429-21925085	chr1	21924429	21925085	.	657	0.209839138472548	0.0118911581596025	0.0568772155412005
peak1049	chr1:21936542-21937966	chr1	21936542	21937966	.	1425	0.00220449017146967	0.979153225308005	0.988013395182716
peak1050	chr1:21956795-21957649	chr1	21956795	21957649	.	855	-0.219315983092357	0.00849486344875629	0.0456359094801554
peak1051	chr1:21963821-21964688	chr1	21963821	21964688	.	868	-0.110113668285533	0.190467925278395	0.35125401271608
peak1052	chr1:22005041-22006115	chr1	22005041	22006115	.	1075	0.220048760551589	0.0082721365769353	0.0448923240489773
peak1053	chr1:22018833-22019670	chr1	22018833	22019670	.	838	-0.0206840292904096	0.806301269450617	0.884835963963606
peak1054	chr1:22024399-22026348	chr1	22024399	22026348	.	1950	-0.254050045179517	0.00220062856453246	0.0192089239439608
peak1055	chr1:22031309-22032207	chr1	22031309	22032207	.	899	-0.137914054581981	0.100466395255815	0.23135413239868
peak1056	chr1:22039535-22040574	chr1	22039535	22040574	.	1040	-0.0921903832042727	0.27347505222847	0.445539902718724
peak1057	chr1:22052288-22053822	chr1	22052288	22053822	.	1535	0.121203854874407	0.149305652544815	0.299393302521589
peak1058	chr1:22075659-22076426	chr1	22075659	22076426	.	768	-0.0693408631029688	0.410559349712099	0.58132809194556
peak1059	chr1:22089670-22090333	chr1	22089670	22090333	.	664	-0.0920405435557463	0.274258841023528	0.4463905390013
peak1060	chr1:22092097-22092794	chr1	22092097	22092794	.	698	0.00342989113270561	0.967570400478426	0.981152776602286
peak1061	chr1:22104703-22105981	chr1	22104703	22105981	.	1279	-0.150662740294269	0.0724756300332754	0.186310290787676
peak1062	chr1:22131751-22132418	chr1	22131751	22132418	.	668	-0.013337781316769	0.874374963525692	0.927033706532324
peak1063	chr1:22141893-22143697	chr1	22141893	22143697	.	1805	-0.0744497793383394	0.376856369688132	0.549965551393567
peak1064	chr1:22275592-22276370	chr1	22275592	22276370	.	779	0.120645548238802	0.151202481220166	0.301969285361949
peak1065	chr1:22398743-22399521	chr1	22398743	22399521	.	779	-0.0838978875871987	0.319140760394449	0.49331738480214
peak1066	chr1:22416449-22417132	chr1	22416449	22417132	.	684	-0.071832716983941	0.393904820204081	0.565787361222119
peak1067	chr1:22420321-22420816	chr1	22420321	22420816	.	496	0.0714098818113872	0.396702014756161	0.568383533572046
peak1068	chr1:22428624-22429361	chr1	22428624	22429361	.	738	-0.0266037217061624	0.752459534617799	0.848817175975068
peak1069	chr1:22451445-22452870	chr1	22451445	22452870	.	1426	-0.132497248657857	0.114681918882003	0.252006840442577
peak1070	chr1:22636283-22636942	chr1	22636283	22636942	.	660	0.287142028926662	0.000506864167857507	0.00754804206255669
peak1071	chr1:22641840-22642844	chr1	22641840	22642844	.	1005	0.0644967319999255	0.44409477625016	0.611946115661695
peak1072	chr1:22704292-22704947	chr1	22704292	22704947	.	656	0.170702253836223	0.0415126953644251	0.128612412134399
peak1073	chr1:22710139-22711815	chr1	22710139	22711815	.	1677	0.173239264871546	0.038533869092839	0.122252508683776
peak1074	chr1:22735113-22736005	chr1	22735113	22736005	.	893	0.172888270626368	0.0389349562392092	0.123136278877839
peak1075	chr1:22745878-22746782	chr1	22745878	22746782	.	905	0.300609123912707	0.000264331826238465	0.00496316647117528
peak1076	chr1:22750159-22750670	chr1	22750159	22750670	.	512	0.207367810570825	0.012952642165612	0.060091888639077
peak1077	chr1:22831857-22832654	chr1	22831857	22832654	.	798	0.246365118548248	0.00301602698074862	0.0235494385988336
peak1078	chr1:22846307-22847096	chr1	22846307	22847096	.	790	0.252904695537357	0.00230786215342345	0.0197880043868236
peak1079	chr1:22884890-22885827	chr1	22884890	22885827	.	938	0.167381150393544	0.0457015008130732	0.137273533282441
peak1080	chr1:22930191-22930682	chr1	22930191	22930682	.	492	0.145837082572551	0.0822185430619867	0.202436787596733
peak1081	chr1:22963869-22964846	chr1	22963869	22964846	.	978	-0.0484803103910076	0.565297859636064	0.71186836943175
peak1082	chr1:22976271-22976970	chr1	22976271	22976970	.	700	0.230467747618982	0.00561966910458551	0.0349761105440993
peak1083	chr1:23018959-23020437	chr1	23018959	23020437	.	1479	-0.0571956411806354	0.49744631121548	0.657504494997774
peak1084	chr1:23098737-23099111	chr1	23098737	23099111	.	375	0.0612659428659467	0.46729500652421	0.631955633118061
peak1085	chr1:23100085-23100769	chr1	23100085	23100769	.	685	0.213238240636378	0.0105561404508782	0.0526334072713557
peak1086	chr1:23103190-23103870	chr1	23103190	23103870	.	681	0.0310722273889273	0.712576747712619	0.821319912781802
peak1087	chr1:23110583-23111288	chr1	23110583	23111288	.	706	-0.015805004022641	0.851383655302413	0.913170302645598
peak1088	chr1:23118871-23119750	chr1	23118871	23119750	.	880	-0.0343091743166812	0.684157087018641	0.801288699081682
peak1089	chr1:23167359-23169199	chr1	23167359	23169199	.	1841	-0.0448595276512753	0.594724803139197	0.734905234421361
peak1090	chr1:23169685-23169973	chr1	23169685	23169973	.	289	-0.0478994251782274	0.569971915163435	0.715557633726931
peak1091	chr1:23177330-23178146	chr1	23177330	23178146	.	817	-0.0460705604270361	0.584805596662806	0.727365644189375
peak1092	chr1:23184009-23185025	chr1	23184009	23185025	.	1017	-0.0750142437677194	0.373239168498239	0.546661368223457
peak1093	chr1:23216762-23217965	chr1	23216762	23217965	.	1204	-0.180320727712859	0.0311543952262586	0.10634343959375
peak1094	chr1:23282805-23283380	chr1	23282805	23283380	.	576	0.199331889694379	0.0169982619589825	0.0715978762312551
peak1095	chr1:23343570-23345048	chr1	23343570	23345048	.	1479	-0.00120282238406073	0.9886246034814	0.993493214507719
peak1096	chr1:23367962-23369469	chr1	23367962	23369469	.	1508	-0.0825431729566866	0.327044991984417	0.501199271020475
peak1097	chr1:23378094-23378725	chr1	23378094	23378725	.	632	0.178524704528468	0.0329020488173196	0.110396658246911
peak1098	chr1:23402197-23402632	chr1	23402197	23402632	.	436	0.248148826145089	0.00280562144306032	0.0224897272205433
peak1099	chr1:23403757-23404460	chr1	23403757	23404460	.	704	0.0967799921646136	0.250199693986504	0.420477318545075
peak1100	chr1:23422085-23422998	chr1	23422085	23422998	.	914	-0.317506110031458	0.000111560084315044	0.00283215370348264
peak1101	chr1:23423749-23425344	chr1	23423749	23425344	.	1596	-0.272480321948256	0.000993649971723903	0.011554737883512
peak1102	chr1:23436507-23437370	chr1	23436507	23437370	.	864	0.007732136383544	0.92697393301882	0.958051010575806
peak1103	chr1:23451319-23452632	chr1	23451319	23452632	.	1314	-0.0298837731903417	0.723113535562142	0.828628100522992
peak1104	chr1:23483561-23485085	chr1	23483561	23485085	.	1525	-0.276620411963018	0.000824691507974374	0.0102735043757576
peak1105	chr1:23496895-23498131	chr1	23496895	23498131	.	1237	0.132168832989854	0.115591721177677	0.253382801207406
peak1106	chr1:23522615-23523034	chr1	23522615	23523034	.	420	0.159039392426269	0.0577967183992908	0.160446659737
peak1107	chr1:23524742-23525440	chr1	23524742	23525440	.	699	0.00466966027941667	0.955858657531496	0.974735056574867
peak1108	chr1:23527996-23528853	chr1	23527996	23528853	.	858	0.196567040289379	0.0186239563429561	0.0760431714983329
peak1109	chr1:23530567-23531734	chr1	23530567	23531734	.	1168	0.00329031447380436	0.968889421040799	0.982044419042147
peak1110	chr1:23533212-23533828	chr1	23533212	23533828	.	617	0.2353426676909	0.00466291242759755	0.0310627930440577
peak1111	chr1:23539561-23540350	chr1	23539561	23540350	.	790	-0.166217327370058	0.0472503514592086	0.140229336614556
peak1112	chr1:23544696-23545326	chr1	23544696	23545326	.	631	-0.0286111624768303	0.734454269304728	0.836486949868969
peak1113	chr1:23554372-23555562	chr1	23554372	23555562	.	1191	-0.339684430611281	3.31775309039839e-05	0.00124010854703873
peak1114	chr1:23559151-23559857	chr1	23559151	23559857	.	707	0.0268500334571646	0.750242890087366	0.84751472222473
peak1115	chr1:23567006-23568840	chr1	23567006	23568840	.	1835	-0.00635894837170674	0.939916086820329	0.965334151480584
peak1116	chr1:23577289-23577886	chr1	23577289	23577886	.	598	-0.309494820330112	0.000169020689029874	0.00371901023481168
peak1117	chr1:23585404-23586084	chr1	23585404	23586084	.	681	0.156529065163972	0.0619138521456486	0.167876491046477
peak1118	chr1:23591399-23592742	chr1	23591399	23592742	.	1344	-0.256287376917787	0.00200409072697447	0.0180942048791407
peak1119	chr1:23594750-23595445	chr1	23594750	23595445	.	696	-0.210795649105606	0.0115012739743515	0.0556814853698959
peak1120	chr1:23600925-23602682	chr1	23600925	23602682	.	1758	-0.436006693438616	5.23971253609834e-08	1.44271536952845e-05
peak1121	chr1:23611935-23612378	chr1	23611935	23612378	.	444	-0.231611044663217	0.00538077967145839	0.0340614664660463
peak1122	chr1:23612932-23614256	chr1	23612932	23614256	.	1325	-0.381846844589082	2.52983209214123e-06	0.000216611821307939
peak1123	chr1:23619208-23620392	chr1	23619208	23620392	.	1185	-0.405104831677465	5.20244693134093e-07	7.36402699436287e-05
peak1124	chr1:23626658-23628246	chr1	23626658	23628246	.	1589	-0.276642990540194	0.000823847162062266	0.0102696713509943
peak1125	chr1:23628912-23629455	chr1	23628912	23629455	.	544	-0.276585517798293	0.000825997968451793	0.0102818140058096
peak1126	chr1:23634657-23635492	chr1	23634657	23635492	.	836	-0.107110717521231	0.202917744017266	0.366422303004858
peak1127	chr1:23637231-23637968	chr1	23637231	23637968	.	738	-0.105756002890719	0.208722160389115	0.373340045279869
peak1128	chr1:23657566-23658054	chr1	23657566	23658054	.	489	-0.0280918552018007	0.739098694065011	0.839929504620415
peak1129	chr1:23691477-23692630	chr1	23691477	23692630	.	1154	-0.141475311981887	0.0919039539065517	0.218185728875177
peak1130	chr1:23720236-23720963	chr1	23720236	23720963	.	728	-0.116903662221493	0.164386928287028	0.318812935022122
peak1131	chr1:23727282-23727819	chr1	23727282	23727819	.	538	0.244753829177109	0.0032182246044084	0.0245209683656591
peak1132	chr1:23728032-23729135	chr1	23728032	23729135	.	1104	0.051097372745406	0.544468941054989	0.695851195549462
peak1133	chr1:23742893-23744333	chr1	23742893	23744333	.	1441	-0.0821921787115084	0.329113246727905	0.50324657734735
peak1134	chr1:23751146-23751671	chr1	23751146	23751671	.	526	0.0205218740543331	0.807790272085804	0.88565657509901
peak1135	chr1:23772130-23772659	chr1	23772130	23772659	.	530	0.0388166793600214	0.645315555803851	0.77352432666353
peak1136	chr1:23777811-23779053	chr1	23777811	23779053	.	1243	-0.0759461232256777	0.367314226020802	0.540731736191018
peak1137	chr1:23790743-23792025	chr1	23790743	23792025	.	1283	-0.0844438786352535	0.315990386783282	0.490228988448901
peak1138	chr1:23799517-23801411	chr1	23799517	23801411	.	1895	0.121628742644885	0.147874190803211	0.297509757784349
peak1139	chr1:23807468-23807852	chr1	23807468	23807852	.	385	0.171911234014059	0.040069949495612	0.125506406149332
peak1140	chr1:23809700-23810202	chr1	23809700	23810202	.	503	0.127470436339487	0.129230768807691	0.272457160407457
peak1141	chr1:23810764-23811317	chr1	23810764	23811317	.	554	0.15631970017562	0.0622678098673146	0.168455597877859
peak1142	chr1:23824870-23826210	chr1	23824870	23826210	.	1341	-0.0427104576237811	0.612511715086162	0.748668884625975
peak1143	chr1:23837874-23839002	chr1	23837874	23839002	.	1129	-0.0511466350956064	0.544080515135821	0.695476381076028
peak1144	chr1:23867612-23868935	chr1	23867612	23868935	.	1324	-0.122486728577543	0.145015267838811	0.293668518821229
peak1145	chr1:23887944-23888757	chr1	23887944	23888757	.	814	-0.100088780019743	0.234293202761771	0.402572523124604
peak1146	chr1:23895054-23895658	chr1	23895054	23895658	.	605	0.15578397211719	0.0631810707881971	0.170136252516028
peak1147	chr1:23896391-23896955	chr1	23896391	23896955	.	565	-0.417328052320949	2.15657562695583e-07	3.80238334226423e-05
peak1148	chr1:23902569-23903341	chr1	23902569	23903341	.	773	-0.0035633099978318	0.966309653998524	0.980480276906047
peak1149	chr1:23908663-23909630	chr1	23908663	23909630	.	968	0.057597950373939	0.494421216304791	0.65499202160002
peak1150	chr1:23913249-23913616	chr1	23913249	23913616	.	368	-0.23815267425025	0.00418028814845602	0.0289785450092664
peak1151	chr1:23916191-23917177	chr1	23916191	23917177	.	987	-0.00080461838660718	0.992390378818199	0.995547900143282
peak1152	chr1:23930833-23931714	chr1	23930833	23931714	.	882	-0.0850145008584086	0.312719552485028	0.486854985570091
peak1153	chr1:23949159-23949507	chr1	23949159	23949507	.	349	0.00408261727286143	0.961403262578599	0.977846654074984
peak1154	chr1:23958832-23960554	chr1	23958832	23960554	.	1723	-0.195101485370916	0.0195390331454908	0.0783862214908169
peak1155	chr1:23979787-23981036	chr1	23979787	23981036	.	1250	-0.135175888950006	0.107468059605383	0.241508007722077
peak1156	chr1:24070701-24071416	chr1	24070701	24071416	.	716	0.0145077621340295	0.863457957514921	0.920606556037073
peak1157	chr1:24112019-24113037	chr1	24112019	24113037	.	1019	0.106652988183952	0.204865776738948	0.368739135637945
peak1158	chr1:24149836-24151377	chr1	24149836	24151377	.	1542	-0.150190642771515	0.0733854789509457	0.187778635551257
peak1159	chr1:24186992-24188020	chr1	24186992	24188020	.	1029	-0.153692374831597	0.0668520457170321	0.176747927512311
peak1160	chr1:24189561-24189904	chr1	24189561	24189904	.	344	-0.226779229147724	0.00645621795874809	0.0382407487758469
peak1161	chr1:24190061-24190668	chr1	24190061	24190668	.	608	0.162561650465601	0.0524019873382651	0.150185525299791
peak1162	chr1:24199294-24199923	chr1	24199294	24199923	.	630	-0.104930858524861	0.212315389852965	0.37765834832253
peak1163	chr1:24201909-24202360	chr1	24201909	24202360	.	452	0.0758455459273518	0.367950896566379	0.541322087537729
peak1164	chr1:24248954-24249621	chr1	24248954	24249621	.	668	0.235272879361449	0.00467550925118946	0.0311210318565803
peak1165	chr1:24321581-24323083	chr1	24321581	24323083	.	1503	0.0832800556117682	0.322730098194975	0.496983334512085
peak1166	chr1:24344808-24345695	chr1	24344808	24345695	.	888	0.218131634089621	0.00886607213008478	0.0468814336901556
peak1167	chr1:24365194-24365782	chr1	24365194	24365782	.	589	0.197804756838165	0.0178802668189355	0.0740406598806354
peak1168	chr1:24372828-24373684	chr1	24372828	24373684	.	857	-0.212554725527347	0.0108134749278117	0.0534721313854516
peak1169	chr1:24384041-24385522	chr1	24384041	24385522	.	1482	0.246978845327829	0.0029420772138027	0.0231700468204268
peak1170	chr1:24391301-24391800	chr1	24391301	24391800	.	500	0.0684972453557862	0.416290167507509	0.586324179588042
peak1171	chr1:24391915-24392805	chr1	24391915	24392805	.	891	0.080796412122496	0.337420650164023	0.511619429951672
peak1172	chr1:24413310-24413991	chr1	24413310	24413991	.	682	-0.114801801946274	0.172158909641353	0.32856781482576
peak1173	chr1:24415257-24416332	chr1	24415257	24416332	.	1076	-0.233756009494861	0.00495694311309863	0.0323225734514389
peak1174	chr1:24416759-24417232	chr1	24416759	24417232	.	474	-0.217901743122019	0.00893976536242395	0.0471470734758207
peak1175	chr1:24480996-24482374	chr1	24480996	24482374	.	1379	-0.204857483308528	0.0141148758661123	0.0636261504617305
peak1176	chr1:24483397-24483878	chr1	24483397	24483878	.	482	-0.39278719152943	1.22040729573024e-06	0.00013188272389343
peak1177	chr1:24486300-24487018	chr1	24486300	24487018	.	719	-0.336812846114181	3.90239796473608e-05	0.0013907482108368
peak1178	chr1:24501268-24503458	chr1	24501268	24503458	.	2191	-0.384679429725608	2.09997492714443e-06	0.000189705600160013
peak1179	chr1:24527020-24527518	chr1	24527020	24527518	.	499	-0.188403858341581	0.0242321280916797	0.0903688992333155
peak1180	chr1:24534970-24535741	chr1	24534970	24535741	.	772	-0.252332020716277	0.00236323518704404	0.0200782162439265
peak1181	chr1:24536465-24536984	chr1	24536465	24536984	.	520	-0.204245809126873	0.0144114988755979	0.0644573047172936
peak1182	chr1:24555530-24556636	chr1	24555530	24556636	.	1107	-0.191922011185063	0.0216587065295305	0.0838441911008838
peak1183	chr1:24567813-24568413	chr1	24567813	24568413	.	601	-0.167990771977274	0.0449072353766846	0.135541021258557
peak1184	chr1:24572041-24573182	chr1	24572041	24573182	.	1142	0.0524849289427184	0.53358073025345	0.687465197384378
peak1185	chr1:24586897-24587752	chr1	24586897	24587752	.	856	-0.264620924493361	0.00140430931860252	0.0145236003621871
peak1186	chr1:24635051-24635597	chr1	24635051	24635597	.	547	-0.292630675778161	0.000390233411254852	0.00642398981672606
peak1187	chr1:24642172-24643810	chr1	24642172	24643810	.	1639	0.0101110973786402	0.904599590453835	0.945304102946377
peak1188	chr1:24688202-24689250	chr1	24688202	24689250	.	1049	0.227971788542159	0.0061743629783662	0.0371431936745711
peak1189	chr1:24693990-24694798	chr1	24693990	24694798	.	809	0.228934456968993	0.00595489284849212	0.03630096178776
peak1190	chr1:24695439-24696547	chr1	24695439	24696547	.	1109	0.0947335520333704	0.260403019853973	0.431447116932354
peak1191	chr1:24705097-24705966	chr1	24705097	24705966	.	870	-0.0525752432514192	0.532875822212318	0.68694227978884
peak1192	chr1:24708876-24709314	chr1	24708876	24709314	.	439	0.211000908898108	0.0114190857817314	0.0554337940376288
peak1193	chr1:24721975-24722977	chr1	24721975	24722977	.	1003	-0.192080061225289	0.0215488435581783	0.0835435925391812
peak1194	chr1:24727381-24728101	chr1	24727381	24728101	.	721	0.296711240453098	0.000320191541544306	0.0056441389349431
peak1195	chr1:24733076-24733886	chr1	24733076	24733886	.	811	0.0995530519613134	0.236819365296724	0.405473979504906
peak1196	chr1:24744697-24746118	chr1	24744697	24746118	.	1422	-0.0631030180088381	0.454022298425219	0.62040505784336
peak1197	chr1:24762194-24762897	chr1	24762194	24762897	.	704	0.158437981234239	0.0587619799042808	0.162124264242963
peak1198	chr1:24801203-24801564	chr1	24801203	24801564	.	362	-0.0314560632009057	0.709185124419976	0.818925171679634
peak1199	chr1:24830575-24831184	chr1	24830575	24831184	.	610	0.0221331634254725	0.79302591475039	0.875694046778347
peak1200	chr1:24834959-24835428	chr1	24834959	24835428	.	470	-0.0212259151426144	0.801330427924001	0.881112779063042
peak1201	chr1:24847798-24848996	chr1	24847798	24848996	.	1199	0.140095966176275	0.095148834316889	0.223219814977032
peak1202	chr1:24856746-24858026	chr1	24856746	24858026	.	1281	0.223308286056518	0.00734282015506595	0.0415719132784524
peak1203	chr1:24862012-24862740	chr1	24862012	24862740	.	729	0.255936382672609	0.00203383002475654	0.0182581435898197
peak1204	chr1:24870579-24871297	chr1	24870579	24871297	.	719	-0.0855132821541881	0.309878648726145	0.484072498592952
peak1205	chr1:24871443-24873023	chr1	24871443	24873023	.	1581	0.178555493497343	0.0328714037458795	0.110330669665556
peak1206	chr1:24897851-24898809	chr1	24897851	24898809	.	959	0.209494302021144	0.0120345342057762	0.0573276780509779
peak1207	chr1:24910738-24911767	chr1	24910738	24911767	.	1030	0.0670871105812987	0.425972992580145	0.595611008564088
peak1208	chr1:24915448-24916505	chr1	24915448	24916505	.	1058	0.0944995558699183	0.261587588905993	0.432767647805297
peak1209	chr1:24922271-24922641	chr1	24922271	24922641	.	371	0.105113539740188	0.21151608855412	0.376686606116848
peak1210	chr1:24923516-24923901	chr1	24923516	24923901	.	386	0.147553054437867	0.0786401922030489	0.196452167705071
peak1211	chr1:24925074-24925470	chr1	24925074	24925470	.	397	-0.0408425935120145	0.628157365621411	0.760783505000625
peak1212	chr1:24928545-24930770	chr1	24928545	24930770	.	2226	-0.0584477259148966	0.488063600980849	0.649770885046783
peak1213	chr1:24932285-24932568	chr1	24932285	24932568	.	284	0.031934318517435	0.704967170736488	0.815953019221664
peak1214	chr1:24952548-24952947	chr1	24952548	24952947	.	400	0.160002060853103	0.0562788070165326	0.157576739826893
peak1215	chr1:24954761-24955571	chr1	24954761	24955571	.	811	0.195241062029817	0.0194502401147628	0.0781547956033248
peak1216	chr1:24964842-24965739	chr1	24964842	24965739	.	898	-0.0796551676761858	0.344311359004852	0.518488757730519
peak1217	chr1:24970911-24972035	chr1	24970911	24972035	.	1125	-0.0610011577336194	0.469225448656307	0.633577288592757
peak1218	chr1:24978436-24979222	chr1	24978436	24979222	.	787	-0.0890314349976695	0.290320638845536	0.463222452136954
peak1219	chr1:24980976-24982072	chr1	24980976	24982072	.	1097	-0.148973452201979	0.0757739919401763	0.19186914058926
peak1220	chr1:24984925-24985748	chr1	24984925	24985748	.	824	0.0481559999188547	0.567905155716293	0.713966326613553
peak1221	chr1:24992499-24993253	chr1	24992499	24993253	.	755	-0.291883530133455	0.000404499406354043	0.00656474611846287
peak1222	chr1:24997370-24998132	chr1	24997370	24998132	.	763	-0.167292888682768	0.0458174600373008	0.137462638517762
peak1223	chr1:25001023-25001624	chr1	25001023	25001624	.	602	0.135514567607634	0.106581862651095	0.240241715695646
peak1224	chr1:25006695-25008000	chr1	25006695	25008000	.	1306	0.141844779608391	0.0910498951782636	0.216888230988753
peak1225	chr1:25009790-25010238	chr1	25009790	25010238	.	449	0.0271640809396924	0.747419626624947	0.845468765555824
peak1226	chr1:25022100-25023364	chr1	25022100	25023364	.	1265	0.172256070465462	0.0396662335677783	0.124654673970035
peak1227	chr1:25030662-25031151	chr1	25030662	25031151	.	490	0.166773581407738	0.0465047079727116	0.138675859394927
peak1228	chr1:25031839-25032678	chr1	25031839	25032678	.	840	-0.131596158168774	0.117191606819156	0.255717235801842
peak1229	chr1:25033835-25034509	chr1	25033835	25034509	.	675	0.272769738255684	0.000980879928326145	0.011474282880463
peak1230	chr1:25037192-25038048	chr1	25037192	25038048	.	857	0.00291058385767597	0.972478348677266	0.984156020865145
peak1231	chr1:25064540-25066672	chr1	25064540	25066672	.	2133	0.148191412392547	0.0773414419830669	0.194393270458878
peak1232	chr1:25080174-25081274	chr1	25080174	25081274	.	1101	0.252900590341507	0.00230825487340268	0.0197892612307076
peak1233	chr1:25095633-25096142	chr1	25095633	25096142	.	510	-0.199660305362382	0.0168135971507871	0.0710844618458897
peak1234	chr1:25099245-25100419	chr1	25099245	25100419	.	1175	0.101154078342828	0.229326173250032	0.39699044719022
peak1235	chr1:25101433-25102105	chr1	25101433	25102105	.	673	-0.0191096866819205	0.820786366307221	0.893968375866531
peak1236	chr1:25109501-25110385	chr1	25109501	25110385	.	885	-0.0495948710642926	0.556380997144939	0.704934556793626
peak1237	chr1:25120215-25120724	chr1	25120215	25120724	.	510	0.0441267501920438	0.600763442766093	0.739604955033825
peak1238	chr1:25131627-25132306	chr1	25131627	25132306	.	680	0.150379481780617	0.0730204364242952	0.187178163191881
peak1239	chr1:25139998-25140978	chr1	25139998	25140978	.	981	0.101295707599654	0.228671442183487	0.396215334501797
peak1240	chr1:25148496-25149230	chr1	25148496	25149230	.	735	-0.104735861721985	0.213170955970219	0.378694260904273
peak1241	chr1:25197986-25199172	chr1	25197986	25199172	.	1187	-0.242637600716415	0.00350232859639736	0.0258526642627936
peak1242	chr1:25204712-25205181	chr1	25204712	25205181	.	470	-0.0483263655466312	0.566534790433904	0.712890054635582
peak1243	chr1:25231952-25233466	chr1	25231952	25233466	.	1515	-0.176252478625473	0.0352314200666911	0.115291878927183
peak1244	chr1:25239532-25240477	chr1	25239532	25240477	.	946	0.102609370271666	0.222661271011319	0.389511884014578
peak1245	chr1:25246427-25248122	chr1	25246427	25248122	.	1696	0.037316230276833	0.658145568772573	0.782521756988434
peak1246	chr1:25259609-25260273	chr1	25259609	25260273	.	665	0.126782816034606	0.131326543976502	0.275215799184433
peak1247	chr1:25266570-25268497	chr1	25266570	25268497	.	1928	-0.218985514826429	0.00859703295937311	0.0459704774296629
peak1248	chr1:25289919-25290574	chr1	25289919	25290574	.	656	-0.164310463897716	0.0498823365978554	0.145488640443575
peak1249	chr1:25324871-25325289	chr1	25324871	25325289	.	419	-0.0286768456104309	0.733867512157658	0.836174028562783
peak1250	chr1:25327681-25328462	chr1	25327681	25328462	.	782	-0.0294855691928881	0.72665576003934	0.831172614983112
peak1251	chr1:25329919-25330424	chr1	25329919	25330424	.	506	-0.0937486897632749	0.265413588750206	0.437055863502643
peak1252	chr1:25336928-25338990	chr1	25336928	25338990	.	2063	-0.142698660345198	0.0891002236253201	0.213591877500097
peak1253	chr1:25357137-25357857	chr1	25357137	25357857	.	721	0.092449010542825	0.272125778518577	0.444079576863148
peak1254	chr1:25362942-25363760	chr1	25362942	25363760	.	819	-0.0241241834127403	0.774883485224502	0.863807710258165
peak1255	chr1:25366196-25366573	chr1	25366196	25366573	.	378	-0.0626144997026837	0.457531128241923	0.623715668734962
peak1256	chr1:25382982-25383721	chr1	25382982	25383721	.	740	0.014456447185904	0.86393624872886	0.920933315626331
peak1257	chr1:25402626-25403545	chr1	25402626	25403545	.	920	-0.0470393866476448	0.576925451472002	0.720988673324768
peak1258	chr1:25429889-25431480	chr1	25429889	25431480	.	1592	-0.149796543969912	0.0741520636761468	0.189036271151062
peak1259	chr1:25456337-25456895	chr1	25456337	25456895	.	559	0.099620787692839	0.236498917734254	0.405046714933411
peak1260	chr1:25458568-25459099	chr1	25458568	25459099	.	532	0.181638495580721	0.0299228104691776	0.10343466542314
peak1261	chr1:25473659-25474192	chr1	25473659	25474192	.	534	-0.127899429305816	0.127936333309556	0.270608013419491
peak1262	chr1:25474363-25475009	chr1	25474363	25475009	.	647	-0.35975883831796	1.01943942475746e-05	0.000561285791992738
peak1263	chr1:25487453-25488072	chr1	25487453	25488072	.	620	-0.19217448072984	0.0214834404174392	0.0833784808632028
peak1264	chr1:25503620-25504328	chr1	25503620	25504328	.	709	-0.347831191775679	2.07520996229386e-05	0.000911233648107189
peak1265	chr1:25506616-25507457	chr1	25506616	25507457	.	842	-0.453084308174768	1.33109852337238e-08	5.88023743291973e-06
peak1266	chr1:25520329-25521182	chr1	25520329	25521182	.	854	-0.16086004678576	0.054953774579244	0.154983986115168
peak1267	chr1:25543264-25544939	chr1	25543264	25544939	.	1676	-0.0121595901078085	0.885392534965588	0.9337158122645
peak1268	chr1:25549272-25550408	chr1	25549272	25550408	.	1137	-0.166818738562089	0.0464446084763988	0.138571599872646
peak1269	chr1:25556117-25557292	chr1	25556117	25557292	.	1176	-0.14792662726022	0.0778780379475253	0.19525365632347
peak1270	chr1:25561834-25563154	chr1	25561834	25563154	.	1321	-0.445709323830177	2.42783409525323e-08	8.75326732100266e-06
peak1271	chr1:25565310-25565679	chr1	25565310	25565679	.	370	-0.33288212108777	4.86067471411086e-05	0.00162426536581261
peak1272	chr1:25572258-25573288	chr1	25572258	25573288	.	1031	-0.136932912773822	0.102932678621673	0.235000776953161
peak1273	chr1:25580849-25581375	chr1	25580849	25581375	.	527	0.151842984101155	0.0702409367765322	0.182542416886208
peak1274	chr1:25608428-25608939	chr1	25608428	25608939	.	512	-0.0614219403082481	0.466159734268237	0.631101800649406
peak1275	chr1:25615861-25617919	chr1	25615861	25617919	.	2059	0.0173957674145302	0.836624545236631	0.904057812682622
peak1276	chr1:25622535-25622885	chr1	25622535	25622885	.	351	-0.269060693805176	0.00115650442414142	0.0127711877979746
peak1277	chr1:25629011-25629599	chr1	25629011	25629599	.	589	-0.23478230845737	0.0047649210454815	0.031491956601456
peak1278	chr1:25631733-25632682	chr1	25631733	25632682	.	950	-0.126825920591032	0.131194405866031	0.275039248823471
peak1279	chr1:25642089-25643197	chr1	25642089	25643197	.	1109	-0.20170879809155	0.0157006058848259	0.0679987455903903
peak1280	chr1:25657091-25657669	chr1	25657091	25657669	.	579	-0.262909057823896	0.0015121484381278	0.0152428202639763
peak1281	chr1:25668808-25669320	chr1	25668808	25669320	.	513	-0.238481089918253	0.0041269139770378	0.0287201492040024
peak1282	chr1:25675801-25676864	chr1	25675801	25676864	.	1064	-0.3473980936135	2.12832718585131e-05	0.000927074694474181
peak1283	chr1:25692634-25692947	chr1	25692634	25692947	.	314	-0.0709849940409084	0.399524699174101	0.571226607394194
peak1284	chr1:25697679-25698275	chr1	25697679	25698275	.	597	-0.392354093367251	1.25676812022643e-06	0.000133833320352589
peak1285	chr1:25704027-25704930	chr1	25704027	25704930	.	904	-0.176047218832971	0.0354485352580444	0.115766775041503
peak1286	chr1:25711233-25712089	chr1	25711233	25712089	.	857	-0.00891443278835455	0.915846079753178	0.951405450121526
peak1287	chr1:25730573-25731329	chr1	25730573	25731329	.	757	0.0104046188819178	0.901843819449505	0.943724529932062
peak1288	chr1:25754584-25755424	chr1	25754584	25755424	.	841	-0.41412599955792	2.72535485701888e-07	4.55547880466357e-05
peak1289	chr1:25774603-25775825	chr1	25774603	25775825	.	1223	-0.493709326306731	3.71601917502399e-10	4.57593871092996e-07
peak1290	chr1:25796399-25797381	chr1	25796399	25797381	.	983	-0.326956270878243	6.7304181076243e-05	0.00202843327390874
peak1291	chr1:25799683-25800874	chr1	25799683	25800874	.	1192	-0.060403851737439	0.473596146202475	0.637348813328407
peak1292	chr1:25810383-25811360	chr1	25810383	25811360	.	978	0.0156613221678898	0.852719356030093	0.914050736327289
peak1293	chr1:25819384-25821399	chr1	25819384	25821399	.	2016	-0.135668512452011	0.106180944921474	0.239714373169532
peak1294	chr1:25858986-25860335	chr1	25858986	25860335	.	1350	0.0991466375721597	0.238748427084556	0.407543831855277
peak1295	chr1:25874892-25876322	chr1	25874892	25876322	.	1431	-0.101827330462234	0.226225579418208	0.393392585480637
peak1296	chr1:25895192-25895946	chr1	25895192	25895946	.	755	-0.077996668552771	0.35448234430591	0.528215221332107
peak1297	chr1:25905010-25907160	chr1	25905010	25907160	.	2151	-0.376551141942535	3.56683193133985e-06	0.000272080917722698
peak1298	chr1:25918025-25918361	chr1	25918025	25918361	.	337	-0.16813650642995	0.0447190757413747	0.135163761848301
peak1299	chr1:25922410-25923873	chr1	25922410	25923873	.	1464	-0.130668383906666	0.119819971808069	0.259384106983543
peak1300	chr1:25931388-25932042	chr1	25931388	25932042	.	655	0.136462867848993	0.104130979510261	0.236755012516966
peak1301	chr1:25970983-25972053	chr1	25970983	25972053	.	1071	-0.333939209019155	4.58328486679789e-05	0.00155757273292683
peak1302	chr1:25990286-25991453	chr1	25990286	25991453	.	1168	0.0383117402704669	0.649621772378375	0.77671748407622
peak1303	chr1:25996900-25998840	chr1	25996900	25998840	.	1941	-0.0478214264570767	0.570600912636614	0.71612365171215
peak1304	chr1:26004294-26004784	chr1	26004294	26004784	.	491	0.23695806225789	0.00437970130800956	0.0298487975295891
peak1305	chr1:26015207-26015902	chr1	26015207	26015902	.	696	0.186392312375063	0.0258181438668	0.0941695217026138
peak1306	chr1:26016517-26017637	chr1	26016517	26017637	.	1121	-0.405562561014744	5.03684187342233e-07	7.20024542540497e-05
peak1307	chr1:26035120-26036447	chr1	26035120	26036447	.	1328	-0.169918161428866	0.042471467062943	0.130671435476068
peak1308	chr1:26045380-26047252	chr1	26045380	26047252	.	1873	0.0872764637717788	0.299971692307561	0.473620911620281
peak1309	chr1:26104780-26105501	chr1	26104780	26105501	.	722	0.102024379863035	0.225323713141666	0.392402073701777
peak1310	chr1:26110778-26112514	chr1	26110778	26112514	.	1737	-0.0308341260296251	0.714683477003283	0.82276914503657
peak1311	chr1:26126307-26127105	chr1	26126307	26127105	.	799	-0.225956137379791	0.00665737384891105	0.0390296673073099
peak1312	chr1:26138867-26139331	chr1	26138867	26139331	.	465	-0.257332149261621	0.00191789020486894	0.0176186440209624
peak1313	chr1:26144950-26145823	chr1	26144950	26145823	.	874	-0.0682837751715843	0.4177476710303	0.587769503715872
peak1314	chr1:26152536-26153006	chr1	26152536	26153006	.	471	0.246810532297977	0.00296219310027513	0.0232711392379808
peak1315	chr1:26161421-26162292	chr1	26161421	26162292	.	872	0.124112386134158	0.13971351186092	0.286686906069572
peak1316	chr1:26164039-26164702	chr1	26164039	26164702	.	664	-0.0569719080068084	0.499132843894299	0.658845520425245
peak1317	chr1:26169601-26170644	chr1	26169601	26170644	.	1044	0.11652598420329	0.165763838568864	0.320501469853947
peak1318	chr1:26190156-26190953	chr1	26190156	26190953	.	798	0.216774866861184	0.00930887743359472	0.0484114076545439
peak1319	chr1:26201004-26202796	chr1	26201004	26202796	.	1793	0.10705324477933	0.203161604642906	0.366697939414728
peak1320	chr1:26224985-26225992	chr1	26224985	26225992	.	1008	0.225484039857037	0.0067752486892673	0.0394903577364862
peak1321	chr1:26233674-26235392	chr1	26233674	26235392	.	1719	-0.110218350779709	0.190044195058299	0.350730019113675
peak1322	chr1:26259092-26260160	chr1	26259092	26260160	.	1069	0.267972816904916	0.0012132172577102	0.0131867875516966
peak1323	chr1:26274816-26275149	chr1	26274816	26275149	.	334	0.185532273844481	0.0265228784294652	0.0958030646641719
peak1324	chr1:26275584-26276602	chr1	26275584	26276602	.	1019	0.133076081272713	0.113091973982082	0.249664906454791
peak1325	chr1:26279423-26280409	chr1	26279423	26280409	.	987	-0.0195858894005248	0.816398331872085	0.891060145113179
peak1326	chr1:26284464-26285381	chr1	26284464	26285381	.	918	-0.0548105223917641	0.515579196435473	0.672843906528568
peak1327	chr1:26287066-26287742	chr1	26287066	26287742	.	677	-0.415975390288362	2.38142883246992e-07	4.12644133902115e-05
peak1328	chr1:26288621-26290936	chr1	26288621	26290936	.	2316	-0.113371141192537	0.177602453812608	0.335264193997174
peak1329	chr1:26306115-26307790	chr1	26306115	26307790	.	1676	-0.189253633882539	0.0235876546330206	0.0888140979016934
peak1330	chr1:26315223-26315807	chr1	26315223	26315807	.	585	-0.0444017983139962	0.598493625575353	0.737997108927002
peak1331	chr1:26317701-26318400	chr1	26317701	26318400	.	700	-0.266817204273131	0.00127623546682091	0.0136339797412173
peak1332	chr1:26318684-26318983	chr1	26318684	26318983	.	300	0.24205876810156	0.00358387272693177	0.0262521289399885
peak1333	chr1:26321132-26321886	chr1	26321132	26321886	.	755	0.0563335500521277	0.5039613491777	0.662965991031744
peak1334	chr1:26335962-26337192	chr1	26335962	26337192	.	1231	-0.23195588111462	0.00531052950260572	0.033770985684529
peak1335	chr1:26358726-26359556	chr1	26358726	26359556	.	831	-0.0736738973226824	0.381863145683667	0.554563726107123
peak1336	chr1:26359838-26360647	chr1	26359838	26360647	.	810	0.0197603602241513	0.814792063479812	0.890095952386979
peak1337	chr1:26363679-26364335	chr1	26363679	26364335	.	657	-0.137907896788206	0.100481727393146	0.231382812040926
peak1338	chr1:26370593-26371046	chr1	26370593	26371046	.	454	-0.0324762043696398	0.70019885639913	0.812727205267802
peak1339	chr1:26373321-26373663	chr1	26373321	26373663	.	343	-0.105550743098217	0.209611897913661	0.374456663383956
peak1340	chr1:26378106-26379034	chr1	26378106	26379034	.	929	0.0364787703234255	0.665350364485803	0.787879454477331
peak1341	chr1:26384133-26384486	chr1	26384133	26384486	.	354	0.0853470217222616	0.310823737018288	0.484964051235584
peak1342	chr1:26385314-26386234	chr1	26385314	26386234	.	921	-0.00979704989611243	0.90754933112338	0.947069455802709
peak1343	chr1:26391454-26391996	chr1	26391454	26391996	.	543	0.216196034246329	0.00950365529329617	0.0490589974690862
peak1344	chr1:26396112-26396815	chr1	26396112	26396815	.	704	-0.00790865980509557	0.925311531902501	0.956931007380271
peak1345	chr1:26408404-26409559	chr1	26408404	26409559	.	1156	-0.156139071558218	0.0625745143313628	0.169001006155449
peak1346	chr1:26416868-26417553	chr1	26416868	26417553	.	686	0.157341893942279	0.0605552429124641	0.16532451119434
peak1347	chr1:26431721-26432823	chr1	26431721	26432823	.	1103	-0.0417252106197723	0.620743187135616	0.754897026949776
peak1348	chr1:26471502-26473398	chr1	26471502	26473398	.	1897	-0.0349844790340122	0.67828186413123	0.797239007040495
peak1349	chr1:26500021-26501793	chr1	26500021	26501793	.	1773	-0.1233200833351	0.142278712617493	0.289996666187862
peak1350	chr1:26529255-26530804	chr1	26529255	26530804	.	1550	0.137805266891955	0.10073753474569	0.231726304461932
peak1351	chr1:26538024-26538393	chr1	26538024	26538393	.	370	0.291477115744301	0.000412460383083032	0.00665352734091498
peak1352	chr1:26541531-26543178	chr1	26541531	26543178	.	1648	0.390069551876706	1.46626613722563e-06	0.000148388891846274
peak1353	chr1:26545430-26546167	chr1	26545430	26546167	.	738	0.0398676094976308	0.636390787277698	0.766965752745039
peak1354	chr1:26553892-26554779	chr1	26553892	26554779	.	888	0.245689813830917	0.00309933124574722	0.0239296642080395
peak1355	chr1:26582692-26583315	chr1	26582692	26583315	.	624	0.305502517365951	0.000206995170008952	0.0042683794995434
peak1356	chr1:26597598-26598041	chr1	26597598	26598041	.	444	-0.0960964770555825	0.253576438762405	0.424077913187674
peak1357	chr1:26602363-26602881	chr1	26602363	26602881	.	519	-0.0263717781406353	0.754548723114026	0.85014808697386
peak1358	chr1:26607218-26607842	chr1	26607218	26607842	.	625	0.0945980805703192	0.261088374648292	0.432235258349072
peak1359	chr1:26620048-26621709	chr1	26620048	26621709	.	1662	-0.125859146968348	0.134182669316382	0.279082143356007
peak1360	chr1:26627923-26628571	chr1	26627923	26628571	.	649	0.236436702384935	0.00446937308978162	0.030257324265538
peak1361	chr1:26639389-26640425	chr1	26639389	26640425	.	1037	0.265680065022671	0.00134115064521287	0.0140860237589961
peak1362	chr1:26647763-26648698	chr1	26647763	26648698	.	936	0.243000910549143	0.00345200367942312	0.0256270633264653
peak1363	chr1:26677223-26678051	chr1	26677223	26678051	.	829	0.0494655573950164	0.557412061272724	0.705729331312331
peak1364	chr1:26682578-26683442	chr1	26682578	26683442	.	865	0.0960451621074571	0.253831208909215	0.424345106279519
peak1365	chr1:26692104-26693450	chr1	26692104	26693450	.	1347	0.102950101527219	0.221120821937677	0.387863558857432
peak1366	chr1:26695278-26697728	chr1	26695278	26697728	.	2451	-0.0451530491545529	0.592313683516193	0.73314274516137
peak1367	chr1:26698065-26698510	chr1	26698065	26698510	.	446	0.0557034024891471	0.508751559049488	0.667126852257861
peak1368	chr1:26721693-26722248	chr1	26721693	26722248	.	556	-0.129085830906477	0.124408431475636	0.265753703455049
peak1369	chr1:26723116-26723963	chr1	26723116	26723963	.	848	-0.0429731901581835	0.610324744076574	0.747029235979061
peak1370	chr1:26733859-26734482	chr1	26733859	26734482	.	624	0.164150361259565	0.0501087492927152	0.145894960640773
peak1371	chr1:26743735-26744915	chr1	26743735	26744915	.	1181	0.0648436210492536	0.441643054953169	0.609790513794175
peak1372	chr1:26771327-26772067	chr1	26771327	26772067	.	741	0.184079034513568	0.0277510615500671	0.0984722989065845
peak1373	chr1:26786725-26789475	chr1	26786725	26789475	.	2751	-0.174403087895031	0.0372287204656957	0.119479048596596
peak1374	chr1:26799412-26800929	chr1	26799412	26800929	.	1518	-0.0539607468508065	0.52212064419898	0.678067805869874
peak1375	chr1:26810047-26810720	chr1	26810047	26810720	.	674	-0.0395227730462277	0.63931355757438	0.769219868141932
peak1376	chr1:26820528-26821460	chr1	26820528	26821460	.	933	-0.158612452057865	0.058480601278085	0.161675274835226
peak1377	chr1:26826153-26827362	chr1	26826153	26827362	.	1210	0.0279789623159247	0.740109605457331	0.840570302422193
peak1378	chr1:26828499-26829016	chr1	26828499	26829016	.	518	0.134430795903225	0.1094380101528	0.244357254395832
peak1379	chr1:26833244-26834167	chr1	26833244	26834167	.	924	-0.145350616864322	0.0832564018245421	0.204036172362398
peak1380	chr1:26838718-26839472	chr1	26838718	26839472	.	755	0.0783189264269989	0.352491498313418	0.526204397942716
peak1381	chr1:26853079-26853778	chr1	26853079	26853778	.	700	0.0420618366794753	0.617925410532523	0.752836753043018
peak1382	chr1:26864232-26866173	chr1	26864232	26866173	.	1942	-0.205559471798884	0.0137810371765354	0.0626056836361988
peak1383	chr1:26877805-26878483	chr1	26877805	26878483	.	679	0.0295430419347886	0.726144151945914	0.830859291224209
peak1384	chr1:26889578-26890833	chr1	26889578	26890833	.	1256	0.0469860191015943	0.577358235946065	0.72138052087339
peak1385	chr1:26899784-26901105	chr1	26899784	26901105	.	1322	-0.119416042081716	0.155443655259077	0.307423065526031
peak1386	chr1:26921222-26922394	chr1	26921222	26922394	.	1173	-0.0394611951084771	0.639836066053335	0.769593098738915
peak1387	chr1:26932369-26933030	chr1	26932369	26933030	.	662	0.0854085996600121	0.3104734851581	0.484615063728405
peak1388	chr1:26959590-26960990	chr1	26959590	26960990	.	1401	-0.247028107678029	0.00293621301162851	0.0231465365364185
peak1389	chr1:26966545-26967380	chr1	26966545	26967380	.	836	0.139716235560147	0.0960578984912818	0.224611884559651
peak1390	chr1:26991325-26991827	chr1	26991325	26991827	.	503	0.274239398369997	0.0009183228260671	0.010982173912806
peak1391	chr1:26993270-26994704	chr1	26993270	26994704	.	1435	0.0845526663252795	0.315365102337842	0.48962738684875
peak1392	chr1:26997664-26998172	chr1	26997664	26998172	.	509	0.12720975640301	0.130022241134003	0.273458935523015
peak1393	chr1:27001573-27002501	chr1	27001573	27002501	.	929	0.297507648448005	0.000307959257271866	0.0055009829559338
peak1394	chr1:27012270-27013563	chr1	27012270	27013563	.	1294	0.218550364066325	0.00873322360610107	0.0464140122904896
peak1395	chr1:27031480-27032249	chr1	27031480	27032249	.	770	0.0990522180676089	0.239198158803129	0.407966312426211
peak1396	chr1:27044386-27045201	chr1	27044386	27045201	.	816	-0.188500330444057	0.0241582114149505	0.0901768976165104
peak1397	chr1:27045752-27046231	chr1	27045752	27046231	.	480	-0.040115973846558	0.634289156785903	0.765408140927651
peak1398	chr1:27067449-27068098	chr1	27067449	27068098	.	650	0.130705330669316	0.11971443645294	0.259253372052374
peak1399	chr1:27097405-27097951	chr1	27097405	27097951	.	547	0.14176678088724	0.0912296687138946	0.217149190733528
peak1400	chr1:27098971-27100030	chr1	27098971	27100030	.	1060	0.242233238925187	0.00355911576568592	0.0261231429214121
peak1401	chr1:27102553-27103196	chr1	27102553	27103196	.	644	0.0804023133208925	0.339790197804597	0.514029614154883
peak1402	chr1:27111736-27112610	chr1	27111736	27112610	.	875	0.142745870097474	0.0889934075592638	0.21345037343053
peak1403	chr1:27116637-27117235	chr1	27116637	27117235	.	599	0.225307516435486	0.00681979801126197	0.039660886806905
peak1404	chr1:27119739-27120262	chr1	27119739	27120262	.	524	0.181716494301872	0.0298512294996121	0.103271585427949
peak1405	chr1:27122406-27123038	chr1	27122406	27123038	.	633	0.221754469427279	0.00777359376383456	0.0431181054579026
peak1406	chr1:27133994-27134362	chr1	27133994	27134362	.	369	0.0815353473755026	0.333006142045558	0.507115952353641
peak1407	chr1:27136836-27137948	chr1	27136836	27137948	.	1113	-0.107112770119156	0.20290903861196	0.366422303004858
peak1408	chr1:27154658-27155889	chr1	27154658	27155889	.	1232	0.000864143726432711	0.991827440955856	0.995219108065432
peak1409	chr1:27161448-27162509	chr1	27161448	27162509	.	1062	-0.194920856753514	0.0196544616138295	0.0787275166277352
peak1410	chr1:27191964-27192559	chr1	27191964	27192559	.	596	0.27009725575731	0.00110473231414918	0.0123941048390828
peak1411	chr1:27197760-27198475	chr1	27197760	27198475	.	716	-0.0956880100685039	0.255609292010928	0.426280586552139
peak1412	chr1:27233551-27235852	chr1	27233551	27235852	.	2302	-0.135695196225036	0.10611157297052	0.239611584519865
peak1413	chr1:27250401-27250914	chr1	27250401	27250914	.	514	0.202774096414634	0.0151475675566764	0.0664954644584646
peak1414	chr1:27258411-27258989	chr1	27258411	27258989	.	579	-0.320845686855463	9.34929073965656e-05	0.00251875109349921
peak1415	chr1:27275335-27276260	chr1	27275335	27276260	.	926	0.115113796830877	0.170988373813076	0.327016942709658
peak1416	chr1:27284504-27285366	chr1	27284504	27285366	.	863	-0.0305016051657722	0.717629233235138	0.824941071470798
peak1417	chr1:27296596-27297158	chr1	27296596	27297158	.	563	0.102016169471335	0.225361240114054	0.392433425855405
peak1418	chr1:27300047-27301304	chr1	27300047	27301304	.	1258	0.0661901252880657	0.43219928848859	0.601409210863508
peak1419	chr1:27321806-27322764	chr1	27321806	27322764	.	959	-0.0190193723732197	0.821619210527837	0.894476869869303
peak1420	chr1:27332627-27333406	chr1	27332627	27333406	.	780	0.00374393861523341	0.964602930557057	0.979621251627642
peak1421	chr1:27341458-27343993	chr1	27341458	27343993	.	2536	-0.127454015556087	0.129280515820729	0.272526310225134
peak1422	chr1:27348920-27350283	chr1	27348920	27350283	.	1364	0.157729834950108	0.0599154863671575	0.164196779055132
peak1423	chr1:27356370-27358007	chr1	27356370	27358007	.	1638	-0.0339068651233776	0.687666258769846	0.803738493147097
peak1424	chr1:27360092-27360963	chr1	27360092	27360963	.	872	-0.179807578231605	0.0316454926219024	0.10746769194513
peak1425	chr1:27365285-27366715	chr1	27365285	27366715	.	1431	0.0862953219636201	0.305458446005473	0.479562185054775
peak1426	chr1:27369220-27370092	chr1	27369220	27370092	.	873	0.236436702384935	0.00446937308978162	0.030257324265538
peak1427	chr1:27382785-27383554	chr1	27382785	27383554	.	770	-0.176470054005525	0.0350025049270713	0.114781034184539
peak1428	chr1:27388346-27388771	chr1	27388346	27388771	.	426	-0.101767805122408	0.22649851866778	0.393671377746664
peak1429	chr1:27392093-27392910	chr1	27392093	27392910	.	818	0.0982332314955266	0.243123902353392	0.412281779841439
peak1430	chr1:27395355-27395765	chr1	27395355	27395765	.	411	-0.170784357753224	0.0414133574485974	0.128398655671264
peak1431	chr1:27402336-27404209	chr1	27402336	27404209	.	1874	-0.286002837078277	0.000534784039234137	0.00781472859949557
peak1432	chr1:27416253-27416993	chr1	27416253	27416993	.	741	-0.0570109073673837	0.4988386450207	0.658554491053748
peak1433	chr1:27418325-27418697	chr1	27418325	27418697	.	373	0.217936637286745	0.00892854505933285	0.0471095303038693
peak1434	chr1:27421972-27422647	chr1	27421972	27422647	.	676	-0.198465693370021	0.0174937848883474	0.0730308066370598
peak1435	chr1:27427325-27427781	chr1	27427325	27427781	.	457	0.0182270695741626	0.828933954120381	0.899058262100914
peak1436	chr1:27430886-27431459	chr1	27430886	27431459	.	574	-0.197591286653963	0.0180066643062954	0.0744222387408703
peak1437	chr1:27435623-27437060	chr1	27435623	27437060	.	1438	0.0576841594867897	0.493774250248868	0.654447663573119
peak1438	chr1:27455298-27456005	chr1	27455298	27456005	.	708	-0.230375380712356	0.00563937609957807	0.0350634783393457
peak1439	chr1:27471450-27471882	chr1	27471450	27471882	.	433	0.000155997442301392	0.998524643985212	0.999034101673876
peak1440	chr1:27489133-27490738	chr1	27489133	27490738	.	1606	-0.081465559046052	0.333421483445547	0.507527353206648
peak1441	chr1:27513480-27514613	chr1	27513480	27514613	.	1134	0.250355368914484	0.00256373010853379	0.0211887233476682
peak1442	chr1:27521337-27523414	chr1	27521337	27523414	.	2078	-0.374494438821667	4.06932726130083e-06	0.000295817280116263
peak1443	chr1:27525435-27526264	chr1	27525435	27526264	.	830	-0.128129320273418	0.127246781538581	0.269660276646772
peak1444	chr1:27527066-27527484	chr1	27527066	27527484	.	419	-0.285637474647624	0.000544034448761347	0.00790393380564009
peak1445	chr1:27527792-27528688	chr1	27527792	27528688	.	897	-0.267018358869783	0.00126505555860225	0.0135559731989365
peak1446	chr1:27555977-27557846	chr1	27555977	27557846	.	1870	0.030485184382372	0.717774810784538	0.825016723428167
peak1447	chr1:27568098-27569408	chr1	27568098	27569408	.	1311	-0.308936513694507	0.000173909962699952	0.00379234092787527
peak1448	chr1:27575263-27576260	chr1	27575263	27576260	.	998	-0.0921944884001227	0.273453599906467	0.445532037053519
peak1449	chr1:27603068-27604534	chr1	27603068	27604534	.	1467	-0.0746119345744158	0.375815063223394	0.548974038574872
peak1450	chr1:27606398-27606689	chr1	27606398	27606689	.	292	-0.177927398532288	0.0335013685083481	0.111611073139319
peak1451	chr1:27608630-27609973	chr1	27608630	27609973	.	1344	0.0276423362562217	0.743126590654944	0.842639840471863
peak1452	chr1:27618118-27619039	chr1	27618118	27619039	.	922	0.0626883932279844	0.456999416083944	0.623255017609775
peak1453	chr1:27624876-27625605	chr1	27624876	27625605	.	730	0.178426179828067	0.0330002757015793	0.110620061138502
peak1454	chr1:27625738-27626911	chr1	27625738	27626911	.	1174	0.3137436980349	0.000135794485383901	0.00321871362761369
peak1455	chr1:27631214-27632093	chr1	27631214	27632093	.	880	0.202983461402986	0.0150408962779051	0.0662369535380168
peak1456	chr1:27632791-27633247	chr1	27632791	27633247	.	457	0.0317270061270081	0.706794461433714	0.817197427295444
peak1457	chr1:27634110-27635367	chr1	27634110	27635367	.	1258	0.0874550397912554	0.298980094832148	0.472593575505361
peak1458	chr1:27643587-27644415	chr1	27643587	27644415	.	829	-0.0538006442126551	0.523357799152027	0.679027353663552
peak1459	chr1:27650215-27651170	chr1	27650215	27651170	.	956	0.0604613244793395	0.473174637291451	0.636962810806562
peak1460	chr1:27659136-27660468	chr1	27659136	27660468	.	1333	0.202031055965778	0.0155314843458093	0.0675302125725871
peak1461	chr1:27662653-27663493	chr1	27662653	27663493	.	841	-0.206368195381342	0.0134050085896103	0.0614810433887438
peak1462	chr1:27669061-27669709	chr1	27669061	27669709	.	649	-0.0925885872017262	0.271399475194043	0.443443367927349
peak1463	chr1:27671860-27672701	chr1	27671860	27672701	.	842	-0.132435670720107	0.114852080862101	0.252263551463268
peak1464	chr1:27719456-27720151	chr1	27719456	27720151	.	696	-0.0106262994578198	0.899763311401547	0.942528797121696
peak1465	chr1:27725275-27726620	chr1	27725275	27726620	.	1346	-0.121983842085914	0.146685827253134	0.295874072030908
peak1466	chr1:27772397-27774051	chr1	27772397	27774051	.	1655	-0.0756977588767505	0.368887644932325	0.542174408214521
peak1467	chr1:27779163-27780238	chr1	27779163	27780238	.	1076	0.146399494404006	0.0810316190915576	0.200533802479723
peak1468	chr1:27780969-27781395	chr1	27780969	27781395	.	427	0.186944461216893	0.0253741957686271	0.0931035660732759
peak1469	chr1:27789498-27790516	chr1	27789498	27790516	.	1019	0.154343048373827	0.0656918785660255	0.174691639766767
peak1470	chr1:27830214-27831486	chr1	27830214	27831486	.	1273	-0.215457098993323	0.00975752744937618	0.049914437038229
peak1471	chr1:27857871-27858791	chr1	27857871	27858791	.	921	0.187833236118426	0.0246733155917005	0.0913910703755976
peak1472	chr1:27863021-27863930	chr1	27863021	27863930	.	910	0.265864798835922	0.00133040392169855	0.0140116781569056
peak1473	chr1:27864142-27864627	chr1	27864142	27864627	.	486	0.280653766885679	0.000685843383801101	0.00912210282415401
peak1474	chr1:27868873-27869769	chr1	27868873	27869769	.	897	-0.145695453315725	0.0825196277979924	0.202960570068176
peak1475	chr1:27872277-27873997	chr1	27872277	27873997	.	1721	0.119797825295769	0.154117240935724	0.305687089459286
peak1476	chr1:27874712-27875645	chr1	27874712	27875645	.	934	0.1513134138365	0.0712366171634819	0.184262266188719
peak1477	chr1:27884507-27886048	chr1	27884507	27886048	.	1542	0.257046838150044	0.00194108953547727	0.0177593620680058
peak1478	chr1:27887086-27887749	chr1	27887086	27887749	.	664	0.0514175780217088	0.541946612433	0.693774502660827
peak1479	chr1:27891155-27892178	chr1	27891155	27892178	.	1024	0.132973451376462	0.113372618843042	0.250134698690501
peak1480	chr1:27904169-27905048	chr1	27904169	27905048	.	880	0.231586413488117	0.00538582916182689	0.0340719698332585
peak1481	chr1:27914037-27915191	chr1	27914037	27915191	.	1155	0.0185883268089659	0.825596873962517	0.896842293469882
peak1482	chr1:27931645-27932419	chr1	27931645	27932419	.	775	0.0974635072736447	0.246854146538224	0.416465363892757
peak1483	chr1:27934805-27935556	chr1	27934805	27935556	.	752	-0.00685157187371114	0.935271177906477	0.962851360534729
peak1484	chr1:27940163-27940830	chr1	27940163	27940830	.	668	0.180195519239433	0.03127362227575	0.10658750449217
peak1485	chr1:27943197-27944043	chr1	27943197	27944043	.	847	0.291704954113978	0.00040797975870114	0.00660650115576279
peak1486	chr1:27959339-27960533	chr1	27959339	27960533	.	1195	-0.118562161344908	0.158441262115861	0.31104083687255
peak1487	chr1:27979102-27980143	chr1	27979102	27980143	.	1042	0.141928936123317	0.0908562451719261	0.216542423425116
peak1488	chr1:27990885-27991289	chr1	27990885	27991289	.	405	0.160771785074985	0.0550888832351338	0.155239781714794
peak1489	chr1:27992114-27992662	chr1	27992114	27992662	.	549	-0.15741578746758	0.0604329545881291	0.165097164420169
peak1490	chr1:27993281-27993621	chr1	27993281	27993621	.	341	0.174378456719931	0.0372559520523021	0.119535556963234
peak1491	chr1:28056064-28056856	chr1	28056064	28056856	.	793	-0.0478583732197271	0.570302925687219	0.715839061186693
peak1492	chr1:28062605-28063303	chr1	28062605	28063303	.	699	0.107129190902556	0.202839405057737	0.366346665617801
peak1493	chr1:28087729-28089163	chr1	28087729	28089163	.	1435	-0.159016813849094	0.0578327198428018	0.160507807496333
peak1494	chr1:28091156-28091552	chr1	28091156	28091552	.	397	0.0956777470788788	0.255660512613608	0.426312950351212
peak1495	chr1:28111056-28111611	chr1	28111056	28111611	.	556	0.305319836150625	0.000208909405511966	0.00429463467224804
peak1496	chr1:28112606-28113452	chr1	28112606	28113452	.	847	0.279387313965943	0.0007269337438434	0.00944916298375436
peak1497	chr1:28115103-28115682	chr1	28115103	28115682	.	580	0.309357296269136	0.000170213015067877	0.00373502358391303
peak1498	chr1:28123315-28123988	chr1	28123315	28123988	.	674	0.181895070321348	0.0296878949952902	0.102894838279877
peak1499	chr1:28126575-28127520	chr1	28126575	28127520	.	946	0.108547536068744	0.196889626246212	0.359035897686207
peak1500	chr1:28127557-28127997	chr1	28127557	28127997	.	441	0.199845039175633	0.0167104907731048	0.070812389087526
peak1501	chr1:28132809-28133116	chr1	28132809	28133116	.	308	0.219993340407613	0.0082887989408451	0.0449465028174039
peak1502	chr1:28135361-28135961	chr1	28135361	28135961	.	601	0.180505461526111	0.0309791912848655	0.105943299842756
peak1503	chr1:28139182-28139816	chr1	28139182	28139816	.	635	0.22350944065317	0.00728863106656477	0.0413612321959209
peak1504	chr1:28144519-28145080	chr1	28144519	28145080	.	562	0.274627339377826	0.000902431405829983	0.010855099495621
peak1505	chr1:28154695-28155251	chr1	28154695	28155251	.	557	0.221943308436381	0.00772007180798442	0.0429100430945003
peak1506	chr1:28156710-28157224	chr1	28156710	28157224	.	515	0.228462359446239	0.00606163773255089	0.0367039971153104
peak1507	chr1:28169233-28169820	chr1	28169233	28169820	.	588	-0.155443240861637	0.0637675957147401	0.171228197697719
peak1508	chr1:28172469-28173299	chr1	28172469	28173299	.	831	0.0184056455936392	0.827283989083315	0.898019802642182
peak1509	chr1:28174637-28175339	chr1	28174637	28175339	.	703	0.226537022592572	0.00651484171254329	0.0384661286398238
peak1510	chr1:28176528-28176913	chr1	28176528	28176913	.	386	0.239558703828888	0.00395605005440174	0.0279780893590498
peak1511	chr1:28190405-28191321	chr1	28190405	28191321	.	917	0.27740245177245	0.000795904419934572	0.0100135646684346
peak1512	chr1:28199229-28200303	chr1	28199229	28200303	.	1075	-0.00482565772171806	0.9543856103266	0.973912309872805
peak1513	chr1:28208732-28209410	chr1	28208732	28209410	.	679	0.221372686213225	0.00788280687569769	0.0435586029419996
peak1514	chr1:28232529-28233196	chr1	28232529	28233196	.	668	-0.0145796030614051	0.862788433016409	0.920112347820287
peak1515	chr1:28235627-28236810	chr1	28235627	28236810	.	1184	-0.15635254174242	0.0622121778219	0.16835607865637
peak1516	chr1:28246374-28247815	chr1	28246374	28247815	.	1442	-0.168756391003306	0.0439260699033299	0.133633117157096
peak1517	chr1:28248281-28248825	chr1	28248281	28248825	.	545	-0.0600035951420604	0.476537312168075	0.639914483962942
peak1518	chr1:28256231-28256609	chr1	28256231	28256609	.	379	-0.0217493276134941	0.796536587706567	0.877954892131059
peak1519	chr1:28259099-28260539	chr1	28259099	28260539	.	1441	-0.0128451578147646	0.878978808014495	0.929964945841212
peak1520	chr1:28283041-28283482	chr1	28283041	28283482	.	442	0.0631379121735634	0.453772243482486	0.620158227676688
peak1521	chr1:28287241-28287863	chr1	28287241	28287863	.	623	0.0305406045263475	0.717283527219841	0.824640664471355
peak1522	chr1:28313767-28315587	chr1	28313767	28315587	.	1821	0.315751138805568	0.000122312788832079	0.00301262248922329
peak1523	chr1:28328582-28329817	chr1	28328582	28329817	.	1236	-0.0827812743159887	0.325646729622913	0.499894931965293
peak1524	chr1:28359354-28360020	chr1	28359354	28360020	.	667	-0.158739713129217	0.0582760594754524	0.161315034664361
peak1525	chr1:28369296-28370660	chr1	28369296	28370660	.	1365	-0.0397711373951549	0.637207905631477	0.767559338578653
peak1526	chr1:28409603-28410306	chr1	28409603	28410306	.	704	-0.0290093664742839	0.730899419681668	0.83421082779561
peak1527	chr1:28417363-28418025	chr1	28417363	28418025	.	663	0.0825821723172619	0.3268157024853	0.500972020587571
peak1528	chr1:28437401-28438507	chr1	28437401	28438507	.	1107	0.156836954852725	0.0613963201669079	0.166895362660831
peak1529	chr1:28449790-28450336	chr1	28449790	28450336	.	547	-0.0666232234502445	0.42918651173803	0.598740205853305
peak1530	chr1:28505384-28506770	chr1	28505384	28506770	.	1387	-0.0685300869225865	0.416066200013456	0.58611140766517
peak1531	chr1:28517526-28519289	chr1	28517526	28519289	.	1764	0.0491412469228635	0.560001945405932	0.707904726433712
peak1532	chr1:28552315-28553893	chr1	28552315	28553893	.	1579	-0.146549334052533	0.0807177274148493	0.200015573080006
peak1533	chr1:28580951-28582588	chr1	28580951	28582588	.	1638	-0.0835838401046709	0.320961998551613	0.495237581966909
peak1534	chr1:28591644-28593129	chr1	28591644	28593129	.	1486	0.0668243780468963	0.427791330185034	0.597446941007778
peak1535	chr1:28602773-28603169	chr1	28602773	28603169	.	397	-0.0101316233578904	0.904406841836236	0.945151819528861
peak1536	chr1:28642383-28644175	chr1	28642383	28644175	.	1793	-0.0993436869729615	0.237811758813803	0.406559046729247
peak1537	chr1:28647858-28649351	chr1	28647858	28649351	.	1494	-0.0909711400368118	0.279896798600329	0.452335730803346
peak1538	chr1:28668357-28670182	chr1	28668357	28670182	.	1826	-0.0696610683792716	0.408396347382345	0.579520752740792
peak1539	chr1:28714910-28715499	chr1	28714910	28715499	.	590	0.169873004274516	0.042527243926821	0.130792992568144
peak1540	chr1:28736271-28737870	chr1	28736271	28737870	.	1600	-0.0167881984287248	0.84225515386915	0.907775304249229
peak1541	chr1:28774980-28775809	chr1	28774980	28775809	.	830	-0.242023873936835	0.00358884267520923	0.0262717792121298
peak1542	chr1:28784918-28785919	chr1	28784918	28785919	.	1002	0.0559312408588241	0.507016873401499	0.665678537836284
peak1543	chr1:28845692-28846615	chr1	28845692	28846615	.	924	0.0786227109199016	0.350621200504345	0.524386035949056
peak1544	chr1:28875138-28875552	chr1	28875138	28875552	.	415	0.15352611439967	0.0671511540881426	0.177352105271883
peak1545	chr1:28877048-28877665	chr1	28877048	28877665	.	618	-0.00446234788898982	0.957816489730624	0.975741492015537
peak1546	chr1:28882070-28882486	chr1	28882070	28882486	.	417	0.00577806315892656	0.945395795813783	0.96884571829898
peak1547	chr1:28884941-28885449	chr1	28884941	28885449	.	509	-0.085172550898635	0.311817517484206	0.485987058615325
peak1548	chr1:28886695-28887963	chr1	28886695	28887963	.	1269	0.0177754980306586	0.833109596064642	0.901944569691872
peak1549	chr1:28893583-28894053	chr1	28893583	28894053	.	471	-0.143911745718884	0.0863877499652128	0.209172567300199
peak1550	chr1:28897971-28899810	chr1	28897971	28899810	.	1840	0.175293915394489	0.0362550511862576	0.117541276477887
peak1551	chr1:28913941-28915729	chr1	28913941	28915729	.	1789	-0.178785384464945	0.0326433504970123	0.109794401772079
peak1552	chr1:28926768-28927614	chr1	28926768	28927614	.	847	-0.0948813390839717	0.259656765786982	0.430654426299062
peak1553	chr1:28927939-28928800	chr1	28927939	28928800	.	862	-0.12885388734095	0.125092172291691	0.266654576245511
peak1554	chr1:28933291-28933767	chr1	28933291	28933767	.	477	-0.257972559814227	0.00186673146737398	0.0173168581950926
peak1555	chr1:28943368-28943964	chr1	28943368	28943964	.	597	0.0454814648225559	0.589621199431085	0.731002998215255
peak1556	chr1:28983521-28984023	chr1	28983521	28984023	.	503	-0.0732592725418287	0.384555195600241	0.557235968752985
peak1557	chr1:28986229-28986790	chr1	28986229	28986790	.	562	-0.0613439415870974	0.466727180921486	0.631593512296762
peak1558	chr1:29033703-29034394	chr1	29033703	29034394	.	692	0.0163961522250463	0.845892677458494	0.91017896964774
peak1559	chr1:29121045-29122196	chr1	29121045	29122196	.	1152	-0.206442088906642	0.013371102181921	0.0613885687201031
peak1560	chr1:29122413-29125215	chr1	29122413	29125215	.	2803	-0.057936629031567	0.491882145543791	0.652799630970493
peak1561	chr1:29133764-29134918	chr1	29133764	29134918	.	1155	0.190799240120078	0.0224531344027715	0.0859429662453144
peak1562	chr1:29181022-29182618	chr1	29181022	29182618	.	1597	-0.0254522142702271	0.762848886231805	0.855865737113633
peak1563	chr1:29197349-29197900	chr1	29197349	29197900	.	552	-0.160063638790853	0.0561828404982014	0.157412195987433
peak1564	chr1:29202178-29203401	chr1	29202178	29203401	.	1224	0.24541681830689	0.00313359244667356	0.0241111624499848
peak1565	chr1:29230453-29231357	chr1	29230453	29231357	.	905	0.0135266203258707	0.872611262732138	0.92598191172378
peak1566	chr1:29236109-29238559	chr1	29236109	29238559	.	2451	-0.0550835179157915	0.513486684220085	0.67119040570178
peak1567	chr1:29259187-29260541	chr1	29259187	29260541	.	1355	0.110598081395837	0.188512900169473	0.348760577422468
peak1568	chr1:29282740-29283988	chr1	29282740	29283988	.	1249	0.224084168072175	0.00713575606549893	0.0408308866035239
peak1569	chr1:29443019-29443452	chr1	29443019	29443452	.	434	0.114249653104445	0.174244968483503	0.331009036837502
peak1570	chr1:29706892-29707350	chr1	29706892	29707350	.	459	0.159267230795946	0.057434461351489	0.159766484194019
peak1571	chr1:29711924-29712640	chr1	29711924	29712640	.	717	0.313491228490122	0.000137584815929419	0.00324211895343424
peak1572	chr1:29723277-29723847	chr1	29723277	29723847	.	571	0.163401163016933	0.051179598939225	0.14784032460438
peak1573	chr1:29793041-29793508	chr1	29793041	29793508	.	468	0.221514315470052	0.00784213470433517	0.0433845475970928
peak1574	chr1:29984544-29985513	chr1	29984544	29985513	.	970	0.0806588880615198	0.33824632734082	0.512542730134415
peak1575	chr1:30043308-30044312	chr1	30043308	30044312	.	1005	0.1569087957801	0.0612760740097781	0.166686843631958
peak1576	chr1:30085811-30086462	chr1	30085811	30086462	.	652	0.134705844025177	0.108707547897281	0.243226104829448
peak1577	chr1:30129988-30131196	chr1	30129988	30131196	.	1209	0.136438236673893	0.104194073601676	0.236851579563311
peak1578	chr1:30191003-30191879	chr1	30191003	30191879	.	877	0.165262869334925	0.0485529452686614	0.142865495520435
peak1579	chr1:30283225-30283951	chr1	30283225	30283951	.	727	0.131945099816027	0.116214732078548	0.254387815385658
peak1580	chr1:30379885-30380720	chr1	30379885	30380720	.	836	0.0958542705004304	0.254780501140505	0.425383101853872
peak1581	chr1:30684818-30686571	chr1	30684818	30686571	.	1754	-0.190425667297724	0.0227229571940032	0.0866457556745484
peak1582	chr1:30707735-30708721	chr1	30707735	30708721	.	987	0.110852603538539	0.187491570918534	0.347574874379759
peak1583	chr1:30717920-30719682	chr1	30717920	30719682	.	1763	-0.0540982709117828	0.521059148612485	0.677214328065239
peak1584	chr1:30730176-30730760	chr1	30730176	30730760	.	585	0.0590470845090019	0.483605860663433	0.646072101248547
peak1585	chr1:30731692-30733062	chr1	30731692	30733062	.	1371	-0.0613172578140722	0.466921394415504	0.63170747490209
peak1586	chr1:30743562-30744538	chr1	30743562	30744538	.	977	-0.346242480981715	2.27639204678807e-05	0.000968600882853201
peak1587	chr1:30749671-30750203	chr1	30749671	30750203	.	533	-0.201751902647975	0.0156778920852933	0.0679369690448197
peak1588	chr1:30750812-30751249	chr1	30750812	30751249	.	438	-0.261693919852285	0.00159321853106257	0.0157538765093384
peak1589	chr1:30753733-30754085	chr1	30753733	30754085	.	353	-0.291540746279977	0.000411204483326152	0.00664005632846407
peak1590	chr1:30756344-30758134	chr1	30756344	30758134	.	1791	0.182802318604206	0.028869775775854	0.100980160635981
peak1591	chr1:30768893-30769523	chr1	30768893	30769523	.	631	0.174454402843157	0.0371720418310238	0.119354319617185
peak1592	chr1:30779450-30780090	chr1	30779450	30780090	.	641	-0.145843240366326	0.082205472439044	0.202410804033294
peak1593	chr1:30780409-30780823	chr1	30780409	30780823	.	415	0.0452351530715537	0.591640039459767	0.732613457354422
peak1594	chr1:30782323-30783215	chr1	30782323	30783215	.	893	-0.0700674827684253	0.405660689402383	0.577145578512373
peak1595	chr1:30783550-30783943	chr1	30783550	30783943	.	394	0.284754857539866	0.00056699266534157	0.00809414245267441
peak1596	chr1:30790661-30791272	chr1	30790661	30791272	.	612	0.041571265775396	0.622033644716541	0.756029886188945
peak1597	chr1:30801570-30802248	chr1	30801570	30802248	.	679	-0.0322114192373124	0.702527381492685	0.814289648554917
peak1598	chr1:30823235-30823545	chr1	30823235	30823545	.	311	0.200647604964315	0.0162689010207097	0.0695866171232143
peak1599	chr1:30823848-30824917	chr1	30823848	30824917	.	1070	0.351423238144461	1.68035765037514e-05	0.000792844806867143
peak1600	chr1:30830400-30830990	chr1	30830400	30830990	.	591	0.19947557154913	0.0169172555622442	0.07137633014297
peak1601	chr1:30840734-30841543	chr1	30840734	30841543	.	810	0.319692126821603	9.93995669404673e-05	0.00261537782233009
peak1602	chr1:30847206-30847830	chr1	30847206	30847830	.	625	0.189797572332669	0.0231828993150907	0.0877627415450276
peak1603	chr1:30854011-30854634	chr1	30854011	30854634	.	624	0.202174737820529	0.015456592460651	0.0673263643859759
peak1604	chr1:30877480-30877987	chr1	30877480	30877987	.	508	0.181693915724696	0.029871935313588	0.10332129917025
peak1605	chr1:30881063-30881847	chr1	30881063	30881847	.	785	0.00355509960613172	0.966387236023426	0.980497126260786
peak1606	chr1:30891666-30892371	chr1	30891666	30892371	.	706	0.185530221246556	0.0265245798435879	0.0958030646641719
peak1607	chr1:30908376-30909282	chr1	30908376	30909282	.	907	0.00586427227177733	0.944582384999888	0.968357735368258
peak1608	chr1:30911276-30911699	chr1	30911276	30911699	.	424	0.13283387471756	0.113755166532415	0.250758516963402
peak1609	chr1:30912930-30913515	chr1	30912930	30913515	.	586	0.148006678579296	0.0777154958907075	0.194967731827661
peak1610	chr1:30918861-30919887	chr1	30918861	30919887	.	1027	0.166506743677486	0.0468611647776555	0.139418207819845
peak1611	chr1:30928829-30930126	chr1	30928829	30930126	.	1298	0.119467357029841	0.155264876712638	0.307160160618491
peak1612	chr1:30975957-30976527	chr1	30975957	30976527	.	571	0.0327409895019672	0.697873115840939	0.811011194981665
peak1613	chr1:30982527-30983459	chr1	30982527	30983459	.	933	0.206990132552622	0.0131219618250688	0.0606220611811485
peak1614	chr1:31009902-31011218	chr1	31009902	31011218	.	1317	0.00974368235006195	0.908050720781937	0.94734675859168
peak1615	chr1:31013376-31013914	chr1	31013376	31013914	.	539	0.0707879446401067	0.400837817012121	0.572330541969747
peak1616	chr1:31019182-31019825	chr1	31019182	31019825	.	644	-0.274456973750049	0.000909378867395986	0.0109174348123992
peak1617	chr1:31028006-31028685	chr1	31028006	31028685	.	680	0.109042212168673	0.194844554945671	0.356495965628927
peak1618	chr1:31049490-31050347	chr1	31049490	31050347	.	858	0.0427084050258561	0.612528814281819	0.748678402959276
peak1619	chr1:31057783-31058896	chr1	31057783	31058896	.	1114	-0.15408236843735	0.0661546905649447	0.175568150566812
peak1620	chr1:31064906-31066217	chr1	31064906	31066217	.	1312	-0.155042984266259	0.0644622609530178	0.172454190284585
peak1621	chr1:31100475-31101157	chr1	31100475	31101157	.	683	0.194140869542007	0.0201596931765411	0.0800177395040433
peak1622	chr1:31154504-31155869	chr1	31154504	31155869	.	1366	0.145715979294975	0.0824759376194591	0.202894890053379
peak1623	chr1:31162476-31163212	chr1	31162476	31163212	.	737	0.108430537987018	0.197375580786035	0.359621018768491
peak1624	chr1:31170679-31171227	chr1	31170679	31171227	.	549	0.1681241908424	0.0447349510648608	0.135183419740465
peak1625	chr1:31181445-31182790	chr1	31181445	31182790	.	1346	0.138515465774011	0.0989778242920862	0.229203387843176
peak1626	chr1:31184000-31184300	chr1	31184000	31184300	.	301	0.10705734997518	0.203144179028041	0.366674718673068
peak1627	chr1:31208420-31209066	chr1	31208420	31209066	.	647	0.147165113430038	0.0794380036581905	0.197813841302026
peak1628	chr1:31238433-31240141	chr1	31238433	31240141	.	1709	0.103830666037052	0.217174826976401	0.383308587555213
peak1629	chr1:31296296-31297593	chr1	31296296	31297593	.	1298	0.00730314341721517	0.931015254942074	0.960297389303663
peak1630	chr1:31372813-31374180	chr1	31372813	31374180	.	1368	-0.200300715914987	0.0164585067546425	0.0701364256677403
peak1631	chr1:31394463-31395330	chr1	31394463	31395330	.	868	0.0454055186993302	0.590243340026656	0.73152615208631
peak1632	chr1:31412833-31414250	chr1	31412833	31414250	.	1418	0.0447958971155997	0.595248077856053	0.735348413687758
peak1633	chr1:31422551-31423074	chr1	31422551	31423074	.	524	0.0999102040002666	0.235133149774611	0.403438085359882
peak1634	chr1:31423309-31424017	chr1	31423309	31424017	.	709	-0.121255169822532	0.149132217294351	0.299172370638899
peak1635	chr1:31431662-31432279	chr1	31431662	31432279	.	618	0.095367804792201	0.257210700026718	0.427903912476165
peak1636	chr1:31482719-31483940	chr1	31482719	31483940	.	1222	0.170562677177322	0.0416820279064492	0.128992880819035
peak1637	chr1:31505576-31506600	chr1	31505576	31506600	.	1025	-0.136349974963117	0.10442040750022	0.237231929780939
peak1638	chr1:31523635-31524910	chr1	31523635	31524910	.	1276	0.256262745742687	0.00200616474257971	0.0181018236467478
peak1639	chr1:31535574-31536726	chr1	31535574	31536726	.	1153	0.0806527302677447	0.338283327958628	0.512579475846171
peak1640	chr1:31548599-31549837	chr1	31548599	31549837	.	1239	0.177906872553038	0.0335221268093273	0.111661722478763
peak1641	chr1:31563894-31564758	chr1	31563894	31564758	.	865	0.159408860052772	0.0572102174397374	0.159341167497658
peak1642	chr1:31587773-31588280	chr1	31587773	31588280	.	508	0.135140994785281	0.107559691835787	0.241646386218382
peak1643	chr1:31593807-31594498	chr1	31593807	31594498	.	692	0.00139166139316242	0.986838854430742	0.992455361764108
peak1644	chr1:31605788-31606514	chr1	31605788	31606514	.	727	0.163312901306157	0.0513069927455728	0.148085949768238
peak1645	chr1:31617320-31618608	chr1	31617320	31618608	.	1289	-0.0724710749386217	0.389704318552367	0.562002963383801
peak1646	chr1:31639270-31639914	chr1	31639270	31639914	.	645	0.259017332158061	0.00178592692424779	0.0168848218143841
peak1647	chr1:31644260-31645558	chr1	31644260	31645558	.	1299	0.0278865954092988	0.740937045310309	0.841106084616291
peak1648	chr1:31663671-31664848	chr1	31663671	31664848	.	1178	-0.0289744723095586	0.731210699943835	0.83436474986495
peak1649	chr1:31669697-31670792	chr1	31669697	31670792	.	1096	-0.134430795903225	0.109438010152799	0.244357254395832
peak1650	chr1:31699338-31700088	chr1	31699338	31700088	.	751	-0.111189229598242	0.186146995700682	0.345894189555495
peak1651	chr1:31704837-31705616	chr1	31704837	31705616	.	780	0.118067485244979	0.16019755023519	0.313347720111209
peak1652	chr1:31714230-31715969	chr1	31714230	31715969	.	1740	-0.0151933298409856	0.857072802472385	0.916899344263509
peak1653	chr1:31739092-31739844	chr1	31739092	31739844	.	753	-0.132612194141658	0.114364808331944	0.251536878399351
peak1654	chr1:31745337-31746144	chr1	31745337	31746144	.	808	0.251272880186967	0.00246882635493187	0.0206850394890082
peak1655	chr1:31750668-31751581	chr1	31750668	31751581	.	914	0.124668640171837	0.137933700233437	0.284319176997008
peak1656	chr1:31760550-31761315	chr1	31760550	31761315	.	766	0.0232354085112073	0.782967739045567	0.869099378993589
peak1657	chr1:31762662-31763141	chr1	31762662	31763141	.	480	0.0443237995928455	0.599136913987093	0.738403526839113
peak1658	chr1:31763700-31764887	chr1	31763700	31764887	.	1188	-0.0590963468592024	0.483240445720418	0.645851090242069
peak1659	chr1:31771742-31773081	chr1	31771742	31773081	.	1340	-0.296128302642392	0.000329428578715304	0.00575033819555156
peak1660	chr1:31788030-31789713	chr1	31788030	31789713	.	1684	0.260817460538302	0.00165412894708084	0.0160929292528194
peak1661	chr1:31815495-31816296	chr1	31815495	31816296	.	802	0.155279033027636	0.0640518429739315	0.171733356958152
peak1662	chr1:31826814-31827788	chr1	31826814	31827788	.	975	-0.326268650573361	6.98644437415223e-05	0.00207388500980121
peak1663	chr1:31848141-31849399	chr1	31848141	31849399	.	1259	-0.350682250293529	1.75550226890692e-05	0.000817269151245607
peak1664	chr1:31872746-31873307	chr1	31872746	31873307	.	562	-0.0188531119412932	0.823152920602007	0.895320916958888
peak1665	chr1:31888904-31889937	chr1	31888904	31889937	.	1034	-0.0962791582709092	0.252670886998269	0.423100331458758
peak1666	chr1:31904174-31905621	chr1	31904174	31905621	.	1448	0.165634389559353	0.0480424112499748	0.141840844025337
peak1667	chr1:31910976-31911349	chr1	31910976	31911349	.	374	0.104076977788054	0.216080076617841	0.38214746793073
peak1668	chr1:31920744-31921408	chr1	31920744	31921408	.	665	0.0190193723732197	0.821619210527838	0.894476869869303
peak1669	chr1:31927188-31927730	chr1	31927188	31927730	.	543	-0.135711617008436	0.106068900215005	0.239569052933856
peak1670	chr1:31937397-31938987	chr1	31937397	31938987	.	1591	0.107309819519958	0.202074572298104	0.365416783535404
peak1671	chr1:31939759-31940289	chr1	31939759	31940289	.	531	-0.278670957290112	0.000751166079371993	0.00965309572767227
peak1672	chr1:31943728-31945125	chr1	31943728	31945125	.	1398	-0.0614958338335488	0.465622502995937	0.630671831413489
peak1673	chr1:31954650-31955185	chr1	31954650	31955185	.	536	0.274615023790276	0.000902931995413564	0.0108594962500001
peak1674	chr1:31955937-31956597	chr1	31955937	31956597	.	661	0.295083530298558	0.000346603587028554	0.00594355246479271
peak1675	chr1:31957626-31958192	chr1	31957626	31958192	.	567	0.0879066113347594	0.296482273782751	0.469910990441642
peak1676	chr1:31963965-31964616	chr1	31963965	31964616	.	652	-0.0102650422230166	0.903154112141698	0.944505601147146
peak1677	chr1:31981295-31982524	chr1	31981295	31982524	.	1230	-0.224420794131878	0.00704754345368369	0.0405106522968591
peak1678	chr1:31984739-31985200	chr1	31984739	31985200	.	462	0.00168107770059	0.984102129553058	0.9909425914718
peak1679	chr1:31985320-31985831	chr1	31985320	31985831	.	512	0.0500238640306214	0.552967087292006	0.70240230378825
peak1680	chr1:32003271-32003920	chr1	32003271	32003920	.	650	0.043933805987092	0.602357995301897	0.740683380320755
peak1681	chr1:32005334-32005822	chr1	32005334	32005822	.	489	0.095702378253979	0.255537595021134	0.426213460207545
peak1682	chr1:32013252-32015107	chr1	32013252	32015107	.	1856	-0.0619186690061025	0.462554901317766	0.627966196108683
peak1683	chr1:32020099-32020913	chr1	32020099	32020913	.	815	-0.0224369479183752	0.790250349543759	0.873877370551512
peak1684	chr1:32045487-32046354	chr1	32045487	32046354	.	868	0.164669668534594	0.0493774461200494	0.144472021108918
peak1685	chr1:32063105-32063752	chr1	32063105	32063752	.	648	0.00730314341721517	0.931015254942074	0.960297389303663
peak1686	chr1:32066186-32066910	chr1	32066186	32066910	.	725	0.245617972903542	0.00310831443649066	0.0239766363517076
peak1687	chr1:32072295-32073767	chr1	32072295	32073767	.	1473	-0.173844781259426	0.0378501016893443	0.120836569878625
peak1688	chr1:32107787-32108860	chr1	32107787	32108860	.	1074	-0.0970345143073159	0.248950262459635	0.418902325652206
peak1689	chr1:32121792-32122654	chr1	32121792	32122654	.	863	-0.198377431659245	0.0175449729934823	0.0731708678125038
peak1690	chr1:32179319-32180837	chr1	32179319	32180837	.	1519	0.040343812216235	0.632363776464823	0.763954162022893
peak1691	chr1:32200190-32201891	chr1	32200190	32201891	.	1702	-0.166083908504932	0.0474306673098068	0.140571573713818
peak1692	chr1:32205302-32206185	chr1	32205302	32206185	.	884	0.0787540771871028	0.349814354695549	0.523646883588199
peak1693	chr1:32215350-32216471	chr1	32215350	32216471	.	1122	0.0703137945194274	0.404007999036198	0.575467147178852
peak1694	chr1:32221840-32223063	chr1	32221840	32223063	.	1224	0.104969857885437	0.212144571531175	0.377438007326985
peak1695	chr1:32240232-32241748	chr1	32240232	32241748	.	1517	-0.377396812287643	3.37779589469747e-06	0.000263153866214803
peak1696	chr1:32248187-32248884	chr1	32248187	32248884	.	698	-0.0094583712384844	0.910731837067251	0.948740456603572
peak1697	chr1:32249740-32250712	chr1	32249740	32250712	.	973	-0.323725481744264	8.01472333152353e-05	0.00227697440231269
peak1698	chr1:32250931-32251553	chr1	32250931	32251553	.	623	-0.232245297422047	0.00525220328235974	0.0335513383046022
peak1699	chr1:32253617-32254258	chr1	32253617	32254258	.	642	-0.172494171824764	0.0393894750144108	0.124132047299864
peak1700	chr1:32255389-32255876	chr1	32255389	32255876	.	488	-0.273030418192161	0.000969506703418887	0.0113926248107101
peak1701	chr1:32263615-32264381	chr1	32263615	32264381	.	767	-0.310677116734922	0.000159086201048343	0.00358780660989811
peak1702	chr1:32266871-32267535	chr1	32266871	32267535	.	665	-0.356616310894757	1.23282830872461e-05	0.000639479974331993
peak1703	chr1:32272484-32274250	chr1	32272484	32274250	.	1767	-0.441281870105913	3.45910206796138e-08	1.10801516439878e-05
peak1704	chr1:32291393-32292893	chr1	32291393	32292893	.	1501	-0.0942594019126911	0.26280715681155	0.434115328984214
peak1705	chr1:32319803-32320308	chr1	32319803	32320308	.	506	-0.0575486880237385	0.494791112439846	0.655352466807743
peak1706	chr1:32321831-32322782	chr1	32321831	32322782	.	952	-0.290824389604145	0.000425549710878494	0.00677374713019816
peak1707	chr1:32335113-32336633	chr1	32335113	32336633	.	1521	-0.295042478340058	0.000347295062804153	0.00594982379063582
peak1708	chr1:32336952-32338180	chr1	32336952	32338180	.	1229	0.201056071951394	0.0160480743551981	0.0689944483267167
peak1709	chr1:32339572-32339902	chr1	32339572	32339902	.	331	0.217552801474766	0.00905265542949865	0.0475242243899243
peak1710	chr1:32345300-32345952	chr1	32345300	32345952	.	653	-0.0705436854870295	0.402469091006363	0.573946237374052
peak1711	chr1:32350937-32352208	chr1	32350937	32352208	.	1272	0.0184569605417647	0.826810000337053	0.89765071942609
peak1712	chr1:32359945-32360262	chr1	32359945	32360262	.	318	-0.141493785363213	0.0918611002748242	0.218122636210746
peak1713	chr1:32361417-32362656	chr1	32361417	32362656	.	1240	-0.077434256721316	0.357973605138264	0.531585051404022
peak1714	chr1:32371952-32372766	chr1	32371952	32372766	.	815	-0.017588711619482	0.834838163192839	0.902964838710473
peak1715	chr1:32393919-32395240	chr1	32393919	32395240	.	1322	-0.0831979516947674	0.323209039678255	0.497454090702778
peak1716	chr1:32400532-32401349	chr1	32400532	32401349	.	818	-0.0476756920044004	0.571777020603434	0.717027293597117
peak1717	chr1:32413605-32414486	chr1	32413605	32414486	.	882	0.0521811444498156	0.535955200751546	0.689110971205071
peak1718	chr1:32448351-32449140	chr1	32448351	32449140	.	790	0.184846706137524	0.0270963626090479	0.09699245598003
peak1719	chr1:32464170-32465967	chr1	32464170	32465967	.	1798	-0.0955751171826279	0.256173106762097	0.426831304838409
peak1720	chr1:32500111-32501277	chr1	32500111	32501277	.	1167	0.140091860980425	0.0951586254546435	0.223223244633055
peak1721	chr1:32520441-32521136	chr1	32520441	32521136	.	696	-0.0609046856311435	0.469929870986151	0.634176974793739
peak1722	chr1:32539202-32540393	chr1	32539202	32540393	.	1192	0.151547409999952	0.0707952630303112	0.183539892546015
peak1723	chr1:32611939-32612991	chr1	32611939	32612991	.	1053	0.197404500242787	0.0181178965166352	0.0747204738466564
peak1724	chr1:32623699-32624177	chr1	32623699	32624177	.	479	-0.113605137355989	0.176703549264464	0.334147043686485
peak1725	chr1:32627357-32628318	chr1	32627357	32628318	.	962	0.177814505646412	0.0336156739152253	0.111875990677379
peak1726	chr1:32636949-32637852	chr1	32636949	32637852	.	904	0.184631183355398	0.027278823115014	0.0974286961239902
peak1727	chr1:32650104-32651807	chr1	32650104	32651807	.	1704	-0.157937147340534	0.0595758858921395	0.163589522736613
peak1728	chr1:32694765-32696181	chr1	32694765	32696181	.	1417	0.223975380382149	0.00716447271727101	0.040926073679826
peak1729	chr1:32701494-32703695	chr1	32701494	32703695	.	2202	0.0910942959123129	0.279243572508637	0.451642619013682
peak1730	chr1:32712026-32712743	chr1	32712026	32712743	.	718	0.0562411831455019	0.504662021359325	0.663582495440717
peak1731	chr1:32724564-32725818	chr1	32724564	32725818	.	1255	0.258842861334435	0.00179919561826198	0.0169604089234685
peak1732	chr1:32731231-32732006	chr1	32731231	32732006	.	776	0.00391635684093495	0.962973934999624	0.978738440983121
peak1733	chr1:32741205-32742798	chr1	32741205	32742798	.	1594	0.153807320315397	0.0666458899245106	0.176365267261229
peak1734	chr1:32753559-32754894	chr1	32753559	32754894	.	1336	-0.263972303549056	0.00144431543052137	0.0147965036460141
peak1735	chr1:32772818-32773862	chr1	32772818	32773862	.	1045	0.00606953206427916	0.942645924200651	0.96712476623151
peak1736	chr1:32798828-32799588	chr1	32798828	32799588	.	761	0.168253504511676	0.0445684945146865	0.134908586234735
peak1737	chr1:32801140-32801732	chr1	32801140	32801732	.	593	0.0622696632512807	0.460016989321793	0.625798308050561
peak1738	chr1:32816706-32818464	chr1	32816706	32818464	.	1759	-0.00263758833364854	0.975058841517683	0.985527001458549
peak1739	chr1:32870400-32871784	chr1	32870400	32871784	.	1385	0.126651449767405	0.131729880230685	0.275787890804027
peak1740	chr1:32872505-32873128	chr1	32872505	32873128	.	624	0.0934363101447588	0.267016478979026	0.438796625649744
peak1741	chr1:32876342-32877025	chr1	32876342	32877025	.	684	0.138769987916713	0.0983531175985762	0.228219880946796
peak1742	chr1:32886051-32886930	chr1	32886051	32886930	.	880	0.0179130220916348	0.831837424267718	0.901004053876226
peak1743	chr1:32892511-32893985	chr1	32892511	32893985	.	1475	-0.0796305365010856	0.344461052082005	0.51858726884786
peak1744	chr1:32900505-32901871	chr1	32900505	32901871	.	1367	-0.118065432647054	0.16020486794641	0.313347720111209
peak1745	chr1:32917531-32917923	chr1	32917531	32917923	.	393	0.0992615830559608	0.238201724759493	0.407009365211529
peak1746	chr1:32924698-32926214	chr1	32924698	32926214	.	1517	0.0482606824130307	0.567062938155034	0.71328671466042
peak1747	chr1:32933270-32933913	chr1	32933270	32933913	.	644	-0.0686758213752628	0.415073193581531	0.58524495764544
peak1748	chr1:32939596-32940218	chr1	32939596	32940218	.	623	0.25829687028638	0.00184130004792631	0.0171820478009837
peak1749	chr1:32941517-32942110	chr1	32941517	32942110	.	594	0.187535609419298	0.0249061506784118	0.0919527260203108
peak1750	chr1:32963718-32965160	chr1	32963718	32965160	.	1443	-0.0883663932699635	0.293953268957024	0.467247441215966
peak1751	chr1:32972690-32973500	chr1	32972690	32973500	.	811	0.0688215558279391	0.414081574168915	0.584401042044321
peak1752	chr1:32980621-32981711	chr1	32980621	32981711	.	1091	0.101422968671005	0.2280842572143	0.395504772463221
peak1753	chr1:32984386-32984950	chr1	32984386	32984950	.	565	-0.0303969226715962	0.718557463709325	0.825491463631203
peak1754	chr1:32989217-32989618	chr1	32989217	32989618	.	402	0.236223232200733	0.00450656151239656	0.0303934138270622
peak1755	chr1:32992223-32993514	chr1	32992223	32993514	.	1292	0.263169737760373	0.00149525414115261	0.0151486972348107
peak1756	chr1:32997713-32998753	chr1	32997713	32998753	.	1041	0.100772295128774	0.231097670768438	0.398914758996553
peak1757	chr1:33007086-33007623	chr1	33007086	33007623	.	538	0.263120475410173	0.00149843352010427	0.0151673240609824
peak1758	chr1:33024541-33025734	chr1	33024541	33025734	.	1194	0.208075956854957	0.0126403156686933	0.0591893639931822
peak1759	chr1:33031522-33031853	chr1	33031522	33031853	.	332	0.0655189257665847	0.436892238113122	0.605654360472007
peak1760	chr1:33036350-33037259	chr1	33036350	33037259	.	910	-0.00742835189064129	0.929835543872403	0.959774787235419
peak1761	chr1:33045263-33046372	chr1	33045263	33046372	.	1110	0.310139336078568	0.00016353562905468	0.00365432589660818
peak1762	chr1:33050172-33051339	chr1	33050172	33051339	.	1168	0.334290203264333	4.494513970143e-05	0.00153573703017211
peak1763	chr1:33055164-33055978	chr1	33055164	33055978	.	815	0.302866981630228	0.000236256621369596	0.00463745907180554
peak1764	chr1:33058175-33058761	chr1	33058175	33058761	.	587	-0.0633985921100407	0.451906619476401	0.618670688698793
peak1765	chr1:33080729-33081837	chr1	33080729	33081837	.	1109	-0.182176276237076	0.0294322315528109	0.102257958465321
peak1766	chr1:33086192-33086854	chr1	33086192	33086854	.	663	0.0872559377925286	0.300085807881776	0.473735378640045
peak1767	chr1:33088227-33089061	chr1	33088227	33089061	.	835	0.0124059018588107	0.883087324498489	0.932446691658943
peak1768	chr1:33099105-33099976	chr1	33099105	33099976	.	872	0.088076976962536	0.295543512860241	0.468783507614492
peak1769	chr1:33126882-33127959	chr1	33126882	33127959	.	1078	-0.0790188623194301	0.348191602140659	0.522151020481758
peak1770	chr1:33137716-33138156	chr1	33137716	33138156	.	441	-0.0834976309918201	0.3214631190894	0.495725392231769
peak1771	chr1:33180547-33182271	chr1	33180547	33182271	.	1725	0.0360087253985963	0.669407720947141	0.790845876359642
peak1772	chr1:33218713-33219408	chr1	33218713	33219408	.	696	0.276406941778817	0.000832713755528668	0.010327037782586
peak1773	chr1:33237390-33237983	chr1	33237390	33237983	.	594	0.033615396218025	0.690212786972411	0.805637375656304
peak1774	chr1:33255445-33257328	chr1	33255445	33257328	.	1884	-0.123490448962877	0.141724130463683	0.289291664701943
peak1775	chr1:33272542-33274069	chr1	33272542	33274069	.	1528	0.181954595661174	0.0296336193883663	0.102762260031255
peak1776	chr1:33295190-33295844	chr1	33295190	33295844	.	655	-0.0666150130585444	0.429243513447829	0.598798946476133
peak1777	chr1:33298517-33299166	chr1	33298517	33299166	.	650	0.214970633285093	0.00992790640764915	0.050525615595328
peak1778	chr1:33302269-33302750	chr1	33302269	33302750	.	482	0.0100946765952401	0.904753793352427	0.945391518318974
peak1779	chr1:33306448-33307513	chr1	33306448	33307513	.	1066	-0.0942635071085412	0.262786276925191	0.434098676106621
peak1780	chr1:33326678-33327339	chr1	33326678	33327339	.	662	0.19776575747759	0.0179033010896298	0.0741055090406833
peak1781	chr1:33334983-33335412	chr1	33334983	33335412	.	430	0.192277110626091	0.0214125440526063	0.0832158034527041
peak1782	chr1:33338635-33339544	chr1	33338635	33339544	.	910	0.390868012469538	1.38952946498052e-06	0.000142862108675747
peak1783	chr1:33349044-33350650	chr1	33349044	33350650	.	1607	0.0349885842298622	0.678246207151536	0.797213459474628
peak1784	chr1:33361465-33361995	chr1	33361465	33361995	.	531	0.181466077355019	0.0300815602160109	0.103831942702412
peak1785	chr1:33367545-33368470	chr1	33367545	33368470	.	926	0.283322144188203	0.000606167482351789	0.00845668325196665
peak1786	chr1:33376870-33377532	chr1	33376870	33377532	.	663	-0.0461321383647867	0.584303269682362	0.726932036865948
peak1787	chr1:33421154-33421774	chr1	33421154	33421774	.	621	0.0856569640089394	0.309063419807215	0.483268484820494
peak1788	chr1:33430295-33431548	chr1	33430295	33431548	.	1254	0.104132397932029	0.215834300460945	0.381839496480658
peak1789	chr1:33433788-33434146	chr1	33433788	33434146	.	359	0.139123034759816	0.0974917512565366	0.226843109365791
peak1790	chr1:33455458-33456328	chr1	33455458	33456328	.	871	0.151104048848148	0.0716334018422503	0.184901936179431
peak1791	chr1:33460789-33461703	chr1	33460789	33461703	.	915	0.215838882207376	0.00962562322908757	0.049482104067688
peak1792	chr1:33470507-33470996	chr1	33470507	33470996	.	490	0.0395166152524526	0.639365800460618	0.769248190902112
peak1793	chr1:33472120-33472997	chr1	33472120	33472997	.	878	-0.2212885296983	0.00790706283341832	0.0436326596984786
peak1794	chr1:33612881-33613238	chr1	33612881	33613238	.	358	0.0856487536172393	0.309109966501878	0.483313068721942
peak1795	chr1:33633067-33633881	chr1	33633067	33633881	.	815	0.0686121908395873	0.415506589239447	0.585569321206863
peak1796	chr1:34681510-34681824	chr1	34681510	34681824	.	315	-0.0408159097389892	0.628382099305525	0.760918139408461
peak1797	chr1:34742315-34743208	chr1	34742315	34743208	.	894	0.0182106487907625	0.829085712648244	0.899137953179546
peak1798	chr1:34781092-34781901	chr1	34781092	34781901	.	810	-0.00952815956793502	0.910075930363808	0.948416869331616
peak1799	chr1:34786279-34787060	chr1	34786279	34787060	.	782	0.109050422560373	0.194810742400407	0.35645032404799
peak1800	chr1:34792690-34793286	chr1	34792690	34793286	.	597	-0.0716438779748393	0.395152590122628	0.56697186126277
peak1801	chr1:34852628-34853255	chr1	34852628	34853255	.	628	-0.0169483010668762	0.840770625627213	0.906868235852266
peak1802	chr1:34858834-34860211	chr1	34858834	34860211	.	1378	0.11538473975698	0.169976648638678	0.325616453432206
peak1803	chr1:34865630-34866894	chr1	34865630	34866894	.	1265	-0.114699172050024	0.172545247737754	0.329039584405384
peak1804	chr1:34884897-34886486	chr1	34884897	34886486	.	1590	-0.158089039586986	0.0593280737956148	0.163148651816788
peak1805	chr1:34918321-34919489	chr1	34918321	34919489	.	1169	0.152512131024711	0.068999015910095	0.18038958407868
peak1806	chr1:34924839-34925178	chr1	34924839	34925178	.	340	-0.00832738978179931	0.921369465021111	0.954491753481475
peak1807	chr1:34928475-34930495	chr1	34928475	34930495	.	2021	-0.16028737196468	0.0558352961297075	0.156736847179325
peak1808	chr1:34968135-34968719	chr1	34968135	34968719	.	585	0.0903882022261066	0.283002668082847	0.455697152347457
peak1809	chr1:34984423-34985791	chr1	34984423	34985791	.	1369	4.31045564253846e-05	0.999592335625739	0.999679372387018
peak1810	chr1:35030772-35032203	chr1	35030772	35032203	.	1432	-0.127975375429042	0.127708217713941	0.270303288164083
peak1811	chr1:35078905-35080044	chr1	35078905	35080044	.	1140	-0.122250679816166	0.145797603543799	0.294710932116189
peak1812	chr1:35115719-35116217	chr1	35115719	35116217	.	499	0.0666026974709943	0.4293290241743	0.598887061151929
peak1813	chr1:35120545-35121563	chr1	35120545	35121563	.	1019	0.223259023706317	0.00735614533775811	0.041618048353793
peak1814	chr1:35145832-35146577	chr1	35145832	35146577	.	746	0.0150599109758594	0.858314710939271	0.917605249112658
peak1815	chr1:35162140-35162692	chr1	35162140	35162692	.	553	0.0793513831832831	0.346160444091015	0.520239741229866
peak1816	chr1:35191768-35193533	chr1	35191768	35193533	.	1766	-0.168243241522051	0.0445816864387415	0.134926026546205
peak1817	chr1:35202084-35202626	chr1	35202084	35202626	.	543	-0.0451920485151283	0.591993659178665	0.732882024482087
peak1818	chr1:35220894-35221506	chr1	35220894	35221506	.	613	-0.13613445218099	0.104974706646814	0.238007005284787
peak1819	chr1:35243680-35244378	chr1	35243680	35244378	.	699	0.0746468287391411	0.375591214638469	0.548746750080555
peak1820	chr1:35268378-35269525	chr1	35268378	35269525	.	1148	-0.180445936186285	0.0310355542953589	0.106059360111654
peak1821	chr1:35285646-35286820	chr1	35285646	35286820	.	1175	-0.110801288590414	0.187697158130264	0.347851727950423
peak1822	chr1:35298213-35299073	chr1	35298213	35299073	.	861	-0.147185639409288	0.0793956289174868	0.197757321012607
peak1823	chr1:35345335-35346280	chr1	35345335	35346280	.	946	0.281363965767736	0.000663746375134099	0.00894638869417964
peak1824	chr1:35364589-35365282	chr1	35364589	35365282	.	694	0.147528423262766	0.0786906543889213	0.196518873481682
peak1825	chr1:35429215-35429936	chr1	35429215	35429936	.	722	0.0543425300648599	0.519176519602076	0.675661821146499
peak1826	chr1:35442315-35443225	chr1	35442315	35443225	.	911	-0.325377823073904	7.33169623740404e-05	0.00213575499089596
peak1827	chr1:35450924-35451854	chr1	35450924	35451854	.	931	-0.177722138739786	0.0337094418185532	0.112025756301892
peak1828	chr1:35452046-35452515	chr1	35452046	35452515	.	470	-0.015131751903235	0.857645947690064	0.917207387625283
peak1829	chr1:35457615-35458170	chr1	35457615	35458170	.	556	-0.0974347709026945	0.246994172822254	0.416631661105011
peak1830	chr1:35499301-35500355	chr1	35499301	35500355	.	1055	0.031605902849432	0.707862663403869	0.817985485478772
peak1831	chr1:35505874-35507562	chr1	35505874	35507562	.	1689	-0.322368714515827	8.61958844008386e-05	0.00238805965052634
peak1832	chr1:35538606-35540240	chr1	35538606	35540240	.	1635	-0.278186544179807	0.000767970626304181	0.00979610318179536
peak1833	chr1:35544824-35545445	chr1	35544824	35545445	.	622	0.0902219417941801	0.283892715220647	0.456627341730486
peak1834	chr1:35556892-35558073	chr1	35556892	35558073	.	1182	-0.0122375888289592	0.884662446876691	0.933362124911567
peak1835	chr1:35564360-35564983	chr1	35564360	35564983	.	624	-0.0523597204692922	0.534558759683876	0.688073353493554
peak1836	chr1:35568843-35569414	chr1	35568843	35569414	.	572	0.0523084055211668	0.534959849801039	0.688359584591065
peak1837	chr1:35573163-35573683	chr1	35573163	35573683	.	521	-0.0593590793936047	0.481294073173612	0.644236135572437
peak1838	chr1:35576759-35578321	chr1	35576759	35578321	.	1563	0.0675407347227277	0.422844043284641	0.592482765424977
peak1839	chr1:35641190-35642278	chr1	35641190	35642278	.	1089	-0.102328164355938	0.223938317682557	0.390886883517022
peak1840	chr1:35707143-35708913	chr1	35707143	35708913	.	1771	-0.177484037380484	0.0339521756173719	0.112576497840511
peak1841	chr1:35715358-35716000	chr1	35715358	35716000	.	643	-0.0620623508608538	0.461515056973616	0.62704154692238
peak1842	chr1:35718358-35719422	chr1	35718358	35719422	.	1065	0.172771272544642	0.0390694291724937	0.123381990866432
peak1843	chr1:35726564-35727552	chr1	35726564	35727552	.	989	0.121753951118311	0.14745434456251	0.297014388145455
peak1844	chr1:35769203-35770327	chr1	35769203	35770327	.	1125	-0.0243499691844923	0.772833550696239	0.862482371305715
peak1845	chr1:35774709-35775186	chr1	35774709	35775186	.	478	0.00462655572299128	0.956265710246828	0.974939932841048
peak1846	chr1:35779435-35780276	chr1	35779435	35780276	.	842	0.0320307906199108	0.70411742040634	0.815403814087743
peak1847	chr1:35800108-35800825	chr1	35800108	35800825	.	718	0.249805272670579	0.00262220041487246	0.0215127462607904
peak1848	chr1:35804521-35804817	chr1	35804521	35804817	.	297	-0.0218745360869202	0.795390943487543	0.877197221700344
peak1849	chr1:35807518-35809179	chr1	35807518	35809179	.	1662	0.0979540781777241	0.24447218129554	0.413897184109193
peak1850	chr1:35810982-35811595	chr1	35810982	35811595	.	614	0.0991076382115844	0.238934114231006	0.407723550050363
peak1851	chr1:35860641-35861190	chr1	35860641	35861190	.	550	0.291187699436873	0.000418217547047674	0.00670414569439658
peak1852	chr1:35866975-35867479	chr1	35866975	35867479	.	505	0.256461847741414	0.00198945542591151	0.0180309115368375
peak1853	chr1:35882776-35884067	chr1	35882776	35884067	.	1292	-0.0731155906870775	0.385490756873819	0.558108815526894
peak1854	chr1:35893580-35894721	chr1	35893580	35894721	.	1142	0.175113286777088	0.0364507225999957	0.117990099727822
peak1855	chr1:35930265-35931946	chr1	35930265	35931946	.	1682	-0.103510460760749	0.2186038952224	0.384967469628857
peak1856	chr1:35942707-35943386	chr1	35942707	35943386	.	680	0.0831281633653168	0.32361650015222	0.497852485787733
peak1857	chr1:36034572-36035537	chr1	36034572	36035537	.	966	0.171864024261784	0.0401254875509948	0.125631418633903
peak1858	chr1:36055562-36056079	chr1	36055562	36056079	.	518	0.0334388727964734	0.691756741461078	0.806830429742949
peak1859	chr1:36088432-36089875	chr1	36088432	36089875	.	1444	0.0267145619941134	0.751461793425454	0.848203400132059
peak1860	chr1:36095817-36096185	chr1	36095817	36096185	.	369	0.200185770431186	0.0165217568553234	0.0703314052611848
peak1861	chr1:36099454-36100340	chr1	36099454	36100340	.	887	-0.103040415835919	0.220713780266739	0.387377762741947
peak1862	chr1:36108854-36109587	chr1	36108854	36109587	.	734	-0.444578342373492	2.65889450925561e-08	9.40458908170321e-06
peak1863	chr1:36115874-36116452	chr1	36115874	36116452	.	579	0.0927589528295027	0.270514739651805	0.442447363915721
peak1864	chr1:36120129-36120495	chr1	36120129	36120495	.	367	0.275312907084782	0.000874963292812521	0.0106554148352206
peak1865	chr1:36122953-36123905	chr1	36122953	36123905	.	953	0.130389230588864	0.120619681580571	0.260498076691682
peak1866	chr1:36124781-36125811	chr1	36124781	36125811	.	1031	0.0642442624551483	0.445883987684381	0.613506348592804
peak1867	chr1:36134462-36135232	chr1	36134462	36135232	.	771	-0.0608061609307426	0.470649877276023	0.63470118809427
peak1868	chr1:36148823-36149964	chr1	36148823	36149964	.	1142	0.010418987067393	0.901708951334304	0.943632525736425
peak1869	chr1:36150796-36151179	chr1	36150796	36151179	.	384	0.403748064449028	5.72438466688979e-07	7.94888648044799e-05
peak1870	chr1:36155528-36157225	chr1	36155528	36157225	.	1698	-0.0906673555439091	0.281512479179826	0.454006846650312
peak1871	chr1:36160867-36162583	chr1	36160867	36162583	.	1717	-0.224295585658452	0.0070802404498508	0.0406201892513204
peak1872	chr1:36187787-36188668	chr1	36187787	36188668	.	882	0.104497760362682	0.214218982253365	0.379876181062012
peak1873	chr1:36203251-36204170	chr1	36203251	36204170	.	920	0.223938433619498	0.00717424886163788	0.040952048880063
peak1874	chr1:36209300-36209930	chr1	36209300	36209930	.	631	0.127995901408292	0.127646618605392	0.270194248370942
peak1875	chr1:36212708-36213241	chr1	36212708	36213241	.	534	0.192342793759691	0.021367276230004	0.0830880735583442
peak1876	chr1:36223356-36225003	chr1	36223356	36225003	.	1648	0.0239353444036386	0.776599169493851	0.864812161211452
peak1877	chr1:36232632-36233177	chr1	36232632	36233177	.	546	-0.169378328174586	0.0431422771019883	0.132005689137839
peak1878	chr1:36248308-36248954	chr1	36248308	36248954	.	647	0.226935226590025	0.00641870930743566	0.0380915432770761
peak1879	chr1:36285364-36285991	chr1	36285364	36285991	.	628	-0.076654269509809	0.362850791690295	0.536410172689657
peak1880	chr1:36299875-36300396	chr1	36299875	36300396	.	522	0.205686732870235	0.0137212610211183	0.0624541092673184
peak1881	chr1:36306198-36307555	chr1	36306198	36307555	.	1358	-0.131234900933971	0.118209666473885	0.257123533925828
peak1882	chr1:36320433-36322014	chr1	36320433	36322014	.	1582	-0.141323419735436	0.0922569087308093	0.218765276409988
peak1883	chr1:36322318-36324210	chr1	36322318	36324210	.	1893	0.0453521511532797	0.590680698738686	0.731898965564602
peak1884	chr1:36342551-36343415	chr1	36342551	36343415	.	865	-0.0228064155448785	0.786878209406276	0.87176706999028
peak1885	chr1:36349136-36349606	chr1	36349136	36349606	.	471	0.131889679672052	0.116369458526675	0.254580949240692
peak1886	chr1:36350403-36351771	chr1	36350403	36351771	.	1369	0.0111456067328495	0.894892220152238	0.939617547963903
peak1887	chr1:36359459-36360400	chr1	36359459	36360400	.	942	-0.126103406121425	0.133422801518389	0.278021802873691
peak1888	chr1:36366088-36366814	chr1	36366088	36366814	.	727	-0.336324327808026	4.01101242363018e-05	0.00141565144363418
peak1889	chr1:36367072-36367403	chr1	36367072	36367403	.	332	-0.286641195032958	0.000518968988719521	0.0076672375400679
peak1890	chr1:36368979-36369386	chr1	36368979	36369386	.	408	-0.103309306164097	0.21950505413246	0.385997820525574
peak1891	chr1:36371391-36371740	chr1	36371391	36371740	.	350	0.266330738564902	0.00130364653045613	0.0138422056324185
peak1892	chr1:36373781-36375084	chr1	36373781	36375084	.	1304	0.266562682130429	0.00129051076874004	0.0137371992329801
peak1893	chr1:36384786-36386924	chr1	36384786	36386924	.	2139	0.221664155118578	0.00779930729479982	0.0432160100966165
peak1894	chr1:36397200-36398153	chr1	36397200	36398153	.	954	-0.0226812070714524	0.788020550790612	0.872560433946593
peak1895	chr1:36400538-36401846	chr1	36400538	36401846	.	1309	0.390112656433131	1.46202262921091e-06	0.000148291679121097
peak1896	chr1:36411582-36412656	chr1	36411582	36412656	.	1075	-0.0113323931440261	0.893141116228338	0.938465252751132
peak1897	chr1:36420453-36421344	chr1	36420453	36421344	.	892	-0.0474211698616982	0.573833798564648	0.718632981380027
peak1898	chr1:36450101-36451035	chr1	36450101	36451035	.	935	0.132749718202635	0.113986305795539	0.251089043150808
peak1899	chr1:36457529-36458318	chr1	36457529	36458318	.	790	-0.0479876868890032	0.569260549634274	0.714921323210229
peak1900	chr1:36458769-36459242	chr1	36458769	36459242	.	474	0.18047261995931	0.0310102773596118	0.106009026732122
peak1901	chr1:36463835-36464984	chr1	36463835	36464984	.	1150	-0.119342148556415	0.155701367891871	0.307710327779074
peak1902	chr1:36481705-36483381	chr1	36481705	36483381	.	1677	0.123159980696949	0.142801387332296	0.290678807572956
peak1903	chr1:36486277-36487381	chr1	36486277	36487381	.	1105	0.325983339461784	7.09532847642649e-05	0.00209477480517376
peak1904	chr1:36516033-36517334	chr1	36516033	36517334	.	1302	0.174893658799111	0.0366898398927987	0.118477914988393
peak1905	chr1:36553686-36554499	chr1	36553686	36554499	.	814	0.182943947861032	0.0287438092966168	0.100697266555469
peak1906	chr1:36575933-36576559	chr1	36575933	36576559	.	627	0.200343820471413	0.0164348422742941	0.0700690061964816
peak1907	chr1:36606622-36607309	chr1	36606622	36607309	.	688	0.0123997440650356	0.883144942907006	0.932483037976036
peak1908	chr1:36609270-36609614	chr1	36609270	36609614	.	345	0.0362139851910982	0.667634766546189	0.789496032215232
peak1909	chr1:36650298-36651153	chr1	36650298	36651153	.	856	0.106529832308451	0.205392200325533	0.369430266357335
peak1910	chr1:36703608-36704200	chr1	36703608	36704200	.	593	0.0986375932867552	0.241180064219849	0.410154560637855
peak1911	chr1:37288511-37289478	chr1	37288511	37289478	.	968	-0.226828491497924	0.00644435210124914	0.0381986072648504
peak1912	chr1:37368849-37369326	chr1	37368849	37369326	.	478	-0.000699935892431246	0.993380381910674	0.99620544211967
peak1913	chr1:37434154-37434995	chr1	37434154	37434995	.	842	0.0512328442084572	0.543401097966435	0.694939369416896
peak1914	chr1:37449749-37450371	chr1	37449749	37450371	.	623	0.0529816576405728	0.529709514679268	0.684440810301702
peak1915	chr1:37454690-37455519	chr1	37454690	37455519	.	830	0.0504138576363749	0.549872377157622	0.699986369477704
peak1916	chr1:37473180-37474955	chr1	37473180	37474955	.	1776	0.0125926882699874	0.881339858285674	0.931449459046404
peak1917	chr1:37477222-37477789	chr1	37477222	37477789	.	568	-0.100858504241625	0.230696816894894	0.398427472239283
peak1918	chr1:37478613-37480257	chr1	37478613	37480257	.	1645	0.203428875152715	0.0148161338693319	0.0655956587606984
peak1919	chr1:37486612-37487733	chr1	37486612	37487733	.	1122	0.119972296119396	0.153513924509469	0.304911671003762
peak1920	chr1:37513886-37515416	chr1	37513886	37515416	.	1531	0.0237916625488873	0.777905304587065	0.865679139751967
peak1921	chr1:37553781-37554689	chr1	37553781	37554689	.	909	-0.0250047479225731	0.766897649102895	0.85862292668077
peak1922	chr1:37561696-37562135	chr1	37561696	37562135	.	440	0.145551771460974	0.082825978993423	0.203440219688731
peak1923	chr1:37595432-37596508	chr1	37595432	37596508	.	1077	0.100326881379045	0.233176547986643	0.401305643850632
peak1924	chr1:37603013-37603687	chr1	37603013	37603687	.	675	-0.127946639058092	0.127794494889059	0.270427755671833
peak1925	chr1:37606357-37607024	chr1	37606357	37607024	.	668	0.156173965722944	0.0625151684768522	0.168897461122313
peak1926	chr1:37633787-37635117	chr1	37633787	37635117	.	1331	0.136062611253614	0.105159985644495	0.238292687517753
peak1927	chr1:37673650-37674648	chr1	37673650	37674648	.	999	-0.103619248450775	0.21811763077102	0.384415649487933
peak1928	chr1:37682215-37682904	chr1	37682215	37682904	.	690	-0.00941526668205902	0.91113698600973	0.949002664462409
peak1929	chr1:37690057-37691030	chr1	37690057	37691030	.	974	0.0331432986952708	0.694344805459655	0.808488498876976
peak1930	chr1:37691578-37692833	chr1	37691578	37692833	.	1256	0.0780274575216463	0.35429183311901	0.528009627470313
peak1931	chr1:37752495-37753523	chr1	37752495	37753523	.	1029	0.120869281412629	0.150440185612208	0.300947747585816
peak1932	chr1:37764165-37764854	chr1	37764165	37764854	.	690	-0.089985893032803	0.285159579773183	0.457886405579355
peak1933	chr1:37793585-37794730	chr1	37793585	37794730	.	1146	0.331689561693335	5.19248498496439e-05	0.00170259295591818
peak1934	chr1:37795405-37795698	chr1	37795405	37795698	.	294	0.00817960273119799	0.922760569510923	0.955255904058176
peak1935	chr1:37807554-37808965	chr1	37807554	37808965	.	1412	0.0539463786653314	0.522231610143342	0.678179051807802
peak1936	chr1:37811107-37811379	chr1	37811107	37811379	.	273	0.204233493539322	0.0144175265862213	0.0644600715105758
peak1937	chr1:37825400-37826081	chr1	37825400	37826081	.	682	0.120050294840546	0.153244781959993	0.304617906632962
peak1938	chr1:37851542-37852321	chr1	37851542	37852321	.	780	0.117490705228048	0.162263676500521	0.316113389644823
peak1939	chr1:37859016-37860436	chr1	37859016	37860436	.	1421	-0.0252202707047001	0.764946763394908	0.857381918487573
peak1940	chr1:37890426-37890929	chr1	37890426	37890929	.	504	-0.148622457956801	0.0764742916616611	0.192943579552438
peak1941	chr1:37901122-37901987	chr1	37901122	37901987	.	866	-0.0781629289846975	0.353454344231034	0.527132800522633
peak1942	chr1:37922746-37923442	chr1	37922746	37923442	.	697	0.0132597825956183	0.875103629379159	0.927488258507025
peak1943	chr1:37931126-37932259	chr1	37931126	37932259	.	1134	-0.17813265832479	0.0332943831535346	0.111234922316401
peak1944	chr1:37946202-37947326	chr1	37946202	37947326	.	1125	0.183512517486263	0.0282428197379624	0.0995668993656133
peak1945	chr1:37975069-37975544	chr1	37975069	37975544	.	476	0.114990640955376	0.171449721030558	0.327603145919548
peak1946	chr1:37989274-37990533	chr1	37989274	37990533	.	1260	0.0856733847923395	0.308970340168696	0.483179322912221
peak1947	chr1:37995574-37997012	chr1	37995574	37997012	.	1439	0.194879804795014	0.0196807773730391	0.0787740578878053
peak1948	chr1:38004071-38005844	chr1	38004071	38005844	.	1774	0.0779617743880457	0.354698334344075	0.528370594209394
peak1949	chr1:38009320-38009702	chr1	38009320	38009702	.	383	0.142035671215417	0.0906111118138562	0.216182479890622
peak1950	chr1:38012238-38013249	chr1	38012238	38013249	.	1012	-0.0248405400885717	0.768385020688153	0.859438463917636
peak1951	chr1:38018767-38019428	chr1	38018767	38019428	.	662	-0.0900289975892284	0.284927957473079	0.457669872154784
peak1952	chr1:38029648-38031096	chr1	38029648	38031096	.	1449	0.224480319471703	0.00703204607629735	0.040444703092804
peak1953	chr1:38045950-38047768	chr1	38045950	38047768	.	1819	-0.00919153350823202	0.913240266858193	0.949999578923245
peak1954	chr1:38052970-38053558	chr1	38052970	38053558	.	589	-0.0443176417990705	0.599187713114604	0.738411307834249
peak1955	chr1:38474634-38476467	chr1	38474634	38476467	.	1834	-0.298152164196461	0.000298378394171424	0.00538487606989505
peak1956	chr1:38482074-38482855	chr1	38482074	38482855	.	782	0.0583389382248706	0.488875056007335	0.650375048536969
peak1957	chr1:38489818-38490209	chr1	38489818	38490209	.	392	0.000921616468333224	0.991283918560082	0.994909646500688
peak1958	chr1:38527090-38527952	chr1	38527090	38527952	.	863	-0.0689385539096652	0.413286489778503	0.583719521795198
peak1959	chr1:38558862-38560227	chr1	38558862	38560227	.	1366	-0.355099441028169	1.35030882062601e-05	0.000677683078516427
peak1960	chr1:38578197-38578942	chr1	38578197	38578942	.	746	-0.258081347504253	0.00185816531391242	0.0172707732401737
peak1961	chr1:38586832-38587579	chr1	38586832	38587579	.	748	-0.0238511878887128	0.777364115920267	0.865265320707937
peak1962	chr1:38815940-38816567	chr1	38815940	38816567	.	628	-0.054457475548661	0.5182917803269	0.675003387732574
peak1963	chr1:38817684-38818979	chr1	38817684	38818979	.	1296	-0.125079159756841	0.13663131305063	0.282467409855249
peak1964	chr1:38835074-38835765	chr1	38835074	38835765	.	692	-0.110754078838138	0.187886443707828	0.348090192273876
peak1965	chr1:38847716-38848535	chr1	38847716	38848535	.	820	0.154724831587881	0.0650188280614169	0.173469844902536
peak1966	chr1:38858996-38860465	chr1	38858996	38860465	.	1470	0.00388967306790971	0.963226031624064	0.978796690418154
peak1967	chr1:38872656-38873876	chr1	38872656	38873876	.	1221	-0.105345483305715	0.210504349181477	0.375499585295797
peak1968	chr1:38963993-38964620	chr1	38963993	38964620	.	628	-0.04089801365599	0.627690720020286	0.760413065071963
peak1969	chr1:38977492-38978485	chr1	38977492	38978485	.	994	-0.324263262400619	7.7861474833964e-05	0.00222931250995387
peak1970	chr1:38990522-38991883	chr1	38990522	38991883	.	1362	-0.0330037220363695	0.695568175626558	0.809467502140421
peak1971	chr1:38996572-38997680	chr1	38996572	38997680	.	1109	-0.136961649144772	0.102859773443949	0.23490770586262
peak1972	chr1:39025806-39027249	chr1	39025806	39027249	.	1444	0.0277819129151229	0.741875168910035	0.841766939702322
peak1973	chr1:39034143-39034812	chr1	39034143	39034812	.	670	-0.180154467280933	0.0313127973265667	0.106662242302079
peak1974	chr1:39064699-39065144	chr1	39064699	39065144	.	446	0.0812808252328003	0.334522512076017	0.508682640234475
peak1975	chr1:39080946-39082215	chr1	39080946	39082215	.	1270	0.0301875576832444	0.720415156505893	0.826864067165328
peak1976	chr1:39091876-39092920	chr1	39091876	39092920	.	1045	0.0456333570690072	0.588377816355757	0.730159542430742
peak1977	chr1:39098453-39099120	chr1	39098453	39099120	.	668	0.132807190944535	0.113828415022626	0.250871835740655
peak1978	chr1:39102561-39103438	chr1	39102561	39103438	.	878	-0.00581706251950191	0.945027817228374	0.968611922038545
peak1979	chr1:39104772-39106440	chr1	39104772	39106440	.	1669	0.0770688942906627	0.360253079547025	0.533964080738529
peak1980	chr1:39183557-39184691	chr1	39183557	39184691	.	1135	-0.254600141423422	0.00215074929383222	0.0189314914850132
peak1981	chr1:39191629-39192865	chr1	39191629	39192865	.	1237	-0.00523001951294667	0.950568046752883	0.97173844587442
peak1982	chr1:39196837-39197287	chr1	39196837	39197287	.	451	-0.190698662821752	0.0225255065458247	0.0861584551039155
peak1983	chr1:39204360-39206413	chr1	39204360	39206413	.	2054	0.0412654286845682	0.62460076365625	0.757914537081749
peak1984	chr1:39214740-39216129	chr1	39214740	39216129	.	1390	-0.0807512549681456	0.337691626618212	0.511953062811914
peak1985	chr1:39230566-39231448	chr1	39230566	39231448	.	883	-0.062306610013931	0.459750289915501	0.625594272710152
peak1986	chr1:39258365-39259171	chr1	39258365	39259171	.	807	-0.107900967722363	0.199586027759058	0.362351058639004
peak1987	chr1:39268043-39268592	chr1	39268043	39268592	.	550	0.0739941025989853	0.379791984338015	0.552524663725258
peak1988	chr1:39269333-39270114	chr1	39269333	39270114	.	782	-0.0524274562008178	0.534029550698128	0.687789957327547
peak1989	chr1:39327936-39328803	chr1	39327936	39328803	.	868	0.0265380385725618	0.753050981908828	0.849210319589736
peak1990	chr1:39394489-39394995	chr1	39394489	39394995	.	507	0.0430388732917841	0.609778537558601	0.746690341157385
peak1991	chr1:39395413-39395727	chr1	39395413	39395727	.	315	0.0744025695860639	0.377159865432381	0.550197314456324
peak1992	chr1:39398159-39399091	chr1	39398159	39399091	.	933	0.19952893909518	0.0168872529558462	0.0712796691332439
peak1993	chr1:39408380-39409732	chr1	39408380	39409732	.	1353	-0.131780891982026	0.11667364639461	0.254948121164501
peak1994	chr1:39410903-39411216	chr1	39410903	39411216	.	314	-0.239008607584983	0.00404246130903492	0.0283607233199309
peak1995	chr1:39490737-39492330	chr1	39490737	39492330	.	1594	-0.175817327865369	0.035693044039244	0.116267755479913
peak1996	chr1:39508906-39510046	chr1	39508906	39510046	.	1141	0.073066328336877	0.385811837191134	0.558391943029351
peak1997	chr1:39514546-39516040	chr1	39514546	39516040	.	1495	0.0527702400542959	0.531355452869907	0.685785029468505
peak1998	chr1:39525470-39526340	chr1	39525470	39526340	.	871	0.0830009022939657	0.324360368408435	0.498643829137042
peak1999	chr1:39538897-39539546	chr1	39538897	39539546	.	650	0.278966531391314	0.000741079092917425	0.00956845335965328
[truncated: 78,401 more rows]
