# Supplementary material for: ATAC-clock: An aging clock based on chromatin accessibility
Source: GeroScience. 2023 Nov 4;46(2):1789–806. doi: 10.1007/s11357-023-00986-0 (PMC10828344; doi:10.1007/s11357-023-00986-0)
Supplement: Supplementary file 10 — Supplementary file10 (CSV 309 KB) [file 11357_2023_986_MOESM10_ESM.csv]

	ID	Description	setSize	enrichmentScore	NES	pvalue	p.adjust	qvalue	rank	leading_edge	core_enrichment
GO:0002237	GO:0002237	response to molecule of bacterial origin	229	0.425800060452576	2.3378231429681	1e-10	8.775e-08	6.98070175438597e-08	3076	tags=48%, list=25%, signal=37%	5732/824/6279/7538/55122/133/3055/7867/22904/728/5027/1511/114548/64170/671/2353/7056/706/6688/3587/929/6714/3654/2919/5054/820/6280/6868/948/10221/3553/10288/5336/7431/9450/5197/1053/6556/5606/4057/84868/387/6590/9516/5724/23097/51571/11027/7096/7040/949/4851/1604/7133/5914/7124/4353/148022/64127/942/1669/2048/5743/842/10417/654/10859/3620/3606/249/6348/4067/7855/11221/1991/1439/1524/3717/23641/…
GO:0032496	GO:0032496	response to lipopolysaccharide	218	0.416253923380492	2.28390487379122	1e-10	8.775e-08	6.98070175438597e-08	3076	tags=47%, list=25%, signal=36%	5732/824/6279/7538/55122/133/3055/7867/22904/5027/1511/114548/671/2353/7056/706/6688/3587/929/6714/3654/2919/5054/820/6280/6868/948/10221/3553/10288/5336/7431/9450/5197/1053/6556/5606/4057/84868/387/6590/9516/5724/23097/11027/7040/949/4851/1604/7133/5914/7124/4353/148022/64127/942/1669/2048/5743/842/10417/654/10859/3620/3606/249/6348/4067/11221/1991/1439/1524/3717/23641/92140/7099/5594/25/6352/35…
GO:0071216	GO:0071216	cellular response to biotic stimulus	174	0.432829299098141	2.28106840751687	1e-10	8.775e-08	6.98070175438597e-08	2452	tags=44%, list=20%, signal=36%	824/7538/64581/3055/22904/84919/1511/114548/978/671/706/6688/929/6714/3654/2919/5054/820/948/4853/10221/3553/10288/5336/7431/9450/5197/1053/5606/83734/4057/6850/84868/387/9516/5724/23097/51571/11027/7096/7040/949/4851/1604/7133/5914/7124/148022/64127/942/1669/2048/10417/654/10859/3606/6348/4067/7855/1524/3717/23641/8243/92140/7099/5594/25/6352/8754/388325/54499/8767/2950/10333/11009/7189/440068
GO:0009617	GO:0009617	response to bacterium	378	0.379712124318234	2.20909688869673	1e-10	8.775e-08	6.98070175438597e-08	3076	tags=44%, list=25%, signal=34%	5732/824/54757/23166/6283/6279/7538/8398/55122/2268/133/29110/3055/58484/7867/116844/22904/602/54210/728/5027/1511/5618/114548/566/2876/64170/671/2353/6693/7056/10578/706/6688/51257/3516/3587/929/6714/10458/3654/6037/2919/5054/820/6280/1118/6868/948/4853/10221/23208/3553/10288/5336/7431/9450/84034/5197/1053/6556/55603/26253/5606/4057/5580/6850/84868/387/6590/9516/5724/23097/51571/2207/11027/2358/…
GO:0001819	GO:0001819	positive regulation of cytokine production	350	0.35945496130021	2.07022572508131	1e-10	8.775e-08	6.98070175438597e-08	3076	tags=44%, list=25%, signal=34%	101/861/1191/3459/163486/9173/3098/64581/55122/2268/91662/29110/58484/602/965/728/5027/3554/2219/1436/150372/3565/3556/1116/7805/8780/114548/10211/566/8140/64170/3600/1545/6693/10555/51744/929/6714/64135/5045/3654/5795/5054/301/6868/948/7297/3082/3553/10288/5336/6556/10159/6653/3659/26253/6850/23601/84868/5724/51571/2207/11027/3162/7096/7040/56666/1604/5914/5004/7124/7057/26137/10972/283420/4210/…
GO:0002252	GO:0002252	immune effector process	442	0.327554506365723	1.93482465893723	1e-10	8.775e-08	6.98070175438597e-08	2869	tags=39%, list=23%, signal=31%	9474/1191/3383/182/3635/163486/117157/3098/8398/3684/6813/64581/3958/2268/5585/7037/3055/2/22904/602/84106/54210/2209/5027/57089/3554/2219/10451/3142/1511/3565/712/7805/7462/57126/114548/4683/566/8140/64170/6693/64005/51744/6688/6714/5795/3799/127544/301/9948/1512/6868/948/4853/3553/5873/5336/440275/64218/5806/2214/6556/26253/3002/5580/6850/84868/9846/1794/5724/51571/2207/11027/3162/7040/196/3984…
GO:0071706	GO:0071706	tumor necrosis factor superfamily cytokine production	133	0.468276248378053	2.37600951255543	1.7259031900013e-10	1.00965336615076e-07	8.03201028422827e-08	2647	tags=47%, list=22%, signal=37%	101/51465/1191/3459/64115/7538/64581/602/50856/3565/566/64170/671/6693/706/929/64135/5795/948/23208/5336/4057/6850/84868/5724/11027/7096/5914/5004/7057/26137/148022/64127/942/2048/54440/945/10417/27202/351/8737/10859/7098/6348/7305/7855/943/10457/1524/4023/3717/7099/120892/409/5663/8767/2950/6774/353514/914/4317/51738
GO:1903555	GO:1903555	regulation of tumor necrosis factor superfamily cytokine production	133	0.468276248378053	2.37600951255543	1.7259031900013e-10	1.00965336615076e-07	8.03201028422827e-08	2647	tags=47%, list=22%, signal=37%	101/51465/1191/3459/64115/7538/64581/602/50856/3565/566/64170/671/6693/706/929/64135/5795/948/23208/5336/4057/6850/84868/5724/11027/7096/5914/5004/7057/26137/148022/64127/942/2048/54440/945/10417/27202/351/8737/10859/7098/6348/7305/7855/943/10457/1524/4023/3717/7099/120892/409/5663/8767/2950/6774/353514/914/4317/51738
GO:0002274	GO:0002274	myeloid leukocyte activation	180	0.419714037844165	2.23366300618948	1.39979140390508e-10	1.00965336615076e-07	8.03201028422827e-08	2909	tags=52%, list=24%, signal=40%	55509/133396/1191/3459/146722/9173/1050/6283/3684/6813/2268/22904/84106/728/1511/3565/712/7462/57126/566/3600/671/6688/3516/8530/57580/820/301/3460/1435/23210/4853/23208/5336/4055/6556/5580/6850/84868/9846/1794/5724/2207/11027/2358/3162/7096/5170/7124/7057/148022/10397/945/5294/3689/30817/351/7098/5321/3606/6348/4067/7305/9867/3696/1524/2242/3717/136/7099/120892/10666/22918/6352/5663/8754/2896/10…
GO:0032640	GO:0032640	tumor necrosis factor production	130	0.461714025841807	2.35067359456493	2.54622475806567e-10	1.08502877731144e-07	8.63163793656667e-08	2647	tags=46%, list=22%, signal=37%	51465/1191/3459/64115/7538/64581/602/50856/3565/566/64170/671/6693/706/929/64135/5795/948/23208/5336/4057/6850/84868/5724/11027/7096/5914/5004/7057/26137/148022/64127/2048/54440/945/10417/27202/351/8737/10859/7098/6348/7305/7855/943/10457/1524/4023/3717/7099/120892/409/5663/8767/2950/6774/353514/914/4317/51738
GO:0032680	GO:0032680	regulation of tumor necrosis factor production	130	0.461714025841807	2.35067359456493	2.54622475806567e-10	1.08502877731144e-07	8.63163793656667e-08	2647	tags=46%, list=22%, signal=37%	51465/1191/3459/64115/7538/64581/602/50856/3565/566/64170/671/6693/706/929/64135/5795/948/23208/5336/4057/6850/84868/5724/11027/7096/5914/5004/7057/26137/148022/64127/2048/54440/945/10417/27202/351/8737/10859/7098/6348/7305/7855/943/10457/1524/4023/3717/7099/120892/409/5663/8767/2950/6774/353514/914/4317/51738
GO:0030099	GO:0030099	myeloid cell differentiation	297	0.357206469939623	2.01725285554019	2.679083400769e-10	1.08502877731144e-07	8.63163793656667e-08	3039	tags=43%, list=25%, signal=33%	55509/861/133396/27102/9770/182/3635/1050/84148/2309/1441/7538/51341/7037/4211/22904/25946/1436/3565/9935/7071/3600/2353/6688/3516/6714/4090/4286/92/29887/9948/116151/1435/23210/4853/10221/4352/1030/1230/4055/1053/302/28996/23186/4057/25979/23601/7130/9846/28962/669/7040/4318/1385/11143/79705/5914/23456/8563/7124/54790/56975/3059/6521/3091/842/115727/91/351/8737/10859/6670/3205/7098/6348/4067/849…
GO:0060627	GO:0060627	regulation of vesicle-mediated transport	368	0.329357340456466	1.9101219168246	2.58136437729006e-10	1.08502877731144e-07	8.63163793656667e-08	2545	tags=36%, list=21%, signal=30%	9474/1191/85439/5414/146722/7052/8398/3684/6813/64581/3958/2268/3055/84106/10890/2219/1861/5337/3565/4218/375/55681/57126/2771/10211/566/3600/3092/967/5604/23122/6688/929/6714/5795/5054/5878/160622/23557/301/5023/196527/6385/9779/948/404636/23208/57111/3553/5873/9525/5874/20/5530/5336/11031/5879/5806/79772/302/64422/6556/11252/6653/382/3643/10188/154664/6850/9498/9846/1794/8766/5724/1785/783/2207…
GO:0001934	GO:0001934	positive regulation of protein phosphorylation	474	0.30356539229454	1.81112018793253	3.80323874697441e-10	1.43028942877288e-07	1.13782608828655e-07	2362	tags=33%, list=19%, signal=27%	101/5621/133396/1191/54757/9770/4739/5159/6283/8398/64581/4217/7037/29110/9518/1981/2209/23533/51378/5027/8312/8536/2022/143384/51422/805/79899/1436/5912/3565/5618/1116/2180/10211/2064/4683/566/3600/9693/85442/1026/84254/5604/80310/6714/57214/3654/5795/1025/8685/820/28232/92/6868/6385/1435/948/205428/56034/3082/3553/116496/5336/440275/5879/6556/28996/376497/5606/3643/1453/4057/10188/5580/960/6850…
GO:0071219	GO:0071219	cellular response to molecule of bacterial origin	153	0.43336411491711	2.26258040019353	5.16552369543847e-10	1.8130988170989e-07	1.44235921292278e-07	2452	tags=44%, list=20%, signal=36%	824/7538/3055/22904/1511/114548/671/706/6688/929/6714/3654/2919/5054/820/948/10221/3553/10288/5336/7431/9450/5197/1053/5606/4057/84868/387/9516/5724/23097/51571/11027/7096/7040/949/1604/7133/5914/7124/148022/64127/942/1669/2048/10417/654/10859/3606/6348/4067/7855/1524/3717/23641/92140/7099/5594/25/6352/8754/388325/8767/2950/10333/11009/7189/440068
GO:0042742	GO:0042742	defense response to bacterium	140	0.448637709785372	2.32056901702025	6.79483806755665e-10	2.23592640160536e-07	1.77872767571105e-07	2900	tags=47%, list=24%, signal=36%	23166/6283/6279/8398/2268/29110/58484/602/54210/728/5027/1511/566/64170/671/6693/10578/51257/3516/6037/5054/820/6280/6868/948/4853/23208/84034/1053/6556/26253/4057/5580/6850/84868/6590/2207/2358/11096/7124/4353/7100/64127/1669/10417/219972/7098/7110/1991/116842/7099/1130/8993/2896/8767/10333/114770/5861/3140/3394/4069/6441/338339/1969/56833/54
GO:0043408	GO:0043408	regulation of MAPK cascade	412	0.313783395097845	1.84743205464985	1.17886464300161e-09	3.651013144355e-07	2.90445969938292e-07	3333	tags=43%, list=27%, signal=32%	101/3383/467/9770/200734/5159/6283/64581/4217/8844/91662/51231/9518/4616/728/23533/54986/5027/8312/1436/1116/7805/2771/2064/64170/9693/4215/3156/7444/5604/6688/80310/768211/83931/6714/3654/5795/8685/4878/1848/948/56034/3082/4853/3553/2885/5336/10771/1230/4055/28996/10159/6653/5606/3643/5580/56924/152007/960/6850/84868/3301/2358/7040/5770/4851/51347/7124/7057/27020/10550/5028/146850/1902/64127/204…
GO:0031347	GO:0031347	regulation of defense response	456	0.304305950279937	1.81516399716514	2.32813687863649e-09	6.80980037001175e-07	5.41734306438282e-07	3076	tags=38%, list=25%, signal=30%	101/9474/9314/241/2175/2678/9173/1050/6283/6279/117157/7538/64581/55122/2268/91662/29110/3055/58484/2/22904/3554/2219/3565/55269/9536/8780/114548/2876/64170/3600/5687/284207/6688/89790/4814/6714/5045/5054/8530/6280/301/11140/3082/23208/747/3553/9870/5336/440275/9958/84034/26007/3659/26090/5580/5465/6850/84868/7130/23097/11027/2358/80231/4318/5770/10769/7133/7124/25939/200316/4210/253943/246778/14…
GO:0071222	GO:0071222	cellular response to lipopolysaccharide	146	0.425079358272839	2.20278860525537	3.89679795644534e-09	1.07982322319393e-06	8.59022663085651e-07	2452	tags=44%, list=20%, signal=36%	824/7538/3055/22904/1511/114548/671/706/6688/929/6714/3654/2919/5054/820/948/10221/3553/10288/5336/7431/9450/5197/1053/5606/4057/84868/387/9516/5724/23097/11027/7040/949/1604/7133/5914/7124/148022/64127/942/1669/2048/10417/654/10859/3606/6348/4067/1524/3717/23641/92140/7099/5594/25/6352/8754/388325/8767/2950/11009/7189/440068
GO:0000165	GO:0000165	MAPK cascade	488	0.292544431998335	1.75014972909643	4.13320100167126e-09	1.08806516368996e-06	8.65579304507891e-07	3341	tags=41%, list=27%, signal=31%	101/133396/3383/467/9770/200734/5159/6283/7538/64581/10746/4217/8844/91662/51231/9518/7867/4616/728/23533/54986/5027/8312/1436/1116/7805/2771/2064/64170/9693/4215/3156/7444/5604/6688/80310/768211/83931/6714/3654/5795/8685/4878/1848/1512/948/56034/3082/4853/10221/3553/2885/5336/10771/1230/4055/1326/28996/10159/6653/5606/3643/5580/56924/152007/960/6850/84868/3301/2358/7040/5770/4851/51347/7124/7057…
GO:0050832	GO:0050832	defense response to fungus	29	0.715008679541531	2.58924232630625	6.20294485749915e-09	1.555166889273e-06	1.23716880140296e-06	1934	tags=69%, list=16%, signal=58%	6283/6279/64581/50856/1511/64170/10578/6688/6280/23406/5336/9958/26253/4057/4353/1669/10417/1991/81030/1524
GO:1903557	GO:1903557	positive regulation of tumor necrosis factor superfamily cytokine production	82	0.508239001058442	2.35097818146562	7.48982489624521e-09	1.78122156744328e-06	1.4170001733107e-06	2869	tags=55%, list=23%, signal=42%	101/1191/3459/64581/566/64170/6693/929/64135/5795/948/5336/6850/84868/5724/11027/7096/5004/7057/26137/148022/64127/942/2048/54440/10417/351/8737/7098/6348/7305/7855/943/4023/3717/7099/120892/5663/8767/6774/353514/914/4317/5295/3458
GO:0042330	GO:0042330	taxis	368	0.313678840883261	1.81919379111105	7.78121482453855e-09	1.78122156744328e-06	1.4170001733107e-06	2705	tags=41%, list=22%, signal=33%	101/5159/6283/64855/6279/1441/494470/4046/4854/8398/64843/3958/10512/54210/728/90550/5337/1808/10451/1436/1511/1890/23022/3565/2064/566/10501/6693/5604/6688/80310/4814/8061/1889/6037/5795/2919/5054/3799/9647/57580/6280/301/6868/196527/1435/1232/90249/3082/4853/3553/8997/1230/64218/5879/5197/9943/5580/23654/6850/387/7130/7869/1794/100130520/5724/51571/2207/2358/7040/4851/23129/2357/7057/6477/27020…
GO:0043410	GO:0043410	positive regulation of MAPK cascade	290	0.341760338384341	1.9225737792027	8.24839076022279e-09	1.80949072302387e-06	1.43948889626871e-06	3333	tags=45%, list=27%, signal=34%	101/3383/9770/5159/6283/64581/4217/8844/9518/4616/728/23533/5027/8312/1436/1116/7805/2771/2064/64170/9693/4215/5604/6688/80310/768211/6714/3654/5795/8685/948/56034/3082/4853/3553/5336/1230/4055/28996/5606/3643/152007/960/6850/84868/2358/7040/5770/4851/51347/7124/7057/27020/10550/5028/146850/1902/64127/5294/7039/27202/351/8737/57161/51562/2651/6093/5979/7098/408/6348/7161/56940/9867/7855/6375/1991…
GO:0002573	GO:0002573	myeloid leukocyte differentiation	154	0.418800582035186	2.18747817192752	9.32414977872535e-09	1.96366594339956e-06	1.56213860924413e-06	2998	tags=51%, list=24%, signal=39%	55509/861/133396/27102/9770/3635/1050/7037/22904/1436/3565/9935/7071/3600/2353/6688/3516/6714/4286/29887/1435/4853/10221/1230/4055/1053/302/4057/25979/7130/9846/28962/7040/4318/1385/79705/5914/8563/7124/56975/3059/351/8737/10859/6670/7098/6348/4067/84959/7305/135228/139716/133522/3696/634/2242/7099/5657/3665/5663/10312/116071/6886/7189/3428/284266/7030/5295/161882/4763/1969/3458/54997/55294/9644/…
GO:0030316	GO:0030316	osteoclast differentiation	71	0.530521456259799	2.39946588087975	1.19330156107299e-08	2.4164356611728e-06	1.92232668482162e-06	2998	tags=61%, list=24%, signal=46%	9770/3635/7037/22904/1436/3565/9935/7071/2353/6714/4286/29887/1435/4853/1230/302/4057/7130/9846/28962/1385/79705/7124/56975/10859/7098/6348/84959/7305/135228/133522/7099/10312/7189/284266/7030/5295/4763/1969/3458/55294/9644/8792
GO:0009620	GO:0009620	response to fungus	39	0.65228696580765	2.58652774537303	1.25498863727522e-08	2.44722784268669e-06	1.9468225293248e-06	2225	tags=64%, list=18%, signal=53%	9474/6283/6279/64581/50856/1511/64170/10578/6688/6280/23406/5336/9958/5806/26253/4057/6850/4353/1669/10417/1991/81030/1524/7099/388325
GO:0019221	GO:0019221	cytokine-mediated signaling pathway	321	0.324725400182635	1.85066119855559	1.72658239500627e-08	3.24659153918143e-06	2.58273359012404e-06	3090	tags=39%, list=25%, signal=30%	64388/133396/3459/146722/9173/1050/2309/1441/29110/3055/3554/1436/1511/54838/3556/5618/2180/7805/2859/3600/7444/10555/6688/3587/6714/3654/5795/2919/11024/54472/5566/3460/11140/6868/1435/1232/7297/3553/4352/10288/1230/5197/376497/9943/3659/960/6850/2207/11027/5770/4851/7133/3560/10990/7124/25939/1240/79168/253943/3557/3987/3091/355/1147/8737/10859/8651/3606/6348/51094/6375/1439/8996/81030/1524/863…
GO:0006935	GO:0006935	chemotaxis	367	0.312270982118958	1.81089781790638	2.0362453991491e-08	3.69683862983449e-06	2.94091486142079e-06	2705	tags=41%, list=22%, signal=33%	101/5159/6283/64855/6279/1441/494470/4046/4854/8398/64843/3958/10512/54210/728/90550/5337/1808/10451/1436/1511/1890/23022/3565/2064/566/10501/6693/5604/6688/80310/4814/8061/1889/6037/5795/2919/5054/3799/9647/57580/6280/301/6868/196527/1435/1232/90249/3082/4853/3553/8997/1230/64218/5879/5197/9943/5580/23654/6850/387/7130/7869/1794/100130520/5724/51571/2207/2358/7040/4851/23129/2357/7057/6477/27020…
GO:0006897	GO:0006897	endocytosis	403	0.302412820874086	1.77590441308201	2.76763151257811e-08	4.85719330457458e-06	3.86400203106958e-06	2716	tags=38%, list=22%, signal=31%	1191/85439/163486/23166/23307/1213/3684/9610/64581/3958/133/7037/6272/84000/7867/53373/2209/156/57720/2219/58480/1861/1808/3565/432/375/55681/57126/10211/3092/50618/967/60/51257/3587/929/54453/6714/5054/9051/5878/8685/29887/196527/9779/948/23210/23208/2885/28988/5874/20/5530/5336/11031/5879/5806/1759/79772/302/11252/6653/382/3643/10188/154664/6850/5298/157/9260/1794/1785/2207/2358/949/10462/5770/…
GO:0006909	GO:0006909	phagocytosis	184	0.385688217421219	2.04558968548014	3.11389564684313e-08	5.28860018729971e-06	4.20719551062439e-06	2334	tags=42%, list=19%, signal=35%	9474/27102/146722/4688/7052/8398/3684/64581/9777/2268/4647/3055/2209/5027/2219/10451/566/3600/64005/929/6714/5795/8685/301/55647/196527/948/23210/23208/3553/5873/5336/11031/5879/5806/1053/64422/6556/5580/6850/1794/1785/1089/2207/2358/949/3984/5914/3560/7124/7057/4689/1793/64127/10417/3689/7087/8724/4067/7305/1991/5175/3688/79767/718/55207/7099/4035/1130/5657/391/25/22918/23603/3690/55646/5031/104…
GO:0034762	GO:0034762	regulation of transmembrane transport	313	0.323153201595814	1.83440631145755	5.36664673315425e-08	8.82981095314285e-06	7.02430504974367e-06	3166	tags=42%, list=26%, signal=32%	9474/5621/117144/51582/8398/2631/53373/3753/6546/5027/25932/51422/805/2180/2859/59285/7779/79026/246329/10008/967/9446/60/6548/124935/57214/57761/4878/57520/5566/5023/3460/196527/3772/10105/7402/53826/4923/3553/5336/81671/3064/93589/1729/3099/9943/5292/3643/1612/54207/3759/1192/5724/1785/783/10768/4318/4946/219931/5170/7124/7057/10550/2316/2280/2048/5294/8218/8864/4947/351/8737/57620/773/6717/406…
GO:0032760	GO:0032760	positive regulation of tumor necrosis factor production	80	0.494909741969734	2.28067558311468	7.64158125468223e-08	1.2191795547243e-05	9.69883630378966e-06	2869	tags=54%, list=23%, signal=41%	1191/3459/64581/566/64170/6693/929/64135/5795/948/5336/6850/84868/5724/11027/7096/5004/7057/26137/148022/64127/2048/54440/10417/351/8737/7098/6348/7305/7855/943/4023/3717/7099/120892/5663/8767/6774/353514/914/4317/5295/3458
GO:0032637	GO:0032637	interleukin-8 production	59	0.552266364133892	2.41340007948792	1.01519425621634e-07	1.42640401641429e-05	1.13473515895686e-05	2692	tags=56%, list=22%, signal=44%	9314/64581/602/965/2219/1116/671/51744/929/5054/301/3553/6850/11027/7096/7124/7100/64127/945/27202/8737/7098/307/408/51311/1991/7099/10333/6774/5861/3303/914/2149
GO:0032677	GO:0032677	regulation of interleukin-8 production	59	0.552266364133892	2.41340007948792	1.01519425621634e-07	1.42640401641429e-05	1.13473515895686e-05	2692	tags=56%, list=22%, signal=44%	9314/64581/602/965/2219/1116/671/51744/929/5054/301/3553/6850/11027/7096/7124/7100/64127/945/27202/8737/7098/307/408/51311/1991/7099/10333/6774/5861/3303/914/2149
GO:0048771	GO:0048771	tissue remodeling	98	0.464297226542128	2.23472886333127	9.36555531352584e-08	1.42640401641429e-05	1.13473515895686e-05	3030	tags=50%, list=25%, signal=38%	101/9474/861/9770/182/3635/10512/7037/5027/1436/3600/3516/6714/4286/29887/4853/1471/5530/7076/6850/1513/7040/79705/2316/3091/6093/3606/84959/9545/94/7421/3988/133522/10457/8996/634/51430/3690/10312/7189/284266/2131/2149/4763/1969/54/338773/8792/7879
GO:0002443	GO:0002443	leukocyte mediated immunity	300	0.325394113731693	1.83525744846938	9.59134548799707e-08	1.42640401641429e-05	1.13473515895686e-05	2836	tags=38%, list=23%, signal=30%	1191/3383/182/3635/163486/117157/3684/6813/64581/2268/7037/602/84106/54210/2209/5027/3554/1511/3565/712/7462/57126/114548/4683/566/64170/64005/6688/3799/127544/9948/1512/6868/3553/5873/5336/2214/3002/5580/6850/84868/9846/5724/51571/2207/3162/7040/196/1604/5170/7133/7124/148022/146850/64127/121260/54440/911/5817/5294/10459/10417/3689/30817/387837/10859/1178/7098/23705/3606/6348/4067/56940/7305/785…
GO:0043269	GO:0043269	regulation of ion transport	359	0.304484319486942	1.74770779726261	1.02950337367033e-07	1.42640401641429e-05	1.13473515895686e-05	3185	tags=40%, list=26%, signal=31%	9474/5621/117144/5159/8398/3958/2631/53373/3753/6546/5027/25932/1861/805/9536/2771/2859/59285/7779/79026/246329/10008/967/9446/6548/706/124935/57214/3799/4878/57520/5566/5023/3460/196527/3772/10105/7402/53826/4638/23208/4923/3553/10288/5336/81671/1230/3064/93589/1729/9943/1612/54207/3759/1192/2912/6850/387/5724/1785/783/11027/10768/4318/5957/219931/5170/7124/10550/5028/2316/2280/2048/5743/945/529…
GO:0034765	GO:0034765	regulation of ion transmembrane transport	252	0.336900489653721	1.87324987345977	1.46799343956305e-07	1.98179114341012e-05	1.57655759676691e-05	3166	tags=44%, list=26%, signal=33%	9474/5621/117144/8398/2631/53373/3753/6546/5027/25932/805/2859/59285/7779/79026/246329/10008/967/9446/6548/124935/57214/4878/57520/5566/5023/3460/196527/3772/10105/7402/53826/4923/5336/81671/3064/93589/1729/9943/1612/54207/3759/1192/5724/1785/783/10768/4318/219931/5170/7124/10550/2316/2280/2048/5294/8864/351/8737/57620/773/6717/4067/84959/85358/825/6375/653519/483/2745/3688/84502/126306/4697/9254…
GO:0050764	GO:0050764	regulation of phagocytosis	72	0.487772833139086	2.203007979796	2.61130909825166e-07	3.43713560057374e-05	2.73431550051141e-05	1430	tags=40%, list=12%, signal=36%	9474/146722/7052/64581/2268/3055/2219/566/3600/5795/196527/948/23208/3553/5873/5336/11031/5806/64422/6556/6850/1794/1785/2207/2358/949/3560/7124/64127
GO:0032635	GO:0032635	interleukin-6 production	113	0.423580846083612	2.11585704461799	2.99441844280854e-07	3.66642165148533e-05	2.91671749912734e-05	2692	tags=43%, list=22%, signal=34%	824/3635/64581/55122/91662/5027/3556/64170/671/64135/948/3082/23208/3553/10288/5336/6850/84868/5724/11027/7096/5004/7124/26137/148022/64127/10417/27202/351/7098/408/7305/51311/4023/136/7099/2069/409/388325/8767/10333/59341/7189/6774/114899/353514/4317/51738/2149
GO:0032675	GO:0032675	regulation of interleukin-6 production	113	0.423580846083612	2.11585704461799	2.99441844280854e-07	3.66642165148533e-05	2.91671749912734e-05	2692	tags=43%, list=22%, signal=34%	824/3635/64581/55122/91662/5027/3556/64170/671/64135/948/3082/23208/3553/10288/5336/6850/84868/5724/11027/7096/5004/7124/26137/148022/64127/10417/27202/351/7098/408/7305/51311/4023/136/7099/2069/409/388325/8767/10333/59341/7189/6774/114899/353514/4317/51738/2149
GO:0040017	GO:0040017	positive regulation of locomotion	378	0.290888544679086	1.69233726777059	2.85847246921246e-07	3.66642165148533e-05	2.91671749912734e-05	3007	tags=41%, list=24%, signal=32%	101/80005/9510/3383/64115/81704/4739/26271/5159/9922/64581/3958/2268/10512/91663/3687/728/51378/100048912/6546/90550/3554/1436/3565/2771/566/1545/10501/9693/4215/6693/84913/6282/23122/6688/80310/54453/6714/57214/5054/29085/83692/9647/301/1512/6868/196527/1435/56034/3082/4638/57111/3553/5530/5336/1230/64218/5879/1729/9943/382/5606/3643/6239/152007/387/7130/7869/8766/5724/57142/2358/3162/7040/949/4…
GO:0032103	GO:0032103	positive regulation of response to external stimulus	310	0.314008945055567	1.78192885167126	3.60456640137454e-07	4.31319138709931e-05	3.43123677298308e-05	2647	tags=37%, list=22%, signal=30%	101/241/9173/1050/5159/6283/6279/117157/64581/55122/91662/29110/3055/58484/728/90550/2219/1436/3565/55269/8780/566/64170/3600/7056/6688/80310/4814/6714/5054/9647/6280/81565/6868/196527/1435/3553/5336/9450/1230/5879/9958/84034/9943/6850/84868/23097/11027/8428/2358/7040/80231/7124/7057/1240/2316/64127/5743/121260/5817/5294/351/8737/654/5025/3620/7098/23705/3606/6348/4067/7305/5591/51311/6375/81030/…
GO:0150076	GO:0150076	neuroinflammatory response	51	0.54471813449551	2.27698812562152	4.02735395800103e-07	4.7120041308612e-05	3.74850091202014e-05	2909	tags=71%, list=24%, signal=54%	1191/3459/3684/728/3565/712/566/8530/3460/23208/747/3553/5336/2358/4318/7133/7124/5743/3689/351/7098/3606/6348/7305/3688/1524/3717/120892/4035/5663/2896/10333/4317/3458/3725/1075
GO:0070372	GO:0070372	regulation of ERK1 and ERK2 cascade	163	0.381142827390448	2.00537805642757	4.79502748905251e-07	5.48822168040467e-05	4.36599871371624e-05	2906	tags=43%, list=24%, signal=33%	3383/467/200734/5159/91662/51231/728/1436/1116/2771/2064/64170/9693/5604/80310/6714/8685/1848/948/56034/4853/3553/1230/152007/960/6850/84868/2358/7040/5770/4851/7124/27020/5028/64127/2048/1846/27202/351/2651/408/6348/4067/6375/11221/10457/2047/634/5151/7099/25/409/6352/388325/8767/5728/2950/5031/59341/1845/10253/7534/2149/1601/6846/6764/1969/55294/3725/8829
GO:0002831	GO:0002831	regulation of response to biotic stimulus	280	0.317433749131939	1.77653588293118	4.95094436630334e-07	5.54611108267811e-05	4.41205098175162e-05	2398	tags=31%, list=20%, signal=26%	101/9474/117157/64581/55122/2268/29110/3055/58484/2/2219/805/3565/55269/8780/64170/3600/6688/6714/11140/948/10221/23208/3553/5336/9450/440275/9958/84034/26007/3659/1612/4057/6850/84868/11027/2358/196/80231/5770/1604/25939/200316/253943/246778/146850/64127/121260/5817/387837/654/10859/5495/23705/8651/4067/7305/84282/5591/51311/11221/60489/81030/8638/634/2033/7099/3916/115362/10614/10666/3093/2069/…
GO:0002697	GO:0002697	regulation of immune effector process	269	0.324225313054052	1.8177925579379	5.87104653205195e-07	6.43980416484449e-05	5.12300310329709e-05	3034	tags=40%, list=25%, signal=31%	9474/3383/163486/117157/3098/3684/6813/64581/3958/2268/5585/7037/2/84106/5027/3554/2219/3142/3565/7805/57126/114548/8140/51744/6688/5795/301/948/3553/5336/6850/84868/9846/5724/51571/3162/7040/196/1604/5170/7133/5914/7124/246778/148022/146850/64127/942/2048/121260/54440/911/5817/10459/10417/3689/30817/387837/10859/1178/7098/23705/3606/7009/4067/56940/7305/7855/6375/11221/1524/634/2242/718/136/7099…
GO:0070371	GO:0070371	ERK1 and ERK2 cascade	177	0.359553762943055	1.90931371547568	6.28008063594904e-07	6.74788256087178e-05	5.36808611180263e-05	2906	tags=41%, list=24%, signal=32%	3383/467/200734/5159/91662/51231/728/1436/1116/2771/2064/64170/9693/5604/80310/6714/8685/1848/1512/948/56034/4853/3553/1230/152007/960/6850/84868/2358/7040/5770/4851/7124/27020/5028/64127/2048/1846/27202/351/2651/408/6348/4067/6375/11221/10457/2047/634/5151/7099/5594/25/409/6352/388325/8767/5728/2950/5031/59341/1845/10253/7534/2149/1601/6846/6764/1969/55294/3725/8829
GO:2000147	GO:2000147	positive regulation of cell motility	372	0.290900184766512	1.6889911270487	7.28629549014923e-07	7.67246915112713e-05	6.10361468532711e-05	3007	tags=41%, list=24%, signal=32%	101/80005/9510/3383/64115/81704/4739/26271/5159/9922/64581/3958/2268/10512/91663/3687/728/51378/100048912/6546/90550/3554/1436/3565/2771/1545/10501/9693/4215/6693/84913/6282/23122/6688/80310/54453/6714/57214/5054/29085/83692/9647/301/1512/6868/196527/1435/56034/3082/4638/57111/3553/5530/5336/1230/64218/5879/1729/9943/382/5606/3643/6239/152007/387/7130/7869/8766/5724/57142/2358/3162/7040/949/4318/…
GO:0072593	GO:0072593	reactive oxygen species metabolic process	149	0.373926821623722	1.9413057395638	8.96587317471085e-07	9.07794658939473e-05	7.22170230003532e-05	3366	tags=50%, list=27%, signal=37%	9474/4688/5159/2309/3684/83875/64581/5027/55312/57126/2771/2876/1545/1026/706/51167/57580/948/285590/5873/2885/5336/5879/847/3099/2878/5580/5465/6850/387/5366/2358/7040/654816/7124/7057/4353/4689/240/3091/3689/8737/7305/6571/54541/2773/7099/120892/55022/2950/10333/84334/10901/5547/65018/10935/4317/6441/4780/51/54/9644/239/2539/654817/11315/55486/8837/1536/4137/2643/2534/653361/22933/10229
GO:0071496	GO:0071496	cellular response to external stimulus	231	0.331533717961014	1.82675630553343	8.91745874560751e-07	9.07794658939473e-05	7.22170230003532e-05	2590	tags=34%, list=21%, signal=27%	9474/8738/467/10634/2309/80315/10746/4217/7942/1981/5027/23710/2022/51422/432/7071/3600/978/84879/1026/2353/6715/4330/6548/8061/8408/643246/3553/4149/6256/1030/2752/440275/4055/9681/2350/3659/26608/5292/3759/5465/5366/7378/8428/3162/8897/58528/10533/8795/7100/5289/1312/5743/355/9891/654/7098/4067/51311/943/7421/51100/4023/2242/9780/136/7099/120892/5594/4521/2074/5251/8131/3428/28960/64121/3178/42…
GO:0042116	GO:0042116	macrophage activation	76	0.481151044727533	2.20024849841933	1.02085001750442e-06	9.51585896191971e-05	7.57007103703274e-05	2909	tags=58%, list=24%, signal=44%	133396/1191/3459/9173/1050/3684/22904/728/3565/712/566/671/8530/3460/23210/23208/5336/6556/6850/84868/2358/7096/7124/7057/148022/3689/351/7098/5321/6348/7305/9867/1524/3717/7099/120892/22918/2896/10333/4317/79155/3458/3725/1075
GO:1904062	GO:1904062	regulation of cation transmembrane transport	192	0.345513903275844	1.84513901922988	1.00590473364725e-06	9.51585896191971e-05	7.57007103703274e-05	3166	tags=44%, list=26%, signal=33%	9474/5621/8398/2631/3753/6546/805/2859/59285/7779/79026/246329/10008/967/9446/6548/124935/57214/4878/57520/5566/5023/3460/196527/10105/7402/53826/4923/5336/81671/3064/1729/9943/1612/3759/1785/783/4318/5170/2316/2280/2048/5294/351/57620/6717/4067/84959/85358/825/6375/483/2745/3688/84502/126306/4697/25/776/1393/10312/27347/5031/84334/23327/65018/3779/29979/3784/2149/81/1520/6236/3458/54997/7871/511…
GO:0030335	GO:0030335	positive regulation of cell migration	364	0.294031429820096	1.69593610417617	9.64936225329113e-07	9.51585896191971e-05	7.57007103703274e-05	3007	tags=41%, list=24%, signal=32%	101/80005/9510/3383/64115/81704/4739/26271/5159/9922/64581/3958/2268/10512/91663/3687/728/51378/100048912/6546/90550/3554/1436/3565/2771/1545/10501/9693/4215/6693/84913/6282/23122/6688/80310/54453/6714/57214/5054/83692/9647/301/1512/6868/196527/1435/56034/3082/4638/57111/3553/5530/5336/1230/64218/5879/1729/9943/382/5606/3643/6239/152007/387/7130/7869/8766/5724/57142/2358/3162/7040/949/4318/388/48…
GO:0001568	GO:0001568	blood vessel development	432	0.278160047381472	1.64300454158861	1.0302069531423e-06	9.51585896191971e-05	7.57007103703274e-05	2380	tags=31%, list=19%, signal=26%	101/861/9510/9314/182/23166/5159/64855/4854/5921/133/10512/4211/5315/116844/3687/728/51378/51162/25932/7127/2022/58504/6461/10451/1890/1116/290/57178/7453/2064/2876/1545/9693/4215/5604/6688/80310/3516/4814/54453/8061/6692/5054/820/301/26259/51330/1512/1232/23210/3082/4853/4638/3553/2752/64218/84034/154810/302/28996/3099/1870/7045/22846/9444/23670/6850/387/3162/3397/7040/196/388/4851/10769/23129/5…
GO:0050801	GO:0050801	ion homeostasis	472	0.267334295046445	1.59533784614535	9.95764858726209e-07	9.51585896191971e-05	7.57007103703274e-05	2363	tags=31%, list=19%, signal=26%	5732/9474/11330/5621/27102/54757/7052/6279/8398/475/2512/51312/9777/133/7037/53373/728/6546/5027/25932/90550/805/535/375/2771/2859/7779/10008/9446/6548/4097/57214/3709/23315/6280/23557/29887/9114/5566/5023/2906/55647/554/948/1232/4923/5336/1230/3064/6556/1729/10159/4057/3759/10367/2912/6916/9498/79689/783/2358/3162/80231/219931/1604/2357/5170/285195/2827/523/57217/27020/488/1240/26234/5028/2280/1…
GO:0032755	GO:0032755	positive regulation of interleukin-6 production	71	0.484674073468235	2.19210531244665	1.07844850343016e-06	9.78970925958582e-05	7.78792485507912e-05	2692	tags=51%, list=22%, signal=40%	64581/55122/5027/3556/64170/64135/948/3553/10288/5336/6850/5724/11027/7096/7124/26137/148022/64127/10417/351/7098/7305/51311/4023/136/7099/2069/388325/8767/10333/59341/7189/6774/353514/4317/2149
GO:0006898	GO:0006898	receptor-mediated endocytosis	175	0.356090946026138	1.88621859361709	1.2831392613518e-06	0.000112595470183621	8.95721249284004e-05	2703	tags=43%, list=22%, signal=34%	1191/23166/1213/3684/133/7037/156/57720/3565/432/375/55681/10211/3092/50618/967/929/5054/8685/9779/948/2885/28988/20/5336/11031/5879/1759/302/6653/382/3643/10188/6850/5298/157/9260/1785/2207/2358/219931/283420/10244/10267/3482/143458/58191/4983/8218/3689/10859/408/1514/115548/6453/8301/3688/634/4037/718/338692/4035/5538/409/55788/3690/4043/8867/3579/1175/54806/160/2017/6441/6642/1601
GO:0007162	GO:0007162	negative regulation of cell adhesion	207	0.34350314465359	1.86907875455656	1.2784318856635e-06	0.000112595470183621	8.95721249284004e-05	3404	tags=48%, list=28%, signal=35%	861/5621/9314/182/64115/5921/3958/91663/10653/3142/1511/3565/395/7805/2064/6695/1545/6693/5573/23122/6688/6714/5054/9647/301/6385/8763/10288/3659/7045/5580/23654/5465/84868/387/7040/4851/23129/7057/1946/3557/9231/942/2048/5362/10459/654/10859/2651/3620/8651/55920/56940/84959/94/6375/654346/10457/80709/634/10154/3717/10019/284194/25/23603/51441/5598/5728/9448/59341/1845/91584/259307/2615/64844/340…
GO:0045088	GO:0045088	regulation of innate immune response	187	0.356178808069792	1.90175203830203	1.43998605468533e-06	0.000122282686740617	9.7278514628063e-05	2398	tags=34%, list=20%, signal=28%	101/117157/64581/55122/2268/29110/3055/58484/2/2219/55269/8780/64170/6688/6714/11140/5336/9958/26007/3659/6850/84868/11027/2358/80231/5770/25939/253943/146850/64127/121260/5817/387837/10859/23705/8651/4067/7305/84282/5591/51311/11221/81030/634/2033/7099/3916/115362/10614/10666/3093/2069/3665/409/6352/51441/2896/55646/1387/103/3824/912/7189/3428
GO:0006873	GO:0006873	cellular ion homeostasis	415	0.277961386904697	1.63919399943309	1.4292197311057e-06	0.000122282686740617	9.7278514628063e-05	2363	tags=32%, list=19%, signal=27%	5732/9474/11330/5621/7052/6279/8398/475/2512/9777/133/7037/53373/728/6546/5027/25932/90550/805/535/375/2859/7779/10008/9446/6548/4097/57214/3709/23315/6280/23557/9114/5566/5023/2906/55647/948/1232/4923/5336/1230/3064/6556/1729/10159/3759/10367/6916/9498/79689/783/2358/3162/80231/219931/1604/2357/5170/285195/2827/523/57217/27020/488/1240/5028/2280/1902/8031/8943/4493/6521/5294/3091/27202/351/654/5…
GO:0051272	GO:0051272	positive regulation of cellular component movement	381	0.281716966932927	1.64324477298904	1.59317606050291e-06	0.000132311511620531	0.000105256661116228	3102	tags=41%, list=25%, signal=32%	101/80005/9510/3383/64115/81704/4739/26271/5159/9922/64581/3958/2268/10512/91663/3687/728/51378/100048912/6546/90550/3554/1436/3565/2771/1545/10501/9693/4215/6693/84913/6282/23122/6688/80310/54453/6714/57214/5054/29085/83692/9647/301/1512/6868/196527/1435/56034/3082/4638/57111/3553/5530/5336/1230/64218/5879/1729/9943/382/5606/3643/6239/152007/387/7130/7869/8766/5724/57142/2358/3162/7040/949/4318/…
GO:1901699	GO:1901699	cellular response to nitrogen compound	442	0.273328464978564	1.61451802296232	1.60834506053446e-06	0.000132311511620531	0.000105256661116228	2762	tags=34%, list=22%, signal=28%	5621/824/3383/8462/7052/2309/8835/54741/80315/4217/2774/9518/5315/54331/10890/156/3753/6546/5027/4218/8780/2203/2771/10211/55625/1545/9693/23514/6715/5791/60/5447/6548/80310/4061/6714/10458/64135/57761/3709/57105/820/5566/81565/948/56034/7297/3553/4149/2885/7431/11031/389541/1729/2350/376497/6653/1132/3643/7532/23385/5580/5724/1785/2358/3397/2230/10768/196/5770/58528/54434/5170/7124/2781/5028/231…
GO:0002250	GO:0002250	adaptive immune response	344	0.285348077367254	1.64617976724197	1.88682827149189e-06	0.000152833089990843	0.000121582019307955	3003	tags=38%, list=24%, signal=30%	1191/3383/2015/64092/182/3635/163486/9173/117157/64581/5585/7037/7942/602/81622/50856/54210/2209/5027/57089/3554/3142/3565/712/7462/114548/4683/64170/6693/64005/51744/89790/11024/127544/301/1512/6868/3553/5873/28988/10288/440275/64218/2214/6556/3659/5580/6850/84868/51571/2207/7040/196/10462/113/4851/1604/7133/10990/7124/79168/246778/64127/7006/942/2048/121260/54440/911/5817/5294/10459/2210/10859/…
GO:0030162	GO:0030162	regulation of proteolysis	489	0.264345936282366	1.58206597280731	1.97413515132775e-06	0.000157482145026372	0.000125280442856987	3462	tags=39%, list=28%, signal=30%	101/1509/8738/6195/861/5621/1191/9314/64115/10010/154214/1050/6279/64581/55122/4217/91662/58484/2/65264/83464/8312/10653/8743/114881/7805/114548/6695/2876/8554/64170/6281/3092/64215/5447/5265/6714/6692/5045/5054/57761/8530/23287/9647/2023/127544/6280/5566/5023/26259/1512/3082/831/1471/10221/3553/5055/20/334/5700/302/28996/26005/7076/6653/1612/1453/4057/23385/960/6850/387/5366/6590/7077/4318/11011…
GO:0001906	GO:0001906	cell killing	122	0.394837756738985	1.98828307181871	2.75061762442019e-06	0.000208771056517693	0.000166081878119439	2909	tags=44%, list=24%, signal=34%	3383/6283/3684/6813/64581/54210/2209/5027/1511/3565/566/10578/6688/3799/127544/1512/5873/2214/4057/3002/6850/84868/51571/1604/146850/1669/911/5817/387837/10859/23705/3606/7305/6375/1991/1524/634/718/55207/3916/10666/1130/409/8993/3824/912/4818/3140/5819/4069/57823/3594/3458/1075
GO:0045859	GO:0045859	regulation of protein kinase activity	470	0.266822126799855	1.5927009193632	2.72890430517729e-06	0.000208771056517693	0.000166081878119439	2653	tags=32%, list=22%, signal=26%	101/5621/1191/54757/9770/4739/1050/5159/6283/4217/8844/2268/5585/4616/2209/728/23533/51378/6546/5027/8312/8536/143384/51422/805/1436/5912/3565/5618/1116/2180/7453/2064/566/9693/3156/1026/5573/84254/5604/60/80310/64793/6714/57214/3654/5795/57761/4878/9647/9555/11140/6868/6385/1435/205428/56034/3082/10221/3553/1030/3064/26524/6556/376497/6653/5606/3643/4057/7532/5580/6850/387/3301/9802/7040/5770/51…
GO:0001944	GO:0001944	vasculature development	454	0.261645694714294	1.56092486859462	2.77568356243847e-06	0.000208771056517693	0.000166081878119439	2380	tags=30%, list=19%, signal=25%	101/861/9510/9314/182/23166/5159/64855/4854/5921/133/10512/4211/5315/116844/85329/3687/728/51378/51162/25932/7127/2022/58504/6461/10451/1890/1116/290/57178/7453/2064/2876/1545/9693/4215/5604/6688/80310/3516/4814/54453/8061/6692/5054/820/301/26259/51330/1512/1232/23210/3082/4853/4638/3553/2752/64218/84034/154810/302/28996/3099/1870/7045/22846/9444/23670/6850/387/3162/3397/7040/196/388/4851/10769/2…
GO:0032940	GO:0032940	secretion by cell	491	0.260661765251062	1.55824989646312	2.70804683896462e-06	0.000208771056517693	0.000166081878119439	3086	tags=37%, list=25%, signal=29%	101/5414/64855/1488/8398/3684/6813/2268/133/3055/8676/10307/84106/10890/156/51150/5027/90550/7127/2022/3565/9536/4218/7462/57126/2771/7779/3156/64005/64215/23122/6688/5046/2029/4061/5045/9144/51167/23557/301/5023/6385/80223/23208/57111/4923/3553/5873/9525/5874/5530/1230/2752/11031/415116/79772/382/9379/2912/6850/9498/9846/8766/5724/783/3162/7040/219931/4851/1385/2746/5170/338442/7133/7124/10972/9…
GO:0036230	GO:0036230	granulocyte activation	41	0.570541063147546	2.27850719416498	2.97645565588145e-06	0.000220718859552335	0.000175586613117158	2497	tags=56%, list=20%, signal=45%	3684/6813/84106/1511/57126/3600/6688/57580/820/301/5580/6850/5724/2207/11027/7124/3689/3606/6348/7305/6352/2896/3579
GO:0032757	GO:0032757	positive regulation of interleukin-8 production	43	0.545024817741082	2.17302828666482	3.31342591981222e-06	0.00022385007147064	0.00017807755973043	2692	tags=56%, list=22%, signal=44%	64581/965/2219/1116/51744/929/5054/3553/6850/11027/7096/7124/7100/64127/8737/7098/51311/1991/7099/6774/5861/3303/914/2149
GO:0032612	GO:0032612	interleukin-1 production	81	0.45071193239096	2.07747749403711	3.2992342679392e-06	0.00022385007147064	0.00017807755973043	3637	tags=63%, list=30%, signal=45%	3098/64581/91662/58484/5027/114548/566/301/948/84868/11027/56666/5004/7124/10972/4210/64127/945/351/6348/7305/7855/51311/1524/634/4023/3717/7099/115362/409/8767/2950/10333/3428/6774/440068/353514/51738/2149/7850/3458/199713/54/841/149628/22861/4332/5371/140885/4615/3965
GO:0032652	GO:0032652	regulation of interleukin-1 production	81	0.45071193239096	2.07747749403711	3.2992342679392e-06	0.00022385007147064	0.00017807755973043	3637	tags=63%, list=30%, signal=45%	3098/64581/91662/58484/5027/114548/566/301/948/84868/11027/56666/5004/7124/10972/4210/64127/945/351/6348/7305/7855/51311/1524/634/4023/3717/7099/115362/409/8767/2950/10333/3428/6774/440068/353514/51738/2149/7850/3458/199713/54/841/149628/22861/4332/5371/140885/4615/3965
GO:0031349	GO:0031349	positive regulation of defense response	217	0.329909590599566	1.80940462152647	3.15815940528827e-06	0.00022385007147064	0.00017807755973043	2629	tags=37%, list=21%, signal=30%	101/241/9173/1050/6283/6279/117157/64581/55122/91662/29110/3055/58484/2219/55269/8780/64170/3600/6688/4814/6714/5054/6280/3553/5336/84034/6850/84868/23097/11027/2358/80231/7124/64127/5743/121260/5817/5294/351/8737/3620/7098/23705/3606/6348/4067/7305/5591/51311/81030/4023/3717/2033/718/136/7099/3916/115362/120892/10614/10666/3093/2069/3665/6352/3956/2896/1387/8767/283131/4258/3824/59341/912/7189/3…
GO:0022613	GO:0022613	ribonucleoprotein complex biogenesis	337	-0.30934359438477	-1.68193199579704	3.248490263928e-06	0.00022385007147064	0.00017807755973043	4293	tags=47%, list=35%, signal=31%	9733/260294/6838/96764/10969/54663/26574/55272/11056/24148/27340/57050/8562/79954/255308/6059/51010/7536/6155/545/79039/1654/9790/2971/54680/113510/6041/10200/9129/1207/55702/26149/84946/51631/121053/8161/8233/29063/29093/11137/3921/28987/84864/51119/9326/11157/23195/25980/81887/51202/55759/65008/64434/153443/84769/155400/1975/2091/27079/23378/3326/51018/51388/7520/10772/6147/57602/54552/56915/50…
GO:0048514	GO:0048514	blood vessel morphogenesis	382	0.280352281846636	1.63697096902801	3.31629735512059e-06	0.00022385007147064	0.00017807755973043	2380	tags=32%, list=19%, signal=26%	101/861/9510/9314/182/23166/5159/64855/4854/5921/133/4211/5315/116844/3687/728/51378/51162/25932/7127/2022/58504/6461/10451/1890/1116/290/57178/7453/2064/2876/1545/9693/4215/6688/3516/4814/54453/5054/820/301/51330/1512/1232/23210/3082/4853/4638/3553/2752/64218/84034/154810/302/28996/3099/1870/7045/22846/9444/23670/6850/387/3162/3397/7040/388/4851/10769/23129/5170/7124/3198/7057/800/2316/146850/24…
GO:0071417	GO:0071417	cellular response to organonitrogen compound	403	0.277347111110272	1.62870726562667	3.23861583765648e-06	0.00022385007147064	0.00017807755973043	2762	tags=35%, list=22%, signal=28%	5621/824/3383/8462/7052/2309/8835/54741/80315/2774/9518/5315/54331/10890/3753/6546/5027/4218/2203/2771/55625/1545/9693/23514/6715/5791/60/5447/6548/80310/6714/10458/57761/3709/57105/820/5566/81565/948/56034/7297/3553/4149/2885/7431/11031/389541/1729/2350/376497/6653/1132/3643/7532/23385/5580/5724/1785/2358/3397/2230/10768/196/5770/58528/54434/5170/7124/2781/5028/2316/64127/29988/23304/2782/2048/2…
GO:0002269	GO:0002269	leukocyte activation involved in inflammatory response	39	0.576305769194736	2.28523784772406	3.54201917114374e-06	0.000223969037162834	0.000178172199504357	2909	tags=67%, list=24%, signal=51%	1191/3459/3684/728/3565/712/566/8530/3460/23208/2358/7124/3689/351/7098/6348/7305/1524/3717/120892/2896/10333/4317/3458/3725/1075
GO:0001774	GO:0001774	microglial cell activation	37	0.59019778146876	2.28013989243808	3.61583440813692e-06	0.000223969037162834	0.000178172199504357	2909	tags=70%, list=24%, signal=54%	1191/3459/3684/728/3565/712/566/8530/3460/23208/2358/7124/3689/351/7098/6348/7305/1524/3717/120892/2896/10333/4317/3458/3725/1075
GO:0042119	GO:0042119	neutrophil activation	36	0.58945711415987	2.26158259831555	3.58852633065216e-06	0.000223969037162834	0.000178172199504357	2497	tags=61%, list=20%, signal=49%	3684/6813/84106/1511/57126/3600/6688/57580/820/301/5580/6850/5724/2207/11027/7124/3689/3606/7305/6352/2896/3579
GO:0031623	GO:0031623	receptor internalization	72	0.457563111587888	2.06656688852734	3.37083676495748e-06	0.000223969037162834	0.000178172199504357	2769	tags=53%, list=23%, signal=41%	1213/133/7037/156/375/55681/10211/967/9779/948/2885/5336/11031/1759/302/3643/6850/157/1785/2207/10267/4983/3689/10859/408/8301/3688/634/338692/4035/409/55788/3690/4043/3579/54806/6642/3576
GO:1901652	GO:1901652	response to peptide	316	0.299676867345144	1.70721297978453	3.47157716466854e-06	0.000223969037162834	0.000178172199504357	3333	tags=40%, list=27%, signal=30%	5621/3383/8462/182/2309/4747/8835/54741/133/6272/9518/5315/10890/4218/2203/2771/55625/64170/1545/6715/5791/5447/6548/6714/10458/57761/57105/301/81565/948/7297/4048/3553/4149/2885/7431/11031/847/7076/376497/6653/3643/7532/5580/5465/2358/3397/10768/4318/5770/4851/1385/11143/5170/7124/64127/29988/2048/27131/5743/1959/351/8850/3636/6093/773/8651/7249/478/4131/51094/4067/5591/634/4023/3717/23641/8412/…
GO:0000904	GO:0000904	cell morphogenesis involved in differentiation	456	0.266190215208223	1.58780626734088	3.5577340372328e-06	0.000223969037162834	0.000178172199504357	2780	tags=34%, list=23%, signal=27%	80005/9331/4739/1523/64855/494470/4854/4747/64843/10512/11078/4647/91663/10890/25932/25946/10653/1808/1436/6383/23022/4218/55201/10211/2064/10611/23303/10501/6281/9693/85442/84879/139065/22891/5604/60/6688/1889/6714/10458/3914/3799/57580/8408/57520/81565/9948/10109/26259/6277/23380/7414/90249/4853/57111/28988/8997/4352/5530/64218/5879/334/11344/6239/23654/387/7869/221692/8766/1785/57142/3397/3984…
GO:0098771	GO:0098771	inorganic ion homeostasis	464	0.264513154102056	1.58114677690623	3.46297696642988e-06	0.000223969037162834	0.000178172199504357	2363	tags=31%, list=19%, signal=26%	5732/9474/11330/5621/27102/54757/7052/6279/8398/475/2512/51312/9777/133/7037/53373/728/6546/5027/25932/90550/805/535/375/2771/2859/7779/10008/9446/6548/4097/57214/3709/23315/6280/23557/29887/9114/5566/5023/2906/55647/554/948/1232/4923/5336/1230/3064/6556/1729/10159/4057/3759/10367/6916/9498/79689/783/2358/3162/80231/219931/1604/2357/5170/285195/2827/523/57217/27020/488/1240/26234/5028/2280/1902/8…
GO:0010942	GO:0010942	positive regulation of cell death	419	0.270727229384372	1.59839730645206	3.84492632341158e-06	0.000235389966194906	0.000187257794869702	2353	tags=29%, list=19%, signal=25%	101/1509/8738/5621/1191/824/5414/3486/8462/467/29948/9770/3635/5159/7052/2309/6279/6533/3684/64581/4217/133/58484/23612/65264/1981/4616/5027/805/8743/712/7805/1545/9693/54507/1026/2353/6548/706/8061/6714/56259/6280/301/1848/51330/1512/196527/948/4853/4923/4055/84034/3064/26524/1612/5580/6850/387/5366/1785/23097/3301/3162/4318/388/4851/10533/338442/7133/7124/7057/6477/8795/4170/10550/138151/6498/3…
GO:0070374	GO:0070374	positive regulation of ERK1 and ERK2 cascade	108	0.405866037558819	1.99200264829635	3.8931288922296e-06	0.000235601420891825	0.00018742601164164	2998	tags=47%, list=24%, signal=36%	3383/5159/728/1436/1116/2771/64170/9693/5604/80310/6714/8685/948/56034/4853/1230/152007/960/84868/2358/7040/4851/7124/27020/5028/64127/27202/351/2651/408/6348/6375/10457/5151/7099/25/409/6352/388325/8767/5728/5031/59341/10253/2149/6846/6764/55294/3725/8829/8792
GO:0002460	GO:0002460	adaptive immune response based on somatic recombination of immune receptors built from immunoglobulin superfamily domains	235	0.317241032974372	1.74924723728946	3.94707645594084e-06	0.000236151790233279	0.00018786384232283	3003	tags=38%, list=24%, signal=29%	1191/3383/182/3635/163486/9173/64581/5585/7037/602/2209/5027/57089/3554/3142/3565/712/114548/4683/64170/6693/64005/301/1512/6868/3553/5873/64218/2214/6556/5580/84868/51571/2207/7040/196/4851/1604/7133/7124/246778/64127/2048/121260/54440/911/5817/10459/10859/1178/5321/3606/56940/7855/51311/6375/1439/634/3108/718/7099/10666/716/8741/3665/10312/727/8767/3824/912/7189/10673/6774/100/259307/7454/3140/…
GO:0042554	GO:0042554	superoxide anion generation	32	0.617533595948547	2.30895355471024	4.26450215881886e-06	0.000252276447934622	0.00020069135529202	3320	tags=72%, list=27%, signal=53%	4688/3684/64581/57126/2771/285590/5580/6850/2358/7040/654816/4689/3689/7305/2773/2950/54/9644/239/654817/1536/4137/653361
GO:0046849	GO:0046849	bone remodeling	55	0.503004936053444	2.14551942538837	4.3780170542461e-06	0.000256113997673397	0.000203744208875383	3030	tags=53%, list=25%, signal=40%	101/9770/3635/7037/5027/1436/6714/4286/29887/4853/6850/1513/7040/79705/84959/9545/133522/51430/3690/10312/7189/284266/2131/4763/1969/54/338773/8792/7879
GO:0045860	GO:0045860	positive regulation of protein kinase activity	282	0.302174254108139	1.69159335483347	4.67412740564041e-06	0.000270431657040624	0.000215134215697434	2653	tags=35%, list=22%, signal=28%	101/5621/1191/54757/9770/4739/5159/6283/4217/2209/23533/51378/5027/8312/8536/143384/51422/805/1436/3565/5618/1116/2180/2064/566/9693/1026/84254/5604/80310/6714/57214/3654/6868/6385/1435/205428/56034/3553/6556/376497/5606/3643/4057/5580/6850/387/9802/7040/5770/51347/5170/7124/7057/8795/151195/1946/146850/64127/942/5515/5294/7039/22974/7098/8651/3606/219771/7855/1991/92597/55890/8826/3717/7099/1208…
GO:0002367	GO:0002367	cytokine production involved in immune response	84	0.448462893967795	2.08113877406222	5.90337777103326e-06	0.000337840043092284	0.000268759040628619	2836	tags=43%, list=23%, signal=33%	9474/163486/3098/64581/54210/3554/3565/7805/114548/8140/948/3553/5336/3162/7040/1604/7133/7124/148022/64127/54440/10417/10859/1178/7098/3606/7855/6375/7099/10666/388325/7189/144811/54795/30009/8013
GO:0043068	GO:0043068	positive regulation of programmed cell death	381	0.273133088418107	1.59317532330336	6.01721930922955e-06	0.000340652254441867	0.000270996215409444	2301	tags=29%, list=19%, signal=24%	101/1509/8738/5621/1191/824/5414/3486/8462/467/29948/9770/3635/5159/7052/2309/6279/3684/64581/4217/133/58484/23612/65264/4616/5027/805/8743/7805/1545/9693/54507/1026/6548/706/8061/6714/56259/6280/301/1848/51330/1512/196527/4853/4923/4055/84034/3064/26524/1612/5580/6850/387/5366/1785/23097/3301/3162/4318/388/4851/10533/338442/7133/7124/7057/6477/8795/4170/10550/138151/6498/3482/5743/842/355/11218/…
GO:0098657	GO:0098657	import into cell	134	0.373730028979858	1.89969396696567	6.38080839848976e-06	0.000355897211223652	0.000283123907324219	2360	tags=37%, list=19%, signal=30%	5621/6533/6546/1861/2180/10211/8140/206358/6539/7779/6583/51296/60/6548/124935/3587/5023/3772/948/4923/2350/376497/3759/79689/285195/7124/7057/10550/6512/2030/121260/11001/8864/54492/773/478/6515/6571/483/6507/7251/3688/776/5663/123041/6509/3690/51703/59341/3758
GO:0030003	GO:0030003	cellular cation homeostasis	407	0.273207237796455	1.60733311084918	6.4216970686129e-06	0.000355897211223652	0.000283123907324219	2363	tags=32%, list=19%, signal=26%	5732/9474/11330/5621/7052/6279/8398/475/2512/9777/133/7037/53373/728/6546/5027/25932/90550/805/535/375/2859/7779/9446/6548/4097/57214/3709/23315/6280/23557/9114/5566/5023/2906/55647/948/1232/4923/5336/1230/3064/6556/1729/10159/3759/10367/9498/79689/783/2358/3162/80231/219931/1604/2357/5170/285195/2827/523/57217/27020/488/1240/5028/2280/1902/8031/8943/4493/6521/5294/3091/27202/351/654/57620/5025/7…
GO:0045637	GO:0045637	regulation of myeloid cell differentiation	147	0.367760901456685	1.90856500017019	6.62092273572249e-06	0.00036311623128728	0.000288866793480699	3076	tags=44%, list=25%, signal=34%	861/9770/182/3635/2309/1441/7538/4211/3565/9935/7071/2353/6688/4286/92/116151/1435/4853/10221/4352/1230/23186/4057/7130/7040/1385/11143/5914/23456/7124/3059/3091/91/8737/10859/3205/7098/6348/4067/84959/7305/5814/5591/133522/634/2242/7099/3665/405/6886/3313/7189/6774/10826/3303/7030/5295/161882/4763/3458/54997/55294/56998/3149/841
GO:0002526	GO:0002526	acute inflammatory response	64	0.472795309597543	2.08403541509849	7.15124140159763e-06	0.000388157587416614	0.000308787732359815	3120	tags=55%, list=25%, signal=41%	101/133396/27102/241/6279/7037/2/54210/2209/3565/9536/114548/5265/196527/3553/2214/5004/7124/5743/5294/1991/8876/718/2950/2161/5547/2131/9332/56998/5008/8792/7784/11315/90/5359
GO:0052548	GO:0052548	regulation of endopeptidase activity	254	0.308121360738517	1.70618491113204	7.31363042630906e-06	0.000392921063209359	0.000312577180088977	2493	tags=35%, list=20%, signal=29%	1509/8738/6195/5621/9314/64115/6279/64581/55122/4217/91662/58484/2/65264/83464/10653/8743/7805/114548/6695/2876/64170/3092/5447/5265/6714/6692/5045/5054/8530/9647/6280/5023/1512/3082/831/1471/5055/20/334/302/7076/6653/1612/4057/23385/960/6850/387/5366/6590/7077/4318/5271/7124/7057/10972/23151/10550/444/4210/10049/80196/5743/842/355/5273/351/9491/6093/4067/4255/135228/8301/8996/10134/3717/9812/718…
GO:0010959	GO:0010959	regulation of metal ion transport	224	0.317330689957788	1.74350386832916	7.87088265930863e-06	0.000418587850517777	0.000332995662960011	3185	tags=42%, list=26%, signal=31%	9474/5621/5159/8398/3958/2631/3753/6546/5027/805/2771/2859/59285/7779/79026/246329/10008/967/9446/6548/706/57214/3799/4878/57520/5566/5023/196527/7402/53826/4638/4923/10288/5336/81671/1230/3064/1729/9943/3759/387/1785/783/11027/10768/5957/5170/2316/2280/5743/945/5294/10859/57620/5025/6717/6348/7009/4067/84959/825/6375/483/2745/3688/84502/126306/25/776/409/6352/27347/5031/23327/353514/3779/29979/3…
GO:0046209	GO:0046209	nitric oxide metabolic process	57	0.490451021689844	2.11949766041697	8.02763705559292e-06	0.000422655090976967	0.000336231240465308	2900	tags=47%, list=24%, signal=36%	1191/9314/64581/64757/2717/1545/5447/706/948/3553/5879/5806/3643/1785/7124/148022/5743/5025/1524/3717/7099/2644/10333/4317/80777/3458/54
GO:0051924	GO:0051924	regulation of calcium ion transport	151	0.357772769026904	1.86522162525776	8.1733926888241e-06	0.000426068440659989	0.000338946633755405	2187	tags=36%, list=18%, signal=30%	9474/5621/5159/8398/3958/2631/6546/5027/805/2771/2859/59285/7779/79026/246329/9446/6548/706/57214/4878/5566/5023/4638/4923/10288/5336/81671/1230/3064/1729/387/783/11027/5957/5170/2280/5743/945/5294/10859/57620/5025/6717/6348/7009/4067/84959/825/6375/84502/126306/25/776/409/6352
GO:2000379	GO:2000379	positive regulation of reactive oxygen species metabolic process	51	0.501286878148532	2.09544018601697	8.6071661394667e-06	0.00043996824975041	0.000350004231670291	2743	tags=57%, list=22%, signal=44%	5159/2309/3684/64581/57126/2771/1545/1026/706/948/5873/2885/5336/5580/6850/2358/7040/7057/3689/8737/7305/2773/7099/55022/2950/10333/10901/4317/4780
GO:0007186	GO:0007186	G protein-coupled receptor signaling pathway	380	0.277686465848614	1.61932243625238	8.58118044215443e-06	0.00043996824975041	0.000350004231670291	2779	tags=38%, list=23%, signal=30%	5732/222487/353345/2015/5159/7052/5660/133/2774/6272/54331/728/156/23533/2219/805/976/55/5141/2771/566/2859/55625/165140/64407/9693/6002/196883/1889/6714/2919/2535/8685/57105/4878/57580/301/554/1232/747/4923/51304/9826/1230/5879/334/1608/6653/1132/3643/57486/53637/54429/2912/26575/57537/157/23295/5724/1785/2358/27297/10768/8843/113/124976/2357/338442/2827/2781/9501/1240/5028/2316/146850/1902/1026…
GO:0002718	GO:0002718	regulation of cytokine production involved in immune response	83	0.440158608700108	2.04106800810092	8.76285350673849e-06	0.000443619458778636	0.000352908847199519	2836	tags=42%, list=23%, signal=33%	9474/163486/3098/64581/3554/3565/7805/114548/8140/948/3553/5336/3162/7040/1604/7133/7124/148022/64127/54440/10417/10859/1178/7098/3606/7855/6375/7099/10666/388325/7189/144811/54795/30009/8013
GO:0052547	GO:0052547	regulation of peptidase activity	269	0.30617963237384	1.71661815013358	8.86334530831793e-06	0.000444433457602799	0.000353556400820021	2493	tags=35%, list=20%, signal=28%	1509/8738/6195/5621/9314/64115/10010/6279/64581/55122/4217/91662/58484/2/65264/83464/10653/8743/7805/114548/6695/2876/64170/3092/5447/5265/6714/6692/5045/5054/8530/9647/6280/5023/1512/3082/831/1471/5055/20/334/302/7076/6653/1612/4057/23385/960/6850/387/5366/6590/7077/4318/5271/7124/7057/10972/23151/10550/444/4210/10049/1508/80196/5743/842/355/5273/351/9491/6093/4067/4255/135228/8301/8996/10134/37…
GO:0001525	GO:0001525	angiogenesis	336	0.284971680190203	1.63076488104604	8.95146881679849e-06	0.000444617767174	0.000353703023058999	3184	tags=40%, list=26%, signal=31%	101/861/9510/9314/182/23166/5159/64855/4854/133/4211/5315/116844/3687/728/51378/51162/25932/7127/2022/58504/6461/10451/1890/1116/290/7453/2064/2876/1545/4215/3516/4814/5054/820/301/51330/1512/1232/23210/3082/4853/3553/2752/64218/84034/154810/302/28996/3099/1870/7045/22846/23670/6850/387/3162/3397/388/4851/10769/23129/5170/7124/7057/800/2316/146850/240/10267/2048/5743/5294/3091/4327/7039/6093/7098…
GO:0031668	GO:0031668	cellular response to extracellular stimulus	179	0.334759668578756	1.78122168038972	9.49594959952033e-06	0.000467253968611912	0.000371710609508031	2539	tags=33%, list=21%, signal=27%	9474/467/10634/2309/80315/4217/7942/1981/5027/23710/51422/432/7071/3600/84879/1026/2353/6715/4330/8061/8408/643246/4149/6256/1030/2752/440275/9681/2350/26608/5292/5465/5366/7378/8428/3162/8897/58528/10533/5289/1312/355/9891/4067/7421/51100/4023/2242/136/120892/5594/4521/2074/5251/8131/3428/28960/64121/3178
GO:0002446	GO:0002446	neutrophil mediated immunity	31	0.59567734103007	2.1937703957689	9.85108121238676e-06	0.000475834335625838	0.000378536476524258	1845	tags=48%, list=15%, signal=41%	3684/6813/84106/54210/1511/57126/566/64170/6688/9948/6868/6850/5724/3689/1991
GO:0006809	GO:0006809	nitric oxide biosynthetic process	53	0.501143581353281	2.1133328348802	9.80164227154684e-06	0.000475834335625838	0.000378536476524258	2900	tags=49%, list=24%, signal=38%	1191/9314/64581/64757/2717/1545/706/948/3553/5879/5806/3643/1785/7124/148022/5743/5025/1524/3717/7099/2644/10333/4317/80777/3458/54
GO:0022408	GO:0022408	negative regulation of cell-cell adhesion	141	0.368821735910545	1.90635845102818	1.0624877317976e-05	0.00050854526435585	0.000404558725820348	3404	tags=49%, list=28%, signal=36%	861/5621/9314/182/64115/3958/91663/10653/3142/1511/3565/7805/2064/6693/5573/6688/9647/301/6385/10288/3659/5580/5465/84868/7040/4851/3557/9231/942/10459/654/10859/3620/8651/56940/84959/6375/654346/10457/80709/634/3717/10019/284194/25/51441/5598/59341/1845/259307/2615/64844/340533/6441/30009/201633/239/149041/9655/65125/27242/11314/9306/51043/207/4092/4855/5771/53827
GO:0002683	GO:0002683	negative regulation of immune system process	300	0.293402777085911	1.65482290344231	1.07855230019243e-05	0.000511583591037221	0.000406975780224342	3034	tags=37%, list=25%, signal=29%	861/5621/133396/146722/64092/64115/3635/9173/3958/2268/5585/3055/2/3142/1511/3565/9935/7805/2064/2876/671/6693/5573/6688/6714/5045/5795/29085/8530/301/6385/10221/23208/10288/9958/3659/4057/6850/84868/7130/3162/7040/196/1604/10769/5914/7124/7057/25939/1997/253943/64127/9231/942/27202/387837/10859/3620/23228/7098/8651/6348/7009/4067/56940/84959/7305/6375/11221/654346/10457/1524/634/284194/7099/1124…
GO:0055080	GO:0055080	cation homeostasis	459	0.261220470244437	1.55826878727919	1.13174499408145e-05	0.000532021195878467	0.000423234335662602	2363	tags=31%, list=19%, signal=26%	5732/9474/11330/5621/27102/54757/7052/6279/8398/475/2512/51312/9777/133/7037/53373/728/6546/5027/25932/90550/805/535/375/2771/2859/7779/9446/6548/4097/57214/3709/23315/6280/23557/29887/9114/5566/5023/2906/55647/554/948/1232/4923/5336/1230/3064/6556/1729/10159/4057/3759/10367/9498/79689/783/2358/3162/80231/219931/1604/2357/5170/285195/2827/523/57217/27020/488/1240/26234/5028/2280/1902/8031/8943/44…
GO:0033674	GO:0033674	positive regulation of kinase activity	333	0.276059496201339	1.58257648486188	1.33965236595272e-05	0.000624183159888591	0.000496551165731335	2653	tags=33%, list=22%, signal=26%	101/5621/1191/54757/9770/4739/5159/6283/11266/4217/2268/2209/23533/51378/5027/8312/8536/143384/51422/805/10451/1436/3565/5618/1116/2180/2064/4683/566/9693/1026/84254/5604/80310/6714/57214/3654/6868/6385/1435/205428/56034/3553/6556/376497/5606/3643/4057/5580/6850/387/2358/9802/7040/5770/51347/5170/7124/7057/8795/151195/1946/146850/64127/942/2048/5515/5294/7039/22974/5979/7098/8651/3606/4067/219771…
GO:0030730	GO:0030730	sequestering of triglyceride	12	0.80322791556752	2.27757294867262	1.39769624918778e-05	0.000637732349089698	0.000507329837962295	1946	tags=67%, list=16%, signal=56%	114885/51099/10226/123/3553/5465/7124/4023
GO:0060674	GO:0060674	placenta blood vessel development	21	0.675226987177392	2.2437797020373	1.39485823422186e-05	0.000637732349089698	0.000507329837962295	2137	tags=52%, list=17%, signal=43%	5604/3516/8061/6692/26259/4853/22846/7855/3696/113026/5594
GO:0002699	GO:0002699	positive regulation of immune effector process	193	0.324734880675099	1.74042254987317	1.41718299797711e-05	0.000637732349089698	0.000507329837962295	3003	tags=40%, list=24%, signal=31%	163486/117157/3098/3684/6813/64581/2268/7037/5027/3554/2219/3142/3565/7805/57126/114548/8140/51744/6688/5795/301/948/3553/5336/6850/9846/5724/51571/3162/7040/1604/5170/5914/7124/148022/64127/942/2048/54440/911/5817/10459/10417/3689/30817/10859/23705/3606/4067/7305/7855/6375/2242/718/136/7099/3916/10666/8741/7293/388325/8767/3824/912/7189/144811/3140/5819/30009/23529/6778/3594/8013/3458/2821/9655/…
GO:0050727	GO:0050727	regulation of inflammatory response	249	0.309763804248938	1.71781858194787	1.41403906896758e-05	0.000637732349089698	0.000507329837962295	3003	tags=41%, list=24%, signal=32%	101/9314/241/2175/2678/9173/1050/6283/6279/7538/2268/91662/3055/22904/3554/3565/9536/114548/2876/3600/5687/284207/89790/4814/6714/5045/5054/8530/6280/301/3082/23208/747/3553/9870/5336/26090/5580/5465/6850/7130/23097/2358/4318/10769/7133/7124/4210/240/64127/5743/55737/5294/351/8737/3620/7098/221955/3606/6348/4067/6375/11221/1991/81030/80709/4023/3717/718/136/7099/120892/6352/8993/3956/2896/79651/5…
GO:0051090	GO:0051090	regulation of DNA-binding transcription factor activity	308	0.290894855780431	1.64952738327797	1.44252317920992e-05	0.000643634282927138	0.00051202495361965	2613	tags=31%, list=21%, signal=25%	101/222487/5621/1191/9314/7706/2175/6283/6279/64581/51341/91662/7037/3055/58484/602/7027/23678/150372/27148/6911/3556/114548/10211/64170/1545/8517/5687/6688/8061/3654/2535/28232/6280/8887/948/1896/10221/4923/3553/5530/5336/440275/847/28996/5292/4057/6850/84868/3162/3397/8553/7124/79800/1240/2316/148022/64127/3059/10459/54360/351/1147/8737/7098/307/9817/6934/3606/6717/408/825/6375/133522/1524/9969…
GO:2001057	GO:2001057	reactive nitrogen species metabolic process	58	0.47671039657695	2.06836586051412	1.48157931873209e-05	0.000655505471691128	0.000521468740312691	2900	tags=47%, list=24%, signal=36%	1191/9314/64581/64757/2717/1545/5447/706/948/3553/5879/5806/3643/1785/7124/148022/5743/5025/1524/3717/7099/2644/10333/4317/80777/3458/54
GO:0045639	GO:0045639	positive regulation of myeloid cell differentiation	69	0.460361585151461	2.05059212352252	1.62455856463851e-05	0.000712775070235145	0.000567027941113739	3076	tags=54%, list=25%, signal=40%	861/182/3635/2309/7071/2353/92/116151/1435/4853/10221/4352/1230/23186/7040/1385/11143/23456/7124/3059/3091/91/8737/7305/5591/133522/2242/405/6886/7189/6774/10826/3303/3458/54997/56998/841
GO:0032732	GO:0032732	positive regulation of interleukin-1 production	54	0.486154495962613	2.05723676070922	1.65361385508746e-05	0.000719527020416156	0.00057239926310509	2524	tags=56%, list=21%, signal=44%	3098/64581/91662/58484/5027/114548/566/948/84868/11027/56666/5004/7124/10972/4210/64127/351/6348/7305/7855/51311/4023/3717/7099/115362/8767/10333/3428/6774/353514
GO:0043270	GO:0043270	positive regulation of ion transport	152	0.350304685346664	1.82359052786062	1.71602164736615e-05	0.000740561801096947	0.000589132884803269	3185	tags=47%, list=26%, signal=36%	5159/8398/3958/2631/3753/5027/805/9536/246329/9446/6548/706/57214/3799/4878/5023/3460/196527/4638/4923/3553/5336/81671/1230/3064/3759/5724/1785/783/11027/10768/5170/5028/2316/2048/57620/5025/5321/6717/6348/85358/825/6375/483/2745/3688/4697/25/776/409/6352/5663/27347/5031/84334/353514/65018/3779/3784/2149/64805/81/1520/3458/54997/468/8792/2539/10063/9472/65125/9914
GO:0032930	GO:0032930	positive regulation of superoxide anion generation	17	0.709673885053608	2.24371241261343	1.7970922791535e-05	0.000769243158515704	0.000611949523213673	2304	tags=71%, list=19%, signal=57%	3684/64581/57126/2771/5580/6850/2358/7040/3689/7305/2773/2950
GO:0050778	GO:0050778	positive regulation of immune response	398	0.267736544691548	1.56910432830277	1.86386787602685e-05	0.000791392287683981	0.000629569633167303	2406	tags=31%, list=20%, signal=25%	101/5621/1191/3635/163486/117157/8398/3684/64581/55122/3958/2268/7037/29110/3055/58484/2/84106/728/5027/3554/2219/10451/3142/1511/150372/3565/712/55269/7805/8780/7462/57126/114548/64170/3600/8517/64005/6688/6714/5795/29085/9473/301/3553/5336/440275/6556/5580/6850/84868/9846/5724/51571/2207/11027/2358/7040/80231/3984/1604/148823/2357/5914/7124/1997/1240/64127/7006/942/121260/54440/911/5817/10459/3…
GO:0032602	GO:0032602	chemokine production	69	0.45747688091171	2.03774276340318	2.10030771088242e-05	0.000874753792228971	0.00069588550792804	3674	tags=58%, list=30%, signal=41%	9314/9173/64581/54210/1436/566/64170/6868/3553/6850/84868/3162/7124/4210/148022/64127/247/3091/351/7098/3606/1991/4023/136/7099/727/8767/2950/59341/114899/161882/1969/3458/9655/4155/140885/4615/3965/4938/23765
GO:0003018	GO:0003018	vascular process in circulatory system	143	0.353779446538988	1.83078424691645	2.11004238581347e-05	0.000874753792228971	0.00069588550792804	2717	tags=41%, list=22%, signal=33%	9474/80005/6533/8398/133/7037/6546/566/8140/2876/84879/1889/6714/5795/4878/59342/28232/5023/554/948/8714/20/376497/3643/6916/9498/387/7040/7124/5028/2030/5743/8864/654/6093/6515/3274/5029/9414/6507/634/143282/3363/4037/136/4035/25/10800/8671/6509/59341/9732/153/4883/3779/2131/54795/2149/5910
GO:0032409	GO:0032409	regulation of transporter activity	157	0.345612821727027	1.81744693930869	2.08800538961699e-05	0.000874753792228971	0.00069588550792804	3166	tags=44%, list=26%, signal=33%	5621/8398/2631/3753/805/2859/79026/246329/10008/9446/60/6548/4878/57520/5566/3460/10105/7402/53826/4923/5336/6256/81671/3064/9943/5292/1612/5580/5724/1785/783/10768/4318/2280/2048/351/8737/57620/6717/85358/483/2745/3688/84502/126306/4697/776/1393/27347/5031/154881/84334/23327/65018/29979/3784/55917/81/1520/6236/3458/54997/7871/51185/11315/7533/10063/9472/65125
GO:0032989	GO:0032989	cellular component morphogenesis	466	0.254163178942659	1.5165153710654	2.17322964860688e-05	0.000893910476555879	0.000711125063470953	2705	tags=32%, list=22%, signal=26%	9331/8522/1523/5159/64855/494470/4854/4747/64843/10512/5990/10890/1465/1808/1436/6383/23022/4218/55201/10211/2064/10611/23303/10501/9693/85442/50618/84879/5573/139065/22891/5604/60/151835/23122/1889/6714/10458/3799/8408/57520/84519/81565/9948/26259/6277/23380/7414/90249/4853/5376/80224/28988/8997/20/5530/440275/64218/5879/334/11344/2314/11252/6239/23654/56924/960/387/7869/221692/8766/1785/57142/3…
GO:0097242	GO:0097242	amyloid-beta clearance	29	0.597801975529563	2.16480473885035	2.34455956702088e-05	0.000949546624643456	0.000755384819204541	2372	tags=62%, list=19%, signal=50%	1191/3459/1213/3684/728/3565/3156/8685/948/3643/8766/7124/3689/6093/8301/718/4035/4043
GO:0022898	GO:0022898	regulation of transmembrane transporter activity	147	0.353449743493908	1.83429452962404	2.34257732047073e-05	0.000949546624643456	0.000755384819204541	3166	tags=44%, list=26%, signal=33%	5621/8398/2631/3753/805/2859/79026/246329/10008/9446/60/6548/4878/57520/5566/3460/10105/7402/53826/4923/5336/81671/3064/9943/5292/1612/5724/1785/783/10768/4318/2280/2048/351/8737/57620/6717/85358/483/2745/3688/84502/126306/4697/776/1393/27347/5031/84334/23327/65018/29979/3784/81/1520/6236/3458/54997/7871/51185/11315/7533/10063/9472/65125
GO:0042254	GO:0042254	ribosome biogenesis	248	-0.321625912854556	-1.67628800215884	2.45766093550405e-05	0.000980271577684	0.000779827182007225	4282	tags=48%, list=35%, signal=32%	260294/6838/10969/54663/26574/55272/11056/27340/57050/79954/6059/51010/6155/79039/1654/9790/2971/54680/113510/6041/10200/26149/84946/29063/29093/11137/3921/28987/84864/51119/9326/11157/23195/81887/51202/55759/65008/64434/153443/84769/155400/2091/27079/23378/51018/51388/7520/6147/57602/54552/56915/5036/7514/54853/6135/10171/220064/79707/2483/4931/91695/57109/90441/10514/11224/84549/65083/51001/623…
GO:0003013	GO:0003013	circulatory system process	311	0.28011165941871	1.59221325953276	2.44036796982062e-05	0.000980271577684	0.000779827182007225	2717	tags=34%, list=22%, signal=27%	9474/80005/6533/8398/133/7037/156/3753/6546/805/1511/290/2771/566/8140/2876/10008/84879/9446/6548/26509/1889/6714/5795/4878/4090/59342/28232/5566/5023/4607/554/948/8714/4923/20/10159/376497/5606/3643/3759/6916/5465/9498/387/5724/783/3162/7040/7124/4973/488/5028/2316/2030/27131/5743/5294/8864/654/6093/5025/153396/6717/478/6515/3274/94/5029/9414/6507/634/2983/143282/3717/3363/4037/136/4035/5742/25/…
GO:0006346	GO:0006346	DNA methylation-dependent heterochromatin assembly	21	-0.676743615523544	-2.14996587705228	2.47997773238075e-05	0.000981735545938697	0.0007809918003279	1547	tags=48%, list=13%, signal=42%	1786/57343/84456/80312/80063/3065/22880/1788/90378/55196
GO:0032642	GO:0032642	regulation of chemokine production	68	0.45009963516452	1.99084479268514	2.70629710041964e-05	0.00105553695577698	0.000839702413562576	3674	tags=57%, list=30%, signal=40%	9314/9173/64581/1436/566/64170/6868/3553/6850/84868/3162/7124/4210/148022/64127/247/3091/351/7098/3606/1991/4023/136/7099/727/8767/2950/59341/114899/161882/1969/3458/9655/4155/140885/4615/3965/4938/23765
GO:0010720	GO:0010720	positive regulation of cell development	195	0.323463041614612	1.7376408954768	2.70650501481278e-05	0.00105553695577698	0.000839702413562576	1969	tags=31%, list=16%, signal=27%	80005/4739/1523/7052/64855/4747/64581/11078/91663/6281/22891/5604/706/10458/6692/6009/57580/81565/10109/26259/10221/3553/28988/4352/5879/11344/4124/6239/23654/8766/1785/7040/3984/4851/23129/4076/10562/7133/7124/27020/57698/1946/1793/2316/6498/3987/2048/5362/1959/3091/6604/5979/4131/7161/4067/7305/85358/5591/1524/4673/10154
GO:0009991	GO:0009991	response to extracellular stimulus	311	0.278844942170384	1.58501297375013	2.78589833738087e-05	0.00107851137840517	0.00085797906226304	2557	tags=31%, list=21%, signal=25%	9474/27102/467/10634/7706/2309/7538/80315/4217/133/7037/2/7942/9518/1981/6546/5027/23710/51422/2180/432/7071/2771/2876/3600/1545/84879/1026/2353/6715/4330/5447/706/2029/8061/6714/8408/9779/643246/4149/6256/1030/2752/440275/847/9681/2350/6653/26608/8942/5292/5465/5366/7378/8428/3162/8897/58528/10533/5914/7124/6652/4353/8932/5289/64127/1312/5743/355/9891/115727/249/4131/4067/4255/7421/51100/22856/4…
GO:0009611	GO:0009611	response to wounding	360	0.270588196066541	1.55410447547248	3.08817060636545e-05	0.0011868042512784	0.000944128378234971	2504	tags=35%, list=20%, signal=28%	9314/5159/6279/7538/4747/64581/4217/133/1465/1861/10451/1511/5912/2064/2876/83999/1026/7056/5604/60/23122/706/89790/26509/79001/5265/6714/3705/5054/6484/301/5023/81565/51330/6868/196527/6385/340205/948/7414/11057/4853/4638/23208/4149/5055/5873/4352/5530/5336/1230/5879/84034/5197/6556/1608/7076/22846/6239/1192/5580/5465/960/6850/387/953/2207/8428/3162/7040/949/7094/79643/7124/7057/5028/2316/240/30…
GO:0032722	GO:0032722	positive regulation of chemokine production	52	0.489090244838664	2.05844007030046	3.1454125216647e-05	0.00120004325554816	0.000954660291663145	2356	tags=46%, list=19%, signal=37%	9173/64581/1436/566/64170/6868/3553/6850/84868/3162/7124/148022/64127/247/3091/351/7098/3606/4023/136/7099/727/8767/59341
GO:0031663	GO:0031663	lipopolysaccharide-mediated signaling pathway	54	0.474323745070508	2.00717313722294	3.32355926851008e-05	0.00125888773731695	0.00100147234603571	2391	tags=54%, list=19%, signal=43%	3055/671/6688/929/3654/948/10221/3553/5336/9450/4057/5724/11027/7040/949/1604/7124/148022/654/3606/6348/4067/92140/7099/5594/6352/388325/8767/7189
GO:0097530	GO:0097530	granulocyte migration	98	0.394906917639154	1.9007433960998	3.40413981845698e-05	0.00127112029391319	0.0010112036086331	2187	tags=45%, list=18%, signal=37%	101/6283/6279/1441/3958/54210/728/90550/3554/10451/1436/3565/57126/2919/83692/57580/6280/301/9948/1435/3553/5879/5197/6850/7130/100130520/2207/7057/1240/64127/5294/4354/3689/27202/30817/6348/6375/3680/120425/5175/5594/5657/391/6352
GO:0007033	GO:0007033	vacuole organization	153	0.339833376197359	1.77425935800616	3.40258297736775e-05	0.00127112029391319	0.0010112036086331	3291	tags=42%, list=27%, signal=31%	9474/4647/7942/5027/23710/55/7805/8408/137886/23557/55647/89849/643246/84067/81671/302/64422/10159/55254/4124/80231/8897/219931/10533/285180/141/488/9554/5289/55968/55737/57533/54982/58476/65082/23673/51100/9896/55207/120892/23130/1130/5538/5663/2896/10312/9927/5861/65018/29979/2131/83871/54734/83452/57154/3074/19/79158/7879/9638/56270/5899/84317/9821/23232
GO:0032611	GO:0032611	interleukin-1 beta production	71	0.441643968212788	1.99748685132158	3.60576863161506e-05	0.001327578450731	0.00105611729004022	4061	tags=70%, list=33%, signal=47%	3098/64581/91662/58484/5027/114548/566/948/11027/5004/7124/4210/64127/945/351/6348/7305/7855/51311/1524/4023/3717/7099/115362/409/8767/2950/10333/3428/6774/440068/353514/51738/2149/3458/199713/54/841/149628/22861/4332/5371/140885/4615/3965/1903/8877/11006/834/54206
GO:0032651	GO:0032651	regulation of interleukin-1 beta production	71	0.441643968212788	1.99748685132158	3.60576863161506e-05	0.001327578450731	0.00105611729004022	4061	tags=70%, list=33%, signal=47%	3098/64581/91662/58484/5027/114548/566/948/11027/5004/7124/4210/64127/945/351/6348/7305/7855/51311/1524/4023/3717/7099/115362/409/8767/2950/10333/3428/6774/440068/353514/51738/2149/3458/199713/54/841/149628/22861/4332/5371/140885/4615/3965/1903/8877/11006/834/54206
GO:1901888	GO:1901888	regulation of cell junction assembly	112	0.383812012567475	1.90516950197813	3.86196798175613e-05	0.00140229389130662	0.00111555503443976	2983	tags=49%, list=24%, signal=38%	1981/2239/3556/395/10211/10611/6281/9693/139065/23122/6548/6714/5795/9647/5566/6385/7414/3553/64218/5879/382/387/8292/7124/7057/1946/9231/3987/2048/55737/79414/51225/351/6093/4884/84628/55920/56940/94/7855/2047/25/23603/8321/5728/9448/1845/23332/6615/51738/5818/94030/1969/8829/1613
GO:0006887	GO:0006887	exocytosis	248	0.296772871229693	1.6470118665183	3.8566220886516e-05	0.00140229389130662	0.00111555503443976	3079	tags=38%, list=25%, signal=29%	5414/1488/8398/3684/6813/2268/3055/8676/84106/10890/51150/5027/7127/3565/4218/7462/57126/2771/64005/23122/6688/9144/23557/301/5023/6385/80223/23208/57111/5873/9525/5874/1230/11031/6850/9498/9846/8766/5724/783/3162/219931/4851/5170/10972/9501/488/5028/80331/10244/5294/3689/30817/6348/4067/9545/399979/6453/10079/8027/7251/9342/634/2242/60412/201475/55207/136/3916/10490/120892/5341/6352/5663/1393/54…
GO:0019730	GO:0019730	antimicrobial humoral response	43	0.503608186482402	2.00789908826154	4.04675257926028e-05	0.00144939811767384	0.00115302746243299	2769	tags=56%, list=23%, signal=43%	6283/8398/602/1511/566/10578/6037/2919/820/6280/5197/6556/4057/6590/64127/1669/10417/1991/116842/5657/8993/4069/6441/3576
GO:0050865	GO:0050865	regulation of cell activation	469	0.249266412118446	1.48739181166452	4.02710770106183e-05	0.00144939811767384	0.00115302746243299	3388	tags=41%, list=28%, signal=31%	101/6195/861/5621/133396/146722/64092/64115/3635/81704/2175/9173/1050/5159/2309/3684/6813/64581/3958/2268/5585/7037/84106/10451/3142/1511/150372/3565/7805/57178/57126/114548/2064/3600/671/1026/6693/5573/9580/7056/6688/6714/8530/9473/301/6385/7297/23208/3553/4352/10288/1326/84034/2214/3659/5580/6850/84868/387/9846/5724/51571/2207/11027/3162/7040/196/1604/5170/7133/5914/7124/7057/246778/148022/1468…
GO:0045428	GO:0045428	regulation of nitric oxide biosynthetic process	41	0.524611499423505	2.09508333893403	4.13019616818671e-05	0.00146928938010156	0.00116885139069807	2900	tags=54%, list=24%, signal=41%	1191/9314/64581/2717/706/948/3553/5879/5806/3643/1785/7124/148022/5743/5025/1524/3717/7099/10333/4317/3458/54
GO:0071902	GO:0071902	positive regulation of protein serine/threonine kinase activity	154	0.342014840503193	1.7864110752672	4.20041952330456e-05	0.00148424220068446	0.00118074668196601	2653	tags=36%, list=22%, signal=29%	101/54757/5159/6283/4217/23533/5027/8312/8536/805/1436/2180/2064/9693/5604/80310/6714/57214/3654/6868/205428/56034/3553/376497/3643/4057/6850/387/9802/7040/5770/51347/7124/7057/151195/146850/64127/5515/5294/7039/219771/7855/1991/8826/7099/120892/5663/8754/10333/221472/7189/10253/11214/10961/990/1164
GO:0050900	GO:0050900	leukocyte migration	261	0.28915438678011	1.61352876543806	4.35474134441344e-05	0.00152851421188912	0.00121596602171376	2769	tags=39%, list=23%, signal=31%	101/3383/81704/6283/6279/1441/3958/91662/3055/54210/728/90550/3554/10451/1436/1511/3565/57126/566/6693/64005/6688/80310/4814/6714/2919/5054/83692/6484/57580/6280/301/9948/6868/196527/1435/3553/1230/5879/5197/9943/6793/6850/387/7130/100130520/5724/2207/2358/3162/4318/124976/148823/7124/7057/1240/240/64127/58191/5294/4354/3689/4478/27202/30817/351/6093/5025/5979/6348/64083/4067/6375/1991/3680/12042…
GO:0080164	GO:0080164	regulation of nitric oxide metabolic process	43	0.502445738998592	2.00326437956231	4.38680812749491e-05	0.0015295725027325	0.0012168079149043	2900	tags=51%, list=24%, signal=39%	1191/9314/64581/2717/706/948/3553/5879/5806/3643/1785/7124/148022/5743/5025/1524/3717/7099/10333/4317/3458/54
GO:0002819	GO:0002819	regulation of adaptive immune response	157	0.336697872987435	1.77056660014795	4.63453147577764e-05	0.00159482406666466	0.00126871694132227	3003	tags=41%, list=24%, signal=32%	64092/163486/9173/64581/5585/7037/5027/3554/3142/3565/114548/64170/301/3553/440275/6556/3659/84868/51571/7040/196/113/1604/7133/7124/246778/64127/2048/121260/54440/911/5817/10459/10859/1178/5321/3606/56940/7855/6375/11221/634/718/10666/8741/3665/8767/3824/912/7189/10673/100/259307/7454/3140/5819/54795/30009/23529/6778/3594/5588/149041/9655/7784
GO:0031669	GO:0031669	cellular response to nutrient levels	157	0.336630194809502	1.77021070624121	4.63453147577764e-05	0.00159482406666466	0.00126871694132227	2539	tags=32%, list=21%, signal=26%	9474/467/10634/2309/80315/4217/7942/1981/23710/51422/7071/3600/84879/1026/6715/4330/8408/643246/4149/6256/1030/2752/440275/9681/2350/26608/5292/5465/5366/7378/8428/3162/8897/58528/10533/5289/1312/355/9891/7421/51100/4023/2242/120892/5594/5251/8131/3428/28960/64121/3178
GO:0071677	GO:0071677	positive regulation of mononuclear cell migration	49	0.487749172721791	2.0218552207621	4.85392566709602e-05	0.00165947523618575	0.00132014834103726	2758	tags=51%, list=22%, signal=40%	101/81704/3958/3565/6693/6688/80310/5054/83692/6868/196527/1230/9943/387/2358/7124/351/6348/6375/1524/6352/27347/7941/102/6846
GO:0061900	GO:0061900	glial cell activation	42	0.529612563756976	2.10913572042253	5.03689039242651e-05	0.00168629029599911	0.00134148029945129	2909	tags=69%, list=24%, signal=53%	1191/3459/3684/728/3565/712/566/8530/3460/23208/3553/2358/7124/3689/351/7098/6348/7305/1524/3717/120892/4035/5663/2896/10333/4317/3458/3725/1075
GO:0050766	GO:0050766	positive regulation of phagocytosis	51	0.473867305123939	1.98082303223994	5.06047230328319e-05	0.00168629029599911	0.00134148029945129	1430	tags=41%, list=12%, signal=37%	146722/64581/2219/566/3600/5795/196527/948/3553/5873/5336/11031/5806/6556/1794/1785/2207/2358/3560/7124/64127
GO:0050866	GO:0050866	negative regulation of cell activation	159	0.335449837908947	1.76461509032653	5.0592218463829e-05	0.00168629029599911	0.00134148029945129	3384	tags=43%, list=28%, signal=31%	861/5621/133396/146722/64092/64115/3635/3958/2268/5585/3142/1511/3565/7805/2064/671/6693/5573/7056/6688/8530/301/6385/23208/10288/3659/5580/84868/3162/9231/942/10859/3620/8651/4067/56940/84959/7305/6375/654346/10457/634/10019/284194/8993/2896/10461/1845/114770/259307/284021/2615/64844/6441/30009/201633/239/149041/9655/3149/27242/11314/9306/51043/4092/558/4332/5771
GO:0022604	GO:0022604	regulation of cell morphogenesis	228	0.305598062939699	1.66964393892663	5.01614348199397e-05	0.00168629029599911	0.00134148029945129	2241	tags=33%, list=18%, signal=28%	80005/23580/4739/1523/57464/5921/2268/11078/3055/91663/58480/54764/1436/9202/6281/50618/84879/151835/6714/10458/57580/301/9948/10109/26259/192670/114793/28988/4352/64218/5879/374872/1729/116985/6239/23654/960/10602/22836/387/1785/388/23129/4076/10562/253725/1946/1793/5028/2316/1902/23268/3987/23136/2048/5362/121512/93663/3689/4478/389/84628/55920/6348/30011/5591/4651/9043/2059/2242/10154/391/752/…
GO:0002761	GO:0002761	regulation of myeloid leukocyte differentiation	80	0.410952501924821	1.89377831446516	5.22786706140706e-05	0.00173111447033385	0.00137713889687777	2947	tags=51%, list=24%, signal=39%	861/9770/3635/3565/9935/7071/2353/4286/1435/4853/10221/1230/4057/7130/7040/1385/5914/7124/3059/8737/10859/7098/6348/4067/84959/7305/133522/634/2242/7099/3665/6886/7189/7030/5295/161882/4763/3458/54997/55294/56998
GO:0030004	GO:0030004	cellular monovalent inorganic cation homeostasis	78	0.417421052113815	1.92161798716983	5.26298522300925e-05	0.00173185107494648	0.0013777248817338	3240	tags=54%, list=26%, signal=40%	9777/6546/25932/535/6548/4097/23315/23557/9114/55647/6556/10159/3759/9498/80231/285195/6521/478/54982/65082/653519/483/6507/120892/5594/5538/356/8671/2896/10312/23312/154881/23327/144811/54734/64699/8992/56833/7879/6553/65010/84317
GO:0050730	GO:0050730	regulation of peptidyl-tyrosine phosphorylation	167	0.337699558927329	1.77732693508601	5.61321943925355e-05	0.00183562735078695	0.00146028114735468	2997	tags=40%, list=24%, signal=30%	5621/133396/64092/4739/64581/2209/51378/1436/5912/3565/3600/80310/6714/5795/6868/948/56034/3082/5336/10188/5580/960/6850/7040/5770/79705/79643/7124/1946/64127/7006/5515/3059/7039/3689/351/654/8651/3606/4067/56940/5175/7251/3717/10019/3678/2069/25/409/6352/5663/2074/3690/57732/8767/11009/353514/51738/58533/23529/3458/55294/8829/57826/5008/9655
GO:0090308	GO:0090308	regulation of DNA methylation-dependent heterochromatin assembly	15	-0.721069783581379	-2.09969188467326	5.78941712273587e-05	0.00188156056488916	0.00149682200983535	1547	tags=53%, list=13%, signal=47%	1786/57343/84456/80312/80063/22880/90378/55196
GO:0045089	GO:0045089	positive regulation of innate immune response	114	0.370039503697073	1.84458403201311	6.30602629399846e-05	0.00203688518023938	0.00162038609130254	2398	tags=38%, list=20%, signal=31%	101/117157/64581/55122/29110/3055/58484/2219/55269/8780/64170/6688/6714/5336/6850/84868/11027/2358/80231/64127/121260/5817/23705/4067/7305/5591/51311/81030/2033/7099/3916/115362/10614/10666/3093/2069/3665/6352/1387/3824/912/7189/3428
GO:0002695	GO:0002695	negative regulation of leukocyte activation	145	0.340336172828432	1.76485929647435	6.53210139609078e-05	0.00209704352746451	0.00166824335398236	3384	tags=43%, list=28%, signal=32%	861/5621/133396/146722/64092/64115/3635/3958/2268/5585/3142/1511/3565/7805/2064/671/6693/5573/6688/8530/301/6385/23208/10288/3659/84868/3162/9231/942/10859/3620/8651/4067/56940/7305/6375/654346/10457/634/284194/8993/2896/10461/1845/114770/259307/284021/2615/64844/6441/30009/201633/149041/9655/3149/27242/11314/9306/51043/4092/558/4332/5771
GO:0050731	GO:0050731	positive regulation of peptidyl-tyrosine phosphorylation	118	0.362101846691438	1.82058058805628	6.89796184556435e-05	0.00220107691617553	0.00175100415843704	2955	tags=41%, list=24%, signal=31%	5621/133396/4739/64581/2209/51378/1436/3565/3600/6714/5795/6868/948/3082/5336/10188/960/6850/7040/5770/79705/7124/1946/64127/7006/3059/7039/654/3606/4067/5175/3717/3678/2069/25/409/6352/2074/3690/8767/11009/353514/51738/23529/3458/55294/8829/5008
GO:1901653	GO:1901653	cellular response to peptide	238	0.297301642194331	1.63804592672889	7.22049536382301e-05	0.00229011494521254	0.00182183583085934	3333	tags=41%, list=27%, signal=30%	5621/3383/8462/2309/8835/54741/9518/5315/10890/4218/2203/2771/55625/1545/6715/5791/5447/6548/6714/10458/57761/57105/81565/948/7297/3553/4149/2885/7431/11031/376497/6653/3643/7532/5580/2358/3397/10768/5770/5170/7124/64127/29988/2048/27131/351/8850/6093/773/8651/7249/478/4131/51094/4067/5591/634/4023/3717/23641/8412/201475/2549/7099/4035/55022/5663/23433/1393/8767/10333/57085/6774/5829/23191/79746/…
GO:0002444	GO:0002444	myeloid leukocyte mediated immunity	90	0.397152035275224	1.89039337207425	7.35033090781359e-05	0.00231733486405021	0.00184348986335899	2054	tags=38%, list=17%, signal=32%	3684/6813/2268/84106/54210/2209/1511/3565/7462/57126/566/64170/6688/9948/6868/2214/6850/9846/5724/3162/5170/148022/5294/10417/3689/30817/6348/4067/7305/1991/1524/2242/718/136
GO:0003012	GO:0003012	muscle system process	232	0.298479662962301	1.64444240566558	7.56038895090985e-05	0.00236937189443693	0.00188488644333774	3334	tags=42%, list=27%, signal=31%	80005/2309/8398/156/3753/6546/4000/805/10611/3600/246329/10008/9446/6548/26509/1025/4878/4090/2023/5566/5023/4607/6641/7402/4638/3553/5530/9826/3281/23125/7170/5606/3759/5465/387/5724/783/3162/219931/4851/7133/7124/444/488/5028/800/2316/5743/5294/6093/5025/6717/497189/55959/1145/29766/8996/126306/3363/1241/136/84193/776/59341/9732/7168/23327/29767/100/11214/1837/2017/3784/7136/7140/51738/54795/21…
GO:0030100	GO:0030100	regulation of endocytosis	142	0.342979005915647	1.76887885659285	7.71575637323525e-05	0.00238961513559315	0.00190099037827264	2545	tags=39%, list=21%, signal=31%	1191/85439/3958/1861/3565/375/55681/57126/10211/3092/967/929/6714/5054/5878/196527/9779/948/23208/20/5530/5336/11031/5879/79772/302/11252/382/3643/10188/154664/6850/1785/5770/4983/10859/6093/7249/408/8301/7251/718/338692/120892/4035/5538/25/409/3690/4043/8867/23327/51160/1175/54806
GO:0043065	GO:0043065	positive regulation of apoptotic process	370	0.263286974509514	1.52579254092405	7.68273947895835e-05	0.00238961513559315	0.00190099037827264	2301	tags=29%, list=19%, signal=24%	101/1509/8738/5621/1191/824/5414/3486/8462/467/29948/9770/3635/5159/7052/2309/6279/3684/4217/133/58484/23612/65264/4616/5027/805/8743/1545/9693/54507/6548/706/8061/6714/56259/6280/301/1848/51330/1512/196527/4853/4923/4055/84034/3064/26524/1612/5580/387/5366/1785/23097/3301/3162/4318/388/4851/10533/338442/7133/7124/7057/6477/8795/4170/10550/138151/6498/3482/5743/842/355/11218/162989/7262/8737/1085…
GO:0089718	GO:0089718	amino acid import across plasma membrane	23	0.633583395230345	2.12971266813483	8.05367097563126e-05	0.0024652661445755	0.00196117238751755	2251	tags=57%, list=18%, signal=46%	6533/8140/206358/6583/124935/4923/7124/10550/8864/6507/3688/5663/6509
GO:0071900	GO:0071900	regulation of protein serine/threonine kinase activity	272	0.286150515328994	1.604695293942	8.04069648865483e-05	0.0024652661445755	0.00196117238751755	2653	tags=33%, list=22%, signal=27%	101/54757/1050/5159/6283/4217/8844/23533/6546/5027/8312/8536/51422/805/1436/2180/2064/9693/3156/1026/5573/5604/60/80310/6714/57214/3654/5795/57761/4878/9555/11140/6868/205428/56034/10221/3553/1030/3064/26524/376497/6653/3643/4057/5580/6850/387/3301/9802/7040/5770/51347/7124/7057/151195/146850/64127/5515/5294/7039/8850/5570/4067/219771/7855/11221/1991/8826/5576/7251/10019/7099/120892/10614/25/5701…
GO:0045670	GO:0045670	regulation of osteoclast differentiation	45	0.509673759861152	2.06260256424631	8.21340787511883e-05	0.00249962962210986	0.00198850927502877	2881	tags=60%, list=23%, signal=46%	9770/3635/3565/9935/7071/2353/4286/1435/4853/1230/4057/7130/1385/7124/10859/7098/6348/84959/7305/133522/7099/7189/7030/5295/4763/3458/55294
GO:0002833	GO:0002833	positive regulation of response to biotic stimulus	140	0.345465349307404	1.78691217561796	8.35345701437837e-05	0.00252764087245415	0.00201079282880893	2398	tags=36%, list=20%, signal=29%	101/117157/64581/55122/29110/3055/58484/2219/55269/8780/64170/6688/6714/5336/9450/9958/84034/6850/84868/11027/2358/80231/64127/121260/5817/654/23705/4067/7305/5591/51311/81030/8638/2033/7099/3916/115362/10614/10666/3093/2069/3665/6352/388325/2896/1387/3824/912/7189/3428
GO:0043090	GO:0043090	amino acid import	29	0.573994291040303	2.07859059049838	8.56909525373767e-05	0.00255619103484783	0.00203350509874734	2251	tags=52%, list=18%, signal=42%	6533/8140/206358/6539/6583/124935/4923/7124/10550/8864/81855/6507/3688/5663/6509
GO:0098739	GO:0098739	import across plasma membrane	100	0.383169606425997	1.86350965195488	8.59346273823487e-05	0.00255619103484783	0.00203350509874734	2360	tags=37%, list=19%, signal=30%	5621/6533/6546/2180/8140/206358/7779/6583/51296/6548/124935/5023/3772/948/4923/2350/376497/3759/285195/7124/7057/10550/121260/8864/773/478/6515/483/6507/3688/776/5663/123041/6509/51703/59341/3758
GO:0045936	GO:0045936	negative regulation of phosphate metabolic process	312	0.270269276569963	1.53401981792673	8.51692725969669e-05	0.00255619103484783	0.00203350509874734	2625	tags=33%, list=21%, signal=26%	5621/3486/64092/9770/200734/1050/3958/91662/5585/91663/1981/4616/84919/6546/2022/51422/805/79899/2203/2771/7453/978/3156/1026/5573/64793/2029/5795/57761/4878/9647/1848/9555/3082/10221/3553/116496/20/1030/26524/376497/6653/23645/221908/7532/5580/5465/3301/7040/5770/5170/79705/79643/7124/2280/2048/5515/6521/8850/6093/5570/90007/8651/7249/4067/56940/84959/5591/135228/11221/9043/8826/5576/54541/7251/…
GO:0032412	GO:0032412	regulation of ion transmembrane transporter activity	141	0.345784892008674	1.78728607057607	8.77390290071749e-05	0.00259520217821784	0.00206453930466912	3166	tags=44%, list=26%, signal=33%	5621/8398/2631/3753/805/2859/79026/246329/10008/9446/6548/4878/57520/5566/3460/10105/7402/53826/4923/5336/81671/3064/9943/1612/5724/1785/783/10768/4318/2280/2048/351/8737/57620/6717/85358/483/2745/3688/84502/126306/4697/776/1393/27347/5031/84334/23327/65018/29979/3784/81/1520/6236/3458/54997/7871/51185/7533/10063/9472/65125
GO:0032731	GO:0032731	positive regulation of interleukin-1 beta production	48	0.486142979303421	2.01412118440618	9.00271212199909e-05	0.00264800443141482	0.00210654463589735	3637	tags=71%, list=30%, signal=50%	3098/64581/91662/58484/5027/114548/566/948/11027/5004/7124/4210/64127/351/6348/7305/7855/51311/4023/3717/7099/115362/8767/10333/3428/6774/353514/3458/841/149628/22861/4332/4615/3965
GO:0006213	GO:0006213	pyrimidine nucleoside metabolic process	18	0.66863327157122	2.13756950161401	0.000100280814674494	0.00288512835661863	0.00229518183255571	1905	tags=56%, list=16%, signal=47%	200315/1890/2079/978/9582/7084/7378/200316/1806/60489
GO:0002700	GO:0002700	regulation of production of molecular mediator of immune response	131	0.344686069070463	1.74879987964312	9.97975478593333e-05	0.00288512835661863	0.00229518183255571	2836	tags=36%, list=23%, signal=28%	9474/163486/3098/64581/5585/7037/3554/3565/7805/114548/8140/51744/948/3553/5336/3162/7040/1604/7133/7124/148022/64127/942/2048/121260/54440/10459/10417/10859/1178/7098/3606/7009/7855/6375/7099/10666/8741/7293/388325/7189/144811/54795/30009/23529/6778/8013
GO:0031667	GO:0031667	response to nutrient levels	287	0.277965519887538	1.557391603355	9.90949311192213e-05	0.00288512835661863	0.00229518183255571	1957	tags=26%, list=16%, signal=22%	9474/27102/467/10634/7706/2309/7538/80315/4217/133/7037/2/7942/9518/1981/6546/23710/51422/2180/7071/2771/2876/3600/1545/84879/1026/6715/4330/5447/706/2029/6714/8408/9779/643246/4149/6256/1030/2752/440275/847/9681/2350/6653/26608/8942/5292/5465/5366/7378/8428/3162/8897/58528/10533/5914/7124/6652/4353/8932/5289/64127/1312/5743/355/9891/249/4131/4255/7421/51100/22856/4023/2242
GO:0060284	GO:0060284	regulation of cell development	310	0.274053029681939	1.55518818227217	9.95082653750402e-05	0.00288512835661863	0.00229518183255571	2442	tags=32%, list=20%, signal=27%	80005/4739/1523/7052/64855/4747/64581/10512/11078/91663/6911/9921/10501/6281/9693/22891/5604/706/10458/6692/6009/57580/8408/81565/10109/26259/7414/4853/10221/3553/28988/4352/5530/1030/64218/5879/11344/6653/4124/4057/6239/23654/7869/8766/1785/57142/3397/7040/3984/4851/23129/8553/4076/10562/7133/7124/27020/57698/1946/1793/2316/6498/3987/2048/5362/1959/3091/29956/8864/6604/10859/6093/5979/430/4131/5…
GO:0006027	GO:0006027	glycosaminoglycan catabolic process	15	0.694933092222145	2.10430162952431	0.000103127166543171	0.00295089419483583	0.00234749997525902	2453	tags=67%, list=20%, signal=53%	2990/6448/57214/2799/23670/3423/960/7040/8993/114770
GO:0032928	GO:0032928	regulation of superoxide anion generation	19	0.655996700309938	2.10981038153895	0.000107105231176853	0.00304815698457368	0.00242487462220597	3179	tags=74%, list=26%, signal=55%	3684/64581/57126/2771/5580/6850/2358/7040/3689/7305/2773/2950/54/4137
GO:0051258	GO:0051258	protein polymerization	208	0.305763560040694	1.6647068780105	0.000109288380941057	0.00307702313184312	0.00244783826492803	2601	tags=34%, list=21%, signal=27%	23580/26271/10552/8522/4747/5921/11078/3055/27338/7756/91663/830/395/51734/79998/23122/10458/9051/81553/57580/7417/81565/10109/51673/23406/54961/2885/28988/5879/11344/1729/2314/10844/382/6249/1453/5580/10602/387/829/51571/54434/10095/9050/10426/253725/3059/93663/22974/85464/4131/84282/6840/29766/2059/2242/3717/3093/25/7408/59341/57704/23332/80115/29767/3303/23191/65018/2017/7454
GO:0051347	GO:0051347	positive regulation of transferase activity	399	0.25580464691783	1.49927778739862	0.000108943530911421	0.00307702313184312	0.00244783826492803	2653	tags=31%, list=22%, signal=25%	101/5621/1191/9314/54757/9770/4739/5159/6283/11266/4217/2268/27338/2209/23533/51378/5027/8312/8536/143384/51422/805/10451/1436/3565/5618/1116/2180/2064/4683/566/9693/1026/84254/5604/80310/6714/57214/3654/57761/6868/6385/1435/205428/56034/3553/6556/376497/6653/5606/3643/4057/648791/5580/6850/387/2358/9802/7040/5770/51347/5170/140609/7124/7057/8795/151195/1622/1946/146850/64127/942/10728/2048/5515/…
GO:0010563	GO:0010563	negative regulation of phosphorus metabolic process	313	0.269713894001699	1.53105359006574	0.000110794464754214	0.00308641723243883	0.00245531147455873	2625	tags=33%, list=21%, signal=26%	5621/3486/64092/9770/200734/1050/3958/91662/5585/91663/1981/4616/84919/6546/2022/51422/805/79899/2203/2771/7453/978/3156/1026/5573/64793/2029/5795/57761/4878/9647/1848/9555/3082/10221/3553/116496/20/1030/26524/376497/6653/23645/221908/7532/5580/5465/3301/7040/5770/5170/79705/79643/7124/2280/2048/5515/6521/8850/6093/5570/90007/8651/7249/4067/56940/84959/5591/135228/11221/9043/8826/5576/54541/7251/…
GO:0070848	GO:0070848	response to growth factor	419	0.249013806530609	1.47019935354488	0.000110451447835471	0.00308641723243883	0.00245531147455873	3475	tags=40%, list=28%, signal=30%	64388/9314/9839/1783/200734/5159/64855/2309/494470/7538/51341/6272/9518/116844/8312/2022/10653/1915/3565/57178/2064/9693/2353/6715/967/6688/5046/80310/3516/6714/10458/6692/5045/4090/9101/92/5782/301/1848/6868/3082/4853/90417/3553/463/1030/9958/11344/26524/847/28996/6653/382/5606/3643/1453/5465/960/7130/1785/3397/7040/5770/4851/1385/5170/7133/7057/2591/27020/79801/5028/6498/2280/56975/3987/3091/91…
GO:0071396	GO:0071396	cellular response to lipid	379	0.258031628502009	1.50446566790995	0.000115619110324837	0.00320386639926457	0.0025487448198478	2312	tags=29%, list=19%, signal=25%	1191/824/9612/2309/7538/51341/5585/3055/22904/1511/114881/57178/114548/3600/1545/4257/671/6715/4330/706/6688/929/6714/3654/2919/5054/9101/820/301/116151/948/11057/10221/3553/10288/5336/6256/7431/9450/11344/10498/5197/1053/5606/5292/4057/5465/6850/84868/387/9516/5724/23097/11027/2230/7040/949/196/1385/1604/7475/7133/5914/7124/7584/1946/148022/64127/8031/942/1669/10728/2048/4864/842/10417/4478/8464…
GO:2000377	GO:2000377	regulation of reactive oxygen species metabolic process	103	0.373706260671427	1.82511591592321	0.000122166904311098	0.00336758508480592	0.00267898656519074	3366	tags=50%, list=27%, signal=37%	9474/5159/2309/3684/83875/64581/57126/2771/1545/1026/706/948/5873/2885/5336/5879/3099/5580/5465/6850/387/2358/7040/7124/7057/240/3091/3689/8737/7305/6571/2773/7099/55022/2950/10333/84334/10901/5547/65018/4317/4780/54/2539/11315/55486/8837/4137/2643/2534/22933/10229
GO:0051928	GO:0051928	positive regulation of calcium ion transport	71	0.422123222829915	1.90919756167482	0.000126306170770957	0.00346355202660984	0.00275533033715811	2328	tags=44%, list=19%, signal=36%	5159/3958/2631/5027/805/246329/9446/6548/706/57214/5023/4638/4923/5336/81671/1230/3064/783/11027/5170/57620/5025/6717/6348/825/6375/25/776/409/6352/5031
GO:0001818	GO:0001818	negative regulation of cytokine production	212	0.299112114954178	1.63463526098567	0.000130598926844956	0.0035627116571953	0.00283421396190935	3042	tags=37%, list=25%, signal=28%	5621/9314/64115/3635/9173/7538/91662/602/50856/3565/7805/114548/5552/671/706/5045/5966/301/3082/23208/5879/6556/4057/5465/84868/3162/7040/113/5914/5004/7124/7057/27020/4210/1240/64127/2048/945/27202/10859/3620/5495/307/408/7305/51311/6375/1991/654346/10457/1524/634/284194/7099/409/8993/2950/10333/10461/440068/114770/114899/353514/2615/4317/51738/6441/30009/161882/7850/1969/3458/199713/54/201633/9…
GO:0034767	GO:0034767	positive regulation of ion transmembrane transport	91	0.385247634686252	1.82216444709336	0.000137874651499124	0.00373359284980286	0.00297015363610048	3166	tags=54%, list=26%, signal=40%	2631/3753/5027/805/246329/9446/6548/57214/4878/5023/3460/196527/4923/5336/81671/3064/3759/5724/1785/783/5170/2316/2048/57620/6717/85358/825/6375/483/2745/3688/4697/25/5663/27347/5031/84334/65018/3779/3784/2149/81/1520/3458/54997/2539/10063/9472/65125
GO:0051046	GO:0051046	regulation of secretion	365	0.25571284836167	1.47676248290467	0.000138281216659365	0.00373359284980286	0.00297015363610048	2703	tags=33%, list=22%, signal=27%	101/9474/5414/6279/8398/3684/6813/2268/10307/84106/10890/156/5027/90550/3565/9536/4218/57126/2771/7779/3156/64215/23122/6688/2029/23557/301/5023/6385/80223/554/23208/4923/3553/5873/9525/5874/5530/2752/415116/79772/382/2912/6850/9498/9846/5724/783/3162/7040/219931/4851/1385/2746/5170/338442/7133/7124/10972/9501/488/1946/5028/5289/240/27131/945/55737/3091/8864/3689/30817/654/10859/5025/79971/5321/9…
GO:0035821	GO:0035821	modulation of process of another organism	13	0.730263010900865	2.11388390064774	0.000143648114806659	0.00382735146671889	0.0030447406379916	1678	tags=62%, list=14%, signal=53%	64581/5027/6280/4057/6850/6590/1669/219972
GO:0046456	GO:0046456	icosanoid biosynthetic process	30	0.559547383629472	2.04153324575709	0.00014248176793609	0.00382735146671889	0.0030447406379916	2319	tags=53%, list=19%, signal=43%	241/2678/9536/301/4048/3553/6916/6850/240/10728/5743/221955/5321/2681/5742/4258
GO:0030641	GO:0030641	regulation of cellular pH	64	0.426071590952744	1.87808183983196	0.000144661527422044	0.00382735146671889	0.0030447406379916	3240	tags=53%, list=26%, signal=39%	9777/25932/535/6548/4097/23315/23557/9114/55647/6556/10159/9498/80231/285195/6521/54982/65082/653519/120892/5594/5538/356/8671/2896/10312/23312/144811/54734/8992/56833/7879/6553/65010/84317
GO:0006875	GO:0006875	cellular metal ion homeostasis	353	0.257013862525062	1.47950266554198	0.000144344896170651	0.00382735146671889	0.0030447406379916	2363	tags=31%, list=19%, signal=25%	5732/9474/11330/5621/7052/6279/8398/475/2512/133/7037/53373/728/6546/5027/90550/805/375/2859/7779/9446/6548/57214/3709/6280/9114/5566/5023/2906/948/1232/4923/5336/1230/3064/6556/1729/3759/10367/79689/783/2358/3162/219931/1604/2357/5170/2827/523/57217/27020/488/1240/5028/2280/1902/8031/8943/4493/5294/3091/27202/351/654/57620/5025/7504/773/6717/478/2769/6348/7009/2359/4067/84959/825/6375/1991/7421/…
GO:0001909	GO:0001909	leukocyte mediated cytotoxicity	99	0.37138433468205	1.79747646149661	0.000153583164479609	0.00400153804552983	0.00318330981819627	2909	tags=42%, list=24%, signal=33%	3383/3684/6813/54210/2209/5027/1511/566/6688/3799/127544/1512/5873/2214/3002/84868/51571/146850/911/5817/387837/10859/23705/3606/7305/6375/1991/1524/634/55207/3916/10666/1130/409/3824/912/4818/3140/5819/57823/3594/1075
GO:0051092	GO:0051092	positive regulation of NF-kappaB transcription factor activity	119	0.352690839558113	1.77074940960022	0.000154383076794607	0.00400153804552983	0.00318330981819627	3117	tags=43%, list=25%, signal=32%	101/1191/7706/6283/6279/64581/51341/7037/58484/3556/114548/10211/64170/8517/5687/3654/28232/6280/948/1896/4923/3553/5336/847/4057/7124/148022/64127/351/1147/8737/7098/3606/825/1524/2033/92140/7099/8767/10333/7189/6774/3303/10935/8807/5588/81603/8792/11213/79092/8837
GO:0017157	GO:0017157	regulation of exocytosis	139	0.333632589520374	1.72598568669487	0.000154786165767961	0.00400153804552983	0.00318330981819627	2084	tags=33%, list=17%, signal=28%	5414/8398/3684/6813/2268/84106/10890/3565/4218/57126/2771/23122/6688/23557/301/5023/6385/23208/5873/9525/5874/6850/9498/9846/5724/783/3162/219931/4851/5170/9501/488/5028/3689/30817/4067/9545/10079/8027/7251/634/2242/201475/136/3916/120892
GO:0002703	GO:0002703	regulation of leukocyte mediated immunity	195	0.307043018043035	1.64943265901107	0.000155617910026708	0.00400153804552983	0.00318330981819627	2801	tags=37%, list=23%, signal=29%	3383/163486/117157/3684/6813/64581/2268/7037/84106/5027/3554/3565/57126/114548/6688/3553/5336/6850/84868/9846/5724/51571/3162/7040/196/1604/5170/7133/7124/148022/146850/64127/121260/54440/911/5817/10459/3689/30817/387837/10859/1178/7098/23705/3606/4067/56940/7305/7855/6375/1524/634/2242/718/136/7099/3916/10666/8741/409/388325/3824/912/7189/259307/7454/3140/5819/54795/30009/23529/6778/3594
GO:0002440	GO:0002440	production of molecular mediator of immune response	170	0.30929818552181	1.62982388800878	0.000155805374992139	0.00400153804552983	0.00318330981819627	2750	tags=32%, list=22%, signal=25%	9474/163486/3098/64581/5585/7037/54210/3554/3565/7805/114548/4683/8140/51744/56259/948/3553/5336/3162/7040/1604/7133/7124/25939/148022/64127/942/2048/121260/54440/10459/10417/10859/1178/7098/3606/7009/5591/7855/6375/1991/3108/7099/10666/8741/7293/388325/7189/78996/144811/54795/30009/7518/23529/6778
GO:0002521	GO:0002521	leukocyte differentiation	426	0.249360420070925	1.47129349659275	0.000152494352024034	0.00400153804552983	0.00318330981819627	3017	tags=38%, list=25%, signal=30%	101/55509/222487/9474/861/133396/27102/9770/64115/3635/2175/1050/2309/51341/4783/7037/22904/602/57089/3142/1436/150372/3565/9935/57178/7071/114548/2064/1316/3600/2353/6693/9580/6688/3516/6714/5795/4286/57580/29887/301/6868/1435/23210/4853/10221/3553/10288/5336/1230/64218/4055/1053/302/3659/26253/4057/25979/6850/387/7130/9846/28962/1794/2207/7040/4318/1385/11143/79705/5914/8563/7124/54790/5087/246…
GO:0043086	GO:0043086	negative regulation of catalytic activity	493	0.235707870012451	1.40903434340092	0.000157273578696863	0.00401963782446109	0.00319770858270219	2625	tags=30%, list=21%, signal=25%	6195/5621/9314/55924/200734/26271/1050/7538/3958/5585/2/6272/65264/4616/6546/51422/10653/2717/2771/7453/6695/2876/3156/1026/5573/5447/64793/5265/2029/6714/6692/5045/5795/5054/57761/29085/8530/4878/9647/301/9555/3082/831/1471/10221/8639/3553/5055/1030/334/5806/26524/302/7076/6653/23645/4057/221908/7532/10188/5580/2912/960/6590/221692/3301/7077/4318/4946/5770/3984/4851/51347/5170/5271/79643/7124/70…
GO:0002687	GO:0002687	positive regulation of leukocyte migration	97	0.370359594222926	1.78070072384132	0.000159399128245124	0.00403681999183208	0.00321137736742137	2769	tags=41%, list=23%, signal=32%	101/3383/81704/3958/728/90550/3554/1436/3565/6693/6688/80310/5054/83692/6868/196527/1435/1230/5879/9943/387/5724/2358/7124/7057/1240/351/5025/6348/6375/1524/5594/6352/27347/59341/7941/102/64805/6846/3576
GO:0006816	GO:0006816	calcium ion transport	255	0.281951105662939	1.56700313604652	0.000159479308319292	0.00403681999183208	0.00321137736742137	2363	tags=33%, list=19%, signal=27%	9474/5621/117144/5159/8398/3958/2631/53373/6546/5027/90550/805/2771/2859/59285/7779/79026/246329/9446/6548/706/57214/3709/4878/5566/5023/2906/196527/4638/4923/5530/10288/5336/81671/1230/3064/302/93589/1729/10367/387/783/11027/5957/219931/5170/488/2280/10267/5743/945/5294/10859/57620/5025/773/6717/6348/7009/4067/84959/825/6375/7421/8996/84502/126306/9254/23413/64072/25/776/409/10800/6352/356/5663/…
GO:0034764	GO:0034764	positive regulation of transmembrane transport	124	0.351456575830434	1.78214489911532	0.000162340400785834	0.00408957995281061	0.00325334905427769	3357	tags=52%, list=27%, signal=38%	51582/2631/3753/5027/805/2180/246329/9446/6548/57214/4878/5023/3460/196527/4923/5336/81671/3064/3643/3759/5724/1785/783/5170/2316/2048/8218/57620/6717/85358/825/6375/483/2745/3688/718/4697/25/5663/23433/51703/27347/5031/84334/65018/3779/3784/2149/11132/4780/5295/8013/81/1520/3458/54997/2539/4205/10063/9472/65125/65010/207/9002/1389
GO:0010889	GO:0010889	regulation of sequestering of triglyceride	10	0.79221452019823	2.1200403212294	0.000164726785920153	0.00412993584699813	0.00328545303847764	1946	tags=60%, list=16%, signal=51%	114885/51099/10226/123/5465/4023
GO:1905952	GO:1905952	regulation of lipid localization	96	0.369075065870088	1.77151520644899	0.000169971067781702	0.00424122119369981	0.00337398293192014	2269	tags=38%, list=18%, signal=31%	8398/114885/51099/5027/9536/2180/10226/706/5045/123/948/4923/3553/20/302/5580/154664/5465/6850/55754/949/7124/7057/1622/654/5025/5321/7110/4023/1408/718/4035/356/56729/3690/51703
GO:0045453	GO:0045453	bone resorption	42	0.504059933629716	2.00737460552406	0.000173826141168304	0.0042874904720336	0.00341079114074508	3030	tags=55%, list=25%, signal=41%	101/3635/7037/5027/1436/6714/29887/6850/1513/79705/84959/9545/133522/3690/10312/7189/284266/2131/4763/54/338773/8792/7879
GO:0006801	GO:0006801	superoxide metabolic process	50	0.465831875272393	1.93573490694934	0.000172750333671972	0.0042874904720336	0.00341079114074508	3320	tags=58%, list=27%, signal=42%	4688/3684/64581/57126/2771/51167/57580/948/285590/5580/6850/2358/7040/654816/4353/4689/3689/7305/2773/2950/4780/54/9644/239/654817/1536/4137/2643/653361
GO:0007169	GO:0007169	transmembrane receptor protein tyrosine kinase signaling pathway	385	0.249487601402322	1.46023202927422	0.000174268368663854	0.0042874904720336	0.00341079114074508	3393	tags=41%, list=28%, signal=30%	133396/79628/3486/9770/4739/5159/64855/8835/54741/5921/2268/3055/6272/9518/7867/51378/1436/5618/2771/2064/9693/3092/967/5791/23294/80310/3516/6714/10458/5795/5782/81565/6868/1435/56034/7297/3082/3553/2885/8997/5879/6653/92799/3643/64283/10188/5580/6850/9846/57142/7040/4318/5770/5170/79643/7057/2591/27020/79801/1946/2675/56975/29988/3482/2048/27131/3091/7039/115727/5979/8651/7249/51094/4067/79930/…
GO:0002931	GO:0002931	response to ischemia	35	0.521202680875022	1.99045902903228	0.000175219943276131	0.00429085116906432	0.00341346464771469	2576	tags=49%, list=21%, signal=38%	80315/4217/5027/1436/10105/1435/3099/5606/1827/56666/842/8864/5025/8996/1524/55328/65018
GO:0099536	GO:0099536	synaptic signaling	379	0.254960535555309	1.48655951459033	0.000177298579340431	0.00432165287142302	0.00343796806625525	3333	tags=40%, list=27%, signal=30%	6195/5621/29/23095/1488/6533/8398/6813/8676/156/5027/1861/3556/9921/4218/375/2771/10211/5552/7779/9693/246329/4061/6714/10458/3799/9101/23557/5566/5023/2906/64854/5376/23208/747/4923/3553/51304/5530/10288/2752/440275/1759/79772/11252/1132/9379/7532/23385/2912/57537/9498/8292/3836/783/10769/5914/7124/27020/488/5028/80331/2030/2782/2048/5743/1959/4983/351/23096/5025/4884/22895/23228/84628/773/22195…
GO:0031348	GO:0031348	negative regulation of defense response	174	0.301221550896902	1.5874779384063	0.000179858581419972	0.00436384991325417	0.00347153672311458	2525	tags=32%, list=21%, signal=26%	9474/9314/7538/2268/91662/3055/2/3565/8780/114548/2876/284207/89790/6714/5045/8530/3082/23208/9958/26007/5580/5465/6850/84868/7130/2358/10769/7133/25939/4210/253943/240/64127/55737/387837/10859/5495/4067/11221/1991/634/409/8993/51441/2896/79651/5598/55646/2950/5682/103/3824/3428/5654/114899/100
GO:0097529	GO:0097529	myeloid leukocyte migration	145	0.32475286694125	1.68404995424008	0.000181320193566927	0.00437913219784343	0.00348369411010527	2187	tags=38%, list=18%, signal=32%	101/6283/6279/1441/3958/54210/728/90550/3554/10451/1436/1511/3565/57126/566/6688/80310/2919/5054/83692/57580/6280/301/9948/196527/1435/3553/1230/5879/5197/6850/7130/100130520/2207/2358/7057/1240/64127/5294/4354/3689/27202/30817/5025/6348/4067/6375/3680/120425/5175/1524/5594/5657/391/6352
GO:0002694	GO:0002694	regulation of leukocyte activation	432	0.243509079619059	1.43833209513189	0.000189380155501261	0.00455290647814675	0.0036219352979549	3388	tags=40%, list=28%, signal=30%	101/861/5621/133396/146722/64092/64115/3635/81704/2175/9173/1050/2309/3684/6813/64581/3958/2268/5585/7037/84106/10451/3142/1511/150372/3565/7805/57178/57126/114548/2064/3600/671/1026/6693/5573/9580/6688/6714/8530/9473/301/6385/7297/23208/3553/4352/10288/1326/2214/3659/6850/84868/387/9846/5724/51571/3162/7040/196/1604/5170/7133/5914/7124/7057/246778/148022/146850/64127/9231/942/8943/2048/121260/54…
GO:0002720	GO:0002720	positive regulation of cytokine production involved in immune response	60	0.437505127645566	1.91705311379016	0.000191412256089692	0.00457530583441626	0.00363975446896432	2836	tags=45%, list=23%, signal=35%	163486/3098/64581/3554/3565/7805/114548/8140/948/3553/5336/1604/148022/64127/54440/10417/10859/3606/7855/6375/7099/10666/388325/7189/144811/30009/8013
GO:1990266	GO:1990266	neutrophil migration	82	0.383777531623825	1.77525259081917	0.000192049874531053	0.00457530583441626	0.00363975446896432	2187	tags=44%, list=18%, signal=36%	101/6283/6279/1441/3958/54210/728/90550/3554/10451/57126/2919/83692/57580/6280/9948/3553/5879/5197/6850/7130/100130520/2207/64127/5294/4354/3689/27202/6348/6375/3680/120425/5175/5657/391/6352
GO:0034446	GO:0034446	substrate adhesion-dependent cell spreading	80	0.393982886166257	1.81557781640796	0.000193945738740756	0.00459965907418954	0.00365912799644128	2938	tags=48%, list=24%, signal=36%	80005/4739/11078/91663/6281/6714/3914/57580/10109/23380/5879/6239/387/1785/10562/253725/1946/1793/2316/3987/84628/55920/1955/25/23603/3913/3690/10461/64098/5829/5861/9341/1601/5295/79778/81/8829/29780
GO:0006914	GO:0006914	autophagy	440	0.247343803390381	1.46071693419638	0.000197248199792284	0.00463621326743917	0.00368820764555215	3417	tags=38%, list=28%, signal=28%	9474/1191/5768/84148/53917/1213/2309/6279/5660/29110/9895/7942/53373/1981/23710/1915/535/3565/81846/114881/4218/55201/8517/10241/706/23001/3587/6714/57761/6009/54472/8408/6280/137886/23557/9114/5566/11140/89849/9779/643246/3082/23208/9525/81671/3064/64422/9681/55332/3099/55254/1612/83734/9517/1513/3162/8897/219931/10769/11011/58528/10533/285180/79643/523/51322/4170/141/4210/488/284417/9554/5289/1…
GO:0061919	GO:0061919	process utilizing autophagic mechanism	440	0.247343803390381	1.46071693419638	0.000197248199792284	0.00463621326743917	0.00368820764555215	3417	tags=38%, list=28%, signal=28%	9474/1191/5768/84148/53917/1213/2309/6279/5660/29110/9895/7942/53373/1981/23710/1915/535/3565/81846/114881/4218/55201/8517/10241/706/23001/3587/6714/57761/6009/54472/8408/6280/137886/23557/9114/5566/11140/89849/9779/643246/3082/23208/9525/81671/3064/64422/9681/55332/3099/55254/1612/83734/9517/1513/3162/8897/219931/10769/11011/58528/10533/285180/79643/523/51322/4170/141/4210/488/284417/9554/5289/1…
GO:0001933	GO:0001933	negative regulation of protein phosphorylation	240	0.28149466482055	1.55808023503578	0.000198778964852545	0.00465142777754955	0.00370031111648316	2445	tags=32%, list=20%, signal=26%	5621/3486/64092/9770/200734/1050/91662/5585/91663/1981/4616/84919/6546/2022/51422/805/79899/7453/3156/1026/5573/64793/5795/57761/4878/9647/1848/9555/3082/10221/3553/116496/1030/26524/6653/7532/5580/3301/7040/5770/5170/79705/79643/2048/5515/8850/5570/8651/7249/4067/56940/84959/5591/135228/11221/9043/5576/54541/7251/634/10019/120892/10614/4035/25/4298/409/23603/55022/5663/57732/5728/2950/103/1845/5…
GO:0070169	GO:0070169	positive regulation of biomineral tissue development	31	0.540055228736439	1.98892435766228	0.000199961243299478	0.00465838914146794	0.00370584903161912	1697	tags=42%, list=14%, signal=36%	26271/6546/5027/92/196527/55603/4057/7040/7475/240/56975/654/2201
GO:0045671	GO:0045671	negative regulation of osteoclast differentiation	22	0.615403590344251	2.08483785664866	0.000201552031049913	0.00467476406818411	0.00371887563898727	2881	tags=59%, list=23%, signal=45%	3635/3565/9935/4057/7130/10859/7098/6348/84959/7099/5295/4763/55294
GO:0001659	GO:0001659	temperature homeostasis	121	0.345281618542683	1.73046978589097	0.000225539895202981	0.00520819100106883	0.00414322826875651	2776	tags=40%, list=23%, signal=32%	26027/3565/9536/5618/2180/2876/3600/3516/6009/6868/948/58488/56034/4923/3553/376497/25979/7090/6850/23135/3397/11096/4851/2827/7124/1240/5743/8864/23228/3606/249/51094/1778/133522/3717/7099/8841/9658/1376/9927/6774/153/4883/7030/2778/51738/6778/216/79071
GO:2000403	GO:2000403	positive regulation of lymphocyte migration	26	0.569384257561639	1.9863205134376	0.00023232774944941	0.00529433446366329	0.00421175725114534	3388	tags=62%, list=28%, signal=45%	101/81704/6693/83692/6868/9943/387/351/6348/6375/6352/27347/102/6846/65125/8740
GO:0150116	GO:0150116	regulation of cell-substrate junction organization	52	0.453303460282738	1.90782379427674	0.000233292610744517	0.00529433446366329	0.00421175725114534	2983	tags=58%, list=24%, signal=44%	9922/395/6281/23122/6548/6714/5795/9647/6385/7414/5879/382/387/7057/1946/3987/6093/55920/56940/94/25/23603/5728/9448/1845/23332/10982/5295/8829/1613
GO:0043405	GO:0043405	regulation of MAP kinase activity	126	0.33865515865603	1.70798955511816	0.000231514375751877	0.00529433446366329	0.00421175725114534	3295	tags=48%, list=27%, signal=35%	101/5159/6283/4217/8844/23533/5027/8312/2064/3156/80310/6714/3654/5795/57761/4878/56034/10221/3553/6653/3643/5580/6850/3301/7040/5770/51347/7124/7057/146850/64127/5294/7039/4067/7855/11221/1991/7251/10019/7099/120892/5663/8754/2950/10333/221472/7189/10253/11214/10961/4763/8792/1849/11213/5058/9479/23328/11314/23636/9175
GO:0071674	GO:0071674	mononuclear cell migration	132	0.333219721746459	1.68984138181969	0.00023265514741522	0.00529433446366329	0.00421175725114534	2758	tags=42%, list=22%, signal=33%	101/3383/81704/6283/3958/91662/728/1436/1511/3565/6693/64005/6688/80310/5054/83692/301/6868/196527/1435/1230/9943/6793/387/2358/124976/148823/7124/7057/1240/240/58191/5294/4478/351/5979/6348/4067/6375/120425/5175/1524/2059/11240/5594/6352/27347/59341/3579/80270/7941/2131/102/54795/30009/6846
GO:0002347	GO:0002347	response to tumor cell	32	0.543124401865734	2.03073812755322	0.0002373866103501	0.0053222437182918	0.00423395966513382	2629	tags=53%, list=21%, signal=42%	9314/805/7805/6688/4853/1612/84868/196/4851/5817/51225/634/10666/259307/4818/3140/5819
GO:0030225	GO:0030225	macrophage differentiation	36	0.51882074219977	1.99057053349249	0.000236554977004853	0.0053222437182918	0.00423395966513382	1837	tags=42%, list=15%, signal=36%	133396/27102/1050/1436/3600/6688/1435/10221/1053/7040/4318/3059/351/8737/139716
GO:0002822	GO:0002822	regulation of adaptive immune response based on somatic recombination of immune receptors built from immunoglobulin superfamily domains	144	0.331707487764773	1.71781784513452	0.000239388769308575	0.0053222437182918	0.00423395966513382	3003	tags=41%, list=24%, signal=31%	163486/9173/64581/5585/7037/5027/3554/3142/3565/114548/64170/301/3553/6556/84868/51571/7040/196/1604/7133/7124/246778/64127/2048/121260/54440/911/5817/10459/10859/1178/5321/3606/56940/7855/6375/634/718/10666/8741/8767/3824/912/7189/10673/100/259307/7454/3140/5819/54795/30009/23529/6778/3594/5588/149041/9655/7784
GO:0000302	GO:0000302	response to reactive oxygen species	149	0.315973748985804	1.64043234393839	0.000238752097049776	0.0053222437182918	0.00423395966513382	3335	tags=40%, list=27%, signal=30%	824/5159/2309/4217/84919/6546/2876/1545/2353/80310/8061/6714/301/10105/948/3082/10587/847/5580/23135/8428/3162/4318/388/4353/3091/1147/8737/51526/133522/5151/120892/10645/5594/25/11179/8754/2074/5598/2950/84334/7168/5829/65018/10935/51314/5798/4780/6778/8013/3725/10068/11315/9978/4137/2643/2534/207/653361/558
GO:0002263	GO:0002263	cell activation involved in immune response	230	0.288035009234186	1.58263590905579	0.000239576782760714	0.0053222437182918	0.00423395966513382	2869	tags=37%, list=23%, signal=29%	3383/117157/3684/6813/64581/3958/2268/7037/22904/602/84106/57089/3142/3565/7462/57126/114548/4683/6693/51744/6688/301/4853/5873/5336/440275/64218/6556/26253/6850/84868/9846/1794/5724/2207/11027/3162/7040/5170/5914/246778/148022/942/121260/911/5294/10459/3689/30817/351/10859/23228/3606/6348/4067/7305/54518/1524/634/2242/136/7099/3916/4035/8741/25/8993/5663/3956/2896/8767/139818/6774/114770/100/284…
GO:0007015	GO:0007015	actin filament organization	312	0.261971572723068	1.48692292883165	0.000241718281295509	0.00534725525639014	0.00425385688312618	2601	tags=33%, list=21%, signal=27%	23580/4739/10634/10552/8522/9645/5921/11078/4647/3055/91663/830/90550/395/375/51734/6281/3092/64005/23122/6548/6714/10458/9051/81553/9647/57580/9948/10109/23406/6385/29999/54961/2885/28988/5879/11344/1729/2314/7170/116985/382/4640/5580/10602/22836/387/221692/829/51571/3397/388/3984/54434/10095/9050/10096/253725/57698/800/2316/1902/8500/3059/10459/93663/389/3636/6093/85464/408/30011/85358/283431/6…
GO:0043300	GO:0043300	regulation of leukocyte degranulation	44	0.471794326948612	1.89930345850748	0.00025563992246569	0.00563156565599105	0.00448003193785942	2074	tags=43%, list=17%, signal=36%	3684/6813/2268/84106/3565/57126/6688/6850/9846/5724/3162/5170/3689/30817/4067/634/2242/136/3916
GO:0002702	GO:0002702	positive regulation of production of molecular mediator of immune response	95	0.369633659238047	1.77164717462543	0.000264745466492478	0.00578375469329003	0.00460110159936043	2836	tags=39%, list=23%, signal=30%	163486/3098/64581/7037/3554/3565/7805/114548/8140/51744/948/3553/5336/7040/1604/148022/64127/942/2048/54440/10459/10417/10859/3606/7855/6375/7099/10666/8741/7293/388325/7189/144811/30009/23529/6778/8013
GO:0010466	GO:0010466	negative regulation of peptidase activity	135	0.333903626807419	1.70139633854247	0.000263676496269514	0.00578375469329003	0.00460110159936043	3462	tags=50%, list=28%, signal=36%	6195/5621/9314/2/65264/10653/6695/2876/5447/5265/6714/6692/5045/5054/8530/3082/831/1471/5055/334/302/7076/6653/4057/960/6590/7077/4318/5271/7124/7057/10972/10049/1508/80196/5743/5273/351/9491/6093/135228/8301/8996/718/4035/409/1475/727/3428/440068/1718/5269/10935/199713/5329/5896/2821/11315/57630/5894/331/3697/207/8740/51035/3699/89932
GO:1903169	GO:1903169	regulation of calcium ion transmembrane transport	91	0.374219655259485	1.77000373220384	0.000268219816446448	0.00583544352723366	0.004642221181559	1965	tags=36%, list=16%, signal=31%	9474/5621/8398/2631/6546/805/2859/59285/79026/246329/9446/6548/57214/4878/5566/5023/4923/5336/81671/3064/1729/783/5170/2280/5294/57620/6717/4067/84959/825/6375/84502/126306
GO:0002544	GO:0002544	chronic inflammatory response	13	0.71608028682629	2.07282933312748	0.000273651940993341	0.00592912538818905	0.004716747122428	2187	tags=69%, list=18%, signal=57%	6279/3565/6280/7124/7057/3620/8876/136/6352
GO:0007259	GO:0007259	receptor signaling pathway via JAK-STAT	98	0.361765058458722	1.74122689446881	0.000276385570623901	0.00596381159563458	0.00474434074854401	3999	tags=51%, list=33%, signal=35%	133396/8835/54741/602/1436/3565/5618/8554/3600/1545/3587/7297/4851/7124/2048/5515/3059/5979/8651/3606/51094/4067/1439/3717/10019/6352/1438/11009/6774/6775/2149/23529/6778/3458/5008/9655/3588/11314/9306/10617/2534/5771/84444/51701/1950/6776/5788/8784/2322/23568
GO:1901342	GO:1901342	regulation of vasculature development	184	0.304335694798531	1.61411712902655	0.000278321727598745	0.00598107712574445	0.0047580758501199	2974	tags=41%, list=24%, signal=31%	861/9510/9314/23166/64855/133/5315/116844/3687/728/51378/2022/1116/7453/2064/1545/4814/5054/820/1512/1232/3082/3553/2752/64218/84034/28996/3099/1870/22846/23670/3162/3397/388/10769/23129/5170/7124/7057/146850/240/3091/6093/7098/94/10457/3688/3696/1524/634/2549/718/3678/92140/26523/284361/25/10800/356/2896/5598/727/4086/6774/10253/102/51738/6678/4780/3576/4763/1969/8829/27161/22905
GO:0055065	GO:0055065	metal ion homeostasis	402	0.248684502218758	1.45937457727717	0.000284084773704796	0.0060801070469746	0.00483685628828149	2363	tags=30%, list=19%, signal=25%	5732/9474/11330/5621/27102/54757/7052/6279/8398/475/2512/51312/133/7037/53373/728/6546/5027/90550/805/375/2771/2859/7779/9446/6548/57214/3709/6280/29887/9114/5566/5023/2906/554/948/1232/4923/5336/1230/3064/6556/1729/4057/3759/10367/79689/783/2358/3162/219931/1604/2357/5170/2827/523/57217/27020/488/1240/26234/5028/2280/1902/8031/8943/4493/27131/5294/3091/27202/351/654/57620/5025/7504/773/6717/478/…
GO:0006820	GO:0006820	anion transport	273	0.268931434259138	1.51038860922289	0.00028567867603146	0.00608946651540743	0.00484430194727968	2435	tags=30%, list=20%, signal=25%	5621/56606/6533/8398/5660/80727/5027/25932/84912/9123/9536/8140/206358/6539/4257/84879/94097/219855/6548/706/124935/10166/23315/51167/28232/7417/301/1186/196527/948/8714/4923/3553/9121/6556/2350/376497/1192/2912/51706/6850/9498/55238/28962/5724/10768/285195/10559/7124/10550/6512/2030/29988/6521/121260/8864/8737/5250/5025/5321/81034/203859/6515/368/653519/81855/6507/3688/634/116369/1408/11182/2995…
GO:0002758	GO:0002758	innate immune response-activating signal transduction	22	0.607553289033961	2.05824294297805	0.000289355105203404	0.00610982997396895	0.00486050151775328	2391	tags=59%, list=19%, signal=48%	64581/3055/2219/6714/5336/6850/11027/4067/7305/2033/1387/3824/7189
GO:0002366	GO:0002366	leukocyte activation involved in immune response	227	0.28442586471512	1.55740953814372	0.000289141447862144	0.00610982997396895	0.00486050151775328	2869	tags=37%, list=23%, signal=29%	3383/117157/3684/6813/64581/3958/2268/7037/22904/602/84106/57089/3142/3565/7462/57126/114548/4683/6693/51744/6688/301/4853/5873/5336/440275/64218/6556/26253/6850/84868/9846/1794/5724/2207/11027/3162/7040/5170/5914/246778/148022/942/121260/911/5294/10459/3689/30817/10859/23228/3606/6348/4067/7305/54518/1524/634/2242/136/7099/3916/8741/25/8993/5663/3956/2896/8767/139818/6774/114770/100/284021/4818/…
GO:0032990	GO:0032990	cell part morphogenesis	415	0.241663920491682	1.42514056632355	0.000290115383379342	0.00610982997396895	0.00486050151775328	2705	tags=31%, list=22%, signal=25%	9331/8522/1523/64855/494470/4854/4747/64843/10512/10890/1808/1436/6383/23022/4218/55201/10211/2064/10611/23303/10501/9693/85442/50618/84879/139065/22891/5604/60/151835/1889/6714/10458/3799/8408/57520/81565/26259/6277/23380/7414/90249/4853/80224/28988/8997/5530/440275/64218/5879/334/11344/11252/6239/23654/56924/960/387/7869/221692/8766/1785/57142/3397/3984/4851/1385/23129/4076/51347/6477/27020/576…
GO:0097191	GO:0097191	extrinsic apoptotic signaling pathway	163	0.317756914555831	1.67187389591256	0.000297073408178093	0.00623144021536917	0.00495724508761012	3159	tags=40%, list=26%, signal=30%	8738/3383/467/2309/3958/6272/4000/5027/8743/3565/2876/6688/6714/5054/51330/3082/3553/51304/10771/4055/3064/1612/5366/3162/7040/5170/7133/7124/7057/8795/4170/6498/80196/355/91/162989/8737/5979/7098/6934/8996/3717/9812/637/356/5598/5728/2950/282991/3303/2017/51741/9191/246330/5295/4763/3458/597/8829/11315/841/2932/90/8837/57630/5894
GO:0043406	GO:0043406	positive regulation of MAP kinase activity	80	0.385213975729908	1.77516834731344	0.000303184986420249	0.00633440060913735	0.005039152301446	2630	tags=44%, list=21%, signal=35%	101/5159/6283/4217/23533/5027/8312/2064/80310/6714/3654/56034/3553/3643/6850/7040/5770/51347/7124/7057/146850/64127/5294/7039/7855/1991/7099/120892/5663/8754/10333/221472/7189/11214/10961
GO:0043312	GO:0043312	neutrophil degranulation	12	0.732112685322687	2.07592392539407	0.000313127219168889	0.00649060948395354	0.00516341983038959	1586	tags=67%, list=13%, signal=58%	3684/6813/84106/57126/6688/6850/5724/3689
GO:0010951	GO:0010951	negative regulation of endopeptidase activity	130	0.330722952915072	1.68377322113312	0.000312136729764839	0.00649060948395354	0.00516341983038959	2493	tags=38%, list=20%, signal=31%	6195/5621/9314/2/65264/10653/6695/2876/5447/5265/6714/6692/5045/5054/8530/3082/831/1471/5055/334/302/7076/6653/4057/960/6590/7077/4318/5271/7124/7057/10972/10049/80196/5743/5273/351/9491/6093/135228/8301/8996/718/409/1475/727/3428/440068/1718/5269
GO:2001237	GO:2001237	negative regulation of extrinsic apoptotic signaling pathway	65	0.424934512217694	1.87616924011946	0.000314734547910916	0.00649834272451362	0.00516957179004142	3287	tags=51%, list=27%, signal=37%	3383/3958/4000/3565/2876/6714/5054/3082/3553/10771/3064/3162/7124/7057/4170/80196/8737/6934/8996/5598/2950/3303/2017/246330/8829/11315/2932/90/8837/57630/5894/9821/207
GO:2001234	GO:2001234	negative regulation of apoptotic signaling pathway	162	0.31066167642717	1.63432384790835	0.000321163610951908	0.00657948020101866	0.00523411840252977	3159	tags=40%, list=26%, signal=30%	1191/3383/54978/3958/4000/25946/3565/2771/2876/6714/5054/2023/27069/7417/10105/3082/3553/10771/3064/960/3301/3162/4318/5770/7124/7057/4170/80196/5743/3091/8737/6934/7009/8876/8996/1524/2773/120892/637/409/5663/5598/2950/6615/3303/65018/2017/64844/246330/4780/5329/8829/2907/10625/11315/2932/90/55486/8837/9479/57630/754/4335/5894
GO:0042063	GO:0042063	gliogenesis	183	0.302365045778419	1.60583122059086	0.000321044053868795	0.00657948020101866	0.00523411840252977	2949	tags=40%, list=24%, signal=31%	79628/1191/9331/3459/6279/728/1436/712/9921/57178/2064/566/9580/22891/5604/706/6692/6009/116448/6280/301/9948/23380/1435/89927/3553/20/7431/1030/23385/387/57142/2358/7040/4851/147495/7133/7124/5028/10397/57211/1959/29956/351/5025/653464/430/6348/7161/4067/11221/1524/7099/4035/5594/25/5663/3913/2896/5728/9289/6886/8867/6774/3845/4720/64805/23529/9682/4763/3458/9334/3074
GO:1903707	GO:1903707	negative regulation of hemopoiesis	75	0.386708301865665	1.76447925757999	0.000344634896309017	0.00703295631421307	0.00559486843089995	3384	tags=45%, list=28%, signal=33%	861/3635/3142/3565/9935/2064/301/10221/3659/4057/7130/5914/10859/7098/8651/6348/4067/84959/634/7099/8993/3313/114770/30009/5295/161882/4763/55294/149041/9655/3149/51043/4092/5771
GO:0051250	GO:0051250	negative regulation of lymphocyte activation	121	0.338134918666481	1.69465221686776	0.000351239804802542	0.00711260604725148	0.00565823151137375	3384	tags=45%, list=28%, signal=33%	861/5621/64092/64115/3635/3958/2268/5585/3142/1511/3565/7805/2064/6693/5573/301/6385/10288/3659/84868/9231/942/10859/3620/8651/4067/56940/7305/6375/654346/10457/634/284194/8993/10461/1845/114770/259307/2615/64844/6441/30009/201633/149041/9655/3149/27242/11314/9306/51043/4092/558/4332/5771
GO:0002449	GO:0002449	lymphocyte mediated immunity	223	0.289052077266946	1.58733681283966	0.000350446175479876	0.00711260604725148	0.00565823151137375	2822	tags=35%, list=23%, signal=27%	1191/3383/182/3635/163486/117157/7037/602/2209/5027/3554/3565/712/114548/4683/64170/64005/3799/127544/1512/3553/5873/2214/3002/5580/84868/51571/2207/7040/196/1604/7133/7124/146850/64127/121260/54440/911/5817/10459/387837/10859/1178/23705/3606/56940/7855/51311/6375/1439/634/3108/718/55207/3916/10666/716/8741/1130/3665/409/10312/727/3824/912/7189/259307/4818/7454/3140/5819/54795/30009/23529/6778/57…
GO:1903530	GO:1903530	regulation of secretion by cell	334	0.253789512620061	1.45258502992568	0.000359637577707163	0.00725475803305828	0.0057713164819391	3086	tags=37%, list=25%, signal=29%	101/5414/8398/3684/6813/2268/10307/84106/10890/156/5027/90550/3565/9536/4218/57126/2771/7779/3156/64215/23122/6688/2029/23557/301/5023/6385/80223/23208/4923/3553/5873/9525/5874/5530/2752/415116/79772/382/2912/6850/9498/9846/5724/783/3162/7040/219931/4851/1385/2746/5170/338442/7133/7124/10972/9501/488/1946/5028/5289/240/945/55737/3091/8864/3689/30817/654/10859/5025/79971/5321/90007/6934/6717/7110/…
GO:0045429	GO:0045429	positive regulation of nitric oxide biosynthetic process	29	0.54525119578582	1.9745039675644	0.000361773236354674	0.00726998507407389	0.00578342992147548	2869	tags=59%, list=23%, signal=45%	1191/9314/64581/948/3553/5806/3643/1785/7124/148022/5743/5025/3717/7099/10333/4317/3458
GO:0002090	GO:0002090	regulation of receptor internalization	36	0.509491896033655	1.95477835176318	0.000365122988543143	0.00728171414651382	0.00579276065156765	3749	tags=64%, list=31%, signal=45%	375/55681/10211/967/9779/5336/302/3643/6850/4983/408/338692/409/3690/4043/54806/79890/8650/6386/9463/1950/6311/88455
GO:0046683	GO:0046683	response to organophosphorus	78	0.391279872320195	1.80127580259893	0.000365051439222506	0.00728171414651382	0.00579276065156765	2694	tags=42%, list=22%, signal=33%	3753/6546/5027/1545/9693/2353/6715/7056/8061/3709/5023/3553/10498/5724/2230/196/54434/5028/5743/5032/5294/4327/351/5025/5029/133522/5983/1393/5031/3784/54675/54795/64805
GO:0071867	GO:0071867	response to monoamine	54	0.43354556400073	1.83461405604959	0.000369913300966373	0.0073123540655467	0.00581713536798327	2876	tags=54%, list=23%, signal=41%	7052/2774/54331/6715/6548/5566/1132/23385/1785/3397/2781/2316/2782/55737/351/2769/3274/59340/3363/2773/120892/5594/25/409/55328/3784/2778/8013/468
GO:0071869	GO:0071869	response to catecholamine	54	0.43354556400073	1.83461405604959	0.000369913300966373	0.0073123540655467	0.00581713536798327	2876	tags=54%, list=23%, signal=41%	7052/2774/54331/6715/6548/5566/1132/23385/1785/3397/2781/2316/2782/55737/351/2769/3274/59340/3363/2773/120892/5594/25/409/55328/3784/2778/8013/468
GO:1905954	GO:1905954	positive regulation of lipid localization	58	0.417888912654963	1.81314938090168	0.000373575808896734	0.0073123540655467	0.00581713536798327	2269	tags=45%, list=18%, signal=37%	8398/114885/5027/9536/2180/10226/123/948/4923/3553/302/5580/154664/55754/949/1622/654/5025/5321/7110/4023/718/4035/356/56729/51703
GO:0002456	GO:0002456	T cell mediated immunity	93	0.364279543938671	1.74788378991991	0.000372482511776653	0.0073123540655467	0.00581713536798327	3112	tags=42%, list=25%, signal=32%	3383/182/163486/5027/3554/3565/114548/64005/1512/3553/5873/51571/196/1604/7133/64127/54440/911/5817/10859/1178/3606/56940/7855/6375/634/3824/912/7189/259307/7454/3140/5819/54795/30009/3594/1075/7784/913
GO:0048667	GO:0048667	cell morphogenesis involved in neuron differentiation	349	0.251847275549085	1.45025181909765	0.000373603655010838	0.0073123540655467	0.00581713536798327	2605	tags=31%, list=21%, signal=25%	9331/1523/64855/494470/4854/4747/64843/10512/11078/4647/10890/1808/1436/6383/23022/4218/55201/10211/2064/10611/23303/10501/9693/85442/84879/139065/22891/5604/60/1889/10458/3799/8408/57520/81565/26259/6277/7414/90249/4853/28988/8997/5530/64218/5879/334/11344/23654/7869/221692/8766/1785/57142/3397/3984/4851/1385/23129/4076/6477/27020/57698/1946/6498/2048/5362/4684/1959/89884/51225/4983/351/4884/750…
GO:0031214	GO:0031214	biomineral tissue development	89	0.362067261702951	1.71576880346832	0.000375302417543072	0.0073183971420899	0.00582194276570714	2312	tags=37%, list=19%, signal=30%	54757/26271/2268/22904/6546/166929/5027/7071/5552/92/29887/196527/1230/55603/4057/5465/7040/4851/7475/240/56975/5743/3091/654/6093/2201/249/6348/359845/123041/10312/7286/5251
GO:1904893	GO:1904893	negative regulation of receptor signaling pathway via STAT	17	0.636359386623221	2.01192052394846	0.000379956514894399	0.0073818119960111	0.00587239064969824	2020	tags=47%, list=16%, signal=39%	8835/54741/602/5515/387837/8651/51094/10019
GO:0071675	GO:0071675	regulation of mononuclear cell migration	84	0.386357489070846	1.79293217336371	0.000383208447979646	0.00741761940666483	0.00590087621714787	2610	tags=43%, list=21%, signal=34%	101/81704/3958/728/1436/3565/6693/6688/80310/5054/83692/6868/196527/1435/1230/9943/6793/387/2358/148823/7124/7057/1240/4478/351/6348/4067/6375/1524/11240/5594/6352/27347/59341/7941/102
GO:0046135	GO:0046135	pyrimidine nucleoside catabolic process	11	0.74025224079849	2.05608514068176	0.000405094646989118	0.00780595070166375	0.00620980213763584	1905	tags=64%, list=16%, signal=54%	200315/978/9582/7378/200316/1806/60489
GO:0010035	GO:0010035	response to inorganic substance	346	0.248878304605971	1.43623636882871	0.000406235611064742	0.00780595070166375	0.00620980213763584	3502	tags=39%, list=29%, signal=29%	9474/144402/5621/824/241/1050/5159/2309/6279/4747/4217/7037/84919/159/6546/5027/25932/805/2203/2876/1545/7779/2353/23514/151835/706/80310/22872/23498/929/8061/6714/553115/301/10105/948/3082/4048/23208/5530/5336/10587/847/23385/5580/23135/1785/1396/8428/3162/10768/4318/113/388/1385/140609/7057/79800/6652/4353/4493/10397/5515/5743/4864/3091/842/351/1147/8737/51526/654/5025/4884/4131/7390/825/221184…
GO:0099084	GO:0099084	postsynaptic specialization organization	17	0.635305300245552	2.00858791337992	0.000410556597285601	0.00786029267166795	0.00625303234679198	2821	tags=65%, list=23%, signal=50%	3556/10288/382/9379/51225/4983/4884/84628/85358/5728/94030
GO:0006885	GO:0006885	regulation of pH	66	0.406087910079935	1.79327332139503	0.000413421206999681	0.00788645889439609	0.00627384814131095	3240	tags=52%, list=26%, signal=38%	9777/25932/535/6548/4097/23315/23557/9114/55647/6556/10159/9498/80231/285195/6521/54982/65082/653519/120892/5594/5538/356/8671/2896/10312/23312/144811/54734/8992/56833/7879/6553/65010/84317
GO:0055074	GO:0055074	calcium ion homeostasis	272	0.26830823780835	1.50463809594021	0.000427248886396104	0.00812081367103064	0.00646028242055899	2363	tags=32%, list=19%, signal=27%	5732/9474/11330/5621/54757/7052/8398/133/53373/728/6546/5027/90550/805/2859/7779/9446/57214/3709/29887/5566/5023/2906/948/1232/4923/5336/1230/3064/1729/10367/783/2358/219931/1604/2357/5170/2827/27020/488/1240/5028/2280/1902/5294/27202/351/57620/5025/7504/773/6717/2769/6348/7009/2359/4067/84959/825/6375/1991/7421/79734/59340/8996/10161/1524/84502/10134/126306/3717/79572/64072/25/776/10800/6352/356…
GO:0048871	GO:0048871	multicellular organismal homeostasis	310	0.261770368087382	1.48548689058832	0.000444660283020397	0.00842135392123161	0.0066993686714811	3044	tags=36%, list=25%, signal=28%	101/26027/3635/7037/1981/5027/1436/3565/9536/5618/2180/143689/2876/3600/84879/284207/60/3516/6714/6009/29887/5566/1512/6868/1435/948/58488/7414/56034/4923/3553/6556/376497/4057/25979/7090/6850/1513/23135/3397/11096/4851/79705/2827/271/29841/7124/1240/64127/5743/54440/8864/54360/654/2651/5025/23228/3606/249/51094/58476/84959/9545/1778/3988/133522/9414/282809/5175/3688/3717/7099/9657/64072/124220/8…
GO:0042060	GO:0042060	wound healing	285	0.271667489022731	1.51837845993298	0.000447565615951986	0.00844599630102941	0.00671897221608358	2608	tags=36%, list=21%, signal=29%	5159/6279/64581/4217/1465/1861/10451/1511/5912/2064/2876/1026/7056/60/23122/26509/79001/5265/6714/3705/5054/6484/301/5023/51330/6868/196527/6385/340205/948/7414/4853/4638/23208/5055/5873/4352/5530/5336/84034/5197/6556/1608/7076/6239/1192/5580/5465/960/6850/387/953/2207/3162/7040/949/7094/79643/7124/7057/5028/2316/240/308/7006/2048/6521/5294/3091/7039/389/5321/4067/84959/94/135228/120425/10855/368…
GO:0045862	GO:0045862	positive regulation of proteolysis	277	0.266622593928329	1.49571287345646	0.000450521274012777	0.00847140895599025	0.00673918853119113	3523	tags=41%, list=29%, signal=30%	101/1509/8738/1191/64115/10010/154214/1050/6279/64581/55122/4217/91662/58484/83464/8312/8743/114881/7805/114548/8554/64170/6281/3092/6714/5045/57761/23287/9647/2023/127544/6280/5023/26259/1512/10221/3553/5700/302/1612/1453/23385/6850/387/5366/10425/7133/11236/7124/1452/23151/10550/444/4210/25898/79016/842/355/351/255488/9817/54982/4067/825/8301/10134/3717/120892/144165/637/356/5663/8754/2896/8767…
GO:0030041	GO:0030041	actin filament polymerization	124	0.335579049224992	1.70163409067875	0.000453329954107041	0.00849388686253939	0.00675707019064212	2601	tags=39%, list=21%, signal=31%	23580/10552/8522/5921/11078/3055/91663/830/395/51734/10458/9051/81553/57580/10109/23406/54961/2885/28988/5879/11344/1729/2314/382/5580/10602/387/829/51571/54434/10095/9050/253725/3059/93663/85464/6840/29766/2059/3717/25/7408/57704/80115/29767/23191/2017/7454
GO:0060711	GO:0060711	labyrinthine layer development	28	0.550476975881855	1.9646471511786	0.000457610106244584	0.00854367804743878	0.00679668015209855	2137	tags=46%, list=17%, signal=38%	133/51294/10653/5604/3516/6692/26259/2885/22846/10049/7855/113026/5594
GO:0031445	GO:0031445	regulation of heterochromatin assembly	22	-0.603043244869545	-1.92926796423787	0.000467741836203976	0.00867134073103498	0.00689823857025805	2119	tags=73%, list=17%, signal=60%	1017/9646/55729/54737/9869/25942/23133/1786/57343/84456/5290/80312/80063/22880/90378/55196
GO:0120261	GO:0120261	regulation of heterochromatin organization	22	-0.603043244869545	-1.92926796423787	0.000467741836203976	0.00867134073103498	0.00689823857025805	2119	tags=73%, list=17%, signal=60%	1017/9646/55729/54737/9869/25942/23133/1786/57343/84456/5290/80312/80063/22880/90378/55196
GO:0045055	GO:0045055	regulated exocytosis	162	0.307618662180961	1.61831520851227	0.000474094786062624	0.00875827736357795	0.00696739853644758	2302	tags=32%, list=19%, signal=26%	1488/3684/6813/2268/3055/8676/84106/10890/51150/5027/3565/7462/57126/2771/6688/9144/23557/5023/80223/23208/5873/11031/6850/9498/9846/5724/783/3162/4851/5170/10972/9501/488/5028/80331/5294/3689/30817/6348/4067/9545/9342/634/2242/55207/136/3916/120892/5341/5663/1393/26056
GO:0060326	GO:0060326	cell chemotaxis	195	0.292677328545138	1.57226028890454	0.000480342753204566	0.00881885224162691	0.00701558715838126	3012	tags=43%, list=25%, signal=33%	101/5159/6283/6279/1441/3958/54210/728/90550/10451/1436/1511/3565/566/6688/80310/4814/2919/5054/57580/6280/301/6868/196527/1435/1232/3082/3553/1230/5879/5197/9943/5580/6850/7130/100130520/2207/2358/4851/7057/1240/1902/240/64127/58191/5294/4354/3689/27202/30817/5025/6348/4067/6375/3680/2047/120425/1524/2549/1130/11240/5594/391/409/6352/727/27347/59341/9732/3579/80270/7941/102/54795/6441/6846/3576/…
GO:0008015	GO:0008015	blood circulation	258	0.270020788934377	1.50700614368138	0.000480723759420118	0.00881885224162691	0.00701558715838126	2887	tags=35%, list=24%, signal=28%	9474/80005/8398/133/156/3753/6546/805/1511/290/566/2876/10008/9446/6548/26509/1889/6714/5795/4878/4090/59342/5566/5023/4607/554/4923/10159/5606/3759/6916/5465/387/5724/783/3162/7040/7124/4973/488/5028/2316/27131/5743/5294/8864/654/6093/5025/153396/6717/478/3274/94/5029/9414/634/2983/143282/3717/3363/136/5742/25/776/10659/10800/27347/11138/59341/9732/7168/57085/23327/55328/5547/100/153/4883/3779/3…
GO:0002218	GO:0002218	activation of innate immune response	50	0.445000636121617	1.84917200964741	0.000488345113380414	0.0089275591039857	0.00710206581191765	2398	tags=42%, list=20%, signal=34%	64581/29110/3055/58484/2219/55269/6714/5336/6850/11027/4067/7305/5591/81030/2033/7099/10614/1387/3824/7189/3428
GO:0071868	GO:0071868	cellular response to monoamine stimulus	52	0.442663138305932	1.86304174157974	0.000502182823402836	0.00899522350841671	0.00715589430499127	3356	tags=60%, list=27%, signal=44%	7052/2774/54331/6715/6548/5566/1132/23385/1785/3397/2781/2316/2782/55737/351/2769/3274/59340/3363/2773/120892/5594/25/409/3784/2778/8013/468/2932/858/22933
GO:0071870	GO:0071870	cellular response to catecholamine stimulus	52	0.442663138305932	1.86304174157974	0.000502182823402836	0.00899522350841671	0.00715589430499127	3356	tags=60%, list=27%, signal=44%	7052/2774/54331/6715/6548/5566/1132/23385/1785/3397/2781/2316/2782/55737/351/2769/3274/59340/3363/2773/120892/5594/25/409/3784/2778/8013/468/2932/858/22933
GO:0034103	GO:0034103	regulation of tissue remodeling	44	0.456876870960604	1.83925022316359	0.000502814249951545	0.00899522350841671	0.00715589430499127	2998	tags=55%, list=24%, signal=41%	101/861/3635/7037/5027/1436/3600/6714/1471/5530/6850/7040/6093/3606/84959/133522/10457/634/51430/3690/284266/4763/338773/8792
GO:0097696	GO:0097696	receptor signaling pathway via STAT	101	0.359532865573746	1.74773833118896	0.000496279351629289	0.00899522350841671	0.00715589430499127	3253	tags=43%, list=26%, signal=32%	133396/8835/54741/602/1436/3565/5618/8554/3600/1545/3587/7297/7040/4851/7124/2048/5515/3059/387837/5979/8651/3606/51094/4067/1439/3717/10019/6352/1438/11009/6774/6775/2149/23529/6778/3458/5008/9655/3588/11314/9306/10617/2534
GO:0006936	GO:0006936	muscle contraction	182	0.302032750296997	1.60433666926218	0.000496263710206315	0.00899522350841671	0.00715589430499127	2872	tags=37%, list=23%, signal=29%	80005/8398/156/3753/6546/805/246329/10008/9446/6548/26509/4878/4090/2023/5566/5023/4607/6641/7402/4638/9826/3281/7170/5606/3759/387/5724/783/219931/7124/444/488/800/2316/5743/5294/6093/5025/6717/497189/55959/1145/29766/126306/3363/1241/136/84193/776/59341/9732/7168/23327/29767/100/1837/2017/3784/7136/7140/51738/54795/2149/5910/2934/2982/7871
GO:0008154	GO:0008154	actin polymerization or depolymerization	149	0.308030417897407	1.5991931673364	0.0005040058755903	0.00899522350841671	0.00715589430499127	2647	tags=36%, list=22%, signal=28%	23580/10552/8522/9645/5921/11078/3055/91663/830/395/51734/10458/9051/81553/57580/9948/10109/23406/54961/2885/28988/5879/11344/1729/2314/382/5580/10602/387/829/51571/54434/10095/9050/253725/3059/93663/85464/6840/29766/2059/3717/5341/25/11034/7408/57704/80115/29767/23191/2017/7454/51738
GO:0090066	GO:0090066	regulation of anatomical structure size	313	0.258714614472906	1.46861525527759	0.000503950735246168	0.00899522350841671	0.00715589430499127	2605	tags=34%, list=21%, signal=27%	9474/80005/23580/10552/8398/4747/5921/133/10512/11078/3055/91663/830/6546/5027/1808/10451/2876/10501/1889/10458/81553/4878/59342/8408/5023/81565/9948/10109/196527/23406/554/54961/2885/28988/64218/5879/11344/389541/2314/382/23645/5580/6916/10602/387/7869/8766/1785/57142/829/51571/3984/1385/54434/10095/7124/253725/57698/1946/5028/3059/5743/93663/8864/4478/6093/7504/5979/85464/4131/85358/3274/6840/2…
GO:0018212	GO:0018212	peptidyl-tyrosine modification	250	0.271783566912034	1.50618052915465	0.00050688520354246	0.00901604931301031	0.00717246168170501	2361	tags=30%, list=19%, signal=25%	5621/133396/64092/4739/5159/64581/2268/3055/2209/51378/1436/5912/3565/5618/2064/3600/5604/80310/6714/5795/6868/948/56034/7297/3082/5336/28996/5606/3643/4145/10188/5580/960/6850/7040/5770/79705/79643/7124/1946/64127/7006/2048/5515/3059/7039/3689/351/8798/8459/654/5979/8651/3606/4067/56940/2047/5175/55359/7251/2242/3717/10019/3678/10645/2069/25/409/6352/5663/2074/3690/57732/8767/10461/11009
GO:0061564	GO:0061564	axon development	289	0.255585056888165	1.4349955638558	0.000514849211477719	0.00912687238528684	0.00726062382587221	2950	tags=36%, list=24%, signal=28%	9331/9314/64855/494470/4854/4747/64843/10512/10890/1808/1436/23022/4218/55201/10211/2064/83999/23303/10501/139065/5604/60/706/1889/10458/3799/8408/81565/6277/7414/90249/4853/28988/8997/64218/5879/334/11344/23654/7869/8766/1785/57142/8428/3984/4851/1385/23129/6477/27020/57698/1946/2316/6498/2048/5362/4684/1959/89884/29956/4983/351/4884/7504/5979/84628/4131/214/2047/8301/3688/65059/10154/3717/56920…
GO:2000406	GO:2000406	positive regulation of T cell migration	22	0.590525898062292	2.00055827903607	0.000520884229080958	0.00920287069164846	0.00732108211767266	3388	tags=68%, list=28%, signal=49%	101/81704/6693/83692/6868/9943/387/351/6375/6352/27347/102/6846/65125/8740
GO:0140718	GO:0140718	facultative heterochromatin assembly	28	-0.558850946331383	-1.95096568321454	0.000529388879420635	0.00932184765936336	0.00741573086151983	1547	tags=57%, list=13%, signal=50%	55729/54737/9869/23378/11176/23133/1786/57343/84456/80312/80063/3065/22880/1788/90378/55196
GO:0042542	GO:0042542	response to hydrogen peroxide	93	0.357955312478547	1.71753890276722	0.000534177597799238	0.00935919947915134	0.00744544503974472	3062	tags=38%, list=25%, signal=28%	824/5159/2309/4217/84919/6546/2876/1545/80310/8061/6714/301/10105/3082/847/5580/23135/8428/3162/388/8737/51526/5151/120892/25/11179/8754/5598/65018/10935/4780/6778/8013/10068/11315
GO:0120039	GO:0120039	plasma membrane bounded cell projection morphogenesis	397	0.24204440860434	1.42092121537813	0.000535065345341795	0.00935919947915134	0.00744544503974472	2705	tags=31%, list=22%, signal=25%	9331/8522/1523/64855/494470/4854/4747/64843/10512/10890/1808/1436/6383/23022/4218/55201/10211/2064/10611/23303/10501/9693/85442/50618/84879/139065/22891/5604/60/151835/1889/6714/10458/3799/8408/57520/81565/26259/6277/23380/7414/90249/4853/28988/8997/5530/440275/64218/5879/334/11344/6239/23654/56924/960/387/7869/221692/8766/1785/57142/3397/3984/4851/1385/23129/4076/51347/6477/27020/57698/1946/6498…
GO:0016052	GO:0016052	carbohydrate catabolic process	102	0.35427891402348	1.72502123387219	0.000537985194896342	0.00937911275208358	0.00746128647784087	2220	tags=36%, list=18%, signal=30%	3101/2990/5236/3098/51341/5315/5027/51422/2760/5226/2203/2820/2023/1118/26007/3099/3643/5465/256356/669/26137/6652/8972/6521/3091/351/4967/79660/54541/2033/11182/2710/5836/4126/5663/405/8671
GO:2001236	GO:2001236	regulation of extrinsic apoptotic signaling pathway	106	0.343863020061177	1.67802013584468	0.000552452094566054	0.00959953887092501	0.00763664020940883	3457	tags=44%, list=28%, signal=32%	3383/467/3958/4000/8743/3565/2876/6714/5054/51330/3082/3553/10771/4055/3064/5366/3162/7124/7057/4170/6498/80196/162989/8737/5979/6934/8996/637/5598/5728/2950/3303/2017/51741/246330/4763/8829/11315/2932/90/8837/57630/5894/9821/207/5371/1495
GO:0030217	GO:0030217	T cell differentiation	219	-0.302456567635739	-1.55892763286697	0.000555696823396358	0.00962415715520338	0.00765622458550592	1688	tags=24%, list=14%, signal=21%	9093/2841/9092/6097/8320/2648/51463/6659/6194/1235/9840/10892/5590/7535/3702/84433/10125/23240/944/3707/1493/7248/23598/3575/6794/3111/7409/79576/55636/940/64919/4602/917/6932/4179/916/915/4063/3566/5293/91543/939/51176/56253/51561/7048/399/3932/6935/814/1236/285282/6666
GO:0045765	GO:0045765	regulation of angiogenesis	182	0.300309728110861	1.59518432511257	0.000565802965372398	0.00976705774651041	0.00776990508789222	2315	tags=34%, list=19%, signal=28%	861/9510/9314/23166/64855/133/5315/116844/3687/728/51378/2022/1116/7453/2064/1545/4814/5054/820/1512/1232/3082/3553/2752/64218/84034/28996/3099/1870/22846/23670/3162/388/10769/23129/5170/7124/7057/146850/240/3091/6093/7098/94/10457/3688/3696/1524/634/2549/718/3678/92140/26523/284361/25/10800/356/2896/5598/727/4086
GO:0071621	GO:0071621	granulocyte chemotaxis	81	0.38039875254846	1.75338124062292	0.000570277716656369	0.00981213130129341	0.0078057620728438	1898	tags=42%, list=15%, signal=36%	6283/6279/1441/3958/54210/728/90550/10451/1436/3565/2919/57580/6280/301/1435/3553/5879/5197/6850/7130/100130520/2207/7057/1240/64127/5294/4354/3689/27202/30817/6348/6375/3680/120425
GO:0002709	GO:0002709	regulation of T cell mediated immunity	74	0.384116862118438	1.7426868942858	0.00057589350546744	0.00984634855281236	0.00783298263440603	2801	tags=42%, list=23%, signal=33%	163486/5027/3554/3565/114548/3553/51571/196/1604/7133/64127/54440/911/5817/10859/1178/3606/56940/7855/6375/634/3824/912/7189/259307/7454/3140/5819/54795/30009/3594
GO:0048812	GO:0048812	neuron projection morphogenesis	383	0.241113228809161	1.41115238706253	0.000576006714960343	0.00984634855281236	0.00783298263440603	2605	tags=31%, list=21%, signal=25%	9331/8522/1523/64855/494470/4854/4747/64843/10512/10890/1808/1436/6383/23022/4218/55201/10211/2064/10611/23303/10501/9693/85442/50618/84879/139065/22891/5604/60/151835/1889/10458/3799/8408/57520/81565/26259/6277/23380/7414/90249/4853/28988/8997/5530/440275/64218/5879/334/11344/23654/56924/387/7869/221692/8766/1785/57142/3397/3984/4851/1385/23129/4076/51347/6477/27020/57698/1946/6498/23136/2048/53…
GO:0050886	GO:0050886	endocrine process	42	0.484210106211593	1.92832440370332	0.000582438104452408	0.00992406673120366	0.00789480912149934	2893	tags=52%, list=24%, signal=40%	64855/1511/1889/80223/554/3553/10159/387/338442/654/7110/1408/56729/1393/26056/114899/3845/3784/51738/2149/1601/140606
GO:0072507	GO:0072507	divalent inorganic cation homeostasis	299	0.259358186418086	1.46305391112106	0.000588269072692548	0.00999108602492343	0.00794812441508879	2363	tags=31%, list=19%, signal=26%	5732/9474/11330/5621/54757/7052/6279/8398/133/53373/728/6546/5027/90550/805/2859/7779/9446/57214/3709/6280/29887/5566/5023/2906/948/1232/4923/5336/1230/3064/6556/1729/10367/783/2358/219931/1604/2357/5170/2827/27020/488/1240/5028/2280/1902/8943/4493/5294/27202/351/57620/5025/7504/773/6717/2769/6348/7009/2359/4067/84959/825/6375/1991/7421/79734/59340/8996/10161/1524/84502/10134/126306/3717/79572/64…
GO:0002283	GO:0002283	neutrophil activation involved in immune response	18	0.628282132525713	2.00856999194801	0.000591681936027977	0.010016737598673	0.00796853079524562	1778	tags=61%, list=14%, signal=52%	3684/6813/84106/57126/6688/6850/5724/2207/11027/3689/7305
GO:1904407	GO:1904407	positive regulation of nitric oxide metabolic process	30	0.526893844318138	1.9223953710282	0.000597085740933114	0.0100758218782463	0.00801553361394352	2869	tags=57%, list=23%, signal=44%	1191/9314/64581/948/3553/5806/3643/1785/7124/148022/5743/5025/3717/7099/10333/4317/3458
GO:0010770	GO:0010770	positive regulation of cell morphogenesis involved in differentiation	61	0.422765245993664	1.85328937142629	0.000612322558587378	0.0102999305781551	0.00819381691817447	1494	tags=34%, list=12%, signal=30%	80005/4739/1523/11078/91663/6281/10458/57580/10109/26259/28988/4352/5879/6239/1785/4076/10562/1793/2316/3987/2048
GO:0002220	GO:0002220	innate immune response activating cell surface receptor signaling pathway	21	0.591185031736936	1.96450823137957	0.000621557121960469	0.0103888833241964	0.00826458074613436	3253	tags=67%, list=26%, signal=49%	64581/2219/6714/5336/6850/11027/4067/7305/2033/1387/3824/7189/5058/2534
GO:1903706	GO:1903706	regulation of hemopoiesis	277	0.263547068516118	1.47845963589729	0.000619887418596979	0.0103888833241964	0.00826458074613436	3144	tags=39%, list=26%, signal=29%	101/861/9770/182/64115/3635/2175/2309/1441/7538/4211/3142/150372/3565/9935/57178/7071/114548/2064/3600/2353/9580/6688/4286/92/301/116151/1435/4853/10221/4352/10288/1230/3659/23186/4057/6850/387/7130/7040/1385/11143/5914/23456/7124/246778/146850/942/8943/3059/54440/3091/91/8737/10859/3205/7098/8651/3606/6348/4067/84959/7305/5814/5591/11221/133522/57864/8876/634/2242/7099/25/3665/8993/405/8767/6886…
GO:0042326	GO:0042326	negative regulation of phosphorylation	271	0.266051968979623	1.49166940875177	0.000630425813618921	0.0105037718629861	0.00835597705659456	2445	tags=31%, list=20%, signal=25%	5621/3486/64092/9770/200734/1050/91662/5585/91663/1981/4616/84919/6546/2022/51422/805/79899/2203/7453/3156/1026/5573/64793/5795/57761/4878/9647/1848/9555/3082/10221/3553/116496/1030/26524/6653/7532/5580/5465/3301/7040/5770/5170/79705/79643/2048/5515/6521/8850/6093/5570/90007/8651/7249/4067/56940/84959/5591/135228/11221/9043/5576/54541/7251/634/10019/8655/120892/10614/4035/25/4298/409/23603/55022/…
GO:0030098	GO:0030098	lymphocyte differentiation	306	-0.271948219354846	-1.46324367964343	0.000632980632297327	0.0105130694922569	0.00836337352120559	1712	tags=23%, list=14%, signal=20%	4323/9093/2841/9092/407975/6097/8320/2648/51463/6659/6194/1235/9840/9734/10892/5590/7535/3702/84433/10125/23240/944/22806/3707/1493/10320/7248/930/23598/64421/3575/9452/6794/55619/3111/4436/7409/472/6482/79576/55012/55636/940/80762/64919/4602/917/6932/4179/916/915/4063/3566/5293/91543/939/5450/51176/56253/51561/1380/7048/399/3932/6935/814/1236/285282/6666
GO:0099537	GO:0099537	trans-synaptic signaling	363	0.24617571958816	1.42002825027064	0.000641852421161749	0.0106268962182912	0.00845392513671831	3333	tags=39%, list=27%, signal=29%	6195/5621/29/23095/1488/6533/8398/6813/8676/5027/1861/3556/4218/375/2771/10211/5552/7779/9693/246329/6714/10458/3799/9101/23557/5566/5023/2906/64854/5376/23208/747/4923/3553/51304/5530/10288/2752/440275/1759/79772/11252/1132/9379/7532/23385/2912/57537/9498/8292/783/10769/5914/7124/27020/488/5028/80331/2030/2048/5743/1959/4983/351/23096/5025/4884/22895/23228/84628/773/221955/4131/7305/6571/85358/3…
GO:1902106	GO:1902106	negative regulation of leukocyte differentiation	74	0.381160438337466	1.72927399450149	0.000644314379370977	0.0106342169510602	0.00845974893752555	3384	tags=45%, list=28%, signal=33%	861/3635/3142/3565/9935/2064/301/10221/3659/4057/7130/5914/10859/7098/8651/6348/4067/84959/634/7099/8993/114770/30009/5295/161882/4763/55294/149041/9655/3149/51043/4092/5771
GO:0002221	GO:0002221	pattern recognition receptor signaling pathway	144	0.319951640376318	1.65693768664112	0.000650777508708157	0.0107073236979639	0.00851790693141368	2619	tags=35%, list=21%, signal=28%	146722/64581/7867/81622/2219/8780/10211/51296/4814/929/64135/3654/948/5336/9958/26007/3659/26253/4057/84868/57142/11027/7096/80231/5170/7124/23151/7100/148022/64127/121260/7098/4067/84282/9867/51311/57864/8638/7099/3665/409/388325/8767/10333/7189/144811/3303/57724/29979/81570
GO:0048858	GO:0048858	cell projection morphogenesis	399	0.243755774132809	1.4286590259827	0.000658310175550512	0.0107975173653378	0.00858965793905718	2705	tags=32%, list=22%, signal=25%	9331/8522/1523/64855/494470/4854/4747/64843/10512/10890/1808/1436/6383/23022/4218/55201/10211/2064/10611/23303/10501/9693/85442/50618/84879/139065/22891/5604/60/151835/1889/6714/10458/3799/8408/57520/81565/26259/6277/23380/7414/90249/4853/28988/8997/5530/440275/64218/5879/334/11344/11252/6239/23654/56924/960/387/7869/221692/8766/1785/57142/3397/3984/4851/1385/23129/4076/51347/6477/27020/57698/194…
GO:0071363	GO:0071363	cellular response to growth factor stimulus	403	0.241815126638087	1.42004743484526	0.000663129083997429	0.0108427783454859	0.00862566402492897	3475	tags=40%, list=28%, signal=29%	64388/9314/9839/1783/200734/5159/64855/2309/494470/7538/51341/6272/9518/116844/8312/2022/10653/1915/3565/57178/2064/9693/2353/6715/967/6688/5046/80310/3516/6714/10458/6692/5045/4090/9101/92/5782/301/6868/3082/4853/90417/3553/1030/9958/11344/26524/847/28996/6653/382/5606/3643/1453/5465/960/7130/1785/3397/7040/5770/4851/1385/5170/7133/7057/2591/27020/79801/6498/2280/56975/3987/3091/91/351/8737/654/…
GO:0032609	GO:0032609	interferon-gamma production	92	0.36155557503812	1.71865220476259	0.000679500392354242	0.0110418813757564	0.00878405477965409	2801	tags=42%, list=23%, signal=33%	5621/64115/9173/64581/602/3554/7805/8140/51744/929/7297/3553/6556/84868/51571/5914/7124/246778/64127/54440/10859/7098/3606/7855/51311/6375/654346/3717/284194/7099/10666/25/8993/8767/114770/914/3394/161882/3594
GO:0032649	GO:0032649	regulation of interferon-gamma production	92	0.36155557503812	1.71865220476259	0.000679500392354242	0.0110418813757564	0.00878405477965409	2801	tags=42%, list=23%, signal=33%	5621/64115/9173/64581/602/3554/7805/8140/51744/929/7297/3553/6556/84868/51571/5914/7124/246778/64127/54440/10859/7098/3606/7855/51311/6375/654346/3717/284194/7099/10666/25/8993/8767/114770/914/3394/161882/3594
GO:0006325	GO:0006325	chromatin organization	433	-0.258348523733672	-1.44482904146539	0.000684286520357341	0.0110854416297889	0.00881870790122059	2827	tags=28%, list=23%, signal=23%	23081/10445/23198/339287/10362/3008/7994/54934/3192/23347/5929/11335/29104/83746/64754/10365/54904/2140/3622/84333/64863/6418/8473/473/81550/112869/8357/84289/1487/63035/4297/23270/341567/23133/27154/55011/9219/57169/5931/22893/6944/55183/128854/25842/64431/10600/23421/10951/54496/5933/10428/26122/2648/9874/1786/57343/29086/10322/10927/84142/6996/55170/84181/51773/54891/56950/2145/121536/9734/261…
GO:0070167	GO:0070167	regulation of biomineral tissue development	56	0.416278752918781	1.78237277246101	0.000689928405376121	0.0111425553813045	0.00886414312234932	1933	tags=38%, list=16%, signal=32%	26271/6546/166929/5027/5552/92/196527/1230/55603/4057/7040/4851/7475/240/56975/3091/654/6093/2201/6348/359845
GO:0098581	GO:0098581	detection of external biotic stimulus	18	0.624243663220583	1.99565931402203	0.000692821864432594	0.0111550676337542	0.0088740968890304	2453	tags=56%, list=20%, signal=45%	64581/58484/7096/949/64127/7099/8993/10333/912/114770
GO:0006979	GO:0006979	response to oxidative stress	312	0.252116509708974	1.43098663388018	0.000698590202904052	0.0112136506655178	0.00892070095428506	2750	tags=31%, list=22%, signal=25%	4728/5621/824/5159/140809/2309/475/221/4217/84919/6546/1861/79899/154807/2876/1545/4257/2353/7444/80310/8061/6714/301/9555/10105/948/3082/10587/847/79772/9943/2878/1612/5580/23135/8428/3162/79109/1827/4318/388/7124/4170/10550/4353/488/240/5743/3091/351/1147/8737/51526/9817/4255/4779/133522/8876/8996/4710/3717/5151/55290/7099/29957/120892/10645/5594/5742/25/11179/5663/8754/405/4521/2074/8321/5598/…
GO:0071407	GO:0071407	cellular response to organic cyclic compound	375	0.244363236878988	1.41997415722354	0.00070834748316627	0.0113357127625241	0.00901780398502188	2328	tags=28%, list=19%, signal=24%	1191/9612/1050/7052/2309/7538/51341/5585/2774/54331/3753/6546/5027/114881/57178/8780/10211/3600/1545/9693/23514/6715/4330/60/6548/6714/64135/3709/4090/9101/301/5566/116151/11057/3553/6256/10498/1729/2350/1132/5292/23385/5465/387/5724/1785/3397/2230/7040/196/54434/7124/2781/10550/1946/8932/5028/2316/64127/8031/10728/2782/5743/4864/5032/55737/5294/842/4478/351/5025/7098/3606/478/249/2769/7110/6348/…
GO:0042987	GO:0042987	amyloid precursor protein catabolic process	44	0.448664558750196	1.80618989985608	0.000723434414874305	0.0115420672554946	0.00918196343472045	2610	tags=41%, list=21%, signal=32%	5621/1191/3459/83464/6868/20/6653/23385/57142/7124/10972/2280/6093/4067/8301/5663/1718/102
GO:0035150	GO:0035150	regulation of tube size	69	0.397765138495043	1.77176829326762	0.000746743655154484	0.0118066226558209	0.00939242296146576	2717	tags=46%, list=22%, signal=36%	9474/80005/8398/133/6546/2876/1889/4878/59342/5023/554/6916/387/7124/5028/5743/8864/6093/3274/5029/3363/136/25/10800/9732/153/4883/3779/2131/54795/2149/5910
GO:0035296	GO:0035296	regulation of tube diameter	69	0.397765138495043	1.77176829326762	0.000746743655154484	0.0118066226558209	0.00939242296146576	2717	tags=46%, list=22%, signal=36%	9474/80005/8398/133/6546/2876/1889/4878/59342/5023/554/6916/387/7124/5028/5743/8864/6093/3274/5029/3363/136/25/10800/9732/153/4883/3779/2131/54795/2149/5910
GO:0097746	GO:0097746	blood vessel diameter maintenance	69	0.397765138495043	1.77176829326762	0.000746743655154484	0.0118066226558209	0.00939242296146576	2717	tags=46%, list=22%, signal=36%	9474/80005/8398/133/6546/2876/1889/4878/59342/5023/554/6916/387/7124/5028/5743/8864/6093/3274/5029/3363/136/25/10800/9732/153/4883/3779/2131/54795/2149/5910
GO:0046889	GO:0046889	positive regulation of lipid biosynthetic process	54	0.417962193009755	1.76867064932468	0.000754659911190103	0.0118869854252313	0.00945635327775183	1656	tags=35%, list=13%, signal=31%	824/8398/133/84879/5447/301/3553/9926/376497/5580/5465/949/1385/7124/26137/255919/5743/84649/654
GO:0043433	GO:0043433	negative regulation of DNA-binding transcription factor activity	123	0.322209764772844	1.62959414515564	0.000756341902650043	0.0118869854252313	0.00945635327775183	2184	tags=28%, list=18%, signal=23%	222487/5621/9314/91662/602/7027/6911/114548/1545/6688/3654/8887/10221/440275/847/5292/84868/3162/3397/8553/1240/2316/64127/10459/1147/307/9817/6934/6717/408/6375/9969/7293/409
GO:0030203	GO:0030203	glycosaminoglycan metabolic process	80	0.369685486784302	1.70360894450202	0.000760250415631267	0.0119128524949364	0.00947693108958901	2605	tags=42%, list=21%, signal=34%	2990/5159/1213/6448/93010/3600/57214/6484/2799/3553/64131/23670/3423/960/7130/10402/26035/7040/56548/3073/166012/2651/50515/54982/51363/10855/22856/3340/55454/8993/114770/160/55501/2131
GO:0007034	GO:0007034	vacuolar transport	127	0.321972474621027	1.62444966912741	0.000776298153379596	0.0121282189244616	0.00964825972918136	3098	tags=38%, list=25%, signal=29%	22898/1191/54741/5660/6272/22879/10239/7805/55681/63971/23557/9114/84067/9525/6653/23295/388/219931/79643/8031/8943/3482/4864/55737/55048/65082/8027/7251/201475/55207/55293/3916/10490/120892/4035/1130/2896/51160/3303/57724/65018/81609/27072/9765/57154/79158/7879/23339
GO:0031641	GO:0031641	regulation of myelination	33	0.520583004316376	1.9856996647801	0.000779168803160358	0.0121321232258345	0.00965136568512932	3356	tags=61%, list=27%, signal=44%	3687/1890/9921/8530/3082/7133/5914/7124/1959/9896/5728/23191/1075/8882/7038/163175/27242/207/1605/22933
GO:0001892	GO:0001892	embryonic placenta development	56	0.412182743237826	1.76483496617163	0.00078115665214775	0.0121321232258345	0.00965136568512932	4152	tags=59%, list=34%, signal=39%	1050/133/7942/51294/10653/5604/3516/6692/26259/2885/22846/10049/3091/7262/6670/430/7855/113026/5594/405/6615/841/207/639/2263/2034/2624/6788/6665/8648/10370/1028/79805
GO:0042594	GO:0042594	response to starvation	140	0.320984143292693	1.66028365791221	0.000786258982481811	0.0121754515963727	0.009685834338375	1589	tags=25%, list=13%, signal=22%	9474/27102/467/10634/2309/7538/80315/4217/133/7942/23710/51422/7071/84879/1026/6715/8408/9779/643246/4149/2752/440275/9681/26608/5465/5366/7378/8428/8897/58528/10533/5289/1312/355/9891
GO:0006690	GO:0006690	icosanoid metabolic process	61	0.418399555075817	1.83415135416103	0.000792082508728615	0.0122296610218656	0.00972895910551369	2319	tags=38%, list=19%, signal=31%	241/2678/9536/2876/1545/301/4048/747/3553/26090/6916/6850/240/10728/5743/247/4051/221955/5321/2681/5742/2950/4258
GO:0097190	GO:0097190	apoptotic signaling pathway	443	0.233939052314229	1.38257232700872	0.00080194502834347	0.0123457326731824	0.0098212966075059	3159	tags=35%, list=26%, signal=27%	8738/1191/3383/5414/467/54978/2309/6279/8398/3684/4217/3958/23612/6272/602/85329/4000/5027/25946/8743/3565/2771/4683/2876/1545/3092/1026/6688/6714/5054/57761/9647/2023/7818/27069/6280/7417/51330/1512/10105/3082/3553/51304/10771/4055/3064/28996/1870/1612/23645/3090/3002/259230/5580/960/10277/5366/3301/1396/8428/3162/7040/4318/5770/5170/7133/7124/7057/6477/8795/4170/10550/138151/148022/6498/80196/5…
GO:2000272	GO:2000272	negative regulation of signaling receptor activity	24	0.557023315186192	1.89722636214255	0.000813090397143466	0.0124808190698552	0.00992876074952847	2999	tags=58%, list=24%, signal=44%	4061/5465/79643/7124/2048/387837/7251/5663/1393/57732/4043/58533/9655/10068
GO:0032102	GO:0032102	negative regulation of response to external stimulus	262	0.265594391730728	1.48776687768713	0.00081550223625072	0.0124814513775001	0.00992926376389724	2525	tags=33%, list=21%, signal=27%	9474/9314/7538/2268/91662/10512/3055/2/3565/8780/114548/2876/83999/10501/284207/7056/23122/89790/6714/5045/5054/8530/3082/10221/23208/5055/64218/9958/26007/4057/5580/5465/6850/84868/7130/7869/11027/2358/4851/10769/7133/7124/7057/25939/4210/253943/240/64127/55737/29956/27202/387837/10859/5495/4067/84959/135228/11221/1991/634/10019/56920/11240/9860/409/8993/51441/2896/79651/5598/727/55646/5728/2950…
GO:0090594	GO:0090594	inflammatory response to wounding	13	0.687158437156049	1.98910958903219	0.000822480475336645	0.0125154904700793	0.00995634259618045	2692	tags=69%, list=22%, signal=54%	89790/7076/3162/7040/240/3091/7099/2896/2149
GO:0001503	GO:0001503	ossification	242	0.27244694234884	1.50963099076472	0.000820271255176163	0.0125154904700793	0.00995634259618045	2449	tags=33%, list=20%, signal=27%	861/9770/182/26271/1050/1213/1462/2268/6272/22904/6546/166929/5027/1052/26578/7071/5552/83999/4330/3516/4090/92/29887/5566/196527/1435/3082/1305/1230/3020/64131/9970/847/55603/4057/1192/3021/23601/387/7130/7290/9260/1513/7040/4318/4851/27044/7124/5087/240/56975/5743/1959/3091/3636/654/6670/2201/249/6348/58476/133522/359845/22856/3183/4037/5594/10682/8321/51430/6238/10312/7286/5251/4086/103/7189/2…
GO:0015813	GO:0015813	L-glutamate transmembrane transport	16	0.63711750389679	1.96884097228748	0.000826135944115919	0.0125348868754188	0.00997177285495903	2342	tags=69%, list=19%, signal=56%	4923/55238/7124/10550/6512/8864/6507/3688/5663/6509/79751
GO:0045668	GO:0045668	negative regulation of osteoblast differentiation	24	-0.575975130086487	-1.90763624002423	0.000832715610178573	0.0125984128953741	0.0100223091739278	837	tags=33%, list=7%, signal=31%	4088/51564/8313/3399/4221/10507/6497/9241
GO:0006096	GO:0006096	glycolytic process	55	0.413055225502932	1.76184754175167	0.000850352125918217	0.0127917255513126	0.0101760935609882	2220	tags=44%, list=18%, signal=36%	3101/5236/3098/51341/5315/5027/51422/2203/2023/3099/3643/5465/669/26137/6521/3091/351/4967/54541/2033/11182/5663/405/8671
GO:0006757	GO:0006757	ATP generation from ADP	56	0.410351805865239	1.75699547665145	0.000849577966473567	0.0127917255513126	0.0101760935609882	2220	tags=43%, list=18%, signal=35%	3101/5236/3098/51341/5315/5027/51422/2203/2023/3099/3643/5465/669/26137/6521/3091/351/4967/54541/2033/11182/5663/405/8671
GO:0009267	GO:0009267	cellular response to starvation	122	0.327921094779504	1.65131107781408	0.000863468252142233	0.0129152282600252	0.0102743426294077	1589	tags=25%, list=13%, signal=22%	9474/467/10634/2309/80315/4217/7942/23710/51422/7071/84879/1026/6715/643246/4149/2752/440275/9681/26608/5465/5366/7378/8428/8897/58528/10533/5289/1312/355/9891
GO:0043434	GO:0043434	response to peptide hormone	260	0.265414041917621	1.48005394719588	0.000862806451996677	0.0129152282600252	0.0102743426294077	2762	tags=32%, list=22%, signal=25%	4747/8835/54741/133/6272/9518/5315/10890/4218/2203/2771/55625/1545/6715/5791/5447/6548/6714/10458/57761/57105/301/81565/7297/4048/3553/4149/2885/11031/847/7076/376497/6653/3643/7532/5580/5465/10768/5770/1385/5170/29988/27131/5743/1959/8850/3636/6093/8651/7249/4131/51094/4067/5591/634/4023/3717/8412/1408/201475/2549/2069/55022/56729/123041/23433/1393/9852/5251/59341/57085/6774/5829/23191/79746/378…
GO:0072503	GO:0072503	cellular divalent inorganic cation homeostasis	287	0.25877464706777	1.44986854005329	0.000874522018479291	0.0130435082926161	0.0103763921620072	2363	tags=31%, list=19%, signal=26%	5732/9474/11330/5621/7052/6279/8398/133/53373/728/6546/5027/90550/805/2859/7779/9446/57214/3709/6280/5566/5023/2906/948/1232/4923/5336/1230/3064/6556/1729/10367/783/2358/219931/1604/2357/5170/2827/27020/488/1240/5028/2280/1902/8943/4493/5294/27202/351/57620/5025/7504/773/6717/2769/6348/7009/2359/4067/84959/825/6375/1991/7421/79734/59340/8996/10161/1524/84502/10134/126306/3717/79572/64072/25/776/1…
GO:0002762	GO:0002762	negative regulation of myeloid leukocyte differentiation	35	0.480910449697699	1.83658408116725	0.000886081532523877	0.0131785855049102	0.0104838489976584	2881	tags=51%, list=23%, signal=39%	3635/3565/9935/10221/4057/7130/5914/10859/7098/6348/4067/84959/634/7099/5295/161882/4763/55294
GO:0051453	GO:0051453	regulation of intracellular pH	60	0.406800469541262	1.78251192396803	0.000906734572810155	0.0134477676784379	0.0106979892222731	3382	tags=53%, list=28%, signal=39%	9777/25932/535/6548/23315/23557/9114/55647/6556/10159/9498/80231/285195/6521/54982/65082/653519/120892/5538/356/8671/2896/10312/23312/54734/8992/56833/7879/6553/65010/84317/23545
GO:0061760	GO:0061760	antifungal innate immune response	13	0.683439891775317	1.97834555868036	0.000923397128204628	0.0136564210112286	0.0108639774486287	2966	tags=77%, list=24%, signal=58%	64581/50856/64170/6688/5336/9958/26253/1524/338339/170482
GO:0045646	GO:0045646	regulation of erythrocyte differentiation	42	0.473978083038405	1.88757626620886	0.000941690527530172	0.0138879569396256	0.0110481692733084	2780	tags=45%, list=23%, signal=35%	3635/2309/7538/9935/6688/92/116151/11143/23456/3091/91/4067/5591/405/6886/3313/6774/3303/161882
GO:0018108	GO:0018108	peptidyl-tyrosine phosphorylation	247	0.270763302209865	1.50393387034057	0.000944880973058501	0.0138960847015447	0.0110546350832102	2361	tags=30%, list=19%, signal=25%	5621/133396/64092/4739/5159/64581/2268/3055/2209/51378/1436/5912/3565/5618/2064/3600/5604/80310/6714/5795/6868/948/56034/7297/3082/5336/28996/5606/3643/4145/10188/5580/960/6850/7040/5770/79705/79643/7124/1946/64127/7006/2048/5515/3059/7039/3689/351/8798/654/5979/8651/3606/4067/56940/2047/5175/55359/7251/2242/3717/10019/3678/10645/2069/25/409/6352/5663/2074/3690/57732/8767/10461/11009
GO:0098543	GO:0098543	detection of other organism	16	0.632290150759018	1.95392333058526	0.000978183745117073	0.0142284150510497	0.0113190110437601	2453	tags=56%, list=20%, signal=45%	64581/58484/7096/64127/7099/8993/10333/912/114770
GO:0003413	GO:0003413	chondrocyte differentiation involved in endochondral bone morphogenesis	11	-0.71778611641865	-1.90548586806559	0.00097338035955519	0.0142284150510497	0.0113190110437601	2371	tags=73%, list=19%, signal=59%	85301/871/55512/57560/309/9321/8313/7048
GO:1904064	GO:1904064	positive regulation of cation transmembrane transport	79	0.367917384612361	1.69358021987642	0.000978287986415955	0.0142284150510497	0.0113190110437601	3166	tags=52%, list=26%, signal=39%	2631/3753/805/246329/9446/6548/57214/4878/5023/3460/196527/4923/5336/81671/3064/3759/1785/783/5170/2316/2048/57620/6717/85358/825/6375/483/2745/25/5031/65018/3779/3784/2149/81/1520/3458/54997/2539/9472/65125
GO:0045732	GO:0045732	positive regulation of protein catabolic process	183	0.287445984433556	1.52659754320657	0.00097746228651985	0.0142284150510497	0.0113190110437601	3356	tags=40%, list=27%, signal=30%	101/1191/154214/1050/8312/114881/7805/8554/51257/5045/57761/23287/127544/57520/26259/10221/3553/9870/20/5700/6653/1453/4946/10769/10425/10533/7133/11236/7124/1452/26234/9554/25898/79016/55737/4478/4947/255488/9817/10134/25976/120892/4035/144165/5663/8754/5728/23327/51160/3303/29979/6642/1601/4780/3458/55294/1075/57154/9655/7879/91445/5706/2932/51514/3300/9978/57630/754/149628/79888/207/10075/4092…
GO:0110151	GO:0110151	positive regulation of biomineralization	32	0.510417128129573	1.90844587259989	0.000990048290296285	0.0143597913179337	0.0114235236975175	1697	tags=41%, list=14%, signal=35%	26271/6546/5027/92/196527/55603/4057/7040/7475/240/56975/654/2201
GO:1901889	GO:1901889	negative regulation of cell junction assembly	21	0.577867547415704	1.92025422262454	0.00102222297411406	0.0147049288489359	0.0116980880471667	2301	tags=57%, list=19%, signal=47%	395/23122/6714/3553/7124/7057/6093/55920/56940/94/23603/5728
GO:0006641	GO:0006641	triglyceride metabolic process	59	0.412783721250129	1.80386192311154	0.00102047799987406	0.0147049288489359	0.0116980880471667	2103	tags=36%, list=17%, signal=30%	51099/2180/2876/84879/6583/151056/847/9926/376497/6653/285848/256356/949/255919/5294/84649/221955/4023/718/2710/84803
GO:0009410	GO:0009410	response to xenobiotic stimulus	225	0.27585795549539	1.5126446056584	0.00102051407384212	0.0147049288489359	0.0116980880471667	2354	tags=30%, list=19%, signal=25%	9474/5621/6283/2309/200315/54498/10512/7037/314/6546/5027/2022/10451/2180/2203/5141/2876/64170/1545/6185/2353/6715/9446/10555/5447/706/79001/8061/6714/1025/9647/57552/123/1848/6868/3553/20/10587/847/2912/387/3162/196/1385/7124/7057/6652/5743/4864/7039/5979/7098/4131/7161/4067/4255/143/368/6507/4023/8412/9/4524/25/8321/1393/2950/2329
GO:0032787	GO:0032787	monocarboxylic acid metabolic process	367	0.241244395518938	1.3990059097485	0.00102528979541676	0.0147088576917418	0.0117012135263539	3025	tags=34%, list=25%, signal=26%	26027/2184/8310/241/3101/171586/2678/5236/3098/83875/51341/197257/5315/51099/5027/51422/5226/9536/114881/2180/2203/2876/1545/84879/5447/10873/23498/57761/2023/4199/59342/301/948/11057/747/3553/9926/376497/3099/8942/3643/401494/26090/9444/284486/6916/5465/11000/669/10588/26137/1622/51084/240/1738/10728/6521/5743/247/4864/11001/55289/3091/8864/351/84649/3620/4051/221955/5321/4967/51094/4200/427/887…
GO:0002705	GO:0002705	positive regulation of leukocyte mediated immunity	120	0.325357909740492	1.63680545638129	0.00102868495907263	0.0147174627976017	0.0117080590736556	2801	tags=37%, list=23%, signal=29%	163486/117157/3684/64581/7037/5027/3554/3565/57126/114548/6688/3553/5336/5724/51571/7040/1604/7124/148022/64127/54440/911/5817/10459/3689/23705/3606/7305/7855/6375/718/3916/10666/8741/388325/3824/912/7189/3140/5819/30009/23529/6778/3594
GO:0010769	GO:0010769	regulation of cell morphogenesis involved in differentiation	74	0.374895333812674	1.70085005214585	0.00104343875487123	0.0148519176115148	0.0118150207779712	1814	tags=34%, list=15%, signal=29%	80005/4739/1523/11078/91663/6281/10458/57580/10109/26259/28988/4352/5879/6239/1785/4076/10562/253725/1946/1793/2316/3987/2048/55920/5591
GO:0007268	GO:0007268	chemical synaptic transmission	357	0.242077352632521	1.39059157213142	0.00104654538155214	0.0148519176115148	0.0118150207779712	3333	tags=38%, list=27%, signal=29%	6195/5621/29/23095/1488/6533/8398/6813/8676/5027/1861/4218/375/2771/10211/5552/7779/9693/246329/6714/10458/3799/9101/23557/5566/5023/2906/64854/5376/23208/4923/3553/51304/5530/10288/2752/440275/1759/79772/11252/1132/9379/7532/23385/2912/57537/9498/8292/783/10769/5914/7124/27020/488/5028/80331/2030/2048/5743/1959/4983/351/23096/5025/4884/22895/23228/84628/773/4131/7305/6571/85358/3274/1145/2047/59…
GO:0098916	GO:0098916	anterograde trans-synaptic signaling	357	0.242077352632521	1.39059157213142	0.00104654538155214	0.0148519176115148	0.0118150207779712	3333	tags=38%, list=27%, signal=29%	6195/5621/29/23095/1488/6533/8398/6813/8676/5027/1861/4218/375/2771/10211/5552/7779/9693/246329/6714/10458/3799/9101/23557/5566/5023/2906/64854/5376/23208/4923/3553/51304/5530/10288/2752/440275/1759/79772/11252/1132/9379/7532/23385/2912/57537/9498/8292/783/10769/5914/7124/27020/488/5028/80331/2030/2048/5743/1959/4983/351/23096/5025/4884/22895/23228/84628/773/4131/7305/6571/85358/3274/1145/2047/59…
GO:1901216	GO:1901216	positive regulation of neuron death	61	0.411959901206215	1.80592163995132	0.00105048860568726	0.0148678024433963	0.0118276575043283	3253	tags=49%, list=26%, signal=36%	5621/1191/824/2309/3684/4217/712/2353/387/7124/4170/842/3689/6348/7305/54541/8301/7099/25/356/2896/10333/4763/3458/468/55294/841/2932/4137/2534
GO:0002824	GO:0002824	positive regulation of adaptive immune response based on somatic recombination of immune receptors built from immunoglobulin superfamily domains	98	0.344012335239105	1.65578050212856	0.00105678324024251	0.0149167929219218	0.0118666304865951	3200	tags=42%, list=26%, signal=31%	163486/64581/7037/5027/3554/3565/114548/64170/3553/6556/51571/7040/1604/7124/64127/54440/911/5817/10459/5321/3606/7855/6375/718/10666/8741/8767/912/7189/10673/100/3140/5819/30009/23529/6778/3594/5588/7784/913/4292
GO:0001953	GO:0001953	negative regulation of cell-matrix adhesion	28	0.527062013031009	1.88107936891818	0.00107923048778388	0.0151929104764229	0.0120862879563526	2793	tags=61%, list=23%, signal=47%	182/5921/395/23122/6714/5054/7057/55920/56940/94/23603/5728/9448/340533/1029/5295/4763
GO:0030501	GO:0030501	positive regulation of bone mineralization	26	0.52923199790432	1.84624769625127	0.00110649545845363	0.0155351962366889	0.0123585836608757	1697	tags=42%, list=14%, signal=37%	6546/5027/92/196527/55603/4057/7040/240/56975/654/2201
GO:0010812	GO:0010812	negative regulation of cell-substrate adhesion	44	0.439896551025277	1.77089251189496	0.00110999622202355	0.0155428992259414	0.01236471155496	2842	tags=52%, list=23%, signal=40%	182/5921/395/6695/23122/6714/5054/387/4851/7057/1946/2651/55920/56940/94/23603/5728/9448/340533/1029/5295/4763/81
GO:0110149	GO:0110149	regulation of biomineralization	57	0.402533936333262	1.73956154348949	0.00113183790650036	0.0158067017976774	0.0125745721903251	1933	tags=37%, list=16%, signal=31%	26271/6546/166929/5027/5552/92/196527/1230/55603/4057/7040/4851/7475/240/56975/3091/654/6093/2201/6348/359845
GO:1902275	GO:1902275	regulation of chromatin organization	33	-0.513404332416013	-1.84699591768882	0.00113781996032221	0.0158072998254077	0.0125750479342824	3827	tags=61%, list=31%, signal=42%	55729/9739/54737/9869/134353/25942/3192/64863/23133/1786/57343/84456/5290/80312/6749/80063/22880/4300/90378/55196
GO:1901616	GO:1901616	organic hydroxy compound catabolic process	41	0.45286946081464	1.80857503716069	0.00113788540053742	0.0158072998254077	0.0125750479342824	2696	tags=49%, list=22%, signal=38%	2184/221/197257/2820/4923/26007/217/256356/949/6652/1312/4051/1593/2710/11165/3613/5728/8867/3632/3628
GO:0090322	GO:0090322	regulation of superoxide metabolic process	25	0.545104757491985	1.89716084581172	0.00115624302666621	0.016020051408941	0.0127442964074927	3205	tags=68%, list=26%, signal=50%	3684/64581/57126/2771/948/5580/6850/2358/7040/3689/7305/2773/2950/4780/54/4137/2643
GO:0060986	GO:0060986	endocrine hormone secretion	26	0.526560589435461	1.8369283774064	0.00119079741596888	0.0162845412859121	0.0129547038089957	2893	tags=58%, list=24%, signal=44%	64855/80223/3553/338442/654/7110/1408/56729/1393/26056/114899/3784/51738/1601/140606
GO:0046677	GO:0046677	response to antibiotic	35	0.471037980899556	1.79888138818587	0.00119079741596888	0.0162845412859121	0.0129547038089957	1974	tags=37%, list=16%, signal=31%	6715/6548/79001/51167/8639/1396/11143/842/5321/249/7390/6507/3717
GO:0033077	GO:0033077	T cell differentiation in thymus	62	-0.41857112048006	-1.74599254172949	0.0011827224981057	0.0162845412859121	0.0129547038089957	1466	tags=32%, list=12%, signal=29%	6194/1235/9840/7535/84433/10125/23240/3707/3575/6794/79576/940/64919/917/916/915/6935/814/1236/285282
GO:0106106	GO:0106106	cold-induced thermogenesis	102	0.33934856789319	1.6523238107845	0.00118763844480758	0.0162845412859121	0.0129547038089957	2876	tags=41%, list=23%, signal=32%	26027/3565/5618/2180/3600/3516/6009/6868/948/58488/56034/25979/7090/6850/23135/3397/11096/4851/2827/1240/8864/23228/3606/249/51094/1778/133522/3717/7099/8841/9658/1376/9927/153/4883/7030/2778/51738/6778/216/79071/468
GO:0120161	GO:0120161	regulation of cold-induced thermogenesis	102	0.33934856789319	1.6523238107845	0.00118763844480758	0.0162845412859121	0.0129547038089957	2876	tags=41%, list=23%, signal=32%	26027/3565/5618/2180/3600/3516/6009/6868/948/58488/56034/25979/7090/6850/23135/3397/11096/4851/2827/1240/8864/23228/3606/249/51094/1778/133522/3717/7099/8841/9658/1376/9927/153/4883/7030/2778/51738/6778/216/79071/468
GO:0110148	GO:0110148	biomineralization	90	0.353890942666165	1.68447605207316	0.00119945564574945	0.0163188310993744	0.0129819820951488	2312	tags=37%, list=19%, signal=30%	54757/26271/2268/22904/6546/166929/5027/7071/5552/92/29887/196527/1230/55603/4057/5465/7040/4851/7475/240/56975/5743/3091/654/6093/2201/249/6348/359845/123041/10312/7286/5251
GO:0006639	GO:0006639	acylglycerol metabolic process	80	0.362627263625935	1.67108277689539	0.00120141908154342	0.0163188310993744	0.0129819820951488	2103	tags=34%, list=17%, signal=28%	51099/2180/2876/84879/6583/151056/11057/747/847/1608/9926/376497/6653/26090/285848/256356/949/9489/255919/5294/84649/221955/5321/4023/718/2710/84803
GO:0045766	GO:0045766	positive regulation of angiogenesis	103	0.340507910357708	1.66298098826345	0.00120570281057106	0.0163188310993744	0.0129819820951488	2315	tags=41%, list=19%, signal=33%	861/9314/133/5315/116844/3687/728/51378/2022/1116/1545/4814/5054/820/1512/1232/3082/3553/84034/28996/3099/3162/388/5170/7057/146850/3091/7098/94/3688/3696/1524/2549/718/3678/92140/284361/25/10800/2896/727/4086
GO:1904018	GO:1904018	positive regulation of vasculature development	103	0.340507910357708	1.66298098826345	0.00120570281057106	0.0163188310993744	0.0129819820951488	2315	tags=41%, list=19%, signal=33%	861/9314/133/5315/116844/3687/728/51378/2022/1116/1545/4814/5054/820/1512/1232/3082/3553/84034/28996/3099/3162/388/5170/7057/146850/3091/7098/94/3688/3696/1524/2549/718/3678/92140/284361/25/10800/2896/727/4086
GO:0051893	GO:0051893	regulation of focal adhesion assembly	47	0.450427249054541	1.84400538777395	0.00125120018344556	0.0168480024701813	0.0134029493335035	2428	tags=51%, list=20%, signal=41%	395/6281/23122/6548/6714/5795/9647/6385/7414/5879/387/7057/1946/3987/6093/55920/56940/94/25/23603/5728/9448/1845/23332
GO:0090109	GO:0090109	regulation of cell-substrate junction assembly	47	0.450427249054541	1.84400538777395	0.00125120018344556	0.0168480024701813	0.0134029493335035	2428	tags=51%, list=20%, signal=41%	395/6281/23122/6548/6714/5795/9647/6385/7414/5879/387/7057/1946/3987/6093/55920/56940/94/25/23603/5728/9448/1845/23332
GO:0038094	GO:0038094	Fc-gamma receptor signaling pathway	28	0.521588038800312	1.86154280635671	0.00127156278560551	0.0170785154750332	0.0135863274004413	1232	tags=46%, list=10%, signal=42%	8398/2268/3055/10451/64005/6714/5795/2214/26253/5580/6850/2207/3984
GO:0031960	GO:0031960	response to corticosteroid	89	0.343613913835973	1.62832185109601	0.00127732644554164	0.0171122741368365	0.0136131831439941	1974	tags=30%, list=16%, signal=26%	2309/7538/4747/133/2/2022/1545/2353/6715/5447/8061/6714/9101/301/3490/387/5724/4851/7124/3557/5743/842/654/249/133522/54541/3717
GO:1903038	GO:1903038	negative regulation of leukocyte cell-cell adhesion	100	0.341881691517708	1.66270972771677	0.00128447606873516	0.017164381984494	0.0136546360606391	3384	tags=46%, list=28%, signal=34%	861/5621/9314/64115/3958/3142/1511/3565/7805/2064/6693/5573/301/6385/10288/3659/5465/84868/9231/942/10859/3620/8651/56940/6375/654346/10457/634/284194/1845/259307/2615/64844/6441/30009/201633/149041/9655/65125/27242/11314/9306/51043/207/4092/5771
GO:1901658	GO:1901658	glycosyl compound catabolic process	26	0.52078770072599	1.81678941656734	0.00129617507942215	0.0172332368514082	0.0137094115922933	2525	tags=50%, list=21%, signal=40%	2990/51816/200315/2717/978/9582/7378/200316/1806/60489/4521/57704/100
GO:0006959	GO:0006959	humoral immune response	115	0.32174004935815	1.60560533383815	0.00129417771791026	0.0172332368514082	0.0137094115922933	2280	tags=35%, list=19%, signal=29%	1191/6283/8398/2/7942/602/54210/2219/1511/712/566/10578/3516/6037/2919/820/6280/4853/3553/5197/6556/4057/6590/4851/1604/124976/7124/240/64127/1669/10417/1991/718/116842/716/5657/8993/1675/51441/727
GO:1900026	GO:1900026	positive regulation of substrate adhesion-dependent cell spreading	33	0.507296304104494	1.93501918551356	0.00131713098918804	0.0174677447306676	0.0138959676679815	1462	tags=42%, list=12%, signal=37%	80005/4739/11078/91663/6281/57580/10109/5879/6239/1785/10562/1793/2316/3987
GO:0044403	GO:0044403	biological process involved in symbiotic interaction	200	0.281450086238464	1.52140272690651	0.0013228282264551	0.017499222643935	0.0139210090268841	3030	tags=36%, list=25%, signal=27%	3383/7706/7037/53373/54210/156/2219/1436/1511/290/566/2876/64170/4061/6714/1025/820/29115/9525/440275/5806/9972/3643/4057/23601/949/219931/1604/10533/8563/79643/9218/1508/942/3482/4864/5817/4684/8724/6348/1514/1991/30835/7251/3688/1524/3717/2033/55207/3678/3916/7293/6352/8993/3956/3690/3839/114770/3303/5819/6441/5818/3576/2934/1969/9367/3725/8829/6614/81603/7879
GO:0045600	GO:0045600	positive regulation of fat cell differentiation	40	0.448364934766305	1.78180166823794	0.00135142459155703	0.0177437667694457	0.0141155491529214	1503	tags=35%, list=12%, signal=31%	1050/7538/168455/25946/9580/284207/10498/5292/6239/1040/1385/115825/1240/5743
GO:0002275	GO:0002275	myeloid cell activation involved in immune response	76	0.370857876340849	1.69589049943352	0.00134691465438213	0.0177437667694457	0.0141155491529214	2054	tags=38%, list=17%, signal=32%	3684/6813/2268/22904/84106/3565/7462/57126/6688/5336/6850/84868/9846/1794/5724/2207/11027/3162/5170/148022/5294/3689/30817/6348/4067/7305/1524/2242/136
GO:0034330	GO:0034330	cell junction organization	397	0.235883956686188	1.3847562947452	0.00134967839844629	0.0177437667694457	0.0141155491529214	2860	tags=33%, list=23%, signal=26%	5621/9922/1488/3684/4747/1981/728/51150/8536/58504/2239/1436/3556/143098/712/395/375/57126/10211/2064/5552/10611/6281/9693/139065/22891/60/23122/6548/3587/6714/10458/5795/9647/23557/5566/9948/6385/7414/831/3553/28988/10288/81671/64218/5879/3801/5586/382/3643/9379/23654/387/8292/829/783/7040/23129/4076/7094/29841/8497/7124/7057/27020/1946/2316/8500/9231/3987/23136/2048/55737/79414/51225/4983/389/3…
GO:0006874	GO:0006874	cellular calcium ion homeostasis	266	0.260051709628394	1.45642760117384	0.00136437035623728	0.0178428871538692	0.0141944015565043	2363	tags=32%, list=19%, signal=26%	5732/9474/11330/5621/7052/8398/133/53373/728/6546/5027/90550/805/2859/7779/9446/57214/3709/5566/5023/2906/948/1232/4923/5336/1230/3064/1729/10367/783/2358/219931/1604/2357/5170/2827/27020/488/1240/5028/2280/1902/5294/27202/351/57620/5025/7504/773/6717/2769/6348/7009/2359/4067/84959/825/6375/1991/7421/79734/59340/8996/10161/1524/84502/10134/126306/3717/79572/64072/25/776/10800/6352/356/5663/54499/…
GO:0051051	GO:0051051	negative regulation of transport	274	0.253044679080528	1.42312876241198	0.00136575185622208	0.0178428871538692	0.0141944015565043	3197	tags=36%, list=26%, signal=27%	9474/51465/146722/3958/3753/805/2771/2859/7779/10008/3156/9446/6688/124935/9647/57520/301/80223/10105/554/948/23208/4923/3553/9525/20/5530/10288/5879/415116/79772/302/64422/9972/11252/9943/382/3162/4318/4946/4851/7133/7124/7057/10550/5028/2048/5743/945/55737/4947/10859/90007/8724/6717/4131/7009/497189/10079/8301/634/1408/338692/120892/5657/55022/1393/79651/3690/5728/26056/27347/4043/23327/100/231…
GO:0097106	GO:0097106	postsynaptic density organization	16	0.624443173570404	1.92967434966251	0.00139558064748994	0.0181425484173692	0.0144327885545483	2821	tags=62%, list=23%, signal=48%	3556/10288/382/9379/51225/4983/4884/85358/5728/94030
GO:0043299	GO:0043299	leukocyte degranulation	66	0.38302243683415	1.69141681005769	0.00139363893357196	0.0181425484173692	0.0144327885545483	2074	tags=36%, list=17%, signal=30%	3684/6813/2268/3055/84106/3565/7462/57126/6688/5873/6850/9846/5724/3162/5170/5294/3689/30817/6348/4067/634/2242/136/3916
GO:0001890	GO:0001890	placenta development	97	0.336916072680696	1.61990320719266	0.00146350473762965	0.0188856677539709	0.0150239560140051	3317	tags=43%, list=27%, signal=32%	1050/133/7942/51294/10653/5604/3516/8061/6692/26259/51673/4853/2885/22846/10049/1508/5743/89884/3091/7262/6670/430/7855/7421/3696/113026/23641/5594/405/6615/5654/100/10935/51738/9191/79879/8846/2116/841/207/4311/639
GO:0010634	GO:0010634	positive regulation of epithelial cell migration	109	0.324040243866735	1.60599592557863	0.00145802551353735	0.0188856677539709	0.0150239560140051	3000	tags=45%, list=24%, signal=34%	80005/9922/51378/4215/84913/23122/54453/6714/9647/301/1512/6868/57111/5336/5879/382/5606/6239/152007/8766/57142/3162/7040/949/4318/388/10769/5170/7057/1793/5743/5294/3091/5025/284361/25/8754/2896/3690/9448/23332/10982/6678/4780/3458/3725/8829/2821/3675
GO:0005975	GO:0005975	carbohydrate metabolic process	416	0.231281965527961	1.36360592842406	0.00146178854193983	0.0188856677539709	0.0150239560140051	2754	tags=32%, list=22%, signal=25%	9331/467/3101/2990/1213/5236/3098/11266/51341/5315/51294/5027/51422/2760/84912/8706/93010/2717/5226/1116/2203/5210/9446/51744/2820/4122/83931/6714/3705/6484/2023/4199/1118/9761/4923/2585/26007/3099/6888/217/3643/4124/57486/347404/648791/5465/5366/256356/10402/5724/669/7040/2595/4121/338596/10559/7124/26137/56548/3073/150223/2591/6652/5028/8972/10728/29988/6521/80896/7165/3091/8864/351/8850/7262/1…
GO:0045444	GO:0045444	fat cell differentiation	159	0.293795933539334	1.54549705861179	0.00149219798651088	0.019208856721222	0.0152810598078157	3357	tags=42%, list=27%, signal=31%	9314/182/1050/7538/1488/51341/114885/6272/116844/168455/85329/51150/8312/1052/25946/9935/2876/8554/9580/284207/3914/57761/10498/5292/25979/6239/79689/83862/1040/7040/1385/115825/7124/1240/240/5743/1959/8864/8651/6934/11221/10124/4023/2033/4037/9658/56729/122953/59341/114899/153/7030/54795/161882/8013/84159/81029/3638/688/51043/207/23236/4091/25836/22933/1389
GO:2000644	GO:2000644	regulation of receptor catabolic process	10	0.727245418905996	1.94617691572264	0.00150078116982186	0.0192722264856393	0.015331471822134	1224	tags=50%, list=10%, signal=45%	7805/5045/20/302/5770
GO:0045056	GO:0045056	transcytosis	12	0.692968170131153	1.96492866842998	0.00150776742193238	0.0193148308430023	0.0153653645072837	2372	tags=83%, list=19%, signal=67%	1213/84879/6714/8766/5724/55737/2217/8301/4035/4043
GO:0045648	GO:0045648	positive regulation of erythrocyte differentiation	29	0.512001536100499	1.85409784012031	0.00152450195020367	0.0194793130618271	0.0154962136598211	2534	tags=45%, list=21%, signal=36%	3635/2309/92/116151/11143/23456/3091/91/5591/405/6886/6774/3303
GO:0031670	GO:0031670	cellular response to nutrient	28	0.516251875688765	1.84249809038375	0.00152800689354883	0.0194793130618271	0.0154962136598211	2447	tags=43%, list=20%, signal=34%	3600/4330/6256/1030/2350/5292/3162/7421/4023/2242/5251/28960
GO:0016050	GO:0016050	vesicle organization	238	0.264900119910142	1.45952292495301	0.00156494524455124	0.0199020210448365	0.0158324869770389	3446	tags=38%, list=28%, signal=28%	9839/26271/4647/8676/6272/5990/8677/5027/25946/10451/4218/10981/5552/6281/22872/23355/63971/9101/553115/55654/84519/23557/29887/301/55647/6385/84067/23208/5873/9525/1759/302/1453/8766/1385/79643/10972/9554/9218/5289/8943/10228/8724/7110/64083/10254/23023/399979/55048/23673/8301/8027/7251/9342/8907/2773/55207/10490/1130/23603/356/4033/8867/282991/84272/51160/10015/5861/5819/9341/2149/83871/5798/27…
GO:0006026	GO:0006026	aminoglycan catabolic process	19	0.58614930038169	1.88516783467477	0.00158033456819271	0.0200493048229749	0.0159496543990838	1208	tags=53%, list=10%, signal=48%	2990/6448/1116/57214/1118/2799/23670/3423/960/7040
GO:0044057	GO:0044057	regulation of system process	283	0.252811218849372	1.41973362419996	0.00158784555729301	0.0200961703344896	0.0159869369242633	2703	tags=32%, list=22%, signal=25%	80005/2309/133/3687/156/3753/6546/4000/805/55/1890/9921/2771/2859/10008/9446/6548/1889/6714/10458/1025/8530/4878/2023/5566/5023/2906/4607/554/3082/4923/5530/3759/6916/5465/387/5724/783/4851/7133/7124/488/2316/27131/5743/1959/5294/8864/351/654/6093/5025/153396/4884/6717/478/6348/85358/3274/497189/8996/3717/57616/9896/1408/136/120892/84193/25/776/10659/10800/56729/1393/5728/27347/59341/9732/7168/55…
GO:0070661	GO:0070661	leukocyte proliferation	241	0.268021811667105	1.48363749489698	0.00159970802060048	0.0201977523464305	0.0160677476056274	3253	tags=40%, list=26%, signal=30%	5621/1191/64115/3635/81704/3958/5585/7037/29110/5027/10451/1436/3565/2064/3600/1026/6693/5573/301/6385/1435/7297/3553/4352/10288/2214/6556/3659/23385/5580/6850/84868/1794/196/1604/7133/246778/148022/9231/942/2048/54440/5294/4478/10859/3620/1178/23228/3606/4067/7305/6375/654346/10457/30835/1439/3717/284194/7099/3568/5594/7293/25/6352/1438/10312/8767/2950/912/7189/10673/79798/6655/1947/100/259307/2…
GO:0007041	GO:0007041	lysosomal transport	97	0.334267537744294	1.60716896687073	0.0016086425482552	0.0202619689391475	0.016118833290122	3098	tags=40%, list=25%, signal=30%	22898/1191/5660/6272/7805/55681/63971/23557/84067/9525/6653/23295/388/219931/79643/8031/8943/3482/4864/55737/65082/7251/201475/55207/55293/3916/120892/4035/1130/2896/3303/57724/65018/81609/27072/9765/79158/7879/23339
GO:0002764	GO:0002764	immune response-regulating signaling pathway	341	0.240735976061354	1.38249923434301	0.00162034011515078	0.0203121207292116	0.0161587301207643	2629	tags=31%, list=21%, signal=25%	5621/146722/3635/163486/8398/64581/3958/2268/3055/7867/84106/81622/728/2219/10451/150372/7805/8780/7462/10211/8517/64005/51296/4814/929/6714/64135/3654/5795/29085/9473/1512/948/10288/5336/9958/2214/26007/3659/26253/4057/5580/6850/84868/57142/2207/11027/2358/7096/80231/3984/148823/2357/5170/7124/23151/1997/1240/7100/148022/64127/7006/121260/945/2210/27202/387837/10859/23228/7098/2359/4067/56940/73…
GO:0098655	GO:0098655	cation transmembrane transport	493	0.21936503069917	1.31133874308058	0.00161702650724265	0.0203121207292116	0.0161587301207643	3262	tags=34%, list=27%, signal=26%	9474/5621/117144/56606/6533/8398/51312/2631/53373/3753/6546/5027/90550/805/8140/2859/59285/206358/6539/7779/79026/246329/10008/6583/967/51296/9446/6548/124935/57214/3709/10166/4878/23315/57520/9114/5566/5023/2906/3460/196527/3772/10105/7402/53826/4923/5336/81671/3064/302/93589/6556/1729/9943/1612/54207/3759/10367/9498/55238/1785/783/4318/219931/6948/5170/285195/523/488/2316/2280/6947/2048/121260/…
GO:0061684	GO:0061684	chaperone-mediated autophagy	13	0.666250120764932	1.92858652713658	0.00163280101734324	0.0203786029253646	0.0162116181416555	353	tags=23%, list=3%, signal=22%	9474/1191/1915
GO:0034205	GO:0034205	amyloid-beta formation	35	0.462699471553104	1.76703684511973	0.00163338469791146	0.0203786029253646	0.0162116181416555	2201	tags=37%, list=18%, signal=31%	5621/1191/3459/83464/20/6653/23385/57142/7124/10972/6093/8301/5663
GO:0006090	GO:0006090	pyruvate metabolic process	72	0.361500629593865	1.63270423769066	0.00164525457992278	0.0204781687075495	0.0162908248687638	2989	tags=47%, list=24%, signal=36%	3101/5236/3098/51341/5315/5027/51422/2203/10873/2023/4199/3099/3643/5465/669/26137/1738/6521/3091/351/4967/4200/54541/2033/11182/5663/405/8671/6774/8050/10993/8013/3458/2821
GO:2000352	GO:2000352	negative regulation of endothelial cell apoptotic process	14	0.645008671159009	1.93561343044251	0.00165868832914839	0.0205966840871846	0.0163851064093383	2783	tags=57%, list=23%, signal=44%	3383/3565/5054/5170/25/5598/4780/79155
GO:0010810	GO:0010810	regulation of cell-substrate adhesion	145	0.296696356855239	1.53855912309976	0.00166365320569305	0.0206097273599386	0.0163954826141242	3000	tags=40%, list=24%, signal=31%	80005/182/4739/5921/11078/91663/395/6695/6281/23122/6548/54453/6714/5795/5054/9647/57580/10109/6385/1435/948/7414/7402/5879/6239/387/1785/4851/10562/7057/253725/1946/1793/2316/3987/2651/6093/55920/56940/94/3717/3678/25/23603/5728/9448/1845/23332/5328/340533/1601/1029/5295/4763/81/8829/1613/3675
GO:0071715	GO:0071715	icosanoid transport	26	0.510326379208232	1.78029466411778	0.00167553598363933	0.0207082088118805	0.0164738267331379	1865	tags=46%, list=15%, signal=39%	8398/5027/9536/28232/301/8714/4923/3553/6850/5025/5321/368
GO:0070482	GO:0070482	response to oxygen levels	209	0.271578881781045	1.47630026056439	0.00168036371501519	0.0207184189576082	0.0164819491242711	3647	tags=42%, list=30%, signal=30%	101/824/5159/2309/80315/9777/133/7037/51378/6546/4000/5351/6548/3516/6714/3654/3709/2023/51167/9114/6868/4352/10587/847/28996/3099/26608/5465/387/5366/3162/4851/10533/7124/523/7057/2030/29988/10397/5743/3091/355/430/7009/94/54541/8996/2983/2033/4524/405/1387/5728/57085/5328/100/210/65018/3779/29979/4720/4780/4763/81/2982/468/571/5423/8837/1536/84317/207/663/22933/23545/112399/5291/6261/8751/5371/…
GO:0051345	GO:0051345	positive regulation of hydrolase activity	401	0.233472045241243	1.36755444000382	0.00168423234831079	0.0207184189576082	0.0164819491242711	2869	tags=33%, list=23%, signal=26%	1509/8738/64115/81704/4739/163486/10010/29/5159/7052/9922/6279/5921/64581/55122/54885/4217/5660/91662/58484/51231/83464/11033/84919/728/51099/58504/805/8743/395/7805/114548/2064/64170/6281/9693/3092/9647/57580/6280/5023/81565/1512/23380/9779/116985/1612/23645/23385/5580/6850/387/5366/5724/5170/55803/55357/23061/7124/23151/141/10550/444/4210/1902/3987/942/945/842/355/389/115727/351/6093/57533/7249…
GO:0032717	GO:0032717	negative regulation of interleukin-8 production	15	0.621588072039023	1.8822082406553	0.0017035177434497	0.02090680866961	0.0166318172032545	2324	tags=60%, list=19%, signal=49%	9314/602/671/301/945/307/408/1991/10333
GO:0002224	GO:0002224	toll-like receptor signaling pathway	99	0.338068893394683	1.63623185334781	0.00172197629608498	0.0210841981369475	0.0167729343503602	2596	tags=36%, list=21%, signal=29%	146722/7867/81622/10211/4814/929/3654/948/5336/3659/4057/84868/57142/11027/7096/80231/5170/7124/23151/7100/148022/64127/121260/7098/4067/9867/51311/7099/3665/409/388325/8767/10333/7189/57724/29979
GO:0010714	GO:0010714	positive regulation of collagen metabolic process	14	0.643252393294563	1.93034299738631	0.00173910861963514	0.0211863903405448	0.0168542304523472	2692	tags=64%, list=22%, signal=50%	861/64115/5159/2022/7431/7040/409/51430/2149
GO:0046426	GO:0046426	negative regulation of receptor signaling pathway via JAK-STAT	16	0.618065787799825	1.90996674733734	0.00174192359013368	0.0211863903405448	0.0168542304523472	2020	tags=44%, list=16%, signal=37%	8835/54741/602/5515/8651/51094/10019
GO:0006638	GO:0006638	neutral lipid metabolic process	81	0.361864310761318	1.66794998640016	0.00174239449524328	0.0211863903405448	0.0168542304523472	2103	tags=33%, list=17%, signal=28%	51099/2180/2876/84879/6583/151056/11057/747/847/1608/9926/376497/6653/26090/285848/256356/949/9489/255919/5294/84649/221955/5321/4023/718/2710/84803
GO:0002821	GO:0002821	positive regulation of adaptive immune response	102	0.332083216070171	1.61694804985104	0.00176947834750095	0.0214661370958352	0.0170767750296053	3200	tags=41%, list=26%, signal=31%	163486/64581/7037/5027/3554/3565/114548/64170/3553/440275/6556/51571/7040/1604/7124/64127/54440/911/5817/10459/5321/3606/7855/6375/718/10666/8741/8767/912/7189/10673/100/3140/5819/30009/23529/6778/3594/5588/7784/913/4292
GO:0050777	GO:0050777	negative regulation of immune response	135	0.3058625103339	1.55851363507245	0.00177797030408975	0.0215195716115691	0.0171192833393179	3384	tags=40%, list=28%, signal=29%	64092/3635/9173/3958/2268/3055/2/3142/3565/2876/6688/6714/5045/301/9958/6850/84868/3162/196/1604/10769/25939/253943/64127/387837/10859/4067/56940/6375/11221/634/409/8993/51441/2896/79651/55646/5682/103/3824/3428/114770/259307/30009/6778/56833/149041/9655/11213/11314/51043/2534/4092/5771
GO:1903305	GO:1903305	regulation of regulated secretory pathway	99	0.337106121382827	1.6315720982976	0.0017932293804881	0.021604926060114	0.0171871846440134	2084	tags=32%, list=17%, signal=27%	3684/6813/2268/84106/3565/57126/2771/6688/23557/5023/23208/5873/6850/9498/9846/5724/783/3162/4851/5170/9501/488/5028/3689/30817/4067/9545/634/2242/136/3916/120892
GO:0070997	GO:0070997	neuron death	231	0.265679138924907	1.46389647865873	0.0017931633111433	0.021604926060114	0.0171871846440134	3335	tags=40%, list=27%, signal=30%	101/5621/1191/824/2309/3684/4747/5921/80315/4217/29110/1981/712/2876/8517/2353/6548/1435/4149/5700/28996/6653/23385/5465/387/3162/7133/7124/6477/4170/10550/80331/55737/3091/842/355/3689/351/6093/6348/7305/10457/2047/54541/8301/1524/3717/7099/374946/120892/637/5538/25/409/6352/356/5663/8321/2896/10333/10570/1718/16/3632/65018/3845/58533/2149/23529/4763/8013/3458/468/55294/3725/8829/8882/2821/8846/…
GO:0045669	GO:0045669	positive regulation of osteoblast differentiation	36	0.465649817953742	1.78656852194232	0.00181450373972258	0.0218113292000899	0.0173513827934538	3310	tags=61%, list=27%, signal=45%	182/26271/1050/1052/4090/92/3082/55603/4057/1192/9260/56975/654/2201/4037/51430/4086/222663/56998/338773/90/657
GO:0010463	GO:0010463	mesenchymal cell proliferation	15	-0.636781782411878	-1.85425262752964	0.00183276595287361	0.0218428790425944	0.0173764813736158	486	tags=33%, list=4%, signal=32%	2254/8642/4609/7048/6935
GO:0032689	GO:0032689	negative regulation of interferon-gamma production	30	0.494671183535734	1.80482957556807	0.00182711722120057	0.0218428790425944	0.0173764813736158	2453	tags=47%, list=20%, signal=37%	5621/64115/9173/7805/84868/5914/64127/10859/6375/654346/284194/7099/8993/114770
GO:0018022	GO:0018022	peptidyl-lysine methylation	113	-0.345782911188577	-1.60077934387437	0.00183372317888447	0.0218428790425944	0.0173764813736158	3981	tags=50%, list=32%, signal=34%	6018/399818/79813/3006/9757/9739/4204/9869/79918/11137/84661/3054/4089/22938/11091/10919/7469/7403/55870/55677/5079/2672/23081/10445/3008/54934/30827/5929/29104/64754/54904/254013/4302/8473/4297/55011/79823/55183/65990/1786/57343/10322/55170/79609/56950/2145/26147/221143/80335/64324/4800/1789/23067/23476/54880/4221/4602
GO:0042176	GO:0042176	regulation of protein catabolic process	308	0.249018895378495	1.41206858326331	0.00182499027342042	0.0218428790425944	0.0173764813736158	3451	tags=37%, list=28%, signal=27%	101/1191/154214/1050/51582/8312/1915/114881/7805/2876/8554/5707/3156/51257/5045/57761/23287/9101/127544/57520/5566/26259/1471/10221/3553/9870/20/5700/302/28996/7076/6653/1453/7077/4946/10769/11011/10425/10533/7133/29761/11236/79643/7124/51322/1452/26234/9554/25898/2316/79016/5708/55737/10459/4983/4478/4947/255488/9491/6093/9817/8724/7110/10134/25976/120892/3093/4035/144165/9860/5663/8754/5728/233…
GO:0030595	GO:0030595	leukocyte chemotaxis	154	0.294861573596085	1.54012024731963	0.00184092165124576	0.0218791252681917	0.0174053160278172	2769	tags=42%, list=23%, signal=33%	101/6283/6279/1441/3958/54210/728/90550/10451/1436/1511/3565/566/6688/4814/2919/5054/57580/6280/301/6868/196527/1435/3553/1230/5879/5197/9943/6850/7130/100130520/2207/2358/7057/1240/240/64127/58191/5294/4354/3689/27202/30817/6348/4067/6375/3680/120425/1524/1130/11240/5594/6352/727/27347/59341/3579/80270/7941/102/54795/6441/6846/3576
GO:0030001	GO:0030001	metal ion transport	483	0.225552425850063	1.3473691776243	0.00185997411252752	0.0220557741046337	0.0175458439870721	2369	tags=27%, list=19%, signal=23%	9474/5621/117144/5159/1213/6533/8398/2512/51312/3958/7037/124565/2631/53373/3753/6546/5027/90550/805/2771/2859/59285/6539/7779/79026/246329/10008/6583/967/9446/6548/706/57214/3799/3709/4878/23315/57520/5566/5023/2906/196527/3772/7402/53826/4638/4923/9525/5530/10288/5336/81671/1230/3064/302/93589/6556/1729/9943/54207/4057/3759/55640/10367/9498/387/55238/79689/1785/783/11027/10768/5957/219931/6948/…
GO:0010631	GO:0010631	epithelial cell migration	202	0.271676169930225	1.47537760203744	0.00189283917205061	0.0223448391050369	0.0177758014292881	3000	tags=39%, list=24%, signal=30%	80005/9314/9839/9922/5585/85329/51378/3565/2876/1545/4215/84913/23122/54453/6714/54443/9647/301/1512/6868/57111/5336/2752/64218/5879/5586/382/5606/22846/6239/152007/387/8766/57142/3162/3397/7040/949/4318/388/4851/10769/23129/5170/7124/7057/1793/5743/5294/3091/6093/5025/51094/94/11221/3688/634/284361/25/23603/8754/2896/3690/5728/9448/23332/10982/5829/5547/6678/4780/4763/1969/3458/55294/3725/8829/2…
GO:0090132	GO:0090132	epithelium migration	202	0.271676169930225	1.47537760203744	0.00189283917205061	0.0223448391050369	0.0177758014292881	3000	tags=39%, list=24%, signal=30%	80005/9314/9839/9922/5585/85329/51378/3565/2876/1545/4215/84913/23122/54453/6714/54443/9647/301/1512/6868/57111/5336/2752/64218/5879/5586/382/5606/22846/6239/152007/387/8766/57142/3162/3397/7040/949/4318/388/4851/10769/23129/5170/7124/7057/1793/5743/5294/3091/6093/5025/51094/94/11221/3688/634/284361/25/23603/8754/2896/3690/5728/9448/23332/10982/5829/5547/6678/4780/4763/1969/3458/55294/3725/8829/2…
GO:0051146	GO:0051146	striated muscle cell differentiation	148	0.302079281268013	1.56927579238751	0.00192819617164844	0.0227113039009598	0.0180673320781565	3475	tags=43%, list=28%, signal=31%	9474/824/5159/64855/6272/9518/1465/6546/4000/3565/23250/10211/2876/10611/246329/5573/6548/3516/26509/9948/5530/2314/57486/5465/23135/11096/7040/1827/4851/5914/7504/9794/825/9043/29766/3688/963/9780/5239/409/2274/7168/29767/11214/3845/7140/338773/10398/23646/2539/4205/90/8837/9472/688/10938/4629/207/858/657/8740/6261/10818
GO:0019370	GO:0019370	leukotriene biosynthetic process	11	0.690983202583959	1.9192380880348	0.00194134105136492	0.0228023231667599	0.018139739867154	2319	tags=73%, list=19%, signal=59%	241/2678/4048/6850/240/5321/2681/4258
GO:0016570	GO:0016570	histone modification	391	-0.252551500020299	-1.39962444050996	0.00194458558440175	0.0228023231667599	0.018139739867154	3598	tags=35%, list=29%, signal=26%	4204/9869/6885/201163/80853/57459/10157/79918/11137/78990/84661/26993/84864/3054/4089/4591/5579/5599/22938/11091/10919/1107/25942/3276/7469/7403/55870/10432/55677/2091/23378/5079/11176/2672/57602/23081/817/10445/79577/339287/3008/7994/54934/23450/200186/26036/30827/5929/29104/64754/54904/2005/6720/2140/3622/84333/8202/4302/6418/8464/8473/7786/112869/84289/8861/1487/4297/23133/27154/55011/9219/593…
GO:0009612	GO:0009612	response to mechanical stimulus	131	0.300560670146089	1.52492517378033	0.00196629991647303	0.0229546985814423	0.0182609577958832	2059	tags=30%, list=17%, signal=25%	8738/10746/6546/5027/2022/1116/2353/6548/8061/6714/4878/3553/4055/3064/3659/26090/9379/3759/387/83862/7124/7057/8795/4353/7100/8932/5028/5743/355/654/7098/4131/85358/497189/51311/943/6507/9780/7099
GO:0002685	GO:0002685	regulation of leukocyte migration	149	0.29208445539775	1.51640694625434	0.00196283526552965	0.0229546985814423	0.0182609577958832	2769	tags=38%, list=23%, signal=29%	101/3383/81704/3958/728/90550/3554/1436/3565/6693/6688/80310/5054/83692/6484/301/6868/196527/1435/1230/5879/9943/6793/387/7130/5724/2358/3162/148823/7124/7057/1240/64127/4354/4478/27202/351/5025/6348/4067/6375/1991/1524/11240/5594/391/6352/727/27347/59341/100/7941/102/64805/6846/3576
GO:0002437	GO:0002437	inflammatory response to antigenic stimulus	51	0.407061671025348	1.70156734763162	0.00197586563233385	0.0230153375093755	0.0183091973708812	2321	tags=47%, list=19%, signal=38%	133396/2268/3055/2/2209/2876/3516/6714/5045/4853/2214/6850/4851/10769/7124/3557/64127/4067/1991/718/3568/10800/79651/5682
GO:0032956	GO:0032956	regulation of actin cytoskeleton organization	250	0.256516985717197	1.42157560765892	0.00199477389299252	0.0231842925973634	0.0184436047873063	2601	tags=33%, list=21%, signal=26%	23580/10552/5159/5921/11078/3055/91663/830/1436/395/375/6281/23122/6548/10458/29085/81553/9647/9948/10109/23406/6385/4853/54961/2885/28988/5879/11344/374872/2314/116985/382/5580/10602/22836/387/829/51571/3397/388/3984/54434/10095/253725/1946/2316/1902/8500/3059/93663/51225/389/6093/85464/85358/6840/55160/8826/29766/2059/2242/10788/55704/4035/5341/391/25/11034/23433/7408/57704/284266/7168/23332/90…
GO:1903670	GO:1903670	regulation of sprouting angiogenesis	23	0.546976995769954	1.83859590677261	0.00200813030771922	0.0231859782239949	0.0184449457396463	3028	tags=61%, list=25%, signal=46%	9314/5315/2752/1870/23670/5170/7057/240/634/3678/4086/51738/22905/26051
GO:0031060	GO:0031060	regulation of histone methylation	62	-0.406142046358667	-1.69414694212943	0.0020042492076059	0.0231859782239949	0.0184449457396463	3598	tags=52%, list=29%, signal=37%	4204/10157/3054/4089/22938/11091/10919/7469/55677/23378/5079/2672/23081/10445/54934/54904/4302/8473/4297/55011/55183/1786/57343/55170/26147/64324/80312/1789/23476/54880/4602/56254
GO:0006022	GO:0006022	aminoglycan metabolic process	87	0.350484356838564	1.63732206109622	0.00200007062287032	0.0231859782239949	0.0184449457396463	2605	tags=41%, list=21%, signal=33%	2990/5159/1213/6448/93010/1116/3600/57214/6484/1118/2799/3553/64131/23670/3423/960/7130/10402/26035/7040/56548/3073/166012/2651/50515/54982/51363/10855/22856/3340/55454/8993/114770/160/55501/2131
GO:2000060	GO:2000060	positive regulation of ubiquitin-dependent protein catabolic process	91	0.344905398045063	1.63135162254827	0.00205739006708702	0.0237027542739894	0.0188560522329592	3356	tags=43%, list=27%, signal=31%	1191/154214/1050/8312/7805/8554/57761/23287/127544/26259/10221/1453/10425/11236/1452/25898/79016/255488/9817/10134/120892/144165/5663/5728/3303/29979/1601/4780/55294/57154/9655/2932/3300/9978/57630/149628/207/4092/22933
GO:0032368	GO:0032368	regulation of lipid transport	69	0.378428187083896	1.68563556296261	0.00210585076634702	0.0242080879581159	0.0192580560774415	2269	tags=39%, list=18%, signal=32%	8398/5027/9536/2180/706/5045/4923/3553/20/302/5580/154664/5465/6850/55754/7057/1622/654/5025/5321/7110/1408/4035/356/56729/3690/51703
GO:0006364	GO:0006364	rRNA processing	188	-0.298589237105312	-1.49358361213196	0.00211618223614248	0.0242738550616344	0.0193103752267193	4858	tags=55%, list=40%, signal=34%	317781/8568/55299/51547/27341/54512/4809/6227/10412/6229/10813/2068/54606/285855/54913/114049/10438/10248/260294/10969/54663/55272/11056/27340/57050/79954/51010/6155/79039/9790/54680/113510/6041/10200/29063/11137/28987/51119/9326/11157/23195/81887/51202/55759/65008/153443/155400/2091/27079/23378/51018/57602/56915/5036/54853/6135/10171/79707/2483/4931/91695/57109/11224/84549/65083/6232/6201/55011/…
GO:0099172	GO:0099172	presynapse organization	23	0.544263224386951	1.82947389799474	0.00213429444397376	0.0244283918424388	0.0194333125688137	2301	tags=57%, list=19%, signal=46%	1981/728/2239/3556/139065/23557/382/55737/79414/351/84628/8321/5728
GO:0009595	GO:0009595	detection of biotic stimulus	26	0.504001311207082	1.75822940299978	0.00218155991064239	0.0248161117945066	0.0197417521528149	2453	tags=50%, list=20%, signal=40%	64581/58484/114548/706/5795/7096/949/64127/7099/8993/10333/912/114770
GO:0045807	GO:0045807	positive regulation of endocytosis	73	0.365915079768977	1.65349927095898	0.00218230954622157	0.0248161117945066	0.0197417521528149	2545	tags=42%, list=21%, signal=34%	1191/1861/3565/55681/10211/3092/967/929/5054/196527/9779/948/5530/5336/11031/302/3643/154664/6850/1785/408/7251/718/120892/4035/5538/409/8867/23327/51160/54806
GO:0070663	GO:0070663	regulation of leukocyte proliferation	192	0.278145005902618	1.48537062772005	0.0021748005377392	0.0248161117945066	0.0197417521528149	3241	tags=41%, list=26%, signal=31%	5621/64115/3635/3958/5585/7037/10451/1436/3565/2064/3600/1026/6693/5573/301/6385/1435/7297/3553/4352/10288/2214/3659/6850/84868/196/1604/7133/246778/148022/9231/942/2048/54440/10859/3620/1178/3606/4067/7305/6375/654346/10457/30835/1439/3717/284194/7099/3568/5594/7293/6352/1438/8767/2950/912/7189/10673/6655/1947/100/259307/2615/64844/6441/23529/3594/5588/149041/7784/283234/1725/4860/9479/57630/874…
GO:0051091	GO:0051091	positive regulation of DNA-binding transcription factor activity	190	0.280588359309096	1.49366356895598	0.00220900704889589	0.0250655648974932	0.0199401974763084	2613	tags=32%, list=21%, signal=25%	101/1191/7706/6283/6279/64581/51341/7037/58484/7027/150372/27148/3556/114548/10211/64170/8517/5687/8061/3654/2535/28232/6280/948/1896/4923/3553/5530/5336/847/28996/4057/7124/148022/64127/3059/54360/351/1147/8737/7098/3606/825/133522/1524/3717/2033/92140/7099/8321/8767/5728/10333/283629/7189/6774/3303/65018/10935/92565
GO:0045861	GO:0045861	negative regulation of proteolysis	196	0.275875373173838	1.48299297330715	0.00223389726916514	0.0252934819831278	0.0201215104335214	3462	tags=42%, list=28%, signal=31%	6195/5621/9314/2/65264/10653/6695/2876/64215/5447/5265/6714/6692/5045/5054/8530/3082/831/1471/5055/334/302/28996/7076/6653/4057/960/6590/7077/4318/11011/5271/29761/7124/7057/10972/51322/10049/1508/80196/5743/4983/5273/351/9491/6093/135228/8301/8996/718/120892/4035/9860/409/5663/1475/727/3428/440068/1718/5269/210/10935/64844/7850/199713/5329/5896/2821/11315/57630/5894/331/23429/3697/6386/207/8740/…
GO:0006140	GO:0006140	regulation of nucleotide metabolic process	52	0.415812677568853	1.75003588045187	0.00227518918721897	0.0257057319113903	0.0204494641426345	2576	tags=48%, list=21%, signal=38%	51341/5027/51422/3565/2203/978/2023/3643/5465/5957/26137/6521/3091/351/54541/2033/11182/136/55022/5663/405/8671/6774/144811/65018
GO:0050878	GO:0050878	regulation of body fluid levels	242	0.260073444061828	1.4410693239785	0.0022920047238601	0.0258402673899859	0.0205564900174447	2994	tags=38%, list=24%, signal=29%	9474/9612/8835/133/1465/25946/10451/1511/5912/5618/2771/6583/7056/60/79001/5265/6714/3705/5054/6484/5566/5023/196527/554/340205/948/7414/5055/5873/4352/5336/84034/5197/1608/3099/1192/5580/6850/953/2207/1385/7094/29841/7057/5028/2316/308/7006/2030/2048/6521/5294/3091/4778/4580/5321/4067/84959/497189/7421/5029/10855/634/3717/10019/7099/5341/7450/3690/27347/10461/59341/2811/2776/5328/2161/100/4883/7…
GO:0001667	GO:0001667	ameboidal-type cell migration	274	0.247522422093088	1.39207146936471	0.00233933194853576	0.0263174844210273	0.0209361264579933	3000	tags=37%, list=24%, signal=28%	80005/9314/9839/9922/5585/10512/85329/51378/6546/79899/3565/2876/1545/10501/4215/84913/23122/54453/6714/54443/9647/301/1512/6868/6385/23380/57111/5336/2752/64218/5879/154810/5586/7076/382/5606/22846/6239/152007/387/7869/8766/57142/3162/3397/7040/949/4318/388/4851/10769/23129/5170/7124/7057/253943/1793/5743/5294/3091/91/6093/5025/5979/55920/51094/94/11221/8826/8879/3688/634/56920/284361/25/7145/23…
GO:0007568	GO:0007568	aging	97	0.326547453417549	1.57005055556672	0.00235852418311701	0.0264365627492216	0.0210308558362879	1555	tags=25%, list=13%, signal=22%	5159/2309/494470/133/7037/712/2876/3600/6185/2353/706/3654/2885/5530/10498/847/7076/7133/4353/8932/5028/23268/5743/842
GO:0007599	GO:0007599	hemostasis	162	0.2879859039466	1.51503151626014	0.00235995906783175	0.0264365627492216	0.0210308558362879	2994	tags=42%, list=24%, signal=32%	1465/25946/10451/1511/5912/7056/60/79001/5265/6714/3705/5054/6484/5023/196527/554/340205/948/7414/5055/5873/4352/5336/84034/5197/1608/1192/5580/6850/953/2207/7094/7057/5028/2316/308/7006/2048/6521/5294/4778/5321/4067/84959/10855/634/3717/10019/7099/5341/7450/3690/10461/2811/2776/5328/2161/7454/2778/2149/64805/4780/9060/5329/5588/239/2821/10398
GO:1902563	GO:1902563	regulation of neutrophil activation	13	0.655593294089565	1.89773833408177	0.00238487196577558	0.0265625602243618	0.0211310895452063	2260	tags=69%, list=18%, signal=57%	3684/84106/57126/6688/6850/5724/7124/3689/2896
GO:1903209	GO:1903209	positive regulation of oxidative stress-induced cell death	15	0.611633081404022	1.8520638954664	0.00238634206763972	0.0265625602243618	0.0211310895452063	3062	tags=60%, list=25%, signal=45%	2309/7124/4170/8737/7099/25/10333/55294/11315
GO:1900542	GO:1900542	regulation of purine nucleotide metabolic process	51	0.403295808543427	1.6858255839358	0.00238277033479933	0.0265625602243618	0.0211310895452063	2576	tags=47%, list=21%, signal=37%	51341/5027/51422/3565/2203/2023/3643/5465/5957/26137/6521/3091/351/54541/2033/11182/136/55022/5663/405/8671/6774/144811/65018
GO:0010522	GO:0010522	regulation of calcium ion transport into cytosol	60	0.383625252961983	1.68096312305418	0.00240446575936479	0.0267078316942101	0.021246656132606	2328	tags=42%, list=19%, signal=34%	9474/5621/6546/5027/805/9446/57214/5566/5023/4923/3064/1729/5170/2280/5025/6717/7009/4067/84959/825/6375/84502/126306/25/5031
GO:0045061	GO:0045061	thymic T cell selection	18	-0.601706684699439	-1.84672197500929	0.00242455589198548	0.0268742879395864	0.0213790756658398	1179	tags=50%, list=10%, signal=45%	7535/84433/3707/6794/940/917/916/915/1236
GO:0031638	GO:0031638	zymogen activation	40	0.434426504638758	1.72641036502011	0.00245544725379913	0.0271025781787262	0.0215606854747142	2489	tags=48%, list=20%, signal=38%	861/64115/2678/58484/6281/5045/5054/2023/1512/302/7057/444/842/1514/8767/3428/1718/5328/2161
GO:1903556	GO:1903556	negative regulation of tumor necrosis factor superfamily cytokine production	50	0.415308500373608	1.72578821673781	0.00245231582422777	0.0271025781787262	0.0215606854747142	2304	tags=38%, list=19%, signal=31%	64115/602/50856/3565/671/706/23208/4057/84868/5914/5004/64127/945/27202/10859/10457/7099/409/2950
GO:0090201	GO:0090201	negative regulation of release of cytochrome c from mitochondria	16	0.607979947813866	1.87879916069463	0.0024773658936839	0.027287304247376	0.0217076390463956	3563	tags=69%, list=29%, signal=49%	1191/4000/2876/27069/10105/3082/8996/409/55486/207/4976
GO:0006110	GO:0006110	regulation of glycolytic process	29	0.493820552022167	1.78825951555661	0.00251465226307162	0.0276401757099626	0.0219883559054213	2444	tags=59%, list=20%, signal=47%	51341/5027/51422/2203/3643/5465/26137/6521/3091/351/54541/2033/11182/5663/405/8671/6774
GO:1905214	GO:1905214	regulation of RNA binding	11	0.68034090280072	1.88967860379279	0.00255358581717289	0.0280096444321152	0.0222822762423924	1521	tags=45%, list=12%, signal=40%	1981/1025/4686/10498/3646
GO:0051353	GO:0051353	positive regulation of oxidoreductase activity	43	0.417908325596743	1.66621148834706	0.00257794617526043	0.0282180594859587	0.0224480749127065	3417	tags=51%, list=28%, signal=37%	55312/2771/5447/3553/2230/949/7124/64127/3091/7421/2773/4697/25/54704/84334/4883/3458/11315/10063/2643/207/5291
GO:0050868	GO:0050868	negative regulation of T cell activation	93	0.328874500350038	1.57800353504511	0.00260224784148467	0.0284249686419435	0.0226126756087956	3384	tags=45%, list=28%, signal=33%	861/5621/64115/3958/3142/1511/3565/7805/2064/6693/5573/301/6385/10288/3659/84868/9231/942/10859/3620/8651/56940/6375/654346/10457/634/284194/1845/259307/2615/64844/6441/30009/201633/149041/9655/27242/11314/9306/51043/4092/5771
GO:0051897	GO:0051897	positive regulation of protein kinase B signaling	69	0.374066214979414	1.66620599731471	0.00264241024266708	0.0288039128936691	0.022914133933905	2184	tags=39%, list=18%, signal=32%	101/9518/23533/2022/1116/2876/3092/6714/5795/3643/57142/7040/7124/7057/3059/5294/2651/5025/5979/6934/3606/6348/10855/3688/1524/92140/409
GO:0042273	GO:0042273	ribosomal large subunit biogenesis	56	-0.406433769640629	-1.67177438372684	0.00267828183045152	0.0290745439944892	0.0231294268114305	3371	tags=46%, list=27%, signal=34%	9326/23195/81887/55759/65008/51018/51388/6147/6135/220064/79707/4931/90441/11224/84549/55153/6128/8886/4736/29997/6130/4869/9045/23246/84231/115416
GO:0055067	GO:0055067	monovalent inorganic cation homeostasis	98	0.330854768162993	1.59245125259763	0.00267718167985203	0.0290745439944892	0.0231294268114305	3240	tags=49%, list=26%, signal=36%	9777/6546/25932/535/2771/6548/4097/23315/23557/9114/55647/554/6556/10159/3759/9498/80231/285195/27131/6521/478/54982/65082/653519/483/6507/120892/5594/5538/356/8671/2896/10312/23312/154881/23327/144811/3784/2131/54734/64699/8992/56833/7380/7879/6553/65010/84317
GO:0008625	GO:0008625	extrinsic apoptotic signaling pathway via death domain receptors	69	0.372984345582016	1.66138701819799	0.00268917735541126	0.029132754683622	0.0231757346700918	3159	tags=46%, list=26%, signal=35%	8738/3383/467/3958/6272/2876/6688/5054/3082/51304/1612/5366/3162/7124/7057/8795/6498/80196/162989/9812/637/356/5728/282991/9191/5295/4763/11315/841/2932/8837/5894
GO:1902991	GO:1902991	regulation of amyloid precursor protein catabolic process	32	0.485191844143473	1.81412872206686	0.00270118131843249	0.0291913888435744	0.0232223794089234	1907	tags=38%, list=16%, signal=32%	5621/1191/3459/20/6653/57142/7124/10972/2280/6093/4067/8301
GO:0007188	GO:0007188	adenylate cyclase-modulating G protein-coupled receptor signaling pathway	107	0.321583087628149	1.57319758286088	0.0027112230094032	0.0291913888435744	0.0232223794089234	2694	tags=43%, list=22%, signal=34%	5732/222487/2015/5660/133/2774/54331/976/5141/2771/165140/9693/196883/8685/554/1232/1132/53637/2912/2358/113/2357/2827/2781/5028/2316/1902/10267/57211/2782/30817/2769/59340/2773/221188/136/84658/776/9289/2776/5739/11214/153/4883/2778/64805
GO:1990845	GO:1990845	adaptive thermogenesis	113	0.314859338807228	1.57277496430406	0.0027112230094032	0.0291913888435744	0.0232223794089234	2776	tags=38%, list=23%, signal=30%	26027/3565/5618/2180/3600/3516/6009/6868/948/58488/56034/6653/25979/7090/6850/23135/3397/11096/4851/2827/1240/8864/23228/3606/249/51094/1778/133522/3717/7099/8841/9658/1376/9927/59341/153/4883/7030/2778/51738/6778/216/79071
GO:0002223	GO:0002223	stimulatory C-type lectin receptor signaling pathway	18	0.581176472143425	1.85797679345229	0.0027170119281205	0.0291940159215397	0.0232244693061042	3253	tags=67%, list=26%, signal=49%	64581/6714/5336/6850/4067/7305/2033/1387/3824/7189/5058/2534
GO:0140353	GO:0140353	lipid export from cell	24	0.520926784218145	1.77428125685269	0.00274747170309943	0.0294012977984116	0.0233893665096976	2998	tags=58%, list=24%, signal=44%	5027/9536/3553/654/5025/5321/7110/1408/56729/3784/51738/1601/140606/8792
GO:0010975	GO:0010975	regulation of neuron projection development	280	0.245073604986975	1.37156825450749	0.00274196523129248	0.0294012977984116	0.0233893665096976	2356	tags=30%, list=19%, signal=25%	9314/1523/4747/10512/54986/8536/6383/6911/23258/6695/10611/83999/23303/10501/9693/85442/5780/84879/22891/5604/10458/8408/57520/6280/23557/81565/26259/3082/5376/28988/5530/7431/64218/11344/10498/1608/382/23654/387/7869/8766/57142/8428/3397/55754/3984/23129/4076/27020/57698/1946/2316/6498/1902/2048/5362/29956/51225/7504/5979/84628/8724/4131/4067/85358/2242/10154/9896/2033/56920/23413/374946/120892/…
GO:0042255	GO:0042255	ribosome assembly	44	-0.439744016272835	-1.71558061190795	0.0027686791876164	0.0295681458880332	0.0235220977634796	3508	tags=45%, list=29%, signal=33%	29093/3921/51119/23195/84769/51388/7520/6147/6135/91695/51001/6232/6128/51335/6223/29997/4869/23246/130916/84231
GO:2001233	GO:2001233	regulation of apoptotic signaling pathway	259	0.259031892923888	1.44612386272396	0.00278790995944821	0.0297132508835928	0.0236375319169922	3159	tags=36%, list=26%, signal=28%	8738/1191/3383/5414/467/54978/6279/3958/4000/25946/8743/3565/2771/2876/6714/5054/2023/27069/6280/7417/51330/1512/10105/3082/3553/10771/4055/3064/259230/5580/960/5366/3301/3162/4318/5770/7124/7057/6477/4170/138151/6498/80196/5743/3091/355/162989/8737/5979/6934/7009/8876/8996/1524/10134/3717/2773/120892/9774/637/409/5663/5598/5728/2950/6615/9521/3303/65018/2017/29979/51657/51741/64844/10961/246330/…
GO:0043470	GO:0043470	regulation of carbohydrate catabolic process	36	0.452456546379051	1.73594961737503	0.00279385665998636	0.0297164753834913	0.0236400970762057	2444	tags=50%, list=20%, signal=40%	51341/5027/51422/2203/3643/5465/26137/6521/3091/351/79660/54541/2033/11182/5663/405/8671/6774
GO:0010573	GO:0010573	vascular endothelial growth factor production	25	0.512432786336589	1.78345062116299	0.00281746651775663	0.0299071798709449	0.0237918066089848	2323	tags=56%, list=19%, signal=46%	728/1545/3553/7040/7124/5743/3091/55959/10855/718/136/405/727/9289
GO:0007204	GO:0007204	positive regulation of cytosolic calcium ion concentration	188	0.275905442793651	1.47268834813711	0.0028250922698991	0.0299277883320297	0.0238082010842497	2692	tags=37%, list=22%, signal=30%	5732/9474/5621/8398/133/53373/728/6546/5027/805/2859/9446/57214/3709/5566/5023/2906/948/1232/4923/5336/1230/3064/1729/783/2358/219931/1604/2357/5170/27020/1240/5028/2280/1902/5294/27202/5025/773/6717/2769/6348/7009/2359/4067/84959/825/6375/59340/8996/10161/1524/84502/10134/126306/3717/25/776/10800/356/123041/5031/59341/2811/5739/3579/51738/54795/57192/2149
GO:2000008	GO:2000008	regulation of protein localization to cell surface	30	0.481365544207833	1.75628336511532	0.00284657093658988	0.0300470283734817	0.0239030591089286	3807	tags=57%, list=31%, signal=39%	54741/9777/1861/20/382/7124/7305/8301/23245/9860/26056/23327/8514/207/8729/1950/1499
GO:0043123	GO:0043123	positive regulation of I-kappaB kinase/NF-kappaB signaling	156	0.289297483779671	1.52029041716676	0.00284776204337462	0.0300470283734817	0.0239030591089286	2783	tags=35%, list=23%, signal=27%	7706/6283/64581/7037/29110/8743/64170/8517/4215/3654/5966/948/1896/3553/4055/4057/387/9516/3162/10769/7124/8795/10783/9218/2316/148022/2280/1902/64127/389/1147/8737/57161/7098/79971/653519/92140/7099/6275/25/356/3956/27032/8767/10333/6398/7189/11214/65018/57153/54862/2149/338339/79155
GO:0061515	GO:0061515	myeloid cell development	62	0.377155440990328	1.65669699750267	0.00286086427586562	0.030124900824865	0.0239650083235143	2402	tags=39%, list=20%, signal=31%	51341/4211/25946/6714/116151/23210/4853/302/4057/669/79705/23456/56975/6521/351/10859/7305/29766/2033/10019/55646/211/6886/284266
GO:0071295	GO:0071295	cellular response to vitamin	19	0.567949003038467	1.82663221054178	0.00288179223734012	0.0302425305116997	0.0240585852763639	2447	tags=47%, list=20%, signal=38%	3600/4330/6256/2350/5292/7421/2242/5251/28960
GO:0034656	GO:0034656	nucleobase-containing small molecule catabolic process	23	0.535253683763401	1.79918943513713	0.00289501146778663	0.0302425305116997	0.0240585852763639	2525	tags=52%, list=21%, signal=42%	51816/200315/57089/978/9582/7378/200316/1806/60489/4245/4521/100
GO:0032570	GO:0032570	response to progesterone	23	0.534152622454137	1.79548835294908	0.00289501146778663	0.0302425305116997	0.0240585852763639	1330	tags=39%, list=11%, signal=35%	5732/1545/2353/706/8061/6714/11057/7040/7057
GO:0009409	GO:0009409	response to cold	34	0.466206517375772	1.77216497069542	0.00288838672758575	0.0302425305116997	0.0240585852763639	2557	tags=38%, list=21%, signal=30%	26027/133/2353/284207/6548/5566/440275/376497/2766/80196/4023/9658/153
GO:0014009	GO:0014009	glial cell proliferation	31	0.469451944325965	1.7289054102974	0.0029218171295254	0.0304621132414876	0.02423326807375	1756	tags=39%, list=14%, signal=33%	1191/1436/9921/706/1435/3553/1030/4851/7124/29956/430/4067
GO:0002886	GO:0002886	regulation of myeloid leukocyte mediated immunity	53	0.396188391816106	1.6707346325027	0.00301161909751135	0.0313363133367534	0.0249287131038021	2054	tags=40%, list=17%, signal=33%	3684/6813/2268/84106/3565/57126/6688/6850/9846/5724/3162/5170/148022/3689/30817/4067/7305/1524/2242/718/136
GO:0090309	GO:0090309	positive regulation of DNA methylation-dependent heterochromatin assembly	11	-0.676367357176792	-1.79553269593967	0.00309338943963295	0.0320604240150935	0.0255047587656434	1547	tags=73%, list=13%, signal=64%	55729/54737/9869/1786/57343/80063/22880/55196
GO:0062208	GO:0062208	positive regulation of pattern recognition receptor signaling pathway	36	0.449054361904883	1.72289638412327	0.00309243124186111	0.0320604240150935	0.0255047587656434	2059	tags=42%, list=17%, signal=35%	10211/51296/4814/9958/4057/57142/7096/80231/7100/121260/7098/9867/57864/8638/7099
GO:0014002	GO:0014002	astrocyte development	29	0.490075708520089	1.77469841122541	0.00310632254846603	0.0320682121915169	0.0255109544279594	2869	tags=62%, list=23%, signal=48%	3459/6279/728/712/6280/3553/7431/2358/7124/351/7099/4035/5663/3913/2896/3845/4763/3458
GO:1990000	GO:1990000	amyloid fibril formation	25	0.508207592610034	1.76874542552157	0.00310537792828961	0.0320682121915169	0.0255109544279594	3179	tags=48%, list=26%, signal=36%	1191/5201/5045/948/6477/2280/351/8737/5663/2934/51471/4137
GO:0007264	GO:0007264	small GTPase mediated signal transduction	389	0.225751212360676	1.32222538905972	0.00313706564939716	0.0323222126107163	0.0257130172395742	3001	tags=35%, list=24%, signal=27%	80005/22898/26030/23580/81704/29/5159/7052/23092/9922/5921/8844/58504/58480/5337/10451/5912/395/2203/10211/2859/9754/9693/85442/1026/54453/6714/6009/9101/57580/23380/1435/4650/4853/2885/28988/8997/9826/57514/5879/116985/382/64283/6239/10188/83892/10602/22836/387/1794/1785/51571/3162/79109/388/3984/4851/10769/57706/57698/1793/1902/23268/10146/2782/2048/22808/5294/121512/93663/4983/389/115727/6093/…
GO:0090713	GO:0090713	immunological memory process	13	-0.631708262185746	-1.75520095771854	0.00316601884183973	0.0325568148482152	0.0258996483792769	811	tags=31%, list=7%, signal=29%	7248/6482/4179/51561
GO:0043648	GO:0043648	dicarboxylic acid metabolic process	66	0.363315867878514	1.60439312999438	0.00326401416947143	0.0334990927919436	0.0266492508060466	2206	tags=30%, list=18%, signal=25%	8528/4942/2678/6390/159/10873/23498/4199/441024/2752/8942/56267/10588/2746/81034/4967/4200/2747/23475/10797
GO:0030278	GO:0030278	regulation of ossification	69	0.36661295858009	1.63300690043086	0.0032971513691615	0.0337191885081322	0.0268243416951783	2137	tags=36%, list=17%, signal=30%	6546/166929/5027/5552/83999/3516/92/196527/1435/1230/55603/4057/7040/4851/5087/240/56975/1959/3091/654/2201/6348/359845/22856/5594
GO:0050804	GO:0050804	modulation of chemical synaptic transmission	240	0.25518116167995	1.41243431601257	0.00329826820165016	0.0337191885081322	0.0268243416951783	2652	tags=32%, list=22%, signal=26%	5621/29/6533/8398/4218/375/2771/10211/5552/7779/9693/6714/10458/3799/9101/23557/5566/5023/2906/64854/23208/3553/51304/5530/10288/2752/440275/1759/79772/11252/7532/23385/2912/57537/9498/783/10769/5914/7124/27020/488/5028/2048/5743/1959/4983/351/23096/4884/23228/84628/773/4131/7305/85358/2047/6507/3688/1524/84502/3717/57616/136/120892/5594/25/409/5663/56729/5728/11178/23191/65018/3845/3908/5577/517…
GO:1901136	GO:1901136	carbohydrate derivative catabolic process	125	0.303920539716252	1.5389237609088	0.00330917653078866	0.0337651442531052	0.0268609004814526	2525	tags=38%, list=21%, signal=30%	2990/51816/6448/200315/57089/2760/2717/1890/1116/5141/978/9582/57214/1118/2799/1471/23670/3423/5580/960/7378/669/7040/4121/25939/3073/200316/1806/80896/8622/56953/1514/10855/60489/5151/201595/11165/4126/131870/8993/4245/4521/55276/1854/57704/114770/100
GO:0045981	GO:0045981	positive regulation of nucleotide metabolic process	24	0.514401554085788	1.75205626502804	0.00332587684725384	0.0338045204648484	0.0268922251071389	3163	tags=71%, list=26%, signal=53%	5027/3565/2023/3643/5465/5957/26137/3091/351/136/55022/5663/405/8671/65018/3458/2979
GO:1900544	GO:1900544	positive regulation of purine nucleotide metabolic process	24	0.514401554085788	1.75205626502804	0.00332587684725384	0.0338045204648484	0.0268922251071389	3163	tags=71%, list=26%, signal=53%	5027/3565/2023/3643/5465/5957/26137/3091/351/136/55022/5663/405/8671/65018/3458/2979
GO:0110053	GO:0110053	regulation of actin filament organization	194	0.272180866907173	1.45759556701753	0.00333359968327362	0.0338177308910127	0.0269027342860678	2906	tags=37%, list=24%, signal=28%	23580/10552/5921/11078/3055/91663/830/395/375/6281/23122/6548/10458/81553/9647/9948/10109/23406/6385/54961/2885/28988/5879/11344/2314/116985/382/5580/10602/387/829/51571/3397/3984/54434/10095/253725/2316/1902/8500/3059/93663/389/6093/85464/85358/6840/55160/29766/2059/55704/5341/25/11034/7408/57704/7168/23332/90668/5829/80115/29767/23191/2017/7454/29109/5295/9788/2934/123720/8829
GO:1903350	GO:1903350	response to dopamine	43	0.409706171942861	1.63350928594951	0.00334010454901619	0.0338185585587889	0.0269033927136345	2184	tags=47%, list=18%, signal=38%	7052/2774/54331/1132/23385/1785/3397/2781/2316/2782/55737/2769/3274/59340/3363/2773/120892/5594/25/409
GO:1903364	GO:1903364	positive regulation of cellular protein catabolic process	126	0.299595494152067	1.51099418299997	0.00343671333187733	0.0347299341503534	0.0276284116527728	3356	tags=40%, list=27%, signal=30%	1191/154214/1050/8312/114881/7805/8554/51257/57761/23287/127544/26259/10221/20/5700/1453/10425/11236/1452/26234/25898/79016/55737/4478/255488/9817/10134/120892/4035/144165/5663/5728/3303/29979/1601/4780/55294/1075/57154/9655/91445/5706/2932/3300/9978/57630/754/149628/207/4092/22933
GO:0030218	GO:0030218	erythrocyte differentiation	103	0.318649904991613	1.55623031886787	0.00347898514709375	0.035089763983618	0.0279146640457472	2599	tags=33%, list=21%, signal=26%	3635/2309/7538/51341/9935/6688/4090/92/116151/23210/28996/23186/669/11143/23456/3059/6521/3091/91/6670/4067/5591/29766/3717/10019/405/55646/211/103/6886/3313/6774/3303/3784
GO:0090130	GO:0090130	tissue migration	203	0.269633362953149	1.46227194177959	0.00349839442641771	0.0352180624380291	0.0280167282333019	2504	tags=34%, list=20%, signal=28%	80005/9314/9839/9922/5585/85329/51378/3565/2876/1545/4215/84913/23122/54453/6714/54443/9647/301/1512/6868/57111/5336/2752/64218/5879/5586/382/5606/22846/6239/152007/387/8766/57142/3162/3397/7040/949/4318/388/4851/10769/23129/5170/7124/7057/1793/5743/5294/3091/6093/5025/51094/94/11221/3688/634/284361/25/23603/8754/2896/3690/5728/9448/23332/10982/5829/5547
GO:0002713	GO:0002713	negative regulation of B cell mediated immunity	12	-0.673140361696972	-1.83167002762269	0.00354164640247898	0.0353306521517057	0.0281062957788048	381	tags=42%, list=3%, signal=40%	1378/80762/55061/4179/1380
GO:0002890	GO:0002890	negative regulation of immunoglobulin mediated immune response	12	-0.673140361696972	-1.83167002762269	0.00354164640247898	0.0353306521517057	0.0281062957788048	381	tags=42%, list=3%, signal=40%	1378/80762/55061/4179/1380
GO:0034123	GO:0034123	positive regulation of toll-like receptor signaling pathway	22	0.526617348256204	1.78405163837004	0.00353414475532088	0.0353306521517057	0.0281062957788048	1808	tags=45%, list=15%, signal=39%	10211/4814/4057/57142/7096/80231/7100/121260/7098/9867
GO:0031507	GO:0031507	heterochromatin assembly	59	-0.409888757015188	-1.68798476404981	0.0035286704292962	0.0353306521517057	0.0281062957788048	3827	tags=51%, list=31%, signal=35%	55729/51548/54737/4204/9869/8493/25942/23378/11176/23347/11335/1487/23133/57169/22893/55183/1786/57343/2145/84456/5290/80312/201161/80063/3065/22880/1788/90378/57683/55196
GO:0051235	GO:0051235	maintenance of location	231	0.258795740575434	1.42596883915428	0.00354984140327679	0.0353306521517057	0.0281062957788048	2576	tags=31%, list=21%, signal=25%	9474/6279/3098/2512/114885/53373/51099/6546/5027/2760/805/10226/5552/9446/706/57214/3709/6280/123/5566/948/4923/3553/5336/11344/3064/1729/6653/3099/8760/5465/1040/949/219931/5170/7124/2316/2280/8943/84649/4052/2201/9817/6717/6348/64083/4067/84959/6571/825/6375/8996/4023/84502/126306/1408/718/134429/6646/55704/57584/25/356/5663/3690/5031/2811/4794/11015/2495/65018
GO:0032970	GO:0032970	regulation of actin filament-based process	270	0.24848942815359	1.39346374231722	0.00354782023913522	0.0353306521517057	0.0281062957788048	2601	tags=32%, list=21%, signal=26%	23580/10552/5159/5921/11078/3055/91663/830/1436/395/375/6281/23122/6548/10458/29085/81553/9647/4607/9948/10109/23406/6385/4853/54961/2885/28988/5879/11344/374872/2314/116985/382/3759/5580/10602/22836/387/829/51571/3397/388/3984/54434/10095/253725/488/1946/2316/1902/8500/3059/93663/51225/389/6093/85464/6717/85358/6840/55160/8826/29766/2059/2242/10788/55704/4035/5341/391/25/11034/23433/7408/57704/2…
GO:0099174	GO:0099174	regulation of presynapse organization	16	0.593307522142245	1.83345795966272	0.00358294591540404	0.0353456167724333	0.0281182004573424	2228	tags=62%, list=18%, signal=51%	1981/2239/3556/139065/382/55737/79414/351/84628/8321
GO:1905606	GO:1905606	regulation of presynapse assembly	16	0.593307522142245	1.83345795966272	0.00358294591540404	0.0353456167724333	0.0281182004573424	2228	tags=62%, list=18%, signal=51%	1981/2239/3556/139065/382/55737/79414/351/84628/8321
GO:0032481	GO:0032481	positive regulation of type I interferon production	52	0.404966285001096	1.7043865359489	0.00358169856997534	0.0353456167724333	0.0281182004573424	2299	tags=37%, list=19%, signal=30%	29110/8780/10211/929/64135/3654/5336/3659/6850/26137/148022/10146/1147/7098/84282/51311/7099/3665/8767
GO:0072665	GO:0072665	protein localization to vacuole	53	0.391027823725142	1.64897241025929	0.00359162487621117	0.0353456167724333	0.0281182004573424	3040	tags=40%, list=25%, signal=30%	1191/6272/22879/7805/64747/389541/6653/57142/8031/8943/55048/51100/8027/55788/51160/27072/9765/57154/79158/7879/23677
GO:0001676	GO:0001676	long-chain fatty acid metabolic process	68	0.365488843212137	1.61660108883989	0.00358559100998388	0.0353456167724333	0.0281182004573424	3599	tags=47%, list=29%, signal=33%	2180/2876/1545/747/376497/26090/9444/6916/11000/240/10728/5743/247/11001/4051/221955/5321/5742/1376/51703/2950/116285/79071/64834/239/11332/60481/57406/2181/11343/80221/5066
GO:0010632	GO:0010632	regulation of epithelial cell migration	158	0.285875019781584	1.50828048470201	0.00356720336377883	0.0353456167724333	0.0281182004573424	3000	tags=42%, list=24%, signal=32%	80005/9314/9922/51378/3565/4215/84913/23122/54453/6714/9647/301/1512/6868/57111/5336/2752/64218/5879/382/5606/22846/6239/152007/387/8766/57142/3162/7040/949/4318/388/4851/10769/5170/7124/7057/1793/5743/5294/3091/5025/51094/94/11221/634/284361/25/23603/8754/2896/3690/5728/9448/23332/10982/5547/6678/4780/4763/1969/3458/55294/3725/8829/2821/3675
GO:0007584	GO:0007584	response to nutrient	93	0.322497065771775	1.54740336902948	0.00363374556462048	0.0356934149211322	0.028394881385752	1957	tags=31%, list=16%, signal=26%	7706/7037/2/6546/2180/2771/2876/3600/1545/4330/5447/706/2029/6256/1030/847/2350/8942/5292/3162/5914/64127/5743/249/4131/4255/7421/4023/2242
GO:0031453	GO:0031453	positive regulation of heterochromatin assembly	13	-0.628737657055189	-1.74694713347359	0.00366987760290351	0.0357813066283092	0.0284648011344115	3827	tags=77%, list=31%, signal=53%	1017/55729/54737/9869/25942/1786/57343/80063/22880/55196
GO:0120263	GO:0120263	positive regulation of heterochromatin organization	13	-0.628737657055189	-1.74694713347359	0.00366987760290351	0.0357813066283092	0.0284648011344115	3827	tags=77%, list=31%, signal=53%	1017/55729/54737/9869/25942/1786/57343/80063/22880/55196
GO:1905269	GO:1905269	positive regulation of chromatin organization	13	-0.628737657055189	-1.74694713347359	0.00366987760290351	0.0357813066283092	0.0284648011344115	3827	tags=77%, list=31%, signal=53%	1017/55729/54737/9869/25942/1786/57343/80063/22880/55196
GO:0031589	GO:0031589	cell-substrate adhesion	249	0.25741027444078	1.42748812660926	0.00365862318827528	0.0357813066283092	0.0284648011344115	3000	tags=37%, list=24%, signal=29%	80005/182/4739/3684/5921/11078/91663/3682/3687/395/6695/6281/64005/967/23122/6548/54453/6714/3914/5795/5054/9647/57580/10109/6385/23380/1435/948/1896/7414/7402/1305/5879/6239/960/387/1785/3397/4851/10562/7057/253725/1946/1793/2316/8500/3987/3689/2651/6093/84628/55920/56940/1955/94/3680/2047/10855/3688/3717/3678/7450/25/23603/8754/3913/3690/5728/9448/10461/1845/23332/64098/5328/5829/5861/54749/201…
GO:0045778	GO:0045778	positive regulation of ossification	30	0.47384101545026	1.72882979091112	0.00371573799467022	0.0359728730295237	0.0286171963381766	1697	tags=37%, list=14%, signal=32%	6546/5027/92/196527/55603/4057/7040/240/56975/654/2201
GO:0032615	GO:0032615	interleukin-12 production	52	0.403657479656487	1.69887815095453	0.00371685525699162	0.0359728730295237	0.0286171963381766	3068	tags=52%, list=25%, signal=39%	64581/7805/948/5336/3659/6850/7057/4210/1240/64127/10859/3620/7098/51311/23139/7099/409/388325/8767/7189/353514/3394/3458/54/201633/11213/3663
GO:0032655	GO:0032655	regulation of interleukin-12 production	52	0.403657479656487	1.69887815095453	0.00371685525699162	0.0359728730295237	0.0286171963381766	3068	tags=52%, list=25%, signal=39%	64581/7805/948/5336/3659/6850/7057/4210/1240/64127/10859/3620/7098/51311/23139/7099/409/388325/8767/7189/353514/3394/3458/54/201633/11213/3663
GO:1900024	GO:1900024	regulation of substrate adhesion-dependent cell spreading	46	0.41364735625896	1.68690717585198	0.00369893457037958	0.0359728730295237	0.0286171963381766	2189	tags=41%, list=18%, signal=34%	80005/4739/11078/91663/6281/57580/10109/5879/6239/1785/10562/253725/1946/1793/2316/3987/55920/25/23603
GO:0045059	GO:0045059	positive thymic T cell selection	11	-0.671377923168548	-1.7822873910015	0.00373043033404361	0.0360380104747515	0.028669014580704	1179	tags=55%, list=10%, signal=49%	7535/3707/6794/917/916/915
GO:0016553	GO:0016553	base conversion or substitution editing	12	0.669008940430641	1.89699167025137	0.00376259951708114	0.0361052895155613	0.0287225365087056	2332	tags=58%, list=19%, signal=47%	200315/54502/9582/200316/60489/131870/103
GO:0150117	GO:0150117	positive regulation of cell-substrate junction organization	21	0.5362563421186	1.78198016131481	0.00375586668294383	0.0361052895155613	0.0287225365087056	2906	tags=71%, list=24%, signal=55%	9922/6281/5795/9647/6385/5879/382/3987/6093/25/9448/1845/10982/5295/8829
GO:0019369	GO:0019369	arachidonic acid metabolic process	30	0.473566009256096	1.72782641871316	0.00375919642606065	0.0361052895155613	0.0287225365087056	2139	tags=43%, list=17%, signal=36%	2876/1545/747/26090/6916/240/10728/5743/247/4051/221955/5321/5742
GO:0048259	GO:0048259	regulation of receptor-mediated endocytosis	69	0.364144900153217	1.62201340893683	0.00376482506059699	0.0361052895155613	0.0287225365087056	2545	tags=42%, list=21%, signal=34%	1191/3565/375/55681/10211/3092/967/5054/9779/20/5336/5879/302/382/3643/10188/6850/1785/4983/408/8301/718/338692/5538/409/3690/4043/8867/54806
GO:0090715	GO:0090715	immunological memory formation process	10	-0.712971310965759	-1.85120615828566	0.00385087890090245	0.0368634134786389	0.0293256404721356	811	tags=40%, list=7%, signal=37%	7248/6482/4179/51561
GO:2000191	GO:2000191	regulation of fatty acid transport	22	0.52305821976671	1.77199417570977	0.00386099858760942	0.0368932079197162	0.0293493425926027	1705	tags=50%, list=14%, signal=43%	8398/5027/9536/2180/4923/3553/5465/6850/7057/5025/5321
GO:0051480	GO:0051480	regulation of cytosolic calcium ion concentration	200	0.268475940534996	1.45126986279428	0.00386959037466054	0.036908321236572	0.0293613655621173	2692	tags=36%, list=22%, signal=29%	5732/9474/5621/8398/133/53373/728/6546/5027/805/2859/9446/57214/3709/5566/5023/2906/948/1232/4923/5336/1230/3064/1729/783/2358/219931/1604/2357/5170/2827/27020/1240/5028/2280/1902/5294/27202/5025/773/6717/2769/6348/7009/2359/4067/84959/825/6375/59340/8996/10161/1524/84502/10134/126306/3717/64072/25/776/10800/356/123041/5031/59341/2811/5739/3579/51738/54795/57192/2149
GO:0015711	GO:0015711	organic anion transport	193	0.265606030588738	1.42352039318328	0.0038779179933493	0.0369208648010562	0.0293713442381972	2342	tags=30%, list=19%, signal=24%	56606/6533/8398/5660/5027/84912/9123/9536/8140/206358/6539/4257/84879/94097/124935/10166/51167/28232/301/948/8714/4923/3553/9121/2350/376497/2912/51706/6850/9498/55238/10559/7124/10550/6512/2030/29988/6521/121260/8864/5025/5321/81034/6515/368/81855/6507/3688/634/116369/11182/29957/5663/8671/6509/9056/79751
GO:0014074	GO:0014074	response to purine-containing compound	86	0.336825433309163	1.56962876239522	0.00389604977425509	0.0370265380170633	0.0294554095606328	1867	tags=31%, list=15%, signal=27%	3753/159/6546/5027/1545/9693/2353/6715/7056/8061/3709/5023/3553/10498/5724/2230/196/54434/5028/5743/5032/5294/4327/351/5025/5029/133522
GO:0061844	GO:0061844	antimicrobial humoral immune response mediated by antimicrobial peptide	29	0.481509470287146	1.74367771561067	0.00390930637898568	0.0370355117710158	0.029462548375443	2191	tags=45%, list=18%, signal=37%	6283/10578/6037/2919/820/6280/5197/4057/64127/1669/1991/116842/8993
GO:0048608	GO:0048608	reproductive structure development	251	0.2487356417408	1.38064995511478	0.00391106259158306	0.0370355117710158	0.029462548375443	2713	tags=31%, list=22%, signal=25%	9510/2175/1050/5159/2309/5660/133/2/7942/51294/10653/5618/10409/1545/6715/5604/3516/8061/6714/6692/92/301/26259/51673/192670/4853/2885/5806/3020/3643/22846/22836/3021/7130/1396/4851/5914/4678/10049/8031/1508/5743/247/89884/3091/4327/7262/654/6670/7098/430/7110/6874/7855/497189/7421/8879/3696/113026/23641/718/25976/5594/2069/409/56729/405/4521/5728/9289/10461/6615/5654/1718/100/10935/51738/9191/57…
GO:0044706	GO:0044706	multi-multicellular organism process	113	0.306308597116661	1.53006258198089	0.00395883802111868	0.0373535522960391	0.0297155564724226	2039	tags=29%, list=17%, signal=25%	824/8528/8398/133/5618/2353/7056/8061/4878/23764/92/5023/51673/3553/81671/3020/7076/3490/3021/84868/5724/4318/113/5914/253943/1508/5743/91/6670/3620/7421/23641/3678
GO:0007409	GO:0007409	axonogenesis	259	0.255697094004618	1.42750633945257	0.0039561468865869	0.0373535522960391	0.0297155564724226	2605	tags=33%, list=21%, signal=26%	9331/64855/494470/4854/4747/64843/10512/10890/1808/1436/23022/4218/55201/10211/2064/23303/10501/139065/5604/60/1889/10458/3799/8408/81565/6277/7414/90249/4853/28988/8997/64218/5879/334/11344/23654/7869/8766/1785/57142/3984/4851/1385/23129/6477/27020/57698/1946/6498/2048/5362/4684/1959/89884/4983/351/4884/7504/5979/84628/4131/214/2047/8301/3688/65059/10154/56920/374946/10439/391/25/5663/3913/1982/…
GO:0007040	GO:0007040	lysosome organization	59	0.379560357911916	1.65867606185228	0.00403222108385237	0.0376559457741623	0.0299561170061262	3030	tags=42%, list=25%, signal=32%	4647/7942/5027/55/7805/23557/55647/84067/10159/80231/219931/55737/54982/65082/55207/120892/1130/5538/2896/83871/54734/3074/19/79158/7879
GO:0080171	GO:0080171	lytic vacuole organization	59	0.379560357911916	1.65867606185228	0.00403222108385237	0.0376559457741623	0.0299561170061262	3030	tags=42%, list=25%, signal=32%	4647/7942/5027/55/7805/23557/55647/84067/10159/80231/219931/55737/54982/65082/55207/120892/1130/5538/2896/83871/54734/3074/19/79158/7879
GO:0001952	GO:0001952	regulation of cell-matrix adhesion	87	0.338250985372338	1.5801726660022	0.00401989450914692	0.0376559457741623	0.0299561170061262	3079	tags=45%, list=25%, signal=34%	182/5921/395/6281/23122/6548/54453/6714/5795/5054/9647/6385/1435/948/7414/7402/5879/387/7057/1946/3987/6093/55920/56940/94/25/23603/5728/9448/1845/23332/5328/340533/1029/5295/4763/8829/1613/2932
GO:0055001	GO:0055001	muscle cell development	94	0.328996678610031	1.57415025387099	0.00403379931939745	0.0376559457741623	0.0299561170061262	3310	tags=43%, list=27%, signal=31%	9474/5159/64855/133/1465/6546/4000/2022/2876/10611/246329/5573/26509/9948/5530/2314/5465/1827/4851/488/7504/9794/825/29766/3688/5239/2274/7168/29767/11214/7140/81/10398/2539/4205/8837/9472/4629/858/657
GO:0008360	GO:0008360	regulation of cell shape	115	0.303284244018501	1.51350383900487	0.00401106543564531	0.0376559457741623	0.0299561170061262	2537	tags=39%, list=21%, signal=31%	23580/57464/5921/2268/3055/58480/1436/10458/301/9948/114793/64218/5879/374872/1729/116985/23654/10602/22836/387/388/23129/5028/1902/23268/23136/5362/121512/93663/3689/4478/389/6348/30011/4651/2059/2242/10154/391/752/23433/221472/7168/91584/23191
GO:0055076	GO:0055076	transition metal ion homeostasis	97	0.314712938307734	1.51314983002571	0.00401106543564531	0.0376559457741623	0.0299561170061262	1921	tags=28%, list=16%, signal=24%	5621/27102/6279/475/2512/51312/7037/375/7779/6280/9114/6556/4057/79689/3162/523/57217/26234/8031/8943/4493/3091/351/654/6717/8301/55240
GO:0032944	GO:0032944	regulation of mononuclear cell proliferation	180	0.26796761101828	1.4260884450349	0.00405284446413993	0.0377667718649499	0.0300442815515841	3241	tags=41%, list=26%, signal=30%	5621/64115/3635/3958/5585/7037/10451/3565/2064/3600/1026/6693/5573/301/6385/1435/7297/3553/4352/10288/2214/3659/6850/84868/196/1604/7133/246778/148022/9231/942/2048/54440/10859/3620/1178/3606/4067/7305/6375/654346/10457/30835/3717/284194/7099/7293/6352/8767/912/7189/10673/6655/1947/100/259307/2615/64844/6441/23529/3594/5588/149041/7784/283234/1725/4860/9479/57630/8744/27242/11314/51043
GO:0002532	GO:0002532	production of molecular mediator involved in inflammatory response	60	0.372985873303471	1.63434365595694	0.00411227120300041	0.038252840784094	0.030430959860031	3019	tags=45%, list=25%, signal=34%	241/64581/64170/5054/5023/948/5465/6850/113/7124/4210/148022/240/64127/2048/3091/4067/11221/7099/115362/2896/10333/6774/7850/56833/199713/23646
GO:0009164	GO:0009164	nucleoside catabolic process	18	0.56627418205387	1.81033531021473	0.00414699590628098	0.038507819129752	0.030633800633235	2525	tags=56%, list=21%, signal=44%	51816/200315/978/9582/7378/200316/1806/60489/4521/100
GO:1903522	GO:1903522	regulation of blood circulation	118	0.304419065910633	1.53056231857166	0.00416621618070237	0.0386181834355598	0.0307215978187819	2692	tags=36%, list=22%, signal=29%	80005/133/156/3753/6546/805/10008/9446/6548/1889/4878/5566/5023/554/3759/6916/387/783/7124/488/2316/5743/5294/8864/5025/153396/6717/478/3274/3717/25/776/10659/10800/9732/7168/55328/100/153/3784/51738/54795/2149
GO:0071375	GO:0071375	cellular response to peptide hormone stimulus	193	0.26420102828054	1.41599025753931	0.00419022902224637	0.0387725058033868	0.0308443645907285	3333	tags=38%, list=27%, signal=28%	8835/54741/9518/5315/10890/4218/2203/2771/55625/1545/6715/5791/5447/6548/6714/10458/57761/57105/81565/7297/3553/4149/2885/11031/376497/6653/3643/7532/5580/10768/5770/5170/29988/27131/8850/6093/8651/7249/4131/51094/4067/5591/634/4023/3717/8412/201475/2549/55022/23433/1393/57085/6774/5829/23191/79746/990/51738/11132/4780/6778/5295/8013/5588/3638/1979/6430/2932/8837/51043/23038/207/858/23236
GO:0045143	GO:0045143	homologous chromosome segregation	31	-0.483018108686533	-1.71898008964304	0.00425581104421077	0.03931025464521	0.0312721553922709	4321	tags=61%, list=35%, signal=40%	27030/83990/23353/55706/9134/10609/10919/57820/151246/9700/100130958/9319/10734/10388/9985/4361/284071/472/898
GO:0051654	GO:0051654	establishment of mitochondrion localization	21	0.531476420890018	1.76609648007324	0.00429578716902953	0.0395752109332159	0.0314829338338114	4029	tags=62%, list=33%, signal=42%	4747/55201/23287/3281/3091/4131/55288/5819/9638/4137/4976/6683/66008
GO:0048260	GO:0048260	positive regulation of receptor-mediated endocytosis	35	0.429812404704988	1.64144202078704	0.00429952908904074	0.0395752109332159	0.0314829338338114	2703	tags=54%, list=22%, signal=42%	1191/3565/55681/3092/967/5054/9779/5336/302/3643/6850/1785/408/718/5538/409/8867/54806/1601
GO:0010469	GO:0010469	regulation of signaling receptor activity	92	0.330361984700068	1.57037366472541	0.00432021970784213	0.0396962596191777	0.0315792306742056	3062	tags=42%, list=25%, signal=32%	64388/4061/6714/5054/3460/6868/1612/5580/5465/79643/7124/5028/2048/3091/7039/387837/351/7262/4884/85358/7251/3688/3717/23641/2069/5663/123041/1393/57732/4043/5328/65018/58533/3458/55294/8829/9655/10068/11315
GO:0034968	GO:0034968	histone lysine methylation	103	-0.342526449871669	-1.55713990486013	0.00440467519672603	0.0403315041926305	0.0320845814329938	3887	tags=49%, list=32%, signal=33%	79813/3006/9757/9739/4204/9869/79918/11137/84661/3054/4089/22938/11091/10919/7469/7403/55870/55677/5079/2672/23081/10445/3008/54934/30827/5929/29104/64754/54904/4302/8473/4297/55011/55183/1786/57343/10322/55170/56950/2145/26147/80335/64324/4800/1789/23067/23476/54880/4221/4602
GO:0051047	GO:0051047	positive regulation of secretion	181	0.271178500591194	1.44613221064867	0.00440303669792739	0.0403315041926305	0.0320845814329938	2074	tags=31%, list=17%, signal=26%	101/9474/6279/8398/3684/2268/10307/156/5027/90550/3565/9536/57126/2771/23122/6385/4923/3553/5873/9525/5874/2752/382/6850/9498/9846/5724/783/7040/1385/2746/338442/10972/9501/5028/27131/945/55737/3091/3689/654/5025/79971/5321/6934/6717/7110/64083/9545/5029/8027/7251/3717/136/7099/3916
GO:0051896	GO:0051896	regulation of protein kinase B signaling	104	0.3209675919329	1.56064371806788	0.00442138987478718	0.0404142668242266	0.0321504208914076	2955	tags=38%, list=24%, signal=29%	101/23612/9518/23533/2022/1116/2876/3092/6714/5795/3643/2912/5465/57142/7040/7124/7057/5515/3059/5294/2651/5025/5979/6934/3606/7249/6348/10855/3688/1524/10019/92140/409/5728/10253/65018/64805/1969/221496/5008
GO:0031646	GO:0031646	positive regulation of nervous system process	20	0.543769089210294	1.77798378166366	0.0044525803779809	0.0406288313519401	0.0323211116008136	1541	tags=40%, list=13%, signal=35%	3687/9921/8530/3082/4923/5724/7133/1959
GO:1903578	GO:1903578	regulation of ATP metabolic process	61	0.382283055933255	1.67582631531657	0.00447048263044034	0.040721610811883	0.0323949196622147	2576	tags=43%, list=21%, signal=34%	51341/5027/51422/3565/2203/706/2023/10105/3643/5465/387/7124/26137/6521/3091/351/54541/2033/11182/55022/5663/405/8671/6774/6472/65018
GO:0006002	GO:0006002	fructose 6-phosphate metabolic process	10	0.696273448972875	1.86329302075226	0.00449539572738738	0.0408176314559305	0.0324713061554751	1015	tags=50%, list=8%, signal=46%	3101/3098/2203/3099/6888
GO:0006479	GO:0006479	protein methylation	152	-0.309201496177041	-1.50176226509044	0.00450428183777695	0.0408176314559305	0.0324713061554751	4002	tags=47%, list=33%, signal=32%	2935/6018/399818/79813/3006/10196/9757/9739/23512/4204/9869/10157/79918/11137/84661/3054/4089/115294/22938/11091/10919/3276/7469/7403/55870/55677/2091/23378/5079/2672/23081/10445/3008/54934/90826/30827/5929/29104/64754/54904/254013/4302/8473/4297/55011/79823/55183/54496/65990/55251/1786/57343/10322/55170/79609/51409/56950/2145/26147/221143/80335/64324/80312/4800/1789/23067/23476/1788/54880/4221/4…
GO:0008213	GO:0008213	protein alkylation	152	-0.309201496177041	-1.50176226509044	0.00450428183777695	0.0408176314559305	0.0324713061554751	4002	tags=47%, list=33%, signal=32%	2935/6018/399818/79813/3006/10196/9757/9739/23512/4204/9869/10157/79918/11137/84661/3054/4089/115294/22938/11091/10919/3276/7469/7403/55870/55677/2091/23378/5079/2672/23081/10445/3008/54934/90826/30827/5929/29104/64754/54904/254013/4302/8473/4297/55011/79823/55183/54496/65990/55251/1786/57343/10322/55170/79609/51409/56950/2145/26147/221143/80335/64324/80312/4800/1789/23067/23476/1788/54880/4221/4…
GO:0010847	GO:0010847	regulation of chromatin assembly	25	-0.53176982699321	-1.77665709916274	0.00451242144823455	0.040821132173462	0.032474091051773	1547	tags=40%, list=13%, signal=35%	23133/1786/57343/84456/5290/80312/80063/22880/90378/55196
GO:0050729	GO:0050729	positive regulation of inflammatory response	101	0.324067898930773	1.57533828782339	0.00454773184671785	0.0410699968661569	0.0326720682821889	3062	tags=45%, list=25%, signal=34%	101/241/9173/1050/6283/6279/91662/3600/4814/5054/6280/3553/5336/23097/7124/5743/5294/351/8737/3620/7098/3606/6348/81030/4023/3717/718/136/7099/120892/3956/2896/283131/4258/59341/353514/4818/7941/4317/3458/1075/5008/8792/7784/11315
GO:1902307	GO:1902307	positive regulation of sodium ion transmembrane transport	11	0.657415998740511	1.82600361303706	0.00455757674957434	0.0410884273741591	0.0326867301488037	3166	tags=64%, list=26%, signal=47%	6548/1785/483/2745/81/54997/65125
GO:0009308	GO:0009308	amine metabolic process	68	0.358967123440439	1.58775473831554	0.00458289472182134	0.0412460524963921	0.0328121243331122	3694	tags=54%, list=30%, signal=38%	51582/3684/54498/314/3067/23498/4061/125061/8639/6611/8942/217/4946/112483/1312/55737/3689/4947/3620/3176/262/9056/51573/259307/55349/23446/6817/11315/1725/2643/79153/6723/2034/18/4929/10295/493
GO:0032720	GO:0032720	negative regulation of tumor necrosis factor production	48	0.411715784296951	1.7057645968581	0.00459597470614244	0.0412931857130375	0.032849619823497	2304	tags=38%, list=19%, signal=31%	64115/602/50856/3565/671/706/23208/84868/5914/5004/64127/945/27202/10859/10457/7099/409/2950
GO:0048261	GO:0048261	negative regulation of receptor-mediated endocytosis	20	0.543410244446287	1.77681045242667	0.00461902722260231	0.0413591468146278	0.032902093302425	3976	tags=70%, list=32%, signal=47%	20/5879/302/382/8301/338692/3690/4043/79890/6386/6311/88455/9094/3685
GO:0043271	GO:0043271	negative regulation of ion transport	75	0.338819706725184	1.54597235614456	0.00461801272526598	0.0413591468146278	0.032902093302425	1749	tags=29%, list=14%, signal=25%	3753/805/2859/7779/10008/9446/124935/57520/10105/23208/4923/10288/9943/4318/7124/10550/2048/5743/945/10859/6717/7009
GO:0098751	GO:0098751	bone cell development	29	0.477216349529646	1.72813114912089	0.00462943275595626	0.0413819413584206	0.0329202268536323	2881	tags=55%, list=23%, signal=42%	4211/25946/6714/4853/302/4057/79705/56975/10859/7305/2033/10019/6886/284266/161882/55294
GO:0010952	GO:0010952	positive regulation of peptidase activity	134	0.28421324820519	1.44467436673711	0.00464349430136493	0.0414372838926888	0.0329642530332401	2444	tags=32%, list=20%, signal=26%	1509/8738/64115/10010/6279/64581/55122/4217/91662/58484/83464/8743/7805/114548/64170/3092/9647/6280/5023/1512/1612/23385/6850/387/5366/7124/23151/10550/444/4210/842/355/351/4067/8301/10134/3717/637/356/2896/8767/3428/6774
GO:0016571	GO:0016571	histone methylation	124	-0.323404839866209	-1.52576959745747	0.00465220570765468	0.0414447767357054	0.0329702137514614	3887	tags=47%, list=32%, signal=32%	79813/3006/9757/9739/23512/4204/9869/10157/79918/11137/84661/3054/4089/22938/11091/10919/3276/7469/7403/55870/55677/2091/23378/5079/2672/23081/10445/3008/54934/30827/5929/29104/64754/54904/4302/8473/4297/55011/55183/54496/1786/57343/10322/55170/56950/2145/26147/80335/64324/80312/4800/1789/23067/23476/54880/4221/4602/56254
GO:0032303	GO:0032303	regulation of icosanoid secretion	12	0.661396416637128	1.8754061676472	0.00470096254348577	0.0417760476778219	0.033233746930585	1705	tags=67%, list=14%, signal=57%	8398/5027/9536/4923/3553/6850/5025/5321
GO:0022407	GO:0022407	regulation of cell-cell adhesion	328	0.231794562152982	1.32291490280631	0.00470526045070245	0.0417760476778219	0.033233746930585	3416	tags=41%, list=28%, signal=30%	101/861/5621/9314/182/64115/81704/2309/3958/7037/91663/10653/3142/1511/3565/7805/57178/114548/10211/2064/3600/6693/5573/9580/6688/6714/3654/6484/9647/301/6385/7297/3553/10288/1326/84034/3659/5580/5465/960/6850/84868/387/5724/51571/7040/4851/1604/5914/7124/1946/3557/146850/240/64127/9231/942/8943/54440/79414/10459/3689/654/10859/2651/3620/8651/3606/4067/56940/84959/4651/6375/11221/1991/654346/1045…
GO:0048738	GO:0048738	cardiac muscle tissue development	101	0.321719024948969	1.5639200908066	0.00478336356453382	0.042326738096253	0.0336718330354358	3334	tags=43%, list=27%, signal=31%	9474/861/5159/6546/4000/2022/10611/5573/6548/3516/4061/4878/4090/4607/205428/4853/5292/5465/23135/7040/4851/1385/5914/2280/9794/7161/3688/409/5728/4086/8131/2274/7168/11214/161882/9242/2539/4205/90/9472/4629/657/4092
GO:1903034	GO:1903034	regulation of response to wounding	101	0.321714840223319	1.56389974828406	0.00478336356453382	0.042326738096253	0.0336718330354358	2792	tags=42%, list=23%, signal=32%	9314/64581/83999/7056/5604/23122/89790/79001/5054/6484/301/81565/51330/196527/948/4638/5055/6239/5580/8428/7124/7057/2316/240/2048/29956/84959/135228/10855/3688/634/10019/9860/2896/5728/2811/23332/5328/2161/2149/4780/5792
GO:0006953	GO:0006953	acute-phase response	23	0.516858405002294	1.73735596774148	0.00479931551507488	0.0423966378974316	0.0337274398348339	1503	tags=35%, list=12%, signal=31%	7037/2/9536/5265/3553/5004/7124/5743
GO:0050867	GO:0050867	positive regulation of cell activation	285	0.244316254815954	1.36550950597185	0.00483554825244538	0.0426451617238274	0.0339251458987573	3003	tags=36%, list=24%, signal=28%	101/6195/861/64115/3635/81704/9173/1050/5159/2309/3684/64581/2268/7037/10451/3142/3565/57178/57126/114548/3600/1026/9580/6714/301/7297/3553/4352/10288/1326/2214/6850/84868/387/9846/5724/51571/11027/7040/1604/5914/7124/7057/148022/146850/64127/942/8943/2048/54440/10459/3689/10859/5321/8651/3606/6348/4067/7305/30011/825/5591/6375/11221/30835/8876/3717/3108/136/7099/3916/120892/10666/5341/8741/7293/…
GO:0046850	GO:0046850	regulation of bone remodeling	29	0.476745711192109	1.72642683875543	0.00488425695458498	0.0430026971001504	0.0342095730017491	2998	tags=52%, list=24%, signal=39%	101/3635/7037/5027/1436/6714/6850/84959/133522/51430/3690/284266/4763/338773/8792
GO:1905314	GO:1905314	semi-lunar valve development	19	0.549595352919	1.7676033746606	0.00494650802753397	0.0434056079416105	0.0345300972658906	1661	tags=42%, list=14%, signal=36%	182/3516/4878/4853/7040/4851/7133/6093
GO:0051384	GO:0051384	response to glucocorticoid	77	0.345935670395635	1.58537136529858	0.00494114281347007	0.0434056079416105	0.0345300972658906	1974	tags=31%, list=16%, signal=26%	2309/7538/4747/133/2/1545/2353/6715/5447/8061/9101/301/3490/387/5724/7124/3557/5743/842/654/249/133522/54541/3717
GO:0033273	GO:0033273	response to vitamin	47	0.414633157322865	1.69746785448255	0.00496489641076818	0.04349447521247	0.0346007930964999	2550	tags=45%, list=21%, signal=36%	7706/2876/3600/4330/706/6256/847/2350/8942/5292/5914/5743/249/4131/4255/7421/2242/4524/5251/28960/210
GO:0007596	GO:0007596	blood coagulation	157	0.27858301049599	1.46496254750998	0.00497997259281753	0.0435540792378477	0.0346482093841947	2994	tags=41%, list=24%, signal=31%	1465/10451/1511/5912/7056/60/79001/5265/6714/3705/5054/6484/5023/196527/340205/948/7414/5055/5873/4352/5336/84034/5197/1608/1192/5580/6850/953/2207/7094/7057/5028/2316/308/7006/2048/6521/5294/5321/4067/84959/10855/634/3717/10019/7099/5341/7450/3690/10461/2811/2776/5328/2161/7454/2778/2149/64805/4780/9060/5329/5588/239/10398
GO:0003401	GO:0003401	axis elongation	11	-0.661317015080656	-1.7555789917404	0.00500748445070536	0.0436496782002711	0.0347242604206285	1486	tags=45%, list=12%, signal=40%	10252/9968/2099/85407/5754
GO:0032870	GO:0032870	cellular response to hormone stimulus	384	0.222141252700673	1.30007962378717	0.00500230687578546	0.0436496782002711	0.0347242604206285	3117	tags=33%, list=25%, signal=25%	5732/9612/10634/2309/7538/8835/54741/51341/5585/9518/5315/54331/10890/4218/5618/2180/57178/2203/2771/55625/1545/2353/6715/5791/5447/6548/6714/10458/57761/57105/9101/301/5566/81565/1512/7297/11057/3553/4149/2885/6256/11031/10498/26524/376497/6653/3490/3643/7532/5580/5465/387/10768/5770/4851/5170/5914/1946/8031/1508/10267/10728/29988/2782/27131/4864/842/8850/6093/8651/7249/478/4131/7110/51094/4067/…
GO:0097553	GO:0097553	calcium ion transmembrane import into cytosol	95	0.318786018752403	1.52793539039978	0.00503721211129782	0.0438362343239389	0.0348726698405464	2363	tags=38%, list=19%, signal=31%	9474/5621/53373/6546/5027/805/9446/57214/3709/5566/5023/2906/4923/5336/3064/1729/219931/5170/2280/773/6717/6348/4067/84959/825/6375/8996/84502/126306/25/776/356/123041/5031/59341/2811
GO:0033280	GO:0033280	response to vitamin D	21	0.525497268569939	1.74622775316222	0.00504648542627318	0.0438386273511927	0.0348745735453383	2312	tags=48%, list=19%, signal=39%	7706/3600/4330/6256/5292/5743/249/7421/2242/5251
GO:0032692	GO:0032692	negative regulation of interleukin-1 production	23	0.511806916334814	1.72037600979268	0.00505413994343285	0.0438386273511927	0.0348745735453383	2900	tags=57%, list=24%, signal=43%	91662/114548/4210/945/1524/634/409/2950/440068/51738/7850/199713/54
GO:0002262	GO:0002262	myeloid cell homeostasis	133	0.297627053723294	1.51014430753164	0.00517118051851319	0.0447435816117546	0.0355944841771723	3039	tags=35%, list=25%, signal=27%	3635/2309/7538/51341/9935/6688/4090/92/301/116151/6868/23210/4352/28996/23186/23385/669/3162/11143/338442/23456/3059/6521/121260/3091/91/6670/4067/5591/29766/3717/10019/405/55646/211/103/10461/6886/3313/6774/3303/3784/55113/161882/2821/2539/2116
GO:0050817	GO:0050817	coagulation	158	0.281780926555559	1.48667999327019	0.00517546841435111	0.0447435816117546	0.0355944841771723	2994	tags=41%, list=24%, signal=32%	1465/10451/1511/5912/7056/60/79001/5265/6714/3705/5054/6484/5023/196527/340205/948/7414/5055/5873/4352/5336/84034/5197/1608/1192/5580/6850/953/2207/7094/7057/5028/2316/308/7006/2048/6521/5294/5321/4067/84959/10855/634/3717/10019/7099/5341/7450/5663/3690/10461/2811/2776/5328/2161/7454/2778/2149/64805/4780/9060/5329/5588/239/10398
GO:0032967	GO:0032967	positive regulation of collagen biosynthetic process	13	0.622585074692065	1.80218982274838	0.00536684136106226	0.0463219996163816	0.0368501497423067	2692	tags=62%, list=22%, signal=48%	861/5159/2022/7431/7040/409/51430/2149
GO:0030593	GO:0030593	neutrophil chemotaxis	67	0.363747165033999	1.60856139675139	0.0054186667485981	0.0466927666634517	0.0371451029247512	1898	tags=40%, list=15%, signal=34%	6283/6279/1441/3958/54210/728/90550/10451/2919/57580/6280/3553/5879/5197/6850/7130/100130520/2207/64127/5294/4354/3689/27202/6348/6375/3680/120425
GO:0010712	GO:0010712	regulation of collagen metabolic process	21	0.520881099900678	1.73088822177801	0.00546354120540572	0.0470025236053287	0.0373915212526821	2692	tags=52%, list=22%, signal=41%	861/64115/5159/2022/1471/7431/7040/3688/409/51430/2149
GO:0043281	GO:0043281	regulation of cysteine-type endopeptidase activity involved in apoptotic process	153	0.274273661202668	1.43197415006356	0.0054959013744867	0.0471269067372516	0.037490470716754	2197	tags=29%, list=18%, signal=24%	1509/8738/6195/9314/6279/64581/4217/91662/58484/8743/7805/114548/2876/64170/3092/5447/6714/9647/6280/5023/1512/3082/1612/960/6850/387/5366/4318/7124/7057/23151/10550/10049/80196/5743/842/355/4255/8996/10134/3717/9812/637/409/356
GO:0046651	GO:0046651	lymphocyte proliferation	220	0.256120814343187	1.40477588296366	0.00549515949637974	0.0471269067372516	0.037490470716754	3253	tags=39%, list=26%, signal=29%	5621/64115/3635/81704/3958/5585/7037/29110/5027/10451/3565/2064/3600/1026/6693/5573/301/6385/7297/3553/4352/10288/2214/6556/3659/23385/5580/6850/84868/1794/196/1604/7133/246778/148022/9231/942/2048/54440/5294/4478/10859/3620/1178/23228/3606/4067/7305/6375/654346/10457/30835/3717/284194/7099/7293/25/6352/8767/912/7189/10673/79798/6655/1947/100/259307/2615/64844/2000/6441/23529/3594/5588/149041/778…
GO:0032729	GO:0032729	positive regulation of interferon-gamma production	64	0.360571833040897	1.58936532256181	0.00557373017230173	0.0476748991268192	0.0379264104814542	2801	tags=44%, list=23%, signal=34%	64581/602/3554/8140/51744/929/7297/3553/6556/84868/51571/7124/246778/54440/10859/7098/3606/7855/51311/3717/7099/10666/25/8767/914/3394/161882/3594
GO:0007610	GO:0007610	behavior	319	0.23366183882924	1.33539645186408	0.00557791792253003	0.0476748991268192	0.0379264104814542	3062	tags=34%, list=25%, signal=26%	5621/824/8528/8398/4211/9518/1981/25946/2760/84879/3156/2353/6715/706/4097/8061/23287/92/5023/2906/64854/23208/4923/463/20/10288/440275/3064/28996/3643/26090/9379/54207/54429/23385/2912/56924/5465/1827/1385/10769/342371/3198/7057/27020/10550/8932/5028/6310/2048/5743/4864/55737/1959/3091/351/5025/3620/6348/54982/6571/85358/9867/497189/8301/6507/3688/1524/2059/84502/9896/2033/3678/120892/5594/5538/…
GO:0070098	GO:0070098	chemokine-mediated signaling pathway	43	0.397450442294218	1.58464536942073	0.00563189439967138	0.0479532378588695	0.0381478349458573	3166	tags=51%, list=26%, signal=38%	54838/2859/2919/1232/4352/1230/5197/9943/1240/3091/6348/6375/1524/10019/11240/6352/27347/3579/6846/3576/2920/65125
GO:0034121	GO:0034121	regulation of toll-like receptor signaling pathway	58	0.360967355992321	1.56617636463493	0.00563780707210641	0.0479532378588695	0.0381478349458573	2324	tags=36%, list=19%, signal=29%	146722/10211/4814/948/3659/4057/57142/11027/7096/80231/5170/23151/7100/64127/121260/7098/4067/9867/3665/409/10333
GO:0019882	GO:0019882	antigen processing and presentation	85	0.336182188602275	1.55652677613869	0.00562500420584045	0.0479532378588695	0.0381478349458573	2708	tags=34%, list=22%, signal=27%	9474/1509/3383/50856/10890/10981/1512/5873/10288/6556/1785/2207/7057/64127/8943/911/1514/30835/3108/55207/912/7189/10437/7454/3140/2131/5870/54842/83871
GO:0030239	GO:0030239	myofibril assembly	35	0.421734909601527	1.61059428409917	0.00566171697359461	0.0479739910594932	0.0381643445645471	3283	tags=49%, list=27%, signal=36%	5159/1465/5573/9948/2314/825/29766/3688/5239/7168/29767/11214/7140/10398/4205/8837/4629
GO:0055002	GO:0055002	striated muscle cell development	35	0.421734909601527	1.61059428409917	0.00566171697359461	0.0479739910594932	0.0381643445645471	3283	tags=49%, list=27%, signal=36%	5159/1465/5573/9948/2314/825/29766/3688/5239/7168/29767/11214/7140/10398/4205/8837/4629
GO:0071482	GO:0071482	cellular response to light stimulus	81	-0.353179893505903	-1.56629412207798	0.00567669447864468	0.0479739910594932	0.0381643445645471	2001	tags=28%, list=16%, signal=24%	142/6872/79823/55031/3000/5424/56160/8450/94241/208/4157/4869/7508/6609/1642/23596/84236/6794/10681/9397/5796/4609/5603
GO:0050670	GO:0050670	regulation of lymphocyte proliferation	178	0.272034090868372	1.4457000958512	0.00567073594735135	0.0479739910594932	0.0381643445645471	3241	tags=40%, list=26%, signal=30%	5621/64115/3635/3958/5585/7037/10451/3565/2064/3600/1026/6693/5573/301/6385/7297/3553/4352/10288/2214/3659/6850/84868/196/1604/7133/246778/148022/9231/942/2048/54440/10859/3620/1178/3606/4067/7305/6375/654346/10457/30835/3717/284194/7099/7293/6352/8767/912/7189/10673/6655/1947/100/259307/2615/64844/6441/23529/3594/5588/149041/7784/283234/1725/4860/9479/57630/8744/27242/11314/51043
GO:0055086	GO:0055086	nucleobase-containing small molecule metabolic process	414	0.220303841419045	1.30037035870085	0.00573710169856663	0.048406795581656	0.0385086498964181	3271	tags=35%, list=27%, signal=26%	26027/3101/55757/51816/5236/3098/200315/53354/51341/5315/23597/65220/159/5027/57089/51422/55/1890/55312/3565/2762/2180/2203/5141/2079/978/3156/196883/10924/55711/9582/23498/4878/2023/4199/125061/7084/441024/3099/204/8942/3643/284486/5465/387/79621/7378/953/669/7040/5957/113/2766/84188/271/523/518/26137/25939/200316/1738/6675/1806/6521/3091/4354/136332/351/84649/8459/3620/8622/4967/56953/5635/9414…
GO:0050829	GO:0050829	defense response to Gram-negative bacterium	35	0.421027919244323	1.60789430692796	0.00574685398234929	0.0484114979473104	0.0385123907297142	2643	tags=43%, list=22%, signal=34%	54210/1511/566/671/6037/5054/820/6556/4057/1669/219972/1991/7099/3140/4069
GO:1904861	GO:1904861	excitatory synapse assembly	12	0.655322166839921	1.85818247963353	0.00576376454139099	0.0484763902722421	0.0385640139737595	2821	tags=83%, list=23%, signal=64%	3556/64218/9379/23654/27020/51225/4884/85358/5728/94030
GO:0070588	GO:0070588	calcium ion transmembrane transport	191	0.270083464386006	1.43890520915829	0.00582285301432869	0.0488575397249948	0.0388672265838465	2363	tags=32%, list=19%, signal=26%	9474/5621/117144/8398/2631/53373/6546/5027/90550/805/2859/59285/79026/246329/9446/6548/57214/3709/4878/5566/5023/2906/196527/4923/5336/81671/3064/302/93589/1729/10367/783/219931/5170/488/2280/5294/57620/5025/773/6717/6348/4067/84959/825/6375/8996/84502/126306/9254/23413/25/776/356/5663/54499/123041/27032/5031/59341/2811
GO:0097193	GO:0097193	intrinsic apoptotic signaling pathway	231	0.252799010025164	1.39292675398519	0.00582764196529852	0.0488575397249948	0.0388672265838465	3150	tags=37%, list=26%, signal=28%	1191/5414/6279/4217/23612/602/85329/25946/4683/2876/1545/1026/6714/57761/9647/2023/6280/7417/10105/28996/1870/23645/3090/259230/5580/960/5366/3301/1396/8428/3162/4318/5770/7133/7124/6477/8795/4170/10550/138151/6498/5743/3091/842/7009/7161/5591/8876/54541/8996/10134/3717/2033/120892/9774/637/25/2074/5598/8453/3428/84334/6615/3303/65018/29979/51657/51741/64844/10961/7159/4780/5295/1969/468/55294/53…
GO:0010765	GO:0010765	positive regulation of sodium ion transport	17	0.54760132676902	1.73130210919685	0.00586738278033735	0.0491125124618063	0.0390700628950921	3287	tags=53%, list=27%, signal=39%	6548/1785/10768/483/2745/81/54997/65125/207
GO:0090207	GO:0090207	regulation of triglyceride metabolic process	26	0.476915939171913	1.66374096329837	0.00591712806807127	0.0493719164475361	0.039276424360423	2026	tags=38%, list=16%, signal=32%	51099/84879/376497/6653/949/255919/5294/84649/221955/718
GO:0002763	GO:0002763	positive regulation of myeloid leukocyte differentiation	35	0.420482754958034	1.60581233917191	0.00591712806807127	0.0493719164475361	0.039276424360423	3076	tags=57%, list=25%, signal=43%	861/7071/2353/1435/4853/10221/1230/7040/1385/7124/3059/8737/7305/133522/2242/7189/3458/54997/56998/841
GO:0061458	GO:0061458	reproductive system development	254	0.24651220013102	1.36503160723882	0.00594065639901164	0.0494898037037916	0.039370206215302	2713	tags=31%, list=22%, signal=25%	9510/2175/1050/5159/2309/5660/133/2/7942/51294/10653/5618/10409/1545/6715/5604/3516/8061/6714/6692/92/301/26259/51673/192670/4853/2885/5806/3020/3643/22846/22836/3021/7130/1396/4851/5914/4678/10049/8031/1508/5743/247/89884/3091/4327/7262/654/6670/7098/430/7110/6874/7855/497189/7421/8879/3696/113026/23641/718/25976/5594/2069/409/56729/405/4521/5728/9289/10461/6615/5654/1718/100/10935/51738/9191/57…
GO:1902992	GO:1902992	negative regulation of amyloid precursor protein catabolic process	17	0.545125906004278	1.72347579289401	0.00595060668246534	0.049494382595861	0.0393738488226983	1907	tags=41%, list=16%, signal=35%	5621/1191/6653/57142/10972/6093/8301
GO:0010823	GO:0010823	negative regulation of mitochondrion organization	41	0.409486439106234	1.635321027148	0.00599743756776697	0.0496485987331652	0.0394965310859728	3292	tags=46%, list=27%, signal=34%	1191/54978/7037/4000/2876/706/27069/10105/3082/7249/8996/409/10493/3303/65018/55486/4137/207/10075
GO:1904427	GO:1904427	positive regulation of calcium ion transmembrane transport	43	0.395850398712299	1.5782659535662	0.00599232818373152	0.0496485987331652	0.0394965310859728	2328	tags=44%, list=19%, signal=36%	2631/805/246329/9446/6548/57214/5023/4923/5336/81671/3064/783/5170/57620/6717/825/6375/25/5031
GO:0044703	GO:0044703	multi-organism reproductive process	112	0.309967337929099	1.53861864531415	0.00599387909771313	0.0496485987331652	0.0394965310859728	2039	tags=29%, list=17%, signal=25%	824/8528/8398/133/5618/2353/7056/8061/4878/23764/92/5023/51673/3553/81671/3020/7076/3490/3021/84868/5724/4318/113/5914/253943/1508/5743/91/6670/3620/7421/23641/3678
GO:0097485	GO:0097485	neuron projection guidance	127	0.290989301001512	1.46813007629893	0.00600969408213981	0.0496719612911556	0.039515116504725	2705	tags=39%, list=22%, signal=30%	64855/494470/4854/64843/10512/1808/1436/23022/2064/10501/1889/3799/90249/4853/8997/64218/5879/23654/7869/4851/23129/6477/27020/1946/2048/5362/4684/1959/89884/4983/351/5979/214/2047/10154/56920/374946/391/3913/7408/59352/10570/1947/91584/23191/3908/2131/5818/91624
GO:0099177	GO:0099177	regulation of trans-synaptic signaling	241	0.251827101867582	1.39399151225064	0.00602776279782413	0.0497432149381568	0.039571800317674	2652	tags=32%, list=22%, signal=26%	5621/29/6533/8398/4218/375/2771/10211/5552/7779/9693/6714/10458/3799/9101/23557/5566/5023/2906/64854/23208/3553/51304/5530/10288/2752/440275/1759/79772/11252/7532/23385/2912/57537/9498/783/10769/5914/7124/27020/488/5028/2048/5743/1959/4983/351/23096/4884/23228/84628/773/4131/7305/85358/2047/6507/3688/1524/84502/3717/57616/136/120892/5594/25/409/5663/56729/5728/11178/23191/65018/3845/3908/5577/517…
GO:1901222	GO:1901222	regulation of NIK/NF-kappaB signaling	77	0.339625804488417	1.55645419489884	0.00604940721995048	0.0498437073756483	0.0396517442190643	2059	tags=34%, list=17%, signal=28%	222487/9770/91662/602/7805/114548/6688/929/3654/1896/3553/84868/387/9516/7124/64127/3987/942/351/5495/7098/3606/51094/8996/2033/7099
GO:0042310	GO:0042310	vasoconstriction	34	0.438073904734506	1.66522603097911	0.00605954227390636	0.0498492032376828	0.0396561162958444	2717	tags=53%, list=22%, signal=41%	80005/133/6546/1889/5023/554/6916/387/5743/8864/3274/3363/25/10800/9732/54795/2149/5910
