# Supplementary material for: ATAC-clock: An aging clock based on chromatin accessibility
Source: GeroScience. 2023 Nov 4;46(2):1789–806. doi: 10.1007/s11357-023-00986-0 (PMC10828344; doi:10.1007/s11357-023-00986-0)
Supplement: Supplementary file 11 — Supplementary file11 (TSV 42846 KB) [file 11357_2023_986_MOESM11_ESM.tsv]

ENSG00000186827	ENSG00000186891	ENSG00000160072	ENSG00000041988	ENSG00000260179	ENSG00000225972	ENSG00000198744	ENSG00000279928	ENSG00000225630	ENSG00000067606	ENSG00000131584	ENSG00000169972	ENSG00000157911	ENSG00000269896	ENSG00000237973	ENSG00000224051	ENSG00000228463	ENSG00000157933	ENSG00000162591	ENSG00000169962	ENSG00000116285	ENSG00000142655	ENSG00000229344	ENSG00000149527	ENSG00000007923	ENSG00000171621	ENSG00000162441	ENSG00000287356	ENSG00000187017	ENSG00000227372	ENSG00000142583	ENSG00000107404	ENSG00000177000	ENSG00000237094	ENSG00000069424	ENSG00000074800	ENSG00000116786	ENSG00000176022	ENSG00000162496	ENSG00000131686	ENSG00000173614	ENSG00000248527	ENSG00000116273	ENSG00000116254	ENSG00000049245	ENSG00000179743	ENSG00000204624	ENSG00000171603	ENSG00000177674	ENSG00000162572
CR_027	69.3018160793713	84.5089713451793	144.53486867004	19.2653697209063	0.35676610594271	7.80425856749677	10.792174704767	0.222978816214194	3.21089495348439	17.0801773220072	187.837354778837	16.3666451101218	5.529874642112	1.78383052971355	122.772136207535	15.4301340820222	1.42706442377084	648.734567893575	186.231907302094	6.95693906588284	56.8150023713765	24.0817121511329	8.91915264856774	51.1067446762932	18.5072417457781	45.4430827444526	10.7475789415241	1.91761781944206	5.26230006265497	35.4536317780568	5.39608735238348	108.947449602255	48.5201904082085	0.758127975128258	350.032145693041	596.066971503782	263.783939581391	26.8466494721889	79.915607731167	13.6463035523086	1.82842629295639	246.659166496141	17.4815391911928	0.35676610594271	69.7477737117997	5.97583227454039	1.56085171349935	147.968742439739	33.7589927748289
CR_028	10.8550013227548	12.7796469473567	58.0858049504856	11.0089729727229	1.00081572479299	4.96558571147293	8.89186278566082	0.731365337348726	8.12200453582006	8.4684407482484	175.219737663758	8.31446909828025	6.58228803613853	2.65601096195064	72.3666754850318	16.4749665465923	0.346436212428344	136.380388959291	69.4797070481289	2.80998261191879	2.30957474952229	16.4364736341003	12.6256752973885	48.34709809	18.5535838211624	2.38656057450637	16.6289381965605	1.23177319974522	4.11874163664809	29.0236560189968	3.4258692117914	54.3519924387579	77.1782895465366	1.8091668871258	485.626583999554	579.279840092683	150.545780756361	21.2865806080971	29.216120581457	4.42668493658439	4.19572746163216	262.868099408129	9.43076356054936	1.23177319974522	131.06836703539	9.04583443562898	0.654379512364649	191.540732560382	125.255937249092
CR_029	16.3997676650931	33.2885192284574	92.3051143351801	15.4970281605926	0.677054628375404	7.52282920417115	9.40353650521394	1.99354973910536	3.53572972596044	8.65125358479683	252.315691507901	14.0676906118001	9.29069406715137	1.80547900900108	111.939698558067	30.76837144506	1.46695169481337	152.262063092424	121.268006771239	4.66415410658612	1.31649511072995	24.7501080817231	3.94948533218986	66.501810164873	22.1171178602632	3.46050143391873	19.2584427626782	0.752282920417115	3.42288728789788	35.6958245737921	4.5889258145444	89.446439237595	76.4695588603998	1.31649511072995	527.350327212398	847.785237164068	184.234087210152	39.645309905982	46.0773288755483	13.3154076913829	3.911871186169	204.131970455184	14.1429189038418	1.05319608858396	113.068122938692	14.2933754879252	0.601826336333692	231.552682904388	179.720389687649
CR_030	17.8858416139236	29.0563031347074	78.6518419689205	13.2669704279104	1.50686577699723	4.52059733099168	6.28952672137974	2.94821565064675	10.679092245676	8.38603562850631	183.149707808511	12.3825057327164	10.3842706806113	2.06375095545273	83.893114236737	24.8960432721281	0.458611323433939	158.548486101447	112.949417371444	3.11200540901601	2.06375095545273	21.1943947329828	9.04119466198337	127.166368397897	23.815030866891	4.84817684773021	19.359949439247	1.57238168034493	5.60160973622883	29.0563031347074	6.84641189983523	71.641640310716	67.1865588830721	1.04825445356329	631.966403691968	700.037427270234	159.138129231577	31.1200540901601	41.8646622391839	5.04472455777333	3.5378587807761	149.540049391138	12.6445693461072	1.11377035691099	104.694413549634	10.8756399557191	0.720674936824761	243.817434308486	138.664409435419
CR_031	8.79124570903699	8.47851364824121	107.093356819178	15.5323590195238	1.11193621616278	1.25092824318313	8.89548972930225	0.764456148611912	5.55968108081391	12.5440304385864	214.985917793723	9.24296979685312	8.20052959420051	3.02307658769256	92.0474698942252	21.6132602016641	2.08488040530521	167.033668471703	165.122528100173	6.84535733075212	1.45941628371365	28.1458854716204	7.50556945909877	74.7082145234369	27.172941282478	2.36286445934591	18.5901836139715	2.08488040530521	5.76816912134443	40.6551679034517	3.89177675656973	94.4450823603262	72.6233341181316	0.555968108081391	507.87686673235	612.885343146223	159.111122931543	28.771349593212	44.3037086127358	18.5206876004613	5.45543706054864	242.853819211302	16.1578231411154	0.486472094571217	77.3490630368235	14.1076907425653	1.45941628371365	246.363367893566	98.1631190831205
CR_032	18.676829545453	28.8272803853732	117.379813512836	16.4437303606706	2.19249738142275	8.44517509881355	8.28276788537483	0.73083246047425	5.846659683794	10.8406814970347	260.785382979228	14.616649209485	8.03915706521675	2.35490459486147	70.8501468626425	43.4033277914985	1.98948836462435	126.271608448606	103.006775123509	9.13540575592812	6.29327952075048	32.9686643280606	8.20156427865547	91.881881002957	23.1836297183776	2.76092262845828	19.3670602025676	2.47671000494051	4.30379115612614	31.7506102272702	9.62262739624428	105.52408693181	43.7281422183759	0.893239673912972	614.021072208449	756.289791180769	196.106710227257	40.5205997529612	47.9913315711424	4.18198574604709	4.14138394268741	208.936880088916	11.4497085474299	0.649628853754888	105.158670701573	12.1805410079042	0.812036067193611	282.588551383376	163.178647702556
CR_034	19.2035896572145	25.7375911173456	82.750738004221	12.7891126140371	1.11556122490043	6.77305029403831	4.94034256741618	1.11556122490043	3.98414723178724	11.0360878320507	217.773487689491	15.4983327316524	9.40258746701789	2.11159803284724	117.492501865406	35.2597030013171	0.677305029403831	179.924088987512	108.926585317063	8.40655065907108	2.39048833907235	21.4745535793332	6.57384293244895	88.8464832688555	27.0523597038354	2.35064686675447	18.1677113769498	0.836670918675321	5.37859876291278	36.3354227538997	2.51001275602596	76.9338830458117	72.7903699247529	1.43429300344341	517.142310685984	693.520508637205	168.848159683143	38.0087645912503	35.4987518352243	5.41844023523065	4.66145226119107	184.426175359431	17.4505648752281	0.796829446357449	108.289121759977	10.7970389981434	0.478097667814469	264.348168829084	165.860049259303
CR_035	4.93874329246583	8.9900561495667	77.3993675366129	10.9578366801586	1.00318223128212	3.85839319723893	6.28918091149945	1.23468582311646	6.44351663938901	8.79713648970475	184.817034147745	9.91607051690404	8.87430435364953	2.5079555782053	88.0099488290199	23.690534231047	0.655926843530618	150.631670420208	80.0616588427077	6.05767731966511	6.36634877544423	18.2116158909677	8.71996862575998	101.977332203025	22.2243448160962	3.2410502856807	19.6778053059185	2.04494839453663	3.51113780948742	34.9570423669847	2.46937164623291	64.7438378496692	82.7239501488026	2.12211625848141	542.412915667848	639.837343898131	158.850047930327	28.4749417956233	30.8671455779114	4.35998431287999	4.01272892512848	195.543367236069	9.60739906112493	2.23786805439858	127.211223712967	9.83890265295926	0.463007183668671	245.77964666412	167.647184420031
CR_036	13.5423518730813	19.1818015199451	81.4842928567269	12.928534224443	0.843999266877585	5.9079948681431	9.97453679037146	2.14836177023385	9.66762796605234	10.6650816450895	202.099460814142	10.2430820116507	6.94381215022013	2.22508897631363	109.144450648488	25.6652504336866	0.498726839518573	171.715487206549	124.144619437085	6.63690332590101	2.80054302191199	19.565437550344	10.2047184086108	63.7603082522976	21.5603449084183	3.9130875100688	17.7239846044293	2.07163456415407	4.52690515870705	37.404512963893	6.79035773806057	70.9726656237969	72.6223005545122	1.30436250335627	420.273271301998	693.805760976415	159.247316218584	28.4657934555986	31.1896092714308	9.47580995085289	5.17908641038518	249.209965347127	14.8850779794774	0.460363236478683	93.4921006082125	11.4707173089272	0.115090809119671	246.793058355614	134.924791891294
CR_037	8.12601552043706	17.0168325016211	96.7155180569666	16.2520310408741	0.254933820249006	3.2185394806437	9.56001825933772	0.541734368029137	5.99094477585164	9.84681880711785	243.270597972614	11.3126882735496	8.6677498884662	2.99547238792582	64.8169237983097	23.326444552784	0.924135098402646	155.955764537329	141.615737148323	6.11841168597614	1.9757371069298	22.9759105499417	10.0061524447735	104.363532664437	26.5131173058966	2.83613875027019	18.004701055086	2.51747147495893	4.93934276732449	34.5753993712714	6.62827932647415	83.6820264967362	88.9400365393719	2.13507074458542	626.276796169214	665.887138490403	176.477937067374	33.0139297222463	35.4039342870807	4.17454130657747	2.99547238792582	152.992158876935	17.6860337797748	1.21093564618278	93.4332451212606	10.4204199026781	0.254933820249006	251.173546400333	130.239315419711
CR_038	7.03434660052284	13.1734127246155	81.502497657876	14.132641806505	1.15107489826737	2.49399561291264	8.56911313154601	1.05515199007843	4.79614540944739	9.72018802981338	201.374158591331	9.59229081889479	9.49636791070584	2.58991852110159	114.020363533929	25.8352366055566	1.53476653102317	167.961012238848	145.962691960849	4.50837668488055	2.49399561291264	18.3532497668187	7.83370416876407	55.5073895386712	28.0414634939024	2.81373864020914	17.2661234740106	2.43004700745335	5.97919461044442	40.7992102830325	4.6682481985288	79.2003478613413	65.3874490821328	1.88648386104931	539.566358562832	640.637129491253	157.793183970819	33.8927608934282	29.9599216576814	9.91203384619128	7.35408962781933	183.820266392754	9.84808524073198	1.24699780645632	90.6791225412854	10.0079567543802	0.671460357322635	217.808950194371	131.606230035236
CR_039	18.195492873705	25.6877546452306	92.0792675702201	15.4252448237292	1.00736292726395	4.28129244087177	7.4922617715256	0.503681463631973	4.69053363007275	8.68850524765154	234.117440314436	13.1271981459083	8.46814460731255	0.818482378401956	74.0411751539	23.8933894310417	0.472201372154975	188.093546575065	153.087684852643	4.09241189200978	2.07768603748189	20.8713006492499	6.67377939312364	93.432911503731	24.5229912605817	1.7943652141889	19.580616898693	1.76288512271191	6.45341875278466	42.1203623962237	4.18685216644078	78.9835495157888	78.4169078692028	3.49429015394681	508.560877810908	731.597325925441	167.725927389447	39.9167559928339	37.398348674674	9.47550753457649	5.5719761914287	141.345610731722	15.5511651896372	0.75552219544796	115.059734348429	12.7809171396613	0.503681463631973	270.634346427755	154.535769060585
CR_040	13.5949460540114	14.6267053527534	102.720741948278	11.0155478071566	1.09245102219735	6.76712716527801	9.86240506150383	1.54763894811291	8.1630368047524	10.3175929874194	231.751346014476	9.22514196522205	8.43614956030174	1.91178928884536	81.2055259833362	26.5222831500134	2.82216514067648	177.978479032985	157.16121788778	4.24842064187857	1.85109756538995	22.0614414760409	9.04306679485582	73.3459477958608	30.254824142521	3.52011996041368	19.0875470267259	1.36556377774668	4.00565374805694	42.1807478015087	1.21383446910816	78.8992404920307	67.3071213120477	2.36697721476092	442.017821925738	581.669477596632	160.074420613639	30.6493203449811	34.3211696140333	11.7741943503492	3.58081168386908	182.985546218056	14.050133979927	1.79040584193454	91.7658858645772	11.1369312540674	0.424842064187857	271.929266941956	107.424350516073
CR_041	17.4690861221151	20.4648982187807	66.5303725363402	11.3996486275717	0.700319710908844	2.10095913272653	3.7350384581805	0.817039662726985	7.08101041030054	7.74242347060334	210.32935317629	9.80447595272382	8.44274318151218	1.94533253030235	85.2444714778488	27.1179354724147	2.25658573515072	155.081909315703	85.3222847790609	3.54050520515027	2.41221233757491	19.2587920499932	2.95690544605957	80.9258332605776	26.2230825084756	3.03471874727166	17.0022063148425	0.855946313333032	1.67298597606002	33.4986261718064	4.74661137393772	77.2297014530031	77.3075147542152	1.82861257848421	631.610565938566	744.478759346708	172.473182136606	29.4523345087775	28.3629482918082	1.08938621696931	5.40802443424052	130.843065988136	12.8002880493894	2.76237219302933	116.992298372383	9.84338260332987	0.233439903636281	212.858285465683	182.627817944784
CR_042	12.9382313950425	12.2051871233687	80.7448265248686	13.4147101716305	1.24617526184545	4.39826563004278	7.40374714390534	0.806348698841175	9.96940209476362	11.7653605603644	185.606809587805	7.07387722165213	8.64992240575079	2.08917617427032	78.3257804283451	24.33706981957	0.843000912424865	169.846357746819	117.21377904064	4.80143997946336	2.8588726595278	20.6351962476174	6.26752852281095	150.457336761047	26.6828114889262	4.91139662021443	18.1061935103428	1.53939297051497	4.58152669796122	27.6357690421021	3.55526471761791	79.4986512630232	61.9422409564358	1.53939297051497	548.280462998416	614.987491720731	154.342471400918	28.5154221681107	23.8972432565657	4.14170013495695	5.82770195980668	178.166410230316	13.5613190259652	0.952957553175935	92.1436649493961	9.27301003667352	1.24617526184545	234.024383731859	131.801360046949
CR_043	9.66402940100239	7.12807842343439	93.5902989153813	11.3089705756411	1.71348039024865	5.07190195513601	5.96291175806531	0.925279410734272	3.52976960391222	13.7763823375992	260.791715395845	12.1314411629605	8.46459312782834	2.39887254634811	69.2246077660455	25.5993970303149	0.376965685854703	174.637921374143	179.504205682449	5.07190195513601	0.891009802929299	23.6802989932364	6.85392156099461	152.465485124325	26.8331029112939	2.1589852917133	19.1224411551749	1.95336764488346	8.2589754809985	48.8341911220866	3.56403921171719	89.7178332334194	80.9448136353463	1.40505392000389	712.396607049779	621.513607150991	165.145240012165	25.5651274225099	46.9150930850081	8.01908822636369	3.87246568196195	95.23524009002	11.1033529288113	1.47359313561384	82.2127891241303	11.7544754771057	0.651122548294487	238.687818361637	126.52339201596
CR_044	16.7319590110395	10.2271749460736	74.0342186353638	10.1895750381836	1.20319705247925	3.8351906047776	8.04638028845497	0.902397789359436	6.54238397285591	7.97118047267502	167.845988820855	9.9263756829538	9.62557641983399	1.46639640770908	91.7813751594327	25.2295381941742	0.451198894679718	156.077217651293	100.955752684587	2.74479327596829	2.5567937365184	19.8151514580176	10.3399746697435	86.7429875021758	23.988741233805	2.74479327596829	15.8671611295701	0.827197973579483	6.42958424918598	28.1623310095924	5.30158701248669	73.9966187274738	74.3350178984836	0.86479788146946	507.711556238353	591.596950740891	158.521211664141	28.7263296279421	35.0807140613481	3.195992170648	4.73758839413704	203.114702421653	14.0247656429612	1.54159622348904	105.956540433954	7.89598065689507	0.263199355229836	237.255418785752	148.519636165407
CR_045	18.888014899233	22.0647925422484	72.7896442551793	9.11597062778337	0.690603835438134	2.83147572529635	4.1436230126288	0.621543451894321	6.04278356008367	9.11597062778337	215.33027588961	10.7043594492911	7.7347629569071	1.93369073922678	64.0880359286589	29.3161328143488	1.17402652024483	163.70763919061	108.044970054296	3.66020032782211	1.86463035568296	19.9584508441621	5.69748164236461	123.618086543426	27.2097911162625	3.5911399442783	18.6117733650577	1.93369073922678	4.07456262908499	35.3589163744325	6.21543451894321	69.1294439273572	73.4111877070737	0.966845369613388	592.607151189463	719.540136142992	152.761568398915	32.2857293067328	37.2235467301154	7.52758180627566	3.97097205376927	127.278286871248	10.4281179151158	3.14224745124351	92.2301422227628	9.53033292904625	0.794194410753854	241.366040485628	133.597311965507
CR_046	11.8114715202801	14.4152783410448	85.2086348012542	14.0379150336876	0.301890645885754	5.81139493330077	8.52841074627256	0.339626976621474	7.32084816272955	11.5473172051301	196.49307414089	10.6793815982086	9.28313736098695	3.28306077400758	94.5672448237126	29.8117012812183	2.64154315150035	155.058582993071	120.492104039152	6.00007658697937	2.26417984414316	32.6419260863972	8.71709239995116	51.5855641157283	25.2456052621962	2.22644351340744	21.1700815427385	2.64154315150035	4.94345932637923	40.1137195720696	3.47174242768618	84.0388085484469	58.0007403408006	1.05661726060014	544.686197839373	613.55500143206	146.115072608705	35.1702602456904	26.8305311530964	8.37746542332969	6.33970356360084	178.568317041424	11.3208992207158	0.905671937657264	82.2274646731324	10.49069994453	0.52830863030007	207.436610054249	152.94534847187
CR_047	29.0350407499389	21.6794970932877	78.9049228622581	12.7402239411853	1.19659561878536	6.96840977998533	8.2353933763463	0.774267753331703	6.33491798180484	9.46718298391946	220.807085654687	13.0569698402755	7.56670758937801	2.2876092712073	86.7883763507264	29.1054287275145	1.75969943939023	153.480985103616	100.338062034031	5.70142618362436	1.54853550666341	20.8700353511682	7.88345348846825	123.108572779741	24.2486582747974	2.74513112544877	18.8639779902633	1.40775955151219	4.22327865453656	33.0823494605364	5.9829780939268	77.4267753331703	68.3115322371289	1.68931146181462	557.965498241855	810.693531727081	164.215151683897	38.0798958684047	37.0944641823461	2.78032511423657	4.64560651999022	195.009891873226	13.1977457954268	1.68931146181462	97.0650210767653	9.11524309604141	0.59829780939268	254.874866801282	164.109569717533
CR_048	13.9549454398302	12.6066415326003	137.324752951373	12.8763023140463	1.34830390722997	1.98874826316421	8.96622098307933	0.910105137380232	6.50556635238462	13.718992256065	178.987343684779	12.0336123720275	10.0785717065441	2.08987105620646	105.032874373215	36.2019599091248	1.24718111418773	154.178551791748	85.4824677183803	6.10107518021563	2.96626859590594	23.5953183765245	5.96624478949264	147.672985439363	23.1908272043556	2.96626859590594	18.6403015174544	1.01122793042248	4.28086490545517	32.3930013712001	3.16851418199044	77.864550642531	72.4039198182496	0.943812735060982	593.32113437655	650.118436468613	150.571838839907	27.5053997074915	28.5503352355947	1.48313429795297	4.65164847994341	199.852346649163	15.7414481169099	1.51684189563372	84.5386549833194	8.39319182250659	0.168537988403747	253.312596570831	131.189970173476
CR_049	20.0790076385237	18.0429148202646	95.4770909239004	12.8743715123763	0.56384108813327	4.3227816756884	5.6384108813327	0.250596039170342	4.3227816756884	11.2768217626654	216.546302348072	11.2768217626654	9.27205344930266	3.13245048962928	161.321200215908	29.0378160388634	1.06503316647395	176.262989051439	148.352855188843	5.60708637643641	1.84814578888127	27.0330477255007	7.26728513593992	94.6626537965968	28.8498690094856	3.32039751900703	16.7899346244129	1.56622524481464	7.76847721428061	44.0109293792913	6.57814602822148	89.4941104887084	74.3017256140065	0.939735146888783	487.659892225486	508.991880059861	152.111795776398	36.8376177580403	50.8396714466832	11.2768217626654	5.88900692050304	131.719543088911	14.5345702718798	0.751788117511027	62.6176852876892	12.2478814144505	1.25298019585171	249.718953033246	87.8965607389975
CR_050	24.2520442461134	36.9514509529224	123.936015954744	22.8929104179599	3.0580511133453	18.2633608158122	6.71072327650774	0.50967518555755	3.65267216316244	3.99245562020081	151.500948906982	21.1090472685085	0.764512778336325	0.594621049817141	67.5744350185051	23.4450585356473	0.424729321297958	47.5272110532415	68.9335688466586	2.80321352056652	1.40160676028326	24.6343006352816	17.4988480374759	63.8368169910831	4.0774014844604	4.92686012705632	45.8707667001795	0.339783457038367	1.0193503711151	21.6611953861959	3.10052404547509	73.4781725845468	30.2407276764146	0.424729321297958	192.487328412235	716.730729690304	86.4748898162643	54.5352448546578	38.8627328987632	19.6649675760955	5.94621049817141	141.264972263701	11.9773668606024	0.50967518555755	115.611321257304	31.3450239117893	0.339783457038367	102.954387482625	116.800563356938
CR_051	11.1443951529184	13.3153812216688	91.7892909867644	12.1575219850019	0.752608503833452	3.01043401533381	5.67351025966756	1.38943108400022	6.45506524441768	10.4496796109183	188.412644286613	9.5523387025015	7.93133577116791	1.41837756491689	60.7876099250095	25.9939398631708	0.694715542000109	176.660373034444	164.502851049443	3.50252419091722	1.67889589316693	23.6203284280037	6.57085116808437	109.359804903184	23.5334889852537	2.28677199241703	17.7152463210028	1.33153812216688	5.35509896958417	40.2645549550897	2.22887903058368	77.8660336658456	62.0033621235097	0.752608503833452	463.172641147656	587.266204837426	157.497802667608	33.4621319396719	37.9777829626726	5.67351025966756	3.32884530541719	138.914161919105	12.3312008705019	1.53416348858357	92.9471502234313	11.5496458857518	1.18680571758352	247.695037203956	114.570171468185
CR_052	9.44770543540423	16.0988900619288	71.2356989829479	15.5698185575462	0.831398078315572	5.70641408298416	6.65118462652458	1.32267876095659	8.99421557450483	11.1860832355186	176.445346711609	8.50293489186381	7.06688366568236	3.06105656107097	95.497406541066	17.3081963576606	0.642443969607488	124.407385173403	92.0962325843204	3.36338313500391	3.96803628286978	22.5989114014869	10.2791035137198	115.639914529348	26.5669476843567	2.94768409584612	17.9884311490097	1.24709711747336	3.02326573932935	30.7617288976762	8.50293489186381	63.526371347658	50.8664460642164	0.98256136528204	486.330084992868	708.199999437901	153.922016953606	24.2617075581181	51.88679825124	7.10467448742398	3.28780149152067	167.299967850138	12.3198078877671	2.04070437404731	104.604994580796	7.02909284394075	0.415699039157786	244.582198311745	113.901536729233
CR_053	17.5586586415456	22.4572699292231	82.3221169643477	13.614322280039	1.52683988187353	5.85288621384852	9.25646678385826	1.24055740402224	8.04771854404172	10.974161650966	239.236723991058	12.341955711811	7.60239024516194	2.41749647963309	117.375815919027	26.4016062907298	1.43141238925643	145.685972062099	134.202863783842	4.1670005109465	1.46322155346213	24.1431556321252	9.38370344068106	94.8231184971872	29.5507135470939	2.38568731542739	19.9761551211787	1.59045821028492	6.13916869169981	40.0159285707687	1.94035901654761	85.1531325786549	69.3757871326284	1.62226737449062	551.698143983635	722.92687490291	175.586586415456	32.0636375193441	31.9364008625213	6.20278702011121	4.42147382459209	217.192973196509	17.3678036563114	1.87674068813621	109.041814897134	13.0417573243364	1.33598489663934	225.208882576345	133.344016350288
CR_054	9.03770694227437	12.8756372876238	82.9178660902502	10.8638189614326	0.37141261406607	7.24254597428837	5.78784656919626	0.711874176959968	7.49015438366575	10.4305042450221	182.023131943547	9.50197270985696	6.84018230905012	1.9189651726747	72.7040192034332	21.7895400252094	1.60945466095297	161.781144476946	147.203199374852	3.83793034534939	4.76646188051457	20.984812694733	7.98537120242051	109.783378507696	27.8868971061274	1.9189651726747	19.1587006755748	1.33089520040342	3.43556668011115	39.0292755281095	3.7141261406607	73.4158933803932	60.5712071439416	1.79516096798601	555.292809079947	579.713188454791	158.190822540974	23.5227988908511	41.7220169800885	9.25436430047958	3.06415406604508	235.227988908511	12.6280288782464	0.99043363750952	80.9369988152311	10.6781126543995	0.773776279304313	237.023149876497	118.233015477699
CR_055	16.7758657956416	12.3264711347151	74.4532039928377	9.65683433815912	1.1205882849741	4.81193792959465	6.1302770883877	2.24117656994819	4.74602097165499	8.47032909524537	221.217310845474	12.4583050505944	6.6246542729351	3.49359877080159	89.9436891086561	35.7269912032918	1.54904851158184	147.192567079244	134.569469633801	8.73399692700398	0.922837411155138	17.4350353750381	4.44939466092656	96.6672188185007	26.2019907810119	4.28460226607742	20.7638417509906	1.41721459570253	5.83365077765926	38.9898806213046	11.6343430763487	72.2449859018594	104.939797039927	3.36176485492229	443.687043891802	724.723994067512	174.449229187291	31.1787211054557	24.1585650848827	6.03140165147822	4.84489640856447	144.885473551357	21.4230113303871	1.28538067982323	110.542738464798	13.6777687724779	0.329584789698263	219.338677544194	136.67881228787
CR_056	15.9493427404656	12.5070385518759	85.9428612417896	11.7420820655227	1.75939991861251	7.11409532308539	10.9388777548517	0.22948694590598	3.93952590471933	11.8950733627933	217.553624718869	14.3046862948061	6.04315624219081	2.52435640496578	86.8608090254135	29.9862942650481	0.764956486353267	167.678461808636	124.190685559453	5.46943887742586	0.841452134988594	19.8506208208673	8.56751264715659	74.8127443653495	23.0251902392333	3.21281724268372	20.4625860099499	3.36580853995438	8.49101699852127	38.7067982094753	6.5786257826381	86.1723481876956	59.5518624626019	1.75939991861251	458.361926622878	675.456577449935	173.415635456286	32.9696245618258	33.6580853995438	14.4194297677591	7.15234314740305	216.979907354104	12.3540472546053	0.152991297270653	100.17105188796	14.2281906461708	0.535469540447287	215.564737854351	192.5012997908
CR_057	11.0900998410467	16.0845774290358	73.7766925595871	15.0227593591483	0.786531903620332	7.62935946511722	13.9216146940799	1.8876765686888	6.48888820486773	8.33723817837551	228.172905240258	14.9047795736053	6.76417437113485	0.943838284344398	86.0465902560643	27.3319836508065	0.235959571086099	127.103555625046	65.9900267137458	3.69669994701556	1.02249147470643	22.2588528724554	16.4385167856649	68.900194757141	22.0622198965503	4.36525206509284	25.7195932483848	1.1797978554305	1.80902337832676	30.0848453134777	8.57319774946161	61.585448053472	65.9900267137458	0.943838284344398	634.691919626427	973.372557325341	174.885368769981	45.4615440292552	38.1861239207671	3.77535313737759	5.7023563012474	290.820171363618	9.67434241453008	1.76969678314575	152.233249945715	13.0957561952785	0.275286166267116	181.531563355573	258.965629266994
CR_058	15.7542454174467	19.4546612015446	57.4114013235789	12.6766718940385	0.806031160892621	2.49136904275901	4.24998248470655	1.35559786150123	4.90946252543687	7.73057158856104	221.035726984781	16.5236387982987	9.56246059058973	2.16162902239385	119.255974032067	23.0451636455208	0.512928920568031	165.529490223312	81.555698370317	3.77369134417909	1.72197566190696	22.6421480650745	7.47410712827703	86.9414520362813	26.379201629213	2.6379201629213	21.9460302443036	1.31896008146065	4.0301558044631	30.7390974540413	4.1767069246254	62.2475882889347	83.534138492508	2.74783350304303	534.838313032294	857.10422626918	154.281691750856	36.4912289204114	21.7994791241413	3.73705356413851	7.91376048876391	185.313891445222	12.5301207738762	0.366377800405737	116.508140529024	11.7607273930241	0.183188900202868	195.169454276136	232.539989917521
CR_059	22.468203489615	15.8515829344055	87.7498341011734	15.8161999367841	1.41531990485764	4.59978969078732	9.23496237919607	1.48608590010052	7.0058335290453	8.52730242676726	197.578658718126	13.8347520699834	10.0841543221107	1.80453287869349	82.8315974317931	34.109209707069	0.919957938157463	128.263366377723	105.865928883351	3.82136374311562	1.48608590010052	28.1294831090455	9.76570734351769	81.5224265197998	24.1312043778227	5.02438566224461	24.5204173516585	1.83991587631493	5.27206664559469	25.2634603017088	9.16419638395319	76.2149768765837	54.7728803179905	0.106148992864323	460.863544019268	965.955835065336	166.72468479223	43.3087890886437	45.1487049649586	12.8794111342045	7.81964247433844	201.329256465999	10.190303314975	2.61834182398663	105.264417923787	13.7993690723619	0.247680983350086	204.195279273335	182.045522762313
CR_060	52.8578591425272	39.904674966797	160.252107406344	24.5128717653182	2.97701543403089	11.1479726891369	6.87247179983726	0.316703769577754	3.54708221927085	13.2698879453079	250.227648343384	22.6443195248094	6.36574576851286	3.29371920360864	68.7247179983727	41.8048975842635	0.475055654366631	82.5963431058783	140.711484823396	5.57398634456847	2.40694864879093	40.6647640137836	14.6317141544922	76.3572788451965	19.6989744677363	4.02213787363748	31.5753658269021	2.72365241836869	5.63732709848402	40.189708359417	3.38873033448197	101.915273050121	34.3940293761441	0.126681507831102	385.080113429591	880.151446033537	172.82524705858	56.0565672152625	85.8583919325291	16.7219590337054	2.91367468011534	195.18453319077	21.0291302999629	0.696748293071059	94.4727344650441	21.9475712317384	1.90022261746652	209.119499052191	151.162709219462
CR_061	92.845178791681	67.1158464684337	100.14868128789	10.7404448473667	0.668294346058372	3.53241297202283	8.21047339443143	0.954706208654818	10.692709536934	4.48711918067764	168.93526362147	13.8432400254949	4.82126635370683	1.38432400254949	103.299211776451	12.3157100916471	0.763764966923854	806.01071665683	70.4573181987255	1.95714772774238	42.8185734581686	20.4307128652131	6.92162001274743	43.7732796668234	14.368328440255	46.0168392571622	10.4062976743375	1.81394179644415	2.00488303817512	21.4331543843007	1.81394179644415	71.9371128221405	74.0852017916139	1.62300055471319	429.617793894668	1052.75453628367	345.555912222611	25.2042439084872	42.3412203538412	8.83103243005706	2.14808896947334	197.433243949816	21.2899484530024	0.668294346058372	160.199701812278	4.05750138678298	1.14564745038578	119.576952634016	115.376245315935
CR_062	38.0894650483568	28.4653047834659	86.1362343707739	7.55126420783751	0.370160010188113	3.47950409576826	8.88384024451472	2.59112007131679	8.58771223636423	12.363344340283	164.536124528616	14.1030963881671	3.96071210901281	2.55410407029798	91.3554905144263	10.9567363015682	0.296128008150491	455.629956540549	80.9169782271215	3.88668010697519	41.791065150238	24.134432664265	9.84625627100381	96.6117626590976	23.0609686347195	32.1298888843282	10.993752302587	3.10934408558015	2.55410407029798	23.1350006367571	3.10934408558015	69.0718579011019	52.2295774375428	1.18451203260196	427.645859770327	602.472432582173	183.266221044135	12.7705203514899	39.829217096241	4.44192012225736	3.10934408558015	183.673397055342	16.879296464578	0.703304019357415	76.7341701119959	5.29328814569002	1.07346402954553	197.480365435358	68.4796018848009
CR_063	44.5020227581145	37.3903193633553	100.174448323149	23.7775133703566	1.00569542956191	7.54271572171432	8.72799962084085	1.04161312347483	6.28559643476193	15.372772994732	244.850919404412	14.3670775651701	9.15901194779596	4.45379404520274	102.221756876185	40.6588295094315	0.862024653910208	105.382513940523	112.027287314414	6.28559643476193	1.14936620521361	28.4827312729498	8.33290498779868	62.3171989389254	24.4958672486151	4.23828788172519	23.5979249007919	2.6938270434694	4.70521790259322	29.34475592686	8.72799962084085	105.849443961391	30.0990274990314	0.107753081738776	530.79168064521	882.605492522314	187.346691449819	47.1958498015839	34.9479161772763	3.77135786085716	4.84888867824492	144.748306469089	9.84144813214154	1.58037853216871	98.6659051788059	11.4936620521361	0.395094633042179	235.189059741835	162.096552629032
CR_064	20.5679768009388	28.6284001418472	85.7114844052634	17.9622364967658	0.764350489224076	5.90634468945877	14.6268889074244	1.11178252978047	6.74018158679413	8.51208499363176	192.477350468245	14.5574024993131	7.46978887196256	1.45921457033687	98.0800650490712	33.0407870569135	0.694864081112796	99.2265907829073	72.439580456009	4.20392769073242	4.51661652723318	29.0800617945705	14.5226592952574	76.3308193102407	20.8806656374395	2.57099710011735	24.7719044916712	1.25075534600303	2.29305146767223	27.5166176120667	3.26586118123014	76.7477377589084	30.5392763649074	0.243202428389479	513.261353513967	986.880711200449	157.664660004493	38.5649565017602	45.8610293534446	4.69033254751138	4.93353497590085	217.318741368027	11.7432029708063	0.416918448667678	129.383691903203	11.3610277261942	0.208459224333839	209.536263659564	235.663153109405
CR_065	8.28041177087828	8.57482641162062	74.8181205786468	13.9478936051683	0.809640262041432	3.90099398983599	8.09640262041431	0.62563111157747	6.62432941670262	9.53167399403322	175.139909411599	9.31086301347646	7.36036601855847	2.50252444630988	74.1924894670694	28.5582201520069	0.736036601855847	169.36202208703	129.432036436351	4.01139948011437	1.25126222315494	17.8488875950043	8.39081726115665	61.7166690656128	29.1102476033987	2.06090248519637	21.4186651140051	1.32486588334052	4.60022876159904	34.6305221173176	5.18905804308372	74.5605077679973	56.4540073623435	2.42892078612429	650.582752380383	592.583068154142	135.025914610455	24.7308298223565	34.0784946659257	18.2905095561178	4.12180497039274	142.754298929942	13.3222624935908	0.588829281484678	79.8231694712666	9.67888131440439	1.69288418426845	248.817173257369	126.046268067814
CR_066	14.9556799693161	17.9601692488663	73.7435202058468	12.2850228319383	0.801197141213365	3.47185427859125	8.27903712587144	1.43547821134061	9.94819783673261	8.81316855334701	158.336585032291	9.04685105286758	7.01047498561694	1.00149642651671	84.9602801828339	23.601932451577	0.867963569647812	191.452733535777	98.2801826555061	4.27305141980461	1.83607678194729	21.9995381691503	8.54610283960922	61.8924791587324	26.139056732086	2.67065713737788	23.7688485226632	1.46886142555784	4.13951856293572	32.2815681480552	4.94071570414908	60.4236177331746	54.8486209588983	1.50224463977506	414.719670220568	614.317908025347	117.442147616192	32.6821667186618	36.588002782077	8.74640212491257	4.97409891836631	179.534926060228	13.1863696158033	1.00149642651671	100.316558722757	9.38068319503981	0.333832142172235	225.937593822169	119.178074755488
CR_067	16.5067703991573	15.0248658246694	111.595647262133	18.8119552928052	0.782116303201966	15.9304741757453	10.3733320214156	0.205820079789991	7.73883500010367	9.71470776608758	194.33531933771	17.1653946544853	7.20370279264969	2.79915308514388	96.4884534055479	28.8559751865568	0.493968191495979	89.6552267565202	83.2748042830304	3.33428529259786	1.48190457448794	25.0688857184209	12.6373528991055	83.7276084585684	19.3882515162172	4.36338569154781	30.3378797610447	2.18169284577391	2.18169284577391	22.0227485375291	7.86232704797766	74.2598847882288	33.6721650536426	0.0823280319159965	634.419813944669	988.348023151538	177.66389287472	40.5877197345863	44.4983012505961	12.5550248671895	4.23989364367382	265.631394976963	12.1845487235675	1.60539662236193	145.473632395566	13.5017972342234	0.576296223411975	217.839972449727	227.143040056234
CR_068	11.1472897570417	16.6141598294606	106.646676334609	21.0132818408601	1.11045798346009	6.4064883661159	11.0191599897193	1.36671751810473	7.94404557398371	11.6170989038902	180.364002467383	9.13992340232535	6.66274790076054	2.51988542400559	62.5273264532912	27.8895793538245	1.23858775078241	106.304996955083	131.034042048291	4.74080139092576	1.66568697519013	26.480151913279	11.7452286712125	58.0000746745693	20.6288925388932	3.84389301966954	23.1914878853396	2.39175565668327	8.37114479839144	32.3314112876649	7.21797689249058	75.2548833406414	42.6245025958911	1.19587782834163	454.262735080058	849.756616881613	165.28739984579	38.8660294211031	41.7703041470757	21.1841215306232	4.31370216651804	200.950185083835	11.8733584385348	1.79381674251245	103.955951220841	10.1649615409039	1.15316790590086	199.925146945257	144.316827927371
CR_069	19.8854871732368	22.270402020027	95.8332684210211	15.9218258785713	1.07489119855334	5.57599809249544	10.6817312856238	0.100771049864375	5.10573319312836	12.260477733499	176.114204812974	12.0253452838155	8.02809363919525	1.31002364823688	84.3453687364823	31.306206157866	0.302313149593126	107.556300555243	97.781508718399	13.3017785820976	4.23238409430377	27.2417738133362	11.0176347851717	90.1229089287065	22.5391248196653	6.71806999095837	23.076570418942	2.95595079602168	3.02313149593126	30.1977246093579	4.36674549412294	79.4411776430827	36.7478428505423	1.00771049864375	584.270547113649	610.269477978658	134.764484018625	31.3733868577756	37.7891436991408	4.66905864371606	4.80342004353523	195.395065687024	11.2863575848101	1.2428429483273	84.4461397863466	9.47247868725129	2.58645694651897	211.484843315369	113.401021447377
CR_070	11.4855764660261	15.850811135357	85.7303464566936	18.1407703061534	0.930295913136074	5.868020375166	9.08827545909857	0.250464284305866	3.36337753210734	10.1259132083657	194.14560094909	9.94701014814725	8.80203056274901	1.93215305035954	86.1954944132616	22.7564692597901	0.393586732480647	116.179647305878	92.0635147884276	8.0864183218751	1.93215305035954	24.2234743535816	4.04320916093755	54.3507496943729	24.1161325174505	2.32573978284018	18.892163159071	1.68168876605367	4.07898977298125	32.2383314513693	2.50464284305866	78.4668822118235	36.4604436725254	0.465147956568037	445.71908422831	771.608898722286	169.779004147333	29.3043212637863	35.9237344918699	10.4837193288027	4.04320916093755	192.642815243255	11.6644795262446	0.357806120436951	115.929183021572	9.5892040277103	0.858734689048684	216.22223858005	145.412407345577
CR_071	20.3649864119495	22.4268619832528	108.327770400012	12.4346957530907	1.39573115595916	4.44096276896095	6.2807902018162	1.14196185487567	4.94850137112792	10.4045413444228	158.383765038729	7.96201182149428	8.18405995994232	1.83982743285525	79.0491372875049	21.9193233810858	0.983356041698496	142.935558835272	94.6876704667746	4.02858765470029	0.951634879063061	21.1262943152	7.70824252041079	97.0984788270677	26.233401499505	4.06030881733573	22.7123524469717	1.83982743285525	5.32915532275314	32.641076351863	8.97708902582821	65.5993643300803	54.9727748472095	2.6011353361057	410.662171478346	644.922957541036	130.627747732723	26.011353361057	42.7284060699314	4.15547230524203	4.78989555795074	168.217325455714	11.5465031992985	2.12531789657417	77.9388965952647	11.9588783135591	1.33228883068829	224.363783320434	105.694913901271
CR_072	23.1590636005708	25.0993060056098	80.0866013994785	16.5127013194801	2.31177818472721	397.295593746691	9.49480325870106	0.371535779688302	6.81148929428554	10.609410597766	194.519621543476	9.99018429828546	4.91252864254533	2.18793292483111	732.379585272241	27.3698024370383	0.495381039584403	96.7231479788547	73.9356201579722	10.2791565713764	2.14665117153241	23.0765000939734	9.90762079168806	124.753458468672	23.0352183406747	4.12817532987003	21.8380474950124	1.23845259896101	2.10536941823371	28.2780010096097	4.16945708316873	82.1506890644135	46.1117184346482	0.577944546181804	466.359967015417	764.290380572137	160.627302085243	32.0759223130901	24.521361459428	3.26125851059732	4.66483812275313	810.897480046369	8.91685871251926	0.990762079168806	111.914833192776	10.9396646241556	0.743071559376605	241.828510823786	169.048779758178
CR_073	13.6839097591698	20.3862329065182	83.0459727476144	15.2896746798887	0.558526928945704	4.88711062827491	9.14587846148591	0.488711062827491	5.93434862004811	8.27318013500825	168.954396006076	13.5442780269333	9.00624672924948	1.46613318848247	97.4280411679663	27.1234639869258	2.05956805048729	124.586413087951	88.8406896354261	3.24643777449691	4.04932023485636	21.8872740280598	8.58735153254021	91.2144290834454	25.3431594009113	2.93226637696495	23.0392358190103	2.23410771578282	2.26901564884192	24.1213817438426	7.01649454488041	70.7234723777498	45.0661415793065	1.32650145624605	537.931248440832	865.78655573196	167.558078683711	32.115298414378	36.4438821137072	5.51545342333883	4.92201856133402	169.617646734199	14.8009636170612	0.279263464472852	117.814274074485	9.42514192595876	0.139631732236426	230.357450257044	182.044870903241
CR_074	19.0660495615173	19.3730163702001	77.2874209416785	14.0522583530325	0.477503924617608	350.897169747568	9.17489683729547	0.306966808682748	5.25254317079369	11.6647387299444	162.385441793174	9.07257456773455	8.69739291267786	1.4666191970398	646.199239700371	31.8222258334449	1.56894146660071	137.862204521741	103.959425873891	4.16110562881058	1.7053711593486	28.6502354770565	7.81059990981659	116.57917245307	25.2053857351723	5.32075801716763	21.2830320686705	0.955007849235216	4.70682439980214	25.4782451206681	2.72859385495776	72.8875633505592	38.0297768534738	0.409289078243664	496.194792524069	772.021523837111	139.22650144922	36.7678021955558	33.1524153377368	5.32075801716763	6.27576586640285	822.978014078447	16.5762076688684	1.53483404341374	107.847672117205	9.78883045466096	0.68214846373944	238.922499424739	129.574100687307
CR_075	12.7917016522652	19.522104675457	61.4395270128799	10.6663112238888	0.865899804153337	3.97526728270395	8.89515253357519	3.42424013460638	4.1720626927388	9.0132297795961	163.379549410932	9.5248978456867	7.832457319387	1.57436328027879	99.4210411496058	19.9550545775337	0.11807724602091	146.218989655893	97.2169325572155	2.83385390450183	1.10205429619516	22.6314721540077	6.84848026921275	42.9801175516111	22.4346767439728	3.14872656055759	21.2539042837637	1.73179960830667	2.75513574048789	27.0003302567813	2.24346767439728	67.1465939038906	76.1598236834866	2.75513574048789	464.082935944181	898.489124055108	166.606994135503	21.2539042837637	39.0442093509141	13.5395242103976	5.15603974291305	166.174044233427	9.44617968167276	1.37756787024394	144.447830965579	9.0132297795961	0.905258886160306	210.216856999226	154.602474123378
CR_076	57.9965229213994	56.6360484480042	75.5819151886178	7.86051917961625	0.100775886918157	6.55043264968021	10.279140465652	0.35271560421355	13.5543567904921	6.50004470622113	148.493269373904	12.5969858647696	5.34112200666232	0.806207095345256	95.0820493072811	9.3721574833886	0.705431208427099	587.775360450151	56.3841087307088	2.97288866408563	73.0625180156638	17.8373319845138	11.1357355044563	61.0197995289441	15.5698745288553	26.7056100333116	14.9148312638872	1.15892269955881	1.76357802106775	21.8683674612401	2.41862128603577	60.5663080378124	84.8532967850882	0.755819151886178	407.991178188159	1003.32473015717	298.850892655795	14.1590121120011	50.8918228936693	4.28297519402167	2.1162936252813	243.827258398481	9.82564897452031	2.62017305987208	186.586554628968	4.58530285477614	0.35271560421355	110.752699723055	127.783824612223
CR_077	19.4721725424351	19.2881255429792	63.0913114134853	10.3066319695308	0.294475199129453	5.66864758324197	6.92016717954214	0.147237599564726	42.9933790729001	6.92016717954214	179.777109068531	9.16554057290422	5.4109817840037	1.65642299510317	74.9439381784457	16.9323239499435	1.10428199673545	119.336074447211	62.5759798150087	3.49689298966225	3.49689298966225	20.466026339497	9.2023499727954	62.7600268144646	20.6500733389529	3.57051178944462	15.7544231534257	1.32513839608254	2.24537339336208	24.6991073269829	9.49682517192485	64.453259209459	58.8950398258906	3.16560839064162	492.546579943901	778.629235898164	151.065777153409	23.3371595310091	42.1835722752941	4.89565018552715	2.94475199129453	156.07185553861	12.77286176224	0.883425597388358	128.796090219244	5.04288778509188	0.515331598476542	206.868827388441	141.42171438192
CR_078	12.3821898459808	12.658116082103	64.739193150156	11.4164480195533	1.03472338545801	3.00069781782822	9.72639982330527	0.931251046912206	6.89815590305338	10.8990863268243	163.52078568188	8.10533318608772	6.62222966693125	1.34514040109541	77.017910657591	15.1759429867174	0.793287928851139	135.134874140816	122.994119751442	4.86319991165263	3.38009639249616	21.3497925199502	8.76065799687779	73.1204525723658	26.4199371086944	4.75972757310683	17.1419174190877	1.51759429867174	3.62153184910302	31.9729526106524	3.86296730570989	61.9109492299041	71.3614228170872	1.06921416497327	390.366642553791	608.69327688543	139.963583272953	24.0055825426258	38.9400900727363	5.03565380922897	3.48356873104196	193.079383726464	10.0713076184579	1.34514040109541	105.714239214293	5.82894173808011	0.724306369820605	223.707195936021	89.4690820626024
CR_079	17.1368203161493	29.0983208968215	74.3395265314556	13.8465508154486	1.02820921896896	4.31847871966962	9.04824112692682	0.685472812645971	6.71763356393052	11.0018386429678	168.180754582689	6.82045448582741	7.54020093910568	1.57658746908573	107.687778866682	19.6045224416748	0.71974645327827	148.610505781647	89.3856547690346	4.42129964156651	2.12496571920251	21.0782889888636	12.0985951432014	76.3273976881289	23.648812036286	2.4677021255255	16.9311784723555	1.47376654718884	2.53624940679009	27.4189125058388	2.74189125058388	71.3234461558133	51.3419136671832	1.30239834402735	531.892628972641	665.765469282399	132.673262887628	26.7334396931929	30.4349928814811	1.95359751604102	5.24386701674168	226.617311860758	12.6812470339505	1.19957742213045	91.030789519385	7.33455909531189	0.616925531381374	244.645246833347	120.437573181897
CR_080	12.7999154617281	9.14279675837721	65.2064264807462	12.7633442746946	1.02399323693825	5.55882042909334	11.1907832322537	0.694852553636668	8.37480183067352	9.28908150651124	203.006659223008	13.3119120801972	8.92336963617615	1.60913222947439	124.524891849098	26.733537721495	0.548567805502633	131.400275011397	84.1503013641038	5.01025262359071	1.82855935167544	17.7735968982853	11.7027798507228	48.4568228193992	25.8192580456572	4.60796956622211	19.3461579407262	1.35313392023983	2.37712715717807	29.8055174323097	4.27882888292053	70.436106226538	54.7470669891627	2.99883733674772	465.880351619869	643.762605350856	158.755522912462	27.1358207788636	30.3175140507788	6.98509672340019	4.38854244402106	278.306733325002	13.0193425839291	0.804566114737194	112.529542502107	8.7039425139751	0.841137301770703	218.256844215981	149.320156657817
CR_081	13.0459653272748	8.62082633435498	68.1471404909658	10.7842276197825	0.721133761809162	3.80234165317558	7.40801046222139	0.131115229419848	6.94910715925192	10.9481216565573	176.38276237705	8.19470183874047	8.81749917848475	2.39285293691222	76.9646396694505	20.8145426704008	0.295009266194657	135.704262449542	88.9944619687216	4.19568734143512	1.18003706477863	22.6829346896336	7.47356807693131	57.2317976417635	22.5845982675688	2.68786220310688	20.5523122115611	2.03228605600764	3.93345688259543	33.1721530432214	4.42513899291986	64.8692597554696	57.4284704858932	1.93394963394275	420.978222859776	683.077566470051	150.913629062245	23.4040684514428	29.4353690047558	5.31016679150383	4.29402376350001	163.205681820355	10.6203335830077	1.70449798245802	94.59963802642	9.6369693623588	0.655576147099238	196.508950092997	117.217015101344
CR_082	8.27730848189147	11.6509981948899	63.3547544940982	10.7487323414136	1.09841060423204	3.21677391239384	4.39364241692817	0.392289501511444	588.041962765655	7.84579003022888	155.385871548683	7.92424793053117	5.13899246979992	2.03990540785951	77.6733212992659	14.7500852568303	0.588434252267166	144.166391805456	79.2424793053117	3.05985811178926	5.84511357252052	23.6942858912912	6.23740307403196	91.3642249020153	20.5167409290485	3.45214761330071	18.7122092220959	2.00067645770836	3.25600286254499	26.8718308535339	20.4775119788974	60.6087279835181	67.905312711631	2.31450805891752	514.252307531352	590.003410273212	128.945559146812	20.7128856798042	33.1092339275659	3.02062916163812	5.17822141995106	134.006093716309	7.76733212992659	1.4122422054412	99.8376781346625	6.70815047584569	0.549205302116022	215.641538980841	112.940147485145
CR_083	27.8111060341109	21.591057729058	64.0567278326653	11.8864797452582	0.781576750373141	4.68946050223884	8.46708146237569	0.521051166915427	8.10885878512133	11.3654285783428	168.527486799208	10.1604977548508	9.67201228586761	1.95394187593285	94.7336152848111	19.9302071345151	0.814142448305355	134.561463855909	88.9694867508092	6.48057388851062	1.23749652142414	20.1256013221084	5.56873434640863	76.0734703696524	25.1732845016016	3.9078837518657	17.9111338627178	1.92137617800064	3.81018665806906	25.9548612519747	2.63782153250935	65.1965272602928	53.5380074005601	1.40032501108521	506.070945866609	592.598005272502	154.784762271814	24.2288792615674	30.9048473376713	1.88881048006842	3.61479247047578	168.788012382666	17.2923856020057	0.651313958644284	106.261872352815	6.38287679471398	0.195394187593285	215.291829029868	115.347702075903
CR_084	11.0940579428306	7.04489139396366	61.6263396705606	11.8512191674155	0.855921384313342	3.91748633589568	8.29585341719086	1.08636175701309	7.96665288476265	10.0406162390604	149.193681296464	6.7815309680211	6.74861091477827	1.51432244916976	88.2915827972455	21.4638747143192	1.34972218295565	135.597699307179	79.205648102227	2.92988473861106	2.89696468536823	19.3240712535358	6.58401064856417	116.174867893915	24.5583597191444	3.9504063891385	17.8755889108517	0.7900812778277	2.33732378024028	22.418556258361	5.10260825263723	61.6263396705606	51.7503236977144	2.76528447239695	511.643467499922	604.214657218734	130.132970468871	20.4762731170346	26.7310832331705	0.921761490798984	5.3659686785798	160.386499399023	16.0320659292538	0.75716122458488	98.2334388765774	6.91321118099238	0.7900812778277	242.522032239861	117.886710662541
CR_085	9.10868326409072	15.5246535924466	80.116520680506	12.9649141350196	0.797840869847363	2.65946956615788	5.05299217569996	1.06378782646315	192.678570068138	10.8373384820933	201.820496701806	10.6711216342085	9.40787359028348	2.16081902250327	82.8757203553948	20.3781855506847	1.1302745656171	155.180049185312	73.4346033955343	4.95326206696904	5.71785956723943	22.3063009861492	5.58488608893154	112.894483083402	26.1957752266551	3.29109358812037	16.6881715276407	2.02784554419538	4.32163804500655	30.7168734891235	4.45461152331444	71.8056782862626	70.7751338293765	1.26324804392499	646.217861206787	572.450824115483	145.838662334182	31.1157939240471	39.4931230574444	4.85353195823812	6.48245706750982	171.735247234645	13.6962682657131	2.49325271827301	82.8757203553948	8.54354598128218	0.0664867391539469	255.209348242425	120.340997868644
CR_086	15.8342035326734	16.8607825436326	81.5663686889383	12.9100087741836	1.05768746583673	4.91513587065303	8.21263208767342	0.74660291706122	7.5282460803673	10.5457662034897	221.803283276938	10.1724647449591	7.2171615315918	2.42645948044897	101.040261442285	28.7131038519794	0.808819826816322	164.034882569326	145.338701187918	4.19964140846936	1.49320583412244	19.6605434826121	8.02598135840812	98.5204765972035	26.939921923959	2.23980875118366	20.9670985874693	1.67985656338775	6.15947406575507	32.0728169787549	5.4439796035714	74.2558817927139	69.3407459220608	2.76865248410203	493.753395816487	629.759560541139	153.706875549979	28.2153685739386	29.4597067690407	8.58593354620403	7.49713762548975	194.521168349325	12.4433819510203	0.653277552428568	91.9254841631627	9.58140410228566	1.39988046948979	226.158466959795	136.908309916101
CR_087	11.8393398745103	7.85102113694316	86.4240406754703	11.7137235363192	0.94212253643318	2.10407366470077	6.46924141684117	0.376849014573272	6.53204958593671	12.436017480918	173.915820225565	10.1749233934783	7.72540479875207	2.44951859472627	82.6241464451899	22.3911122825619	2.10407366470077	167.572195146915	91.2602696958273	3.70568197663717	2.82636760929954	20.4440590406	4.61640042852258	88.40249800198	27.2587453874667	6.06098831772012	15.199576921122	1.69582056557972	5.37009845766912	29.6768598976452	2.6379431020129	78.9498685531004	77.3796643257118	1.85284098831859	759.66480521062	469.805104834679	141.098551873143	28.1380597548043	29.5826476440018	6.37502916319785	5.33869437312135	159.658365840876	13.1897155100645	0.219828591834409	70.5335738942974	9.45262944887957	0.502465352764362	254.561509344245	96.0650946316365
CR_088	10.1535971629091	13.8800015088926	74.2887765488267	13.1962575921984	0.752118308363639	2.66660127510745	6.97418795028102	0.581182329190085	4.30758667517357	10.1535971629091	175.858935373753	9.09379409203309	7.2476855169587	3.41871958347109	82.527890744992	21.4353717883637	1.70935979173554	184.508295919935	89.4337043036036	3.62384275847935	1.98285735841323	23.2472931676034	5.57251292105787	94.7669068538185	26.016456030215	2.59822688343803	21.5037461800331	2.25635492509092	4.44433545851241	35.4521220805952	4.78620741685952	67.7248349485622	73.3315350654548	1.50423661672728	463.202316364498	528.123801254614	145.705828647538	26.6318255552398	31.0077866220828	6.9058135586116	7.35024710446284	164.713909531637	13.4355679630414	1.98285735841323	85.844048740959	9.1279812878678	0.512807937520663	168.201003506778	130.424152109422
CR_089	14.8011284182697	18.6895604603575	75.7617081748718	10.2855299177806	0.87803304176176	2.57138247944515	4.3901652088088	0.595808135481194	5.26819825057056	9.34478023017873	164.78798694493	7.65143079249533	7.96501402169596	2.22644092732446	77.329624320875	26.968157711254	0.533091489641068	157.763722610836	102.886657500726	2.91632403156584	1.9442160210439	18.3759772311568	4.45288185464892	56.9153560999141	25.7451831173716	3.51213216704704	18.2819022623966	1.47384117724295	4.92325669844987	33.7415554619876	4.01386533376804	64.9117284445301	75.6049165602715	2.88496570864578	472.444493113667	526.506241827855	138.541070660838	27.1563076487744	23.4873838671271	5.92672303189188	7.30648924037464	144.78137692193	13.2645705951866	1.31704956264264	87.2388543636148	9.68972178229942	0.313583229200628	239.075853942559	108.499797303417
CR_090	10.836372420508	10.3652257935294	58.6241017283382	13.5959455213827	1.00959991495416	4.07205299031511	5.78837284573718	0.50479995747708	5.65375952374329	8.27871930262411	166.617639297935	10.3988791240278	8.71621259910424	2.72591977037623	72.4219672327117	29.1774375421752	2.72591977037623	189.333637384403	131.281642274539	3.26437305835178	1.31247988944041	21.9083181545053	5.18261289676469	70.7056473772897	24.3313579503952	3.56725303283803	19.6198916806092	1.54805320292971	7.67295935365161	32.9129572275056	2.82687976187165	64.3788212435769	77.1670868329963	1.88458650791443	549.861767014534	608.182988768386	146.661214312341	30.2206907876278	31.230290702582	3.73551968533039	5.55279953224788	147.805427549289	15.615145351291	0.471146626978608	86.8928993470547	9.62485252256299	0.538453287975552	226.688834237707	113.983830398325
CR_091	18.2940069269537	15.1214643966716	73.2056776380045	11.2076736116507	1.3045969283403	2.46094420573284	4.50678938881194	0.0889497905686567	5.81138631715224	13.2238688645403	174.84563832779	8.30198045307463	8.33163038326418	1.63074616042537	87.6155437101269	23.6309943610731	1.18599720758209	151.570443128991	145.225358068427	4.21029008691642	2.19409483402687	21.0514504345821	5.63348673601493	78.3647654909866	26.2401882177537	4.26958994729552	17.6713583929731	1.42319664909851	2.90569315857612	28.5825327027284	7.82758157004179	75.3108226814627	66.9495423680089	2.07549511326866	450.530689230246	608.416567489612	160.495072116046	24.1943430346746	26.684937170597	5.72243652658358	4.5957391793806	150.117596549703	14.1133667702269	0.889497905686567	90.2247375668075	9.51762759084627	0.770898184928358	189.937452794272	114.270830950534
CR_092	21.2765655446905	23.8128448811437	93.6309788373963	14.3370234713395	0.493165426532562	2.53627933645317	6.44637664681848	0.140904407580732	6.30547223923775	8.10200343589208	176.729353208133	10.1451173458127	8.41903835294873	1.69085289096878	68.0920549633887	25.2571150588462	0.95110475116994	197.724109937662	154.325552402797	5.00210646911598	4.79074985774488	21.2061133409001	3.87487120847013	71.1214997263744	27.335455070662	2.46582713266281	20.4663652011013	2.21924441939653	4.72029765395452	45.6882541580523	3.13512306867128	79.3644075698472	76.7224499277085	1.26813966822659	518.704350406569	524.587109423065	144.250887260774	29.8012822033248	34.8033886724408	8.4894905567391	5.60095020133409	116.809753884427	11.9064224405718	0.845426445484391	82.393852332833	6.02366342407629	0.634069834113294	224.848208396953	107.79187179926
CR_093	14.3168537765791	11.1480568073629	74.294926531261	11.644374404951	1.06899174865124	2.06162694382739	6.33759393843234	2.02344866708984	7.86472500793411	11.0335219771503	195.663668279914	11.7207309584261	8.36104260552218	1.67984417645195	75.6311662170751	27.1829330371315	1.45077451602668	173.367554665188	114.496651935895	3.66511456680424	2.44340971120283	22.9833225960016	6.71937670580778	96.8201098064121	26.7629719930185	3.32151007616635	19.2036731989847	1.37441796255159	3.05426213900354	28.7864206601083	10.0408867819741	71.9278733735333	59.3672203268813	0.801743811488429	543.124164868304	696.600837353232	162.448567518251	35.9639366867667	18.8218904316093	1.83255728340212	4.42868010155513	172.794880514125	16.6075503808317	1.14534830212633	102.241425103143	9.20096469374816	0.458139320850531	242.546592113618	151.644115201526
CR_094	19.021677885685	20.3535368399789	92.8203240454071	12.8746365581746	1.57091056147488	3.48332341892256	3.99557686288176	1.43430964308576	11.7818292110616	12.80633609898	196.158918806776	9.08396107287649	6.830045919456	3.85897594449264	88.9613481009144	28.4812914841315	0.64885436234832	181.508470309543	113.515363181359	6.3177924754968	1.22940826550208	19.021677885685	7.03494729703968	99.8211211128495	24.6564657692362	4.7810321436192	19.3973304112551	2.11731423503136	4.57613076603552	33.296473857348	3.79067548529808	71.0666277919397	71.7837826134826	1.1952580359048	534.690144804613	514.234157275843	155.964098570778	28.173939417756	38.0775060009672	6.28364224589952	6.04459063871856	168.736284440161	13.1478383949528	1.16110780630752	84.6584191716572	11.5086273742834	0.64885436234832	240.246865216865	127.858459612216
CR_095	7.52574605654936	11.5372670822871	84.6729314027624	13.2612265313645	0.663061326568225	2.71855143892972	6.69691939833908	0.696214392896637	6.1664703370845	8.05619511780394	185.756630638088	10.0122260311802	8.221960449446	2.55278610728767	96.1770454187211	23.7707485574709	0.928285857195516	145.110971319456	114.543844164661	4.77404155129122	2.78485757158655	21.5494931134673	7.26052152592207	118.787436654698	29.6719943639281	3.2490005001843	20.3228296593161	2.32071464298879	3.97836795940935	29.3073106343156	2.51963304095926	67.4333369119885	64.2837956107895	2.32071464298879	1258.58985702548	595.36276512561	152.006809115766	29.8377596955701	45.220782471953	9.7138484342245	6.29908260239814	176.54007819879	13.7916755926191	1.12720425516598	82.4848290250873	9.24970550562674	0.397836795940935	227.695259543529	126.87678483883
CR_096	14.820222274481	21.9123028908098	83.5784208955708	10.876643815177	0.826879354370183	3.62554793839234	7.8871569186079	0.763273250187861	7.56912639769629	12.9438422011025	186.652112723023	9.12747595016317	5.72454937640896	2.57604721938403	96.267838679944	26.8735790170309	2.70325942774868	207.196884373913	151.636952370655	5.62914022013548	1.08130377109947	22.8027883493624	6.29700431404985	80.5889339990017	29.5768384447796	4.00718456348627	21.4034540573513	1.55834955246688	7.09208061632888	37.7184197801168	5.05668528249458	76.1365067062392	74.4509449454076	3.91177540721279	467.473062687974	572.327725432531	135.290183595798	26.0148966105696	35.3967969774621	21.2126357448043	6.13798905359405	185.18917232683	15.9015260455804	0.190818312546965	71.3978519446562	5.53373106386199	1.20851597946411	232.766538255207	101.578948379168
CR_097	13.595406036033	16.4058258884429	85.5772845058821	12.5414985913793	0.8782562038781	2.52937786716893	4.14536928230463	1.29981918173959	7.37735211257604	11.3822004022602	164.444691614135	9.76620898712447	9.90672997974497	3.16172233396116	86.1042382282089	26.5233373571186	1.79164265591132	163.355653921327	131.246607107543	4.70745325278662	1.05390744465372	21.3943211264705	6.74500764578381	87.0878851765524	30.4227949023374	3.12659208580604	19.1811154926977	1.7565124077562	4.81284399725199	41.9103860490629	3.75893655259827	73.8086513739155	80.4833985233891	0.70260496310248	469.269854856146	487.32680240788	137.886224008862	27.0502910794455	43.2102052308025	15.7032209253404	6.39370516423257	196.97530140578	12.4361078469139	1.33494942989471	62.602102212431	10.2931627094513	0.737735211257604	243.241838226079	70.541538295489
CR_098	10.7683700399231	14.4916708672863	95.7837389313836	14.5646767658621	1.75214156581799	3.94231852309048	4.67237750884798	0.401532442166623	4.23434211739348	12.3744998085896	179.631013445632	9.96530515558983	7.66561935045372	5.58495124104485	68.9175682555077	29.457880075315	1.05858552934837	176.23623916186	128.088849051153	4.96440110315098	1.46011797151499	18.8355218325434	6.78954856754472	80.7080208754913	31.9400806268905	4.70888045813585	20.3686457026342	2.51870350086336	10.5858552934837	45.5191777619799	2.92023594302999	70.5602009734621	65.1212615295687	0.949076681484746	454.096689141163	445.883525551391	139.952307569712	31.5385481847239	27.8152473573606	18.653007086104	4.89139520457523	182.113213997208	17.776936303195	1.38711207293924	67.5669591318563	10.3303346484686	0.474538340742373	244.971292670928	98.6674719251257
CR_099	18.2326193163086	27.0210041666156	68.7986246863587	11.1166509860227	0.85260450040292	3.0824931937644	6.42732623380663	1.21332178903492	5.70589165654262	10.6247637742518	181.8670984321	9.41144198521685	8.82117733109175	1.57403907766693	76.9967448825406	27.0210041666156	1.27890675060438	141.860271874732	74.0782140926999	3.50879544396586	4.8532871561397	21.9053771641981	6.23057134909826	79.1282561335479	24.5943605885458	3.60717288632005	18.1998268355239	1.24611426981965	2.98411575141022	33.8090476890543	5.90264654125098	72.3074201303246	69.6184367059769	1.01656690432656	676.77121843521	657.062937483589	154.354207053713	26.3323620701363	32.4645559768804	2.82015334748658	5.93543902203571	183.178797663489	9.77215927384885	0.655849615694554	108.215186589601	9.90332919698776	1.27890675060438	227.383061761302	144.385292895156
CR_100	17.8890634250164	30.4278198073215	80.6156693061289	12.1120447776716	0.459535574220605	3.47934077624172	4.92359543807791	0.558007482982163	6.03961040404223	9.91283881533018	193.070589111828	9.28918339317365	8.33728827514525	2.69156550614926	76.7096169252538	30.5919396552574	1.31295878348744	168.09154825598	92.0055867528825	5.8754905561063	3.90605238087514	20.3180371744682	2.69156550614926	181.976087391359	23.0096026806174	3.34804489789298	21.6309959579556	1.14883893555151	4.29994001592137	35.8437747892072	3.11827711078267	72.344028970158	70.4402387341012	1.37860672266181	490.652697389257	546.092382022014	144.326994274857	30.4606437769086	26.9156550614926	2.46179771903895	4.72665162055479	161.723698156066	14.5738424967106	1.24731084431307	79.0072947963568	8.40293621431963	0.459535574220605	254.8781238445	112.09385614024
CR_101	8.93759177875271	12.4863414556104	75.3780718399217	9.52905005822899	0.920046212518661	2.95729139738141	5.45455968850349	1.31435173216952	6.90034659388996	10.9748369636155	176.977460736625	9.3647560917078	8.44470987918914	3.58160847016193	89.9345172736991	28.587150174687	0.394305519650855	164.655413247536	117.667338822476	3.51589088355345	1.93866880495004	18.6309358035029	6.70319383406453	71.5335930233259	24.0854954920064	3.28587933042379	19.2223940829792	1.9058100116458	4.99453658224416	33.5488279636269	6.86748780058572	68.4777252460318	75.8709537394853	1.38006931877799	494.590556815389	610.844967525782	148.554604528459	31.2815712256345	31.2487124323302	7.49180487336624	6.96606418049843	160.843793224244	11.8948831761341	0.920046212518661	89.1787650277016	10.219084717618	1.05148138573561	229.847259163144	127.097812500792
CR_102	16.3813487106136	17.1168378363963	68.4339200216859	10.5642983521508	0.401175886790538	4.88097328928487	5.38244314777305	0.90264574527871	9.56135863517448	6.65283345594308	198.648926609115	12.2024332232122	8.55841891819814	1.4709782515653	101.029460823417	27.6142735407487	0.835783097480287	165.217602709903	86.8880108140506	3.91146489620774	1.20352766037161	20.9614400848056	4.58009137419197	88.3924203895151	23.8365339401378	4.74724799368803	21.1285967043016	1.67156619496057	4.47979740249434	27.6142735407487	7.62234184902021	63.7535346757963	70.7072500468323	2.67450591193692	511.131511095044	754.912724968094	151.644485206823	27.0125097105629	17.8523269621789	3.74430827671168	7.48861655342337	186.98139456829	11.2329248301351	3.00881915092903	118.380317927108	7.95665508801233	0.601763830185806	210.817928508428	179.593071986564
CR_103	10.0351343225999	18.44463940914	62.3678908834479	12.0984329683681	0.937863020803728	4.37669409708407	5.84601282967657	0.500193611095322	4.31416989569715	11.410666753112	164.970105359376	6.59630324631956	5.93979913175695	2.0632986457682	100.945323139175	24.728321648525	1.0316493228841	152.308954578525	100.757750535014	4.28290779500369	0.78155251733644	21.1957042701643	7.377855763656	63.5871128104928	23.6654102249474	4.87688770817939	18.7572604160746	2.78232696171773	4.53300460055135	32.106177412181	6.65882744770647	63.5558507097993	67.7137101020292	0.78155251733644	407.470220438526	526.141154670892	135.271109700591	26.9479307977605	25.6349225686352	7.53416626712328	6.47125484354573	233.402843777355	10.6916384371625	1.81320184022054	82.9070910390496	9.03474710040925	0.875338819416813	208.361901121895	120.890543381601
CR_104	10.3434695287401	10.7619914171862	74.3474240403948	12.1371347649378	0.896832618098852	1.97303175981747	3.52754163118882	1.46482660956146	4.2450077256679	8.78895965736875	177.18423091573	8.84874849857534	6.78603347694798	3.70690815480859	59.8486300477967	24.3938472122888	1.55450987137134	169.232315035253	102.597651510509	4.00585236084154	1.94313733921418	19.7004231775715	3.49764721058552	56.3210884166079	25.7988849806436	2.75028669550315	20.5374669544637	2.03282060102406	3.28838626636246	34.4084781143926	5.56036223221288	64.4523708207042	71.7466094479082	0.926727038702147	654.657916791559	555.139390603189	136.946340783695	29.8346317620885	33.5714343375004	8.01170472168308	6.90561115936116	98.6515879908737	9.32705922822806	1.43493218895816	84.1228995776723	9.38684806943465	0.837043776892262	206.839496154199	126.184349366508
CR_105	10.8718678954422	15.7778361379537	87.5806182552057	13.2642845075311	1.3930527108366	254.989213592265	6.72299351751579	0.27255379125064	5.02710326084514	13.0522982254473	166.984622772892	9.66051771210602	7.81320868251835	2.7255379125064	505.647850279104	21.0472094354661	1.75645776583746	154.810553430364	121.498423388619	4.7848332241779	1.75645776583746	23.6818960842223	7.26810110001707	132.582277566145	27.2856628796474	2.18043033000512	19.7147242337963	2.0290115570881	6.17788593501451	35.9165329359177	2.33184910292214	71.6210795897515	71.9844846447524	1.12049891958596	455.861357743987	465.703577983594	141.515985168249	28.527296817567	25.4080700954763	8.47945128335324	5.87504838918046	655.431300448622	14.1122296358665	0.696526355418302	69.1378117139124	9.84222023960644	0.81766137375192	232.064411372628	93.0619778348019
CR_106	16.9176241598349	15.8242050040826	77.2379142521726	13.8803487271895	0.789691612487805	12.0883562219287	12.9995388517223	1.33640119036398	9.47629934985366	11.7846286786642	148.856868953951	8.86884426332458	8.13989815948968	2.27795657448405	111.407262869433	31.2231914475947	0.45559131489681	159.426587459557	132.455581617666	3.70547602782739	0.971928138446529	22.5669564645553	10.4786002426266	100.716053346522	28.9756076274371	3.28025746725704	19.4385627689306	1.30602843603752	6.13529637394371	33.4100297590994	5.34560476145591	64.0257661201651	61.7174367913546	1.73124699660788	419.113636950739	556.398486506311	133.488255264765	29.8867902572308	33.6226390393846	10.0533816820563	6.46939667153471	248.813603442311	12.8780478344165	0.911182629793621	62.3248918778837	10.4178547339737	0.668200595181989	231.167033178642	91.0271447163827
CR_107	7.12788912084637	9.71411437708266	76.8613530420469	17.094318157074	0.378471988717506	11.3541596615252	14.318856906479	0.914640639400641	11.795710315029	12.048024974174	177.913374029621	9.20948505879266	10.5025976869108	1.10387663375939	128.869712158311	26.871511198943	0.725404645041887	140.413107814195	92.5364012414303	2.52314659145004	2.01851727316003	22.109072007581	14.0034635825477	35.9548389281631	27.628455176378	2.7123825858088	22.0459933427947	0.693865312648762	6.27632714623198	37.2479515562813	2.30237126469816	73.1397118196581	65.4441147157355	1.54542728726315	464.38513015638	762.211045944665	162.900651810493	32.8009056888506	34.157096981755	7.94791176306764	7.79021510110201	278.902316352409	11.8903283122083	1.07233730136627	99.6642903622767	8.8940917348614	1.07233730136627	221.153798740596	147.761772261793
CR_108	19.3642833896706	16.0789889809826	69.1807187983338	14.783824839096	0.758144863543384	7.80257422063399	12.6989264643517	2.11648774405861	7.86575295926261	12.5093902484658	202.614214781969	11.909192231494	7.58144863543384	2.02171963611569	105.761208464302	29.0938091384774	1.231985403258	171.498686007376	69.8756849232486	3.85390305634554	1.45311098845815	21.4807711337292	11.3089942145221	50.005971624549	27.6722875193335	6.25469512423292	25.5873891445892	1.01085981805785	4.20138611880292	32.442282285794	6.98125061846199	73.5400517637082	73.4768730250796	1.13721729531508	651.088490937195	728.324498910678	153.176851805078	33.5479102117947	29.2517559850489	5.59131836863246	8.08687854446276	215.439498723578	11.7196560156081	0.758144863543384	101.970484146585	11.498530430408	0.789734232857692	231.992328244276	179.364438966639
CR_109	8.50555549190457	4.92935602371742	78.064246048806	15.6901724415058	0.451052185176758	0.837668343899693	3.41510940205259	0.25774410581529	2.83518516396819	9.66540396807338	177.940087052231	8.50555549190457	7.34570701573577	3.70507152109479	72.2650036679619	28.1585435603204	0.934322383580426	133.736972904909	93.7544184903118	4.09168767981773	0.966540396807338	20.2006942932734	2.70631311106055	62.825125792477	28.7062497851779	4.34943178563302	21.9082489942997	2.25526092588379	2.44856900524526	30.4138044862042	9.7298399945272	76.5822174403681	72.5549657870042	1.38537456875718	428.112959759197	681.02436359045	138.247494756676	27.5141832957822	24.5501260789064	12.0817549600917	8.08672131995472	144.691097402058	11.6629207881419	0.837668343899693	71.4273353240623	10.7285984045614	1.25650251584954	198.527397504227	119.657701124748
CR_110	14.4368003307189	25.5154753671185	74.004293869207	15.5980212268855	0.690455667990906	10.9217532936743	16.2257081977863	1.94582960979255	6.33963840609831	11.9260524471156	196.183562755052	10.9531376422194	7.43809060517475	4.86457402448138	161.315551521512	30.0034372090593	0.878761759261152	139.283738842893	94.8435013031144	3.7347374768599	1.12983654762148	21.7807378902586	16.5081673346916	76.5778104499004	28.0262232507218	2.98151311177891	21.7807378902586	1.82029221561239	3.60920008267973	41.8039522619948	1.82029221561239	76.6719634955356	65.9699006416765	0.972914804896276	550.983623056743	699.933741251508	159.746334094259	37.9122930424097	27.9634545536317	6.46517580027848	6.65348189154873	286.225258730775	12.993120297647	0.753224365080988	80.092857486945	11.8632837500256	0.439380879630576	228.4780574079	166.054588151813
CR_111	11.98291456002	8.61474398098735	84.9491483538715	14.8005187944031	0.647725111352432	5.57043595763091	10.3959880372065	0.388635066811459	166.821602428819	11.7562107710466	210.607819956243	11.464734470938	7.90224635849967	3.75680564584411	118.566081633063	36.7584000692505	0.80965638919054	162.222754138217	112.121216775106	5.76475349103664	1.03636017816389	28.1436560882632	12.1772320934257	65.8736438245423	30.4430802335643	2.68805921211259	23.1885589864171	1.9431753340573	4.24259947935843	37.1794213916296	12.0153008155876	74.4883878055297	69.2094281480074	1.45738150054297	455.642229580868	809.041050334755	148.134732966301	36.7260138136829	31.9976205008101	9.16531032563691	7.41645252498535	198.560132885088	10.9141681262885	0.550566344649567	85.9531222764677	12.0153008155876	0.712497622487675	210.737364978514	159.016514837022
CR_112	19.9408806582903	25.0155582809547	93.5562361716849	15.5168027308392	0.45541978664937	7.54695646447527	9.27104565679075	1.33372937518744	11.905974422405	10.7674249557815	195.635328350665	12.393924193815	9.9541753367648	2.30962891800752	76.2177542942481	30.0577059188584	0.845779603777401	112.846517134762	88.1562587014138	6.11563713500582	1.56143926851213	27.0974773056375	11.9710343919263	67.1744185307821	18.2167914659748	2.27709893324685	22.3806295153405	1.30119939042677	3.02528858274224	31.9444450349772	3.83853820175898	74.8840249190607	51.2347259980541	0.357829832367362	619.20825991934	924.306986989657	176.117337494263	42.5492200669554	55.9190438035905	5.13973759218575	4.29395798840835	262.126617201473	12.0360943614476	2.21203896372551	131.778968265471	9.46622556535476	0.618069710452716	247.065234257283	214.925609313742
CR_113	12.7378734988179	16.2022951372326	98.8235020897299	16.6572191907618	0.90984810705842	11.2331247063751	10.1483058094978	0.804865633167064	11.3381071802665	9.0984810705842	217.418703428999	12.3179436032525	5.28411785253159	1.6797195822617	64.9491571807857	28.7651978462316	1.4347604765152	120.379903395422	124.999132246641	5.56407111624188	2.90451511099419	29.3950926895797	14.1376398173693	94.1342849225827	18.7918628265528	4.33927558750939	25.3007762078168	2.13464363579091	4.33927558750939	33.8393507509805	8.46858622723606	76.1122935712332	46.0173177223778	0.279953263710283	458.493457641516	824.602338258639	169.861642756214	36.0089885447352	43.4627441910215	9.83335838782369	4.26928727158182	297.205383586429	14.7675346607174	0.419929895565425	122.199599609539	13.7177099218039	0.699883159275708	222.387873859856	196.702161914438
CR_114	11.2553533786739	11.6852453479982	97.7808824772292	12.7795158153693	1.40691917233423	5.54951451309614	8.98865026769094	2.46210855158491	10.8645424974699	11.2162722905535	193.529548372198	12.8185969034897	7.81621762407907	2.26670311098293	76.403527275373	30.444167645788	0.898865026769094	145.225323455389	91.7233138185679	5.9403253943001	2.57935181594609	21.4555173780971	12.154218405443	78.6702303863559	20.7520577919299	5.51043342497575	17.5864896541779	3.360973578354	4.68973057444745	34.4304386340683	5.51043342497575	69.8379044711465	62.373416640151	0.742540674287512	458.577488004719	776.580302040377	170.159057676201	36.7362228331717	34.8212495152723	6.29205518738366	6.37021736362445	265.634155954327	16.2186515699641	0.312648704963163	99.3832070901654	10.7472992331087	0.50805414556514	234.095717841168	137.917159976875
CR_115	8.8788873443103	19.5335521574827	118.599265420383	16.5109522104834	2.4180799575994	9.44562483437265	11.7881397932971	0.377824993374906	14.3195672489089	8.84110484497281	225.485956046144	17.0021247018708	7.36758737081067	2.26694996024944	88.5999609464155	34.117596901754	1.17125747946221	120.60173788527	139.077380061303	6.57415488472337	4.4205524224864	32.0017769388546	13.0349622714343	117.994745430983	16.246474715121	3.02259994699925	19.3824221601327	1.70021247018708	5.40289740526116	39.0671043149653	3.58933743706161	74.8849136869064	42.0897042619646	0.415607492712397	535.944753102305	838.355877799579	175.084101929932	46.0568666924011	48.5882941480129	9.93679732576003	3.89159743176153	292.172067376815	16.2086922157835	0.60451998939985	122.830905346182	15.6797372250586	0.755649986749812	198.887076512551	216.002548712434
CR_116	21.8292733148478	36.2193106291107	85.7015016026985	16.8322107487983	0.150287595971414	6.38722282878507	8.8669681623134	1.08958507079275	8.26581777842774	8.79182436432769	197.665760601402	12.7744456575701	9.58083424317761	2.21674204057835	86.9413742694627	29.4939407093899	1.95373874762838	129.059473040451	80.1408605517562	7.66466739454209	3.00575191942827	27.4650581637758	14.7657563041914	84.7997760268701	22.3928517997406	5.26006585899947	20.0633940621837	0.939297474821334	2.36702963654976	25.5488913151403	7.02594511166358	67.403986793179	67.2536991972075	1.84102305064982	535.775279638089	915.213887566915	164.001339103805	43.1325400437957	37.3088956999034	2.89303622244971	7.17623270763499	242.451464200883	11.271569697856	0.150287595971414	101.894990068618	11.4218572938274	0.789009878849921	225.318678260142	214.948834138114
CR_117	17.4138240917447	20.3879673153347	107.069156049242	19.1810686159069	0.775863449632188	15.689683092562	13.2758856937063	0.517242299754792	8.53449794595407	9.74139664538192	227.026266067374	16.7672712170512	9.05174024570886	2.32759034889656	77.5432414382392	33.7069565340206	0.905174024570886	89.0949861327629	107.715708923935	4.91380184767052	1.8965550991009	32.974196609368	25.6465973628418	65.0432191941651	13.706920943502	3.44828199836528	31.2931591351649	1.03448459950958	2.19827977395787	35.3448904832441	3.44828199836528	82.0260080361141	35.8190292580193	0.43103524979566	409.311073205959	933.665454582379	174.181344442426	41.7242121802199	58.103551672455	16.6379606421125	2.88793617363092	246.164231158301	10.2586389451367	0.689656399673056	116.034689244992	13.5345068435837	0.86207049959132	207.715886876529	250.733204806135
CR_118	9.78893076381737	18.4351847847767	85.5483988153067	15.5023144781077	0.685606045714836	9.14141394286447	12.6456226209625	0.761784495238706	15.311868354298	4.30408239809869	190.141410011581	13.4074071162012	4.45643929714643	1.52356899047741	88.1003768743564	30.3952013600244	0.380892247619353	98.8415382572221	89.5477674153099	3.8851009257174	1.67592588952515	29.7095953143095	21.0633412933502	90.8808902819776	18.1304709866812	5.02777766857546	23.9200331504954	0.609427596190965	3.35185177905031	27.3480633790695	5.21822379238514	60.1428858990958	37.5940648400301	0.6475168209529	435.588374377492	836.24892964829	156.927606019173	37.0227264686011	38.6986523581263	4.91350999428965	4.98968844381352	314.655085758348	13.2550502171535	0.914141394286447	127.484635278197	10.2460014609606	0	214.899406106839	207.167293480166
CR_119	36.3969681507646	55.0988145516361	103.924960124098	23.3869880458104	1.54880715535168	14.2490258292355	17.1917594244037	3.25249502623854	10.3770079408563	7.74403577675842	260.935285497875	15.6816724479358	6.31138915805811	2.40065109079511	123.439930281529	37.3649726228594	1.81984840753823	120.264875613058	98.5041350803671	3.67841699396025	4.33666003498471	33.1057529456422	17.6564015710092	104.583203165122	19.3988096207798	3.25249502623854	22.3028230370642	2.16833001749236	5.96290754810398	29.1950148783792	9.21540257434252	89.7920948315138	51.3042370210245	0.19360089441896	567.018299574251	903.612814611056	202.893737351071	40.7336281857493	49.0197464668808	4.95618289712539	4.45282057163609	338.453083623227	15.8752733423548	0.464642146605505	133.197415360245	13.3584617149083	0.542082504373089	224.53831734711	249.86131433711
CR_120	19.1231882346183	23.4942026882453	80.7544920307594	15.7356520330573	0.728502408937839	6.04656999418406	7.2121738484846	0.0364251204468919	10.126183484236	11.1460868567489	202.778645527847	8.77845402770096	7.32144920982528	4.11603861049879	76.0192263726635	30.1235746095796	0.291400963575135	178.847341394239	146.392559076059	5.64589366926825	1.67555554055703	25.0969079879085	6.84792264401568	149.670819916279	24.5141060607583	5.31806758524622	16.2091785988669	3.20541059932649	5.97371975329028	36.8622218922546	3.27826084022027	88.1852166019254	67.3864728267501	1.38415457698189	512.100768362854	620.611202174145	177.463186817257	31.9084055114773	38.8291783963868	2.76830915396379	3.78821252647676	211.374973953314	13.8415457698189	10.1990337251297	84.943380882152	10.3083090864704	0.983478252066082	250.058451867913	130.43835632032
CR_121	17.8948274039338	19.1190208279454	83.1731414549035	11.917883039642	1.7282730691928	12.0619057954081	16.8146567356883	1.26019911295308	438.693314063439	8.96541654643766	211.425405464586	13.5741447309518	5.65289316381812	1.7282730691928	99.0876559670539	31.0369038675874	1.00815929036247	187.805673518951	132.212889793249	3.70858596097622	0.720113778830334	21.675424742793	14.4382812655482	62.2538361798823	24.807919680705	5.4008533412275	21.0633280307873	1.62025600236825	7.02110934359575	33.3412679598445	2.30436409225707	71.3992811710276	66.5385131639228	3.78059733885925	495.546296902094	717.593380604428	162.13361730365	36.2217230751658	40.6864285039139	19.515083406302	6.80507520994665	317.282130952645	12.3499513069402	0.6481024009473	82.8130845654884	9.10943930220372	0.396062578356684	234.361029320332	157.992963075375
CR_122	16.9031931392216	14.9848435966547	80.0277516719894	13.7903995418489	0.506733841432769	14.2609381088936	14.2609381088936	1.41161570113414	17.0117789623858	9.229794968954	180.940176665886	12.9217129565356	8.79545167629734	1.30302987796998	100.224714780524	29.3181722543245	0.796296036537208	201.788654713406	129.796253955565	2.75084085349217	2.02693536573107	28.7390478641156	11.872049999282	99.7541762134793	24.1060527424446	3.76430853635771	20.7398922243555	1.52020152429831	7.63720289587958	32.6481374980255	4.19865182901437	67.4679914593343	72.1733771297815	1.23063932919387	535.726256217601	600.660578469771	131.280260205475	33.9511673759955	36.8467893270399	7.02188323128265	6.11700137158128	261.402271630532	15.165819968595	1.04966295725359	77.4578871904375	7.02188323128265	0.687710213373043	219.741510809881	121.760903041417
CR_123	21.8374991439414	16.0421628326647	77.6911027236378	13.8864097120448	1.06387816342279	8.62301248247944	12.822531548622	1.76379800777989	16.070159626439	11.2827078910364	188.138454163188	10.8347591906479	7.97908622567091	2.32373388326556	89.8137144279028	30.7964731517123	1.62381403890847	189.454303470579	131.500940357812	3.07964731517123	1.45583327626276	25.0011368404355	11.730656591425	100.984435143842	30.0125629260323	3.61158639688262	20.7736209805187	1.25985571984278	5.5713619610825	35.6119216808891	8.62301248247944	65.4565038442758	64.6166000310473	1.09187495719707	460.855222318487	743.818816995175	154.738279190467	34.6320338987892	34.8560082489835	13.6624353618505	6.83121768092527	209.360023844095	13.2984770427849	0.50394228793711	96.5329449337309	9.01496759531942	0.811907019454233	243.264141104753	163.613262816915
CR_124	10.0243383475296	17.0075852862581	79.4438200126318	13.5535061552741	1.12633015140782	7.88431105985476	11.0755798221769	0.412987722182868	11.6387448978808	7.32114598415085	231.348213099167	15.0177353521043	7.6590450295732	1.35159618168939	96.0759619150873	34.7285130017412	1.61440655035121	174.430996114692	84.512305693967	2.1024829492946	3.60425648450503	27.0319236337878	10.7001364383743	97.1647477281149	22.5266030281565	3.30390177746295	20.5367530940026	0.97615279788678	1.727039565492	32.1754979918835	11.9015552665427	71.9349523365796	62.4737790647539	3.26635743908269	592.825103024318	889.387831889997	181.939863790744	42.6503683999762	30.9740791637151	6.38253752464433	7.35869032253111	226.767803816775	10.512414746473	0.825975444365737	115.448840519302	10.3246930545717	0.750886767605215	226.917981170296	293.446548780118
CR_125	9.09002516593453	9.94757470989062	133.463294024366	15.350136836814	1.20056936153852	8.86134528754624	10.1762545882789	2.00094893589754	14.0638125208798	10.7193692994511	208.813313953307	12.1200335545794	7.34634109322382	2.6012336166668	84.75447992766	39.018504250002	1.85802401190486	164.363662591584	105.564348860994	4.91661738534824	1.2577393311356	31.0432934912104	17.8370305142866	74.3209604761943	23.7827073523822	4.51642759816873	20.6383590245432	3.31585823663021	5.48831708131896	32.1866928831518	5.03095732454238	71.7768968291246	54.2828861324204	0.371604802380972	503.495922241418	595.110798520727	144.096908369421	38.646899447621	39.5044489915771	14.8070221256418	5.17388224853507	219.789948115945	14.9499470496345	0.628869665567798	66.0884848542159	12.2629584785721	0.400189787179508	277.3029375306	136.064527641033
CR_126	9.99720600626403	14.1316437444478	84.0781969543765	15.588863602988	1.96555236733327	5.69332409848257	14.8094204228386	1.28777568894249	12.3355355467122	8.81109681908016	180.966373130339	13.4877558999766	7.55720996405722	1.99944120125281	85.5015279789971	33.9566115873782	0.914998515827556	195.775793553177	115.527034831709	3.59221639547114	1.42333102462064	26.399401623321	15.2160864298731	78.1815398523767	24.6710710934245	2.43999604220682	27.6193996444244	2.43999604220682	5.96443476983888	37.9554939898838	3.45666105979299	66.761002821492	60.4576797124578	1.21999802110341	435.810404205273	687.434996057851	152.465863804006	40.0566016928952	31.8216150504472	10.7088715185744	7.04887745526413	221.802418003383	10.878315688172	1.15222035326433	80.9604242337789	14.5721985854018	0.609999010551704	203.70578069035	141.723103451513
CR_127	32.0159911595906	30.2373249840578	118.372048947194	22.3966740878315	1.16157791055204	12.995152874301	11.9061735831584	0.83488412320928	13.1766494228247	15.1005128371765	216.162389291794	15.6450024827478	7.76805227681678	2.46835305992309	101.275074076256	47.733592261748	0.471891026161767	144.943143651072	79.4228896339958	5.19080128777944	1.01638067173304	38.1142751899889	14.9916149080623	89.1511046348692	24.8650271477546	6.82427022449324	25.3732174836212	1.52457100759955	7.04206608272175	33.7220587157139	4.57371302279866	91.4742604559733	42.179797876921	0.326693787342762	494.432897488417	761.123925889225	151.622216636746	59.3856706769731	47.1165039967672	6.71537229537899	5.7352909333507	250.537835582193	15.173111456586	0.617088264980772	63.5600912930195	12.0876701316822	1.05267998143779	244.838843958547	148.718271860366
CR_128	10.4879421382435	10.56043943413	74.164733691865	15.2002663708645	0.579978367091808	2.85156030486806	9.15882504699147	0.48331530590984	7.80554219044392	12.9286844330882	180.300774869666	10.657102495312	8.07136560869433	3.98735127375618	97.7263548549697	29.5788967216822	2.02992428482133	141.248898152151	107.126837554916	3.64903055961929	1.35328285654755	19.3567780016891	6.9597404051017	60.0035952287067	28.3947742222031	2.56157112132215	20.6858950929412	2.65823418250412	4.34983775318856	35.4753434537823	5.94477826269103	79.5536993527597	63.9667807371673	1.59494050950247	438.439479756111	618.957746513437	158.237431154882	32.7204462100962	24.117433764901	8.50634938401319	5.17147377323529	250.043173512456	11.9378880559731	0.48331530590984	67.8091374191506	10.2221187199931	0.48331530590984	223.074179442687	131.8725812175
CR_129	22.1015136612414	17.0296420170369	85.8516083424099	14.9934891671738	0.666377296318835	7.47823410313359	11.1062882719806	1.07360786629146	11.624581724673	9.32928214846369	197.432784514908	14.8083843626408	10.0697013665957	1.70296420170369	110.026295814421	33.392906737755	2.29529957620932	139.939232226955	84.5188537497723	3.62805416884699	2.70253014618194	28.0618883672043	14.4381747535748	87.4435096613938	24.1376665111045	1.99913188895651	18.9547319841802	1.70296420170369	2.70253014618194	33.0967390505021	5.59016509689689	72.5981043378464	72.4870414551266	1.22169170991786	541.024322689081	805.428025484032	179.403576553393	40.1307216227565	40.6119941145423	11.2173511547004	5.18293452692427	68.8589872862796	12.9573363173107	1.33275459263767	117.356446073928	9.29226118755709	1.33275459263767	242.783461625496	202.20848847186
CR_130	22.8438970077123	27.4794280563553	96.3077930666054	16.6508275267254	0.815853464561155	10.9769375231864	15.2045418395488	1.89129666784631	13.2390766749242	8.78896686822698	228.179380338399	13.4615821652591	8.9743881101727	2.52172889046175	113.477800070779	35.2300359696862	2.03963366140289	141.55057610136	134.986664136482	3.04090836790976	1.1125274516743	26.9231643305181	15.0562048459922	77.3948263881423	21.990959294762	5.48846876159322	20.173831123694	1.52045418395488	5.37721601642579	28.5548712596404	11.6815382425802	85.0341815563058	52.1033689867465	0.815853464561155	511.948049012124	778.324205191342	183.010765800423	33.5983290405639	43.7223288508001	7.8618606584984	5.26596327125836	265.300712975932	16.0574795524991	0.593347974226294	99.8678809119632	11.9411279813042	0.667516471004581	246.35066204908	198.919908359365
CR_131	18.621234024361	18.9290230164992	70.1758902075093	7.15609406721312	1.0772614724837	6.50204245891945	10.0416158685087	1.38505046462189	16.8899209435836	6.2712007148158	184.904237027023	11.4651399571479	9.31061701218051	2.38536468907104	87.1812320231448	25.5080127234532	3.11636354539926	153.817548821065	88.335440743663	3.53957340958928	1.69283945676009	21.9684393138639	18.5827604003437	69.290996855112	22.0838601859157	2.84704817727834	20.160178985052	1.61589220872554	4.19362501788296	26.2390115797814	5.27088649036665	56.2869119372731	65.0588982132117	2.23147019300194	488.114867907166	693.525546535396	164.705584417954	29.1630070050943	35.5496285919619	7.57930393140314	6.00188534669487	251.348185704856	24.5846457470386	2.65468005719196	136.465944389274	8.81045989995594	0.730998856328222	224.76291150892	198.793215297259
CR_132	23.6849108592547	20.160370552818	34.470004196951	10.8203387407607	0.775398867416075	9.02282318447796	8.77610536302739	0.563926449029873	11.7719646234986	11.7719646234986	247.21125709347	14.0629158226825	9.02282318447796	2.39668740837696	101.894460259085	31.5446357426085	0.669662658222974	174.887690005389	141.72176572182	4.47616618917461	0.704908061287341	17.6227015321835	8.49414213851246	81.3463902725591	23.9668740837696	2.8901230512781	19.6669349099168	0.986871285802277	3.77125812788727	32.355280013089	4.79337481675392	74.2973096596857	74.0153464351708	2.11472418386202	547.92503603865	756.683558388896	174.746708393132	35.3863846766245	25.4824264155374	2.9958592604712	5.6745098933631	186.377691404373	12.6883451031721	0.740153464351708	96.3609319779795	11.2080381744687	0.140981612257468	235.333556260779	161.247719019479
CR_133	13.6025730538229	9.02102756049872	116.172366733824	16.6924525725764	1.49166597457065	8.06209943398901	12.5726132142384	2.73472095337953	273.578642907565	11.7202326573409	197.148519639088	8.91447999088653	8.41725799936298	2.48610995761776	93.9039246848764	32.0353025967317	1.0654756961219	174.595950737841	148.598343752467	4.68809306293634	1.49166597457065	20.3861016524656	12.1464229357896	118.836055974129	29.1585182172025	2.91230023606652	20.421617509003	2.059919679169	6.07321146789481	35.9775626723827	7.31626644670368	84.2080958501672	83.1781360105827	1.52718183110805	507.379526493247	568.715410733331	176.65587041701	32.958714866704	43.1517656929368	5.93114804174522	5.36289433714688	216.930851730418	15.1652707414683	2.09543553570639	81.1892480444885	10.5126935350694	0.355158565373965	263.314560368258	140.252117466179
CR_134	13.9570465593022	15.7641572708372	80.2434054249688	13.7648007389261	1.76866154745978	8.45881609654679	8.497265260622	1.46106823485808	9.84298600325444	6.34411207241009	207.164096037246	12.649774980745	7.72828197911775	1.96090736783585	94.6233927890984	39.5257406693186	2.53764482896404	168.522686141657	115.270593897488	2.84523814156574	1.26882241448202	20.5318536161636	12.1883850118424	94.8540877735496	25.0304058129634	5.84427293943232	17.6866154745978	1.61486489115893	6.26721374425966	31.7974586902009	7.07464618983913	78.5516422056595	73.7070475321827	1.38416990670766	584.273497286932	734.225237180261	185.209623350299	38.6414098955887	28.2216864312061	6.34411207241009	6.65170538501179	214.469437211536	14.8029281689569	0.653635789278615	102.659268080818	11.2271559099621	0.999678265955529	259.032018374708	184.248394248419
CR_135	8.78247101767892	6.09106860903538	37.1838490667857	9.41990843025239	0.77909017092313	5.94941585068572	8.88871058644116	2.44351008153163	13.315359284868	9.63238756777688	165.733727269102	9.10118972396565	10.2698249803503	3.01012111493027	77.3069928693269	26.878610896848	2.26644413359456	168.814674763207	105.531304970497	2.54974965029388	1.4165275834966	20.2917576335888	13.7757307495044	136.836564565771	25.001711848715	2.62057602946871	20.9646082357497	1.73524628978333	5.34739162769966	35.4840159665898	7.36594343418232	58.8921342838711	66.7184491826898	1.77065947937075	436.007190200253	596.995550064642	146.929323598185	32.4384816620721	29.4637737367293	6.48061369449694	5.94941585068572	233.727051276939	12.288376786833	0.77909017092313	85.1333077681456	8.64081825932926	0.21247913752449	224.873753880085	148.735396267143
CR_136	7.1294751839743	11.2530094795702	103.281045908384	13.7579602198855	1.8498097774636	13.3340454792168	15.0682421455889	1.77273437006929	13.7194225161884	10.5593308130214	196.079836411142	14.3360257753429	8.36268170228337	2.89032777728688	109.44707849993	25.9744122918848	1.92688518485792	121.432304349746	117.077543831967	3.96938348080731	1.31028192570339	25.7431860697018	18.1127207376644	116.76924220239	23.353848440478	2.69763925880109	18.1512584413616	2.11957370334371	5.04843918432775	34.3370939941681	6.12749488784818	74.686069765093	61.6217882117563	1.19466881461191	417.17064252174	699.767623733002	175.500702636859	37.227421771455	43.0851527334231	10.4437177019299	4.50891133256753	317.126763723916	11.3300848869646	2.58202614770961	107.019203167009	13.9891864420685	0.693678666548851	221.977173295632	189.335738264139
CR_137	14.3214766600181	20.0162370641985	96.0215541417747	12.8836906173785	1.29682662669455	6.82243573174089	11.5022883411169	0.73298896291431	9.81077534977615	11.5868639906839	246.22790777283	15.2236169220664	11.4740964579279	4.51070131024191	93.5124765379526	40.3707767266651	0.507453897402215	183.021705663065	113.867016200419	11.4459045747388	1.24044286031653	27.2615510437745	9.83896723296517	67.5477521208726	23.1737279813678	3.94686364646167	19.0859049189611	1.1840590939385	5.15911462358918	39.7787471796958	5.1873065067782	82.5176420942379	62.5859806796065	1.24044286031653	459.922382345541	748.550882434645	153.645763380115	46.1783046636016	40.0042822452079	12.2916610704092	5.72295228736942	315.326213469098	17.1124730957302	0.620221430158263	103.351443770918	11.0230263269037	0.253726948701107	231.455360981788	219.41742686008
CR_138	20.4960731171115	26.8511866972549	98.5874426071453	12.743500006256	0.665456919386738	15.904420373343	27.549916462611	1.03145822504944	16.5366044467604	11.1131305537585	244.056325185086	16.4700587548218	8.11857441651821	1.33091383877348	131.327923040973	35.5686723412212	1.2643681468348	158.844566657614	123.475531392209	4.6914712816765	3.061101829179	26.0859112399601	17.0024242903312	78.5904621795738	19.7640705057861	3.12764752111767	17.1355156742085	1.33091383877348	5.98911227448064	34.2377585024477	3.72655874856573	84.1803003024224	61.1222180456719	0.465819843570717	480.559714335133	886.355343777166	182.801015755537	50.1089060298214	39.4615953196336	12.54386293044	4.92438120346186	505.680713041982	13.1095013119187	1.39745953071215	100.117993521735	11.0798577077892	0.665456919386738	216.972228566046	209.652202452792
CR_139	20.3533987643001	27.6273483226825	95.1418942237248	15.7431490441985	0.409799975120136	11.4060993075104	11.0645993282437	1.05864993572702	13.147749201771	7.85449952313593	233.03958585165	15.4699490607851	9.15219944434969	2.76614983206092	108.801893394396	36.6770977732521	0.717149956460237	148.586640978976	71.2368956750502	4.98589969729498	3.65404977815454	27.149248351709	12.5671992370175	72.6028955921173	18.2702488907727	7.00074957496898	17.3481989467524	1.36599991706712	2.25389986316075	30.8032981298635	2.49294984864749	84.3163448809679	68.6414958326227	0.204899987560068	632.765311583416	982.358840358818	207.734437387982	49.517496993683	38.2138476799526	0.512249968900169	4.47364972839481	411.165975037203	15.6406990504185	0.34149997926678	138.000141621706	14.1722491395714	0.409799975120136	226.141286270461	276.854033191578
CR_140	20.3809134025232	17.4366401983064	107.564114394055	15.2447923685005	1.17770928168674	9.48710254692094	13.8380840598192	3.56584199177373	12.3332333109972	9.78152986734262	257.264049755125	17.534782638447	8.96367619950461	2.15913368309235	164.061445768305	34.4152823426235	1.47213660210842	125.131611179216	125.884036553627	4.77626542017399	1.21042342840026	24.3066110081457	10.2722420680454	100.367002117081	19.5303455879717	5.4305483544444	19.5303455879717	1.93013465609771	8.37482155866124	36.4435594388618	6.01940299528777	81.458225316666	56.006619173547	0.654282934270409	531.637598241421	988.948655149724	201.682714488854	47.20651370761	38.7989780022353	7.55696789082323	3.27141467135205	379.909385784113	11.6789503767268	2.5517034436546	112.961948601786	11.0246674424564	1.30856586854082	212.118527290467	205.771982828044
CR_141	16.8278194661578	22.6868983086257	92.8595867707414	13.2851206311772	0.613159413746642	7.15352649371082	14.5114394586705	1.73728500561548	11.7181576849358	8.61829620432779	262.193778200439	16.7256262305334	8.00513679058115	3.06579706873321	98.2076994350871	37.2664665910459	1.0219323562444	153.903012850407	136.189518675504	4.0536650131028	0.885674708745149	23.9813459598686	10.764354152441	54.4689945878267	19.4507791805185	3.40644118748134	18.4629112361489	1.56696294624142	2.89547500935914	29.022878917341	4.0536650131028	73.2725499427237	67.6178575715046	1.73728500561548	497.681057491024	1136.2184580844	211.437804506967	42.9211589622649	34.7116357004349	12.5697679818062	3.37237677560653	296.973542724623	14.613632694295	1.56696294624142	142.525499284219	12.1269306274336	0.408772942497761	194.47372739331	340.235345805636
CR_142	12.8867489373801	20.8642601843297	96.8605515368495	13.7264869633748	0.710547560457048	11.8855228294634	18.3127484899612	0.710547560457048	12.8221537046113	9.07563020401957	228.893207316323	13.823379812528	8.009808863334	1.51798797006733	112.880169263517	28.4219024182819	0.936630875147927	137.264869633748	137.943119577821	5.07072577235257	1.80866651752703	24.5461884521526	13.2420227176086	81.906755150867	23.0604980984697	4.19869012997347	16.6978676707406	2.64840454352173	4.48936867743317	37.6590207042236	8.3004874107937	77.9341483355844	54.0985074438889	1.45339273729851	549.317859466067	857.727798320811	192.655281733013	41.4701394375841	37.691318320608	13.6941893469904	2.45461884521526	390.413586854764	15.1152844679045	5.55519001811874	124.119739765293	11.0457848034687	0.193785698306468	209.579232718445	168.561259910243
CR_143	6.24656855625234	8.50436441995801	69.8411520506286	9.70852221393436	0.376299310617611	18.2128866338924	25.2873136735035	0.940748276544027	18.1376267717688	5.19293048652303	157.594151286655	10.7997902147254	6.20893862519058	1.58045710459397	154.207457491097	20.470682497598	1.39230744928516	138.967335411084	53.547391900886	3.5748434508673	3.65010331299083	19.5675641521158	21.5619504983891	88.5432277883239	18.5139260823865	1.50519724247044	20.9975015324627	1.73097682884101	4.0640325546702	26.7925109159739	6.13367876306706	57.6114244555562	49.6338790704629	0.827858483358744	560.272043578561	698.863079679027	139.682304101257	30.55550402215	26.1904320189857	5.53159986607888	3.83825296829963	618.974736034908	15.8798309080632	0.413929241679372	125.00663098717	9.52037255862556	0.451559172741133	207.867739185168	168.845500674122
CR_144	7.5961191091632	13.3230361338726	73.9329079787141	8.35175399436792	1.27264822771321	12.8855633055962	28.5550446093151	1.23287797059717	22.0327224422849	8.55060527994811	213.685591484471	12.0901581632755	6.92002473819056	1.39195899906132	134.145077252395	28.8732066662434	1.27264822771321	160.512757720328	103.323127987466	6.68140319549433	3.10208005505094	21.7941008995887	20.1237501007151	102.289101302449	24.299627097899	2.62483696965849	16.3853459318075	0.715864628088679	4.93151188238868	34.0433400913283	18.5329398160736	74.1317592642943	58.8599805317358	3.22139082639905	544.61390094702	726.125354424616	175.187982596146	31.8559759499462	30.543557465117	2.14759388426604	4.37472828276415	471.317317082163	11.3742935351868	2.02828311291792	102.169790531101	8.47106476571603	0.0795405142320754	225.020114762541	168.665660429116
CR_145	11.9272150569866	22.4807901776348	74.8131214108176	11.2236433822767	0.268027304651384	8.97891470582137	10.5870785337297	0.938095566279844	14.0379300811162	8.67738398808856	212.512149175466	13.2003447540807	8.07432255262294	2.27823208953676	91.8998620823433	27.1712680090341	1.94319795872253	187.217072298992	116.189836566375	4.02040956977076	1.20612287093123	22.5477970037977	12.9658208625107	116.424360457945	23.5864028093218	3.81938909128222	19.7335103049581	1.64166724098973	3.88639591744507	38.0598772604965	11.8937116439052	67.6098875983116	62.6178790491796	3.21632765581661	673.351596110439	865.627683784726	187.083058646666	41.4772253948017	38.2944011520665	11.4246638607652	6.86819968169172	213.048203784769	13.5688822979763	0.737075087791306	121.48337583324	10.3190512290783	0.904592153198421	228.593787454549	247.657229497879
CR_146	8.2650900951837	8.04758772425782	96.3535503201679	11.3101232881461	0.290003161234516	19.9739677300273	23.8527600115389	2.79128042688222	15.4789187308923	12.1438823766954	223.918690868201	10.3313626189796	9.02634839342431	2.97253240265379	183.970755408146	26.8252924141927	0.942510274012177	169.398096556112	112.774979325072	4.27754662820911	2.5012772656477	19.7564653591014	26.5352892529582	117.958785832139	24.4690167291623	3.84254188635734	14.7901612229603	1.45001580617258	5.61881124891875	34.4741257917531	7.57633258725173	79.2796142024858	82.7234017421457	2.39252608018476	692.056293891018	634.381915200504	167.694327983859	28.7828137525257	41.1441985001469	5.98131520046189	5.36505848283854	397.956838004064	14.4276572714172	0.290003161234516	80.9108819844299	8.44634207095528	0.181251975771572	257.160303224707	152.650413994818
CR_147	20.9457688650964	16.5555357109722	85.7938692714347	11.2604453418758	1.6086350488394	13.0031333114518	12.8020539303469	1.07242336589293	28.7543514980043	12.6680010096103	245.819543400771	11.729630564454	10.1880219759829	3.28429655804711	132.54482537833	32.6753994295503	1.00539690552463	193.270798472017	136.365333619323	4.99347129743897	0.904857214972163	20.7111762538073	22.5879171441199	87.0673720184326	25.1014094079315	3.18375686749465	14.4442022093705	2.34592611289079	6.40102696517345	40.9531672850364	2.61403195436403	87.1343984788009	68.1323969643855	1.70917473939186	577.634035454082	799.659185424103	211.569022152565	40.9531672850364	34.0829550972848	8.17722816493362	3.51888916933619	269.111238378758	19.6052396577302	1.50809535828694	100.807796393936	9.04857214972163	1.03891013570878	239.385003205413	180.535771002039
CR_148	8.86984147913742	11.6566497817042	85.1025331106428	12.8852426892875	0.599313613455231	14.7431148909987	14.4434580842711	0.599313613455231	13.0051054119785	10.6677823195031	221.835934020454	12.2259977144867	11.0273704875763	2.63697989920302	125.256545212143	30.6548913282351	0.809073378164562	171.01413959945	162.44395492704	3.47601895804034	1.43835267229255	21.3954960003518	27.6583232609589	75.783206421414	24.9913776810831	2.39725445382092	18.099271126348	2.75684262189406	5.54365092446089	35.5093315972224	5.8433077311885	76.1128289088144	74.4946821524852	3.41608759669482	576.479764782587	755.0152902309	187.824886456869	34.3406700509847	30.8946167736172	10.8475764035397	4.97430299167842	367.079588241329	14.6232521683076	1.34845563027427	89.0580029594474	10.8176107228669	0.299656806727616	210.898460574896	175.479026019692
CR_149	12.2971128121773	16.1382334433968	69.3336090915796	10.4732713613825	0.44214338201087	5.47152435238452	13.2090335375747	0.690849034391985	11.1364864343988	11.1364864343988	183.213163920754	12.1865769666746	8.62179594921197	2.10018106455163	106.584189025995	25.340342581498	1.93437729629756	190.34272595568	158.6189382964	4.83594324074389	0.939554686773099	19.9517201132405	10.2245657090014	86.7153707968819	25.6995840793818	2.26598483280571	19.8688182291135	2.29361879418139	7.40590164868208	41.8101835614029	5.19518473862772	69.7757524735904	86.964076449263	2.43178860105979	438.827306645789	679.298038536951	180.670839474192	38.5770100804484	22.6322143666814	9.56135063598507	4.20036212910327	316.65756340391	11.7167996232881	4.44906778148438	107.330305983139	8.1796525672011	0.552679227513588	223.862721104379	136.67757296411
CR_150	12.0394444578473	17.4187707049706	70.6631223346602	12.3321969066704	0.951445458674866	15.3695035632094	29.3484329945093	1.75651469293821	16.7234836390159	9.11191996961698	235.080216404898	13.7227710385798	9.55104864285154	1.79310874904109	216.746594297355	30.7390071264187	1.57354441242382	162.331232872373	113.807514479955	3.87896994690522	0.512316785440312	17.894493434308	20.2731070809952	67.8453800147385	25.7256214403243	2.92752448823036	18.5531864441599	2.04926714176125	4.86700946168297	29.2020567700978	3.25687099315627	65.5399544802571	67.7355978464299	1.46376224411518	556.156464651562	802.105115719015	178.139865108817	40.6925903864019	23.1274434570198	3.33005910536203	6.25758359359239	498.008509504086	12.3687909627733	2.26883147837853	97.9622881874083	9.55104864285154	0.585504897646071	218.100574373162	193.875309233055
CR_151	21.3944910225033	35.8049606033918	75.0229271601518	10.1442121391781	0.316019069756326	13.9048390692784	33.4348175802193	1.20087246507404	18.8979403714283	12.1351322786429	182.627420412181	12.7671704181556	9.10134920898219	2.14892967434302	208.224965062443	34.6988938592446	0.442426697658857	176.33864092403	105.866388368369	4.23465553473477	1.3588819999522	21.5525005573814	26.7352133013852	70.2510392068313	21.5525005573814	3.53941358127085	20.6044433481125	1.4536877208791	6.88921572068791	40.0396161381265	2.14892967434302	75.3389462299082	65.3527436256083	1.51689153483037	507.905848912367	725.769395602379	171.945975854417	40.0712180451022	37.416657859149	8.15329199971321	6.22557567419963	568.518306491631	14.884498185523	1.6432991627329	105.044738787003	9.44897018571415	0.505630511610122	216.536266597035	184.397127202816
CR_152	16.0336407704632	25.1338152618071	84.6099556873766	12.5669076309036	0.794459677815743	18.3447961968362	41.023008818122	1.11946590964946	19.2114794817261	9.8946341691597	180.811800310156	10.4001994186788	10.3279758116047	3.4667331395596	190.52587546163	25.6393805113262	0.794459677815743	165.139277575063	152.247363712326	3.53895674663376	3.25006231833713	18.1642371791508	13.5419263264047	85.6210861864148	25.3865978865667	3.97229838907871	17.1169948765755	1.33613673087193	5.95844758361807	42.1785865313085	3.79173937139332	77.6764894082574	66.9873955612819	1.7333665697798	581.147254322216	751.233848981859	187.528595768052	43.4063878515692	39.9396547120096	5.85011217300683	4.40564003152366	557.746805630188	13.3613673087193	1.08335410611238	104.760342061067	9.35295711610352	0.144447214148317	230.176635745343	172.758868121387
CR_153	11.2353854420725	16.5388016472465	91.2973278579594	12.5710606344867	0.628553031724333	10.3711250234515	26.2420890744909	0.47141477379325	13.7495975689698	12.6496297634522	203.258336633856	11.5103773934518	7.30692899379537	2.35707386896625	145.03861207039	27.5384797024223	1.57138257931083	152.031264548323	117.303709545554	4.24273296413925	3.92845644827708	20.5458272244891	22.4707708841449	97.3078662238233	23.138608480352	2.8284886427595	16.6566553406948	2.35707386896625	3.96774101275985	35.3953925989765	6.24624575276056	83.9511142996812	76.6834698703686	2.5534966913801	633.031472075369	683.94426764504	176.859109301434	30.6419602965612	36.2989375820802	4.87128599586358	3.14276515862167	517.102722286712	11.5496619579346	1.64995170827637	86.897456635889	8.52475049276127	0.785691289655416	239.164428571109	144.370774474183
CR_154	19.1517168740553	15.7520038194893	72.7916339572083	11.7478973330004	0.679942610913206	9.29254901581382	35.205917409506	1.2087868638457	15.260934156052	8.65038099439579	170.212300265273	10.5013358796595	7.70601625701634	2.4175737276914	179.995918944524	29.1242085007823	1.77540570627337	176.180685405511	90.2812688934757	2.71977044365283	2.757545033148	19.9449832534541	24.3646102243899	79.742158424321	22.3625569811455	5.59063924528636	21.9848110861937	1.32211063233123	6.9127498776176	30.8618396175605	2.26647536971069	75.6247281693466	69.0519495971856	1.51098357980713	516.605285936056	626.038271703587	147.2831244417	34.0726797246507	22.6269791076117	3.21084010709014	7.2527211830742	532.848359418983	13.1833317338172	1.96427865374926	97.8361867925114	11.030180132592	1.13323768485534	230.840516405034	134.968608266271
CR_155	17.5696945463452	18.6950262218343	92.1319933029424	11.6526279945802	0.798622479379327	18.5498221346744	30.6380623907342	1.37943882801884	22.1436232918814	12.3060463867996	212.288375427741	9.58346975255193	9.22045953465223	4.21091852763645	190.943374615239	28.0969908654363	0.254107152529786	177.94760881443	161.757353096104	4.21091852763645	0.798622479379327	18.8765313307841	22.1799243136713	133.152147925608	26.3182407977278	3.59380115720697	16.8436741105458	1.88765313307841	8.02252581558324	43.887935344073	6.5341839221945	88.8649013418452	76.9944672165252	2.90408174319755	501.752723180957	712.15344547562	189.019420460371	38.4790830973676	34.6311747876308	8.09512785916318	4.24721954942642	439.46016978937	14.8834189338875	1.45204087159878	67.1205892896535	11.3622198202604	0.943826566539205	254.034550486206	155.368373261069
CR_156	7.62150268327965	12.7147184187406	78.083760663793	12.3849418603294	1.0992551947038	11.1391193063318	24.9897347595996	0.219851038940759	14.3636012107963	8.20777212045501	210.5440116256	11.871956102801	8.83068339745383	1.75880831152607	138.506154532678	29.240188179121	1.42903175311494	165.364623123274	113.589703452726	3.37104926375831	4.21381157969789	20.1530119029029	16.3056187214396	71.4515876557467	19.4568169462572	1.46567359293839	19.1270403878461	1.68552463187915	4.98329021599054	35.2494499101684	9.63680387356995	82.3342140833143	63.9766523317609	1.53895727258531	579.600622327488	742.840018741002	174.781575957904	37.8143786978106	30.4493688932952	9.49023651427611	6.852024046987	532.222723435755	17.2216647170261	3.48097478322869	114.322540249195	8.57419051868961	0.366418398234599	244.437713462301	199.588101518386
CR_157	15.6397637884416	29.3518357610985	87.4735625841906	13.8575581474331	0.945660136045304	12.366324855977	28.0788317318067	2.14592107794896	15.7125068758297	9.52934444784113	208.008858386273	13.4574711667986	9.63845907892329	1.38211866037391	162.762658030874	24.0415903817671	1.0184032234334	160.944080846172	90.7833730603491	3.70989745679311	9.05651437981848	25.9329106538577	21.4592107794896	143.376625241946	25.0599936052005	4.14635598112172	19.7861197695633	1.60034792253821	2.87335195182996	34.2619941597952	1.67309100992631	75.7619255147064	70.7426524849275	2.03680644686681	738.087736183359	734.195981008096	164.508492128189	38.1901208787526	42.809306927897	3.85538363156931	3.23706738877046	576.416224463307	13.9666727785153	2.36415034011326	102.895097110468	9.56571599153519	0.763802417575053	246.453580070884	170.655283012483
CR_158	17.4388241339729	21.4135869242624	67.0696460019121	13.1775919533922	0.859408170873406	13.6431047126153	23.6337246990187	0.93102551844619	13.2850179747514	8.55827303494767	196.267341023214	12.0317143922277	7.80629088543344	1.46815562524207	137.326263970813	32.1919977339663	2.54241583883383	204.968848753307	127.801156743633	4.79836228737652	0.93102551844619	17.725293524264	19.7305792563019	105.814631038788	24.7796022601832	2.2201377747563	21.7358649883399	1.18168623495093	4.47608422329899	32.8723625359078	2.79307655533857	77.1676920096746	69.2897837766684	3.04373727184331	637.179541355058	716.030241032693	167.441358625169	32.8723625359078	28.4678956601816	6.1949005650458	7.44820414756952	367.11052365809	15.1828776854302	0.214852042718352	97.3279753514132	12.3898011300916	0.93102551844619	213.598739135828	187.995537378558
CR_159	20.1011208417802	23.4513076487436	102.951240577984	15.0758406313352	0.804044833671209	7.80593526022466	13.3002416236446	0.837546701740843	192.166715247419	15.3773574439619	246.03771910339	11.8596612966503	9.21301371914927	2.4791382371529	95.3463165261776	32.8653325763107	0.603033625253407	189.486565801848	157.056757510443	7.53792031566759	2.61314570943143	26.1984608304536	9.91655294861158	109.986632872608	24.1213450101363	5.99683438446444	13.6352603043409	2.84765878591887	5.49430636341993	45.8640573873286	3.14917559854557	99.9360724517174	87.6743887382314	2.01011208417802	766.221224620593	762.335007924515	213.507405207776	40.972784649162	60.5378756018281	12.161178109277	3.41719054310264	209.822199720116	12.7307098664608	1.13906351436755	68.0757959174957	10.3185753654472	0.368520548765971	266.004832472892	153.237544550505
CR_160	10.8913135424216	20.1362657354074	74.9727629896931	11.4295470605064	0.886502265080831	6.45880221701748	10.5113840002441	1.99463009643187	11.9044589882283	9.94148968697789	221.055671956941	15.2288424822814	7.34530448209831	2.24791645788353	94.5391344118343	33.6870860730716	0.791519879536456	169.638540582253	105.683734315708	5.31901359048498	2.05795168679479	25.1070105788964	9.49823855443747	85.9590589176591	18.6165475666974	3.67265224104916	18.0466532534312	1.17144942171395	4.21088575913395	33.4021389164384	7.91519879536456	70.6035732546519	59.5539557363229	2.40622043379083	631.537881484547	717.275314835936	163.27472075078	45.1799547239409	33.1488525549868	5.44565677121082	3.98926019286374	309.041021766214	15.545450434096	0.854841469899372	113.408968339983	8.2634675423606	0	222.670372511196	207.504851619277
CR_161	18.4626843501185	30.3173216037018	102.009651661086	13.5149505944213	0.398475201801119	7.63744136785478	13.5149505944213	1.26183813903688	13.5813631280548	12.5187625899185	234.104181058157	15.7065642043274	11.2569244508816	1.09580680495308	99.4527691161959	32.8077916149588	1.06260053813632	157.231673377358	129.53764685218	4.28360841936203	0.996188004502797	25.3363815811878	8.30156670418998	131.463610327553	25.867681850256	2.45726374444023	16.2378644733956	1.39466320630392	6.7076658969855	38.5192695074415	3.88513321756091	84.6095678491043	70.7957608533321	0.763744136785478	550.958379023681	801.765312290668	188.213120317395	47.9166430165846	46.189917142113	9.46378604277658	2.85573894624135	381.606418258205	17.5993214128828	2.29123241035643	95.8000797663524	11.8214309867665	1.26183813903688	239.217946147938	183.929511898033
CR_162	11.6004614251632	18.0993193664311	87.7995707865295	10.9505756310364	1.62471448531698	14.9473732649162	24.7606487562307	0.129977158825358	13.5826130972499	9.74828691190187	225.510370561997	12.6727729854724	8.05858384717221	2.76201462503886	159.936893934603	35.5812472284418	1.49473732649162	168.84032931414	139.043065653427	4.77666058683192	1.46224303678528	22.778497084144	19.041653767915	72.6897260730816	22.681014215025	4.02929192358611	15.3048104516859	1.68970306472966	6.27139791332353	39.3830791240835	6.33638649273621	82.5030015643961	68.4329741215511	1.00732298089653	542.817109544402	717.993825351279	176.021567339241	44.6146597668042	32.3643125475142	14.4599589193211	3.83432618534807	674.548960013903	14.2974874707894	0.974828691190187	76.3940750996043	10.5931384442667	0.519908635301433	216.087026547158	176.541475974543
CR_163	23.3593410034623	46.1145611189041	106.828710364972	13.592719980463	0.53699634490718	16.8482603214628	26.7155681591322	1.17467950448446	19.5668043175554	12.8207877346589	192.983061451018	13.6262822520197	8.96112650563857	3.55760078501007	206.642905974594	33.2266488411318	1.04043041825766	172.711449430772	139.820423305207	5.03434073350482	1.54386449160814	28.2258703791837	22.5538464861016	116.393957758631	23.7620882621427	3.92678577213376	18.0900643690606	1.81236266406173	8.52481697540149	35.1396983198636	7.92069608738091	84.006365706417	64.6744972897585	1.27536631915455	514.878807951316	707.08993715653	181.06845504839	56.1161180428003	56.7873634739343	16.8818225930195	5.03434073350482	750.150331563774	15.5728940023082	1.47673994849475	75.8842959896959	12.6194141053187	1.10755496137106	240.84286069087	145.458884926732
CR_164	12.564760412405	11.2145175024152	92.3791190918017	13.0898548774011	0.75013494999433	11.6270917249121	23.6292509248214	1.31273616249008	18.7533737498582	14.2150573023925	186.258508083592	10.6519162899195	6.8262280449484	2.40043183998185	155.315441396326	29.630330524776	2.40043183998185	186.858616043587	128.385596691529	5.73853236745662	1.20021591999093	22.5790619948293	18.9784142348565	80.0018924168952	24.1168386423177	3.75067474997165	17.4031308398684	1.01268218249234	6.67620105494953	42.9077191396756	3.26308703247533	78.6891562544052	58.5480328470574	2.06287111248441	489.313027881301	556.600132895793	163.679446088763	32.7058838197528	39.9446860871981	14.55261802989	3.67566125497221	569.577467530694	11.8896389574101	1.12520242499149	71.7879147144573	9.52671386492798	0.375067474997165	233.892077408232	110.157317406667
CR_165	12.494744350888	15.1721895689354	80.2002556118574	9.17101925262222	0.738605577392393	14.8028867802392	27.1437549691705	0.307752323913497	19.3268459417676	12.494744350888	185.728527481796	11.971565400235	8.83249169631737	1.90806440826368	165.75540165981	26.0973970678646	0.984807436523191	168.094319321552	95.5263213427495	3.50837649261387	1.29255976043669	22.3120434837285	22.4351444132939	132.271948818021	25.1125896313414	3.01597277435227	19.0190936178541	0.830931274566443	4.92403718261596	33.6988794685279	5.17023904174675	84.0779348931674	77.3381589994619	0.276977091522148	471.784312559391	663.021606639238	168.679048736988	32.9910491235269	40.3155544326681	7.90923472457688	4.27775730239761	620.367134544828	14.0335059704555	0.830931274566443	90.4176327657855	9.63264773849246	0.584729415435645	265.621030769739	172.464402321124
CR_166	30.315659896523	37.2676279775058	84.725126977822	12.8881234743334	0.444418050839081	11.5548693218161	30.0934508711035	1.6506956174023	16.697421052954	11.0152188315115	211.320783173983	10.8882422455575	8.44394296594254	2.53953171908046	161.799914651914	25.0143874329426	1.14278927358621	170.18036932488	132.341346710581	4.44418050839081	1.36499829900575	24.1255513312644	22.8875296182127	82.21733940523	27.172989394161	5.20604002411495	16.8561417853966	0.952324394655174	6.19010856525863	37.0136748055978	1.80941634984483	80.1857140299656	70.4402610579943	1.84116049633334	507.207972593346	643.803034933386	151.578299482615	38.537393837046	34.8868169908679	5.17429587762644	5.39650490304598	615.963418462966	15.1102137285288	1.52371903144828	85.106056735684	8.7613844308276	0.476162197327587	251.350151895989	133.674600863098
CR_167	24.8407908356029	26.6808494160179	67.7207273970602	11.434649749722	0.920029290207514	10.7774859710023	18.3020112373423	0.591447400847687	19.4520478501017	10.8432023488743	216.896905166421	10.4489040816425	9.2660092799471	2.53008054807066	116.54799615593	36.8668879861725	0.690021967655635	193.501874644002	153.776324220399	3.54868440508612	1.90577495828699	24.676499890923	13.4061410858809	104.390466249617	24.1179106790112	2.66151330381459	17.5462728918147	2.30007322551878	5.98019038634884	38.4440810550997	4.83015377358945	83.164076196972	61.7733951996473	2.00434952509494	516.004999050671	598.676202413604	187.915982524885	42.6499292389055	37.4583353870202	6.70307054294046	3.71297534976604	329.764784161522	17.7434220254306	0.821454723399566	80.6668538378374	9.463158413563	1.28146936850332	263.949831722748	145.561776986403
CR_168	17.9333134802378	17.856346469593	84.4328106773427	12.8919742830036	0.384835053223987	15.5473361502491	28.7856619811542	0.962087633059967	9.77481035188926	12.0838206712332	213.044685464799	10.7753814902716	8.6203051922173	2.00114227676473	166.479644024697	28.9780795077662	1.15450515967196	172.675488381603	96.4011808326087	8.08153611770372	2.69384537256791	22.589817624248	20.3962578208713	61.0348394413243	27.9775083693838	4.57953713336544	14.7776660438011	1.38540619160635	4.07925156417426	40.7155486310978	5.9264598196494	79.5069219960757	56.1089507600573	1.38540619160635	631.937640899109	644.329329612921	159.937448119889	28.9395960024438	39.7919445033602	8.31243714963811	3.80986702691747	45.2566022591408	14.3158639799323	1.23147217031676	78.4678673523709	8.6587886975397	0.923604127737568	259.725177420869	139.772091330952
CR_169	25.626383918514	27.2280329134211	116.956777741741	20.0570135498597	0.800824497453563	30.3585286761942	33.1614144172816	1.45604454082466	10.3379162398551	10.5927240344994	291.318111505494	17.6909411710196	8.88187169903042	2.83928685460809	218.843494485946	35.5274867961217	1.20123674618034	118.995240098895	103.379162398551	4.98695255232446	1.89285790307206	27.1916317999005	40.4416371214049	152.92107790011	27.9924562973541	2.47527571940192	21.731464771808	3.16689687629363	6.6250026607522	31.3049576277302	3.34890244389672	98.7926220949532	51.5075756316723	0.582417816329864	655.474851165741	816.00376179166	206.64912145654	48.9230965717086	46.3386175117448	4.33173250895336	2.83928685460809	494.509127177575	14.4876431812054	1.45604454082466	93.9876751102318	12.9223952998189	0.72802227041233	274.755604853613	205.229478029236
CR_170	21.7348797346398	21.965284820166	97.0389418541249	17.3955839572294	0.768016951754056	22.6949009243323	21.2740695635873	1.68963729385892	14.4003178453885	13.2098915701698	209.822231219208	15.0531322543795	9.6002118969257	2.91846441666541	166.928484463744	41.2809111567805	0.576012713815542	162.397184448395	119.311433454993	5.68332544298001	2.53445594078838	25.3445594078838	25.190956017533	118.274610570125	25.4597619506469	5.14571357675217	19.8148373552546	2.03524492214825	8.2561822313561	40.8969026809035	6.68174748026028	93.0068528574161	55.3740222214674	1.15202542763108	566.604506156555	618.82965887583	169.693345490059	41.7033204802452	40.6280967477895	4.95370933881366	3.91688645394568	426.863821784904	11.2898491907846	1.07522373245568	68.6223146392249	13.7091025888099	0.499211018640136	254.136809335417	137.206228430862
CR_171	22.6841009111635	17.2213990590874	100.859376568275	16.2337919445877	0.617254446562272	13.5178723797137	10.6785019255273	3.20972312212381	9.72175753335578	13.5178723797137	216.409408964732	13.0857942671202	10.1229729236213	2.68505684254588	122.21638041933	42.7140077021092	0.524666279577931	215.452664572561	119.253559075831	5.40097640741988	1.1419207261402	24.4741388061941	18.48677067454	109.994742377397	21.8199446859763	4.44423201524835	18.5484961191963	1.48141067174945	6.1416817432946	46.2323580475141	4.56768290456081	92.5264415396845	67.651087343225	1.04933255915586	638.673175857982	713.237513002705	201.873066748191	39.1956573567042	43.6090266496245	7.2836024694348	4.44423201524835	217.242702467591	15.21532210776	1.357959782437	75.8914342048313	13.2709706010888	0.648117168890385	280.233518739271	147.369499116742
CR_172	14.3508251311553	18.5902431974231	104.379212513577	13.0868992480443	0.421308627703641	8.63682686792463	12.3759409387944	1.2902576723424	11.9019687326278	11.8493051541649	219.896771872069	9.58477128025782	9.79542559410964	3.1598147077773	105.722133764382	29.3599449930975	1.00060799079615	187.219021435805	179.477475401751	6.16163868016574	5.00303995398073	21.4340764344227	9.66376664795225	123.443427917167	25.1205269268296	4.42374059088823	18.800897511275	1.79056166774047	9.90075275103555	41.5515634072715	5.9773161555454	92.6615663055694	80.1013028421547	2.29086566313855	486.637796786936	615.900550124259	175.448711649335	37.9704400717906	29.6232628854122	9.58477128025782	4.687058483203	288.833396080077	13.1132310372758	1.36925304003683	80.0486392636917	7.37290098481371	0.605631152323983	252.337536205249	131.606282578925
CR_173	12.6626740844303	12.7999388441531	119.832135238023	10.4664379288651	0.96085331805975	13.1431007434602	25.4626129285834	1.02948569792116	13.9666893017971	9.5742169906668	199.651593016844	10.3978055490037	8.57904748267634	2.26486853542655	144.677056747854	23.2663767730182	1.16675045764398	167.703220191357	99.002207950085	5.45627419898215	1.13243426771328	18.8739044618879	19.4572796907099	63.0045247127751	25.153767219207	3.94636184203112	22.3398396448892	0.720639988544813	5.28469324932863	38.8802431914892	4.28952374133817	78.7213397010381	68.9755417607178	1.61286092674315	847.163780819323	674.141551188707	171.23778775422	37.9537060633601	37.7821251137066	10.1575922194888	4.76995040036805	481.078666638559	14.0696378715892	1.64717711667386	95.7078537167373	11.1870779174099	0.44611046909917	256.3762549723	152.123669962817
CR_174	18.8319536862877	20.109314885939	108.0647574905	14.3064454360945	1.16787309682404	14.5984137103005	22.7735253880688	1.31385723392705	18.0290409322211	17.4086083495334	236.56729417542	12.5181397565827	8.50357598625005	3.35763515336912	197.443545431814	33.8318237736215	0.656928616963523	209.049284331503	165.473019406256	6.64227823818674	1.53283343958155	25.5472239930259	18.7224655834604	110.947944198284	28.5763948379133	4.41602014736591	15.9852630127791	2.37224222792383	5.40141307281119	42.554375965526	4.59850031874466	94.7072089455746	67.4081753073126	1.16787309682404	573.46218657488	704.154485316345	183.757532578408	39.7806773605689	31.8245418884551	16.5691995611911	4.41602014736591	427.405057403323	11.8977071738949	2.26275412509658	71.459235111921	11.0218023512769	1.93428981661482	280.909975820458	156.458498940146
CR_175	11.8354586393662	10.4272737587617	93.6778227716407	14.3836027090314	0.737620651745202	13.6459820572862	24.3414815075917	0.0670564228859275	13.6795102687292	14.1489052289307	210.825393553356	10.8966687189632	9.65612489557356	3.62104683584008	159.326060776964	33.8299653459504	0.435866748758529	183.499901227341	140.919072694777	5.29745740798827	1.74346699503411	23.134465895645	17.53525458467	88.9168167467398	27.4260769603443	3.01753902986674	21.223357843396	2.74931333832303	6.8397551343646	34.8358116892393	3.35282114429637	81.1382716919722	67.2911203660282	0.905261708960021	466.779759708941	592.242326928511	176.02311007556	34.4670013633667	30.8459545275266	12.5395510796684	3.98985716171268	485.421445271229	13.4783410000714	1.20701561194669	69.0345873610623	11.131366199064	1.13995918906077	257.194909978975	142.226672941052
CR_176	18.6537341483713	12.5560918445517	75.9860040937524	9.9943604624736	0.505130131677366	14.9374196081735	31.6788754009091	0.613372302751088	17.9682003982377	7.39654835670429	148.688662331602	9.8139568440174	8.26248572529406	1.8761976319445	187.006390891699	23.416389675615	1.55147111872334	152.441057595491	115.422235088278	1.5153903950321	3.53591092174156	18.5094112536063	24.462730662661	124.045528050485	22.9473402676289	2.59781210576931	22.9473402676289	1.3349867765759	5.0873820404649	35.1787055989594	5.2677856589211	52.6417758655198	79.9188029760976	2.05660125040071	514.54720056078	621.851272818529	150.564859963546	27.2770271105778	31.3902296113792	4.7265748035525	5.62859289583351	639.602988874619	11.5819123048882	1.8761976319445	115.674800154117	7.54087125146925	0.541210855368607	191.588642800487	147.281514107643
CR_177	13.7495934120537	14.0172254006094	85.4749663450051	13.7830474106231	0.869803962806314	9.60129758943893	20.0723991416842	0.568717975681052	11.9096234907326	13.0470594420947	197.64622354845	10.9060035336484	9.30021160231367	2.91049787554421	148.033943669921	25.5588549070778	1.27125194564	167.838710823049	118.460608934506	6.75770771103367	2.14105590844631	21.8120070672968	15.0542993562631	112.070895207737	28.7369847711778	2.94395187411368	19.0687791846	2.81013587983578	5.21882377683789	37.368116402102	4.51628980687894	70.4541209873114	82.1964744851967	1.94033191702947	497.527866725212	578.620359257616	158.103597239332	38.5390063520336	31.7478446424305	7.96205165953472	4.9511917882821	353.006592905086	11.9430774893021	0.334539985694736	59.7153874465104	10.103107567981	1.50542993562631	223.10471645982	123.779794707052
CR_178	17.3288655156272	28.6658246840041	75.8861320910275	14.026508040154	0.544718758840933	9.3963985900061	21.3802112845066	1.60011135409524	304.293516657516	9.66875796942657	206.856948669844	12.6647111430517	9.63471304699901	2.17887503536373	147.448559033755	31.7298677024844	0.680898448551167	143.465303109731	75.5456828667519	4.4939297604377	1.08943751768187	23.4909964750152	13.9584181952989	108.671392388766	28.9722289858521	3.54067193246607	18.7587522575846	1.60011135409524	3.64280669974874	35.304584557378	8.51123060688958	57.0592899885878	73.843436745374	2.34909964750152	541.075952141185	690.907655744869	149.491254379409	34.1130122724134	28.3594203821561	4.9024688295684	7.14943370978725	376.638976816078	11.4390939356596	0.8170781382614	95.9726363232869	9.19212905544075	0.61280860369605	197.835044226541	187.825837032839
CR_179	10.2146652311274	17.1930008840759	88.0551339396199	14.2937889702905	0.674235328787289	7.4840121495389	13.0801653784734	2.83178838090661	10.0461063989306	9.81012403385505	214.2719874886	12.6082006483223	10.7540534941573	2.4609589500736	117.890047238457	32.7678369790622	1.21362359181712	181.133321078705	166.232720312506	3.43860017681517	2.22497658499805	22.6543070472529	11.7316947208988	71.9746213480431	24.1713365370243	2.05641775280123	18.2380656436962	2.52838248295233	5.25903556454085	50.2642437610924	8.25938277764429	88.0214221731805	76.4245745180392	1.44960595689267	569.492870460183	783.023199087118	207.293651835652	38.9708020039053	32.0261781173962	7.11318271870589	6.27038855772178	306.541092233141	13.3835712764277	0.404541197272373	91.0891929191627	10.5854946619604	0.539388263029831	240.634588844183	213.665175692692
CR_180	1.62572006214348	1.10844549691601	6.53982843180446	7.38963664610674	0	34.5096031373185	32.4405048764086	2.21689099383202	27.9328265222835	2.80806192552056	29.4846502179659	4.21209288828084	7.83301484487314	1.10844549691601	185.886309832815	9.38483854055556	0.369481832305337	77.3694956847375	9.16314944117235	0	4.02735197212817	6.72456934795713	38.2413696436024	6.09645023303806	8.31334122687008	2.95585465844269	76.1132574548994	0	0	14.4836878263692	7.90691121133421	5.94865750011592	20.0998116774103	0	92.0009762440289	1143.13984096948	68.9083617249453	46.037436305245	18.3632470655752	7.94385939456474	3.1775437578259	185.369035267587	14.261998726986	0	230.187181526225	6.31813933242126	0	98.2821673932196	103.750498511339
CR_181	11.5018283537574	17.2352625483356	91.07070778583	17.5848621943464	1.04879893803259	15.1726246368715	30.764768848956	1.50327847784671	12.55062729179	8.18063171665421	208.745948633087	13.1099867254074	10.1733496989161	1.88783808845866	232.938244137038	26.4297332384213	0.489439504415209	128.792509590402	77.8908011312204	4.26511568133254	2.62199734508148	21.7800579464768	24.5418951499626	132.113706227505	19.3328604244008	2.13255784066627	21.8150179110779	1.88783808845866	1.88783808845866	25.3459743357876	3.77567617691733	84.1136748302138	68.4516106889271	0.839039150426073	608.792823563318	812.819176975258	179.519418226579	40.4137190788558	47.0910723176633	4.78951515034883	3.39111656630538	462.030892167957	15.1376646722704	1.95775801766084	112.431246157094	11.9912678581726	1.18863879643694	232.483764597224	184.413813270731
CR_182	18.9939152503709	26.0561689682507	89.4874614936829	13.9310210325301	0.644954677431949	16.4140965406431	24.7017641456436	0.612706943560351	13.8665255647869	14.8017098470632	217.994680971999	12.5121207421798	7.90069479854137	2.41858004036981	161.270917091859	28.9584650166945	1.16091841937751	140.922597018881	94.6470989131385	4.48243500815204	1.03192748389112	25.5079574924336	19.0584107181141	116.414319276467	24.0245617343401	5.19188515332719	18.5746947100401	1.2899093548639	5.0306464839692	34.5050752426093	5.96583076624553	80.2323618725344	71.9124465336623	1.19316615324911	613.738871044242	844.116681822934	166.882022785517	34.6340661780956	40.8256310814424	5.35312382268517	6.19156490334671	424.412425484094	19.6066221939312	0.322477338715974	101.644857163275	9.54532922599284	0.838441080661533	225.734137101182	211.093665923477
CR_183	25.845883637347	36.267096891863	106.156150919856	19.3445762859059	1.84841091364504	15.3928012291475	22.5314916542594	1.78467260627797	11.6959794018574	12.1740167071104	272.799955531061	13.9268201597049	8.66840980192157	2.99570044625231	210.718844155535	34.896723283471	1.59345768417676	158.134740577702	170.691187129014	5.13093374304917	2.07149498942979	24.9535473342081	17.209342989109	105.964935997755	24.411771721588	4.65289643779614	15.1697171533628	3.21878452203705	5.86392427777047	42.7684042433042	5.54523274093512	102.841758936768	80.2146598214581	1.33850445470848	591.268408290628	859.160514154425	207.914358631384	43.4376564706585	41.9716754012158	6.3419615830235	4.04738251780897	325.129105879426	18.4841091364504	1.14728953260727	89.5523218507339	12.2377550144775	1.05168207155666	251.60696833151	175.981466640481
CR_184	7.33549504171647	10.7473532006544	98.3183792800603	15.9788690443591	0.852964539734473	15.6945475311143	25.8448255539545	0.710803783112061	15.5239546231674	11.4865891350909	234.678977032278	16.0357333470081	7.39235934436543	4.60600851456616	148.87074433499	32.0998988453407	1.59220047417102	159.191615265777	174.999891402189	5.1746515410558	1.93338629006481	28.4321513244824	17.3720444592588	71.0235140085571	26.8399508503114	3.12753664569307	16.8886978867426	2.21770780330963	6.25507329138614	43.0178449539419	3.83834042880513	86.1494185131818	69.5166099883596	1.25101465827723	497.704808935065	788.935334951739	192.514096618071	33.2087527469955	42.136448262883	10.4061673847606	4.32168700132133	444.934736076826	15.0690402019757	1.64906477681998	94.5937674565531	10.5767602927075	0.852964539734473	228.367039438243	185.292330181652
CR_185	67.9197887378067	37.4973833656641	133.292585397946	23.3474273786211	1.20274625889866	41.1056221423601	34.3136432685794	1.13199647896345	399.665506854031	12.805710168274	283.105244410764	24.7624229773254	6.61510442394263	3.46673921682555	146.947292925442	50.3030935339381	0.742872689319761	84.2276130128739	92.2930879254884	5.44773305501158	1.27349603883388	27.0617908252199	26.7434168155114	109.343784889875	12.805710168274	3.32523965695512	32.191149870523	3.39598943689034	5.16473393527072	29.4672833430172	7.71172601293847	79.9472513267933	46.164231407728	0.530623349514115	402.35399849157	1232.70879070122	218.333820880075	52.0010882523833	54.6188301099862	6.96885332361871	3.43136432685794	540.492943815078	10.8954661100232	0.742872689319761	122.43249417789	20.9419348608237	0.424498679611292	162.901368300833	359.974880310376
CR_186	46.7925138481292	57.8940636967984	134.429047544478	22.2722682322211	2.21339311624558	27.9440880926004	24.7277512205561	1.79838190694953	17.9146505346127	12.41575201144	254.471039833359	16.3237742323111	9.16483087195435	3.04341553483767	172.575494532272	35.6563797320186	1.07211229068145	116.825655416837	197.752841229566	5.32597718596592	1.03752802324011	36.6247392203761	25.7998635112375	116.548981277306	18.7446729532047	2.1442245813629	22.3414367671038	1.62546056974285	6.91685348826743	36.9014133599068	7.74687590685952	94.0000389055544	52.2914123713018	0.72626961626808	590.630119363156	857.931922417251	173.405516950865	48.521727220196	74.7711862081709	14.9404035346577	4.28844916272581	518.452753213085	12.6578418835294	1.34878643021215	87.7748707661137	18.7446729532047	0.622516813944069	227.149468554702	210.341514578213
[truncated: 5,000 more columns]
