# Supplementary material for: ATAC-clock: An aging clock based on chromatin accessibility
Source: GeroScience. 2023 Nov 4;46(2):1789–806. doi: 10.1007/s11357-023-00986-0 (PMC10828344; doi:10.1007/s11357-023-00986-0)
Supplement: Supplementary file 12 — Supplementary file12 (TSV 1312 KB) [file 11357_2023_986_MOESM12_ESM.tsv]

Geneid	GeneSymbol	corr	pval	padj
1	ENSG00000186827	TNFRSF4	0.155282515227926	0.0631066550843934	0.197690132419697
2	ENSG00000186891	TNFRSF18	0.182556660404662	0.0285224042188687	0.119704137544226
3	ENSG00000160072	ATAD3B	-0.186355903799711	0.0253249624509824	0.110900163444715
4	ENSG00000041988	THAP3	-0.115517101026408	0.167973669397275	0.366388496414872
5	ENSG00000260179	NA	-0.0610833910292949	0.467047218949471	0.673493512642034
6	ENSG00000225972	MTND1P23	0.0479207213198855	0.568430369278584	0.750796551033891
7	ENSG00000198744	MTCO3P12	0.0351460166767431	0.675796727686066	0.82437794399623
8	ENSG00000279928	NA	0.141778114631131	0.0900596420039452	0.246637314218298
9	ENSG00000225630	MTND2P28	0.116791556218187	0.163299590801606	0.36010167750477
10	ENSG00000067606	PRKCZ	-0.308295535327274	0.000170393175124918	0.00437594629989597
11	ENSG00000131584	ACAP3	-0.137482356358527	0.100336960239032	0.265119985715008
12	ENSG00000169972	PUSL1	0.105383775124586	0.208722014493237	0.418922120032083
13	ENSG00000157911	PEX10	-0.00550387746859544	0.947798677492522	0.974939605768862
14	ENSG00000269896	LOC100129534	-0.333153442112026	4.50002062270409e-05	0.00188825540674765
15	ENSG00000237973	MTCO1P12	-0.0266067648554891	0.751581618280209	0.869902881130671
16	ENSG00000224051	CPTP	-0.0975661785302221	0.244680204527025	0.461399405174985
17	ENSG00000228463	RPL23AP21	0.00646876468003657	0.938663765172222	0.970441131854425
18	ENSG00000157933	SKI	-0.105986829631736	0.20611460004934	0.416326752162677
19	ENSG00000162591	MEGF6	-0.288382675501158	0.000456258355422513	0.00834046858685119
20	ENSG00000169962	TAS1R3	-0.233120770647558	0.00492469869279607	0.0393075629358303
21	ENSG00000116285	ERRFI1	0.0582269228470911	0.488170322678121	0.690562654853204
22	ENSG00000142655	PEX14	-0.0336464211356284	0.688897616193471	0.832316208112516
23	ENSG00000229344	MTCO2P12	0.0838708106728296	0.317581446578745	0.535322231790445
24	ENSG00000149527	PLCH2	0.0813781853766067	0.3322276486276	0.549967995038311
25	ENSG00000007923	DNAJC11	-0.227821931711393	0.00602813557902089	0.0446410166298658
26	ENSG00000171621	SPSB1	0.0373652572630577	0.656586753508787	0.811813791744562
27	ENSG00000162441	LZIC	0.0801439338186382	0.339637168867884	0.557832295959807
28	ENSG00000287356	NA	-0.289960668128202	0.000423085101818626	0.00798474278023353
29	ENSG00000187017	ESPN	-0.172978144649418	0.0381441340522189	0.144178400939073
30	ENSG00000227372	TP73-AS1	-0.298964271919962	0.000272728416127643	0.00594592113703383
31	ENSG00000142583	SLC2A5	0.16666416395955	0.0458767107470914	0.162459066663582
32	ENSG00000107404	DVL1	-0.242468115508394	0.00341059383191943	0.031076222986271
33	ENSG00000177000	MTHFR	-0.0583374828400687	0.487343377779369	0.69003287084516
34	ENSG00000237094	NA	0.0338393985779166	0.687206424908974	0.831266002653927
35	ENSG00000069424	KCNAB2	0.12560821311273	0.133585996323922	0.317458336365542
36	ENSG00000074800	ENO1	0.164955509522623	0.04818075345913	0.167482950564231
37	ENSG00000116786	PLEKHM2	-0.0560780386199441	0.504390774420928	0.702875266175285
38	ENSG00000176022	B3GALT6	-0.0376084892476085	0.654494620867494	0.810716193844071
39	ENSG00000162496	DHRS3	0.117034788202737	0.16241866803931	0.35900820371505
40	ENSG00000131686	CA6	-0.197488290001713	0.0176623466631832	0.088175281317591
41	ENSG00000173614	NMNAT1	0.0328182262791414	0.696173036466525	0.836434364093893
42	ENSG00000248527	MTATP6P1	0.0510385131218547	0.543505585816958	0.733221940615696
43	ENSG00000116273	PHF13	0.0568961825679785	0.49818220935289	0.69813788966828
44	ENSG00000116254	CHD5	0.000223130167645761	0.997882236668933	0.998890622287634
45	ENSG00000049245	VAMP3	0.328560176949228	5.80596960037498e-05	0.00222264073208668
46	ENSG00000179743	FLJ37453	-0.111155006758018	0.184724105516436	0.389533732491583
47	ENSG00000204624	DISP3	-0.0577767001991472	0.491545528210267	0.692985252485982
48	ENSG00000171603	CLSTN1	0.079958997103112	0.340756352985469	0.559102059971588
49	ENSG00000177674	AGTRAP	0.212697324672054	0.0104829075209201	0.0631908100748004
50	ENSG00000162572	SCNN1D	-0.255128239795177	0.00202805310930799	0.0222878897829051
51	ENSG00000171608	PIK3CD	-0.341361013954347	2.8253010065632e-05	0.00138731725717412
52	ENSG00000225931	NA	-0.302695169137535	0.000226398121676796	0.00527490960196047
53	ENSG00000171729	TMEM51	-0.0481438514875313	0.566628764442762	0.749820369115499
54	ENSG00000175262	C1orf127	-0.107992990958858	0.197609221648304	0.405329732824829
55	ENSG00000279457	WASH9P	0.0368546711136701	0.66098716295581	0.814511641308246
56	ENSG00000158109	TPRG1L	-0.0376567336081805	0.654079970634608	0.81051330256977
57	ENSG00000229393	NA	-0.154434218554534	0.0645787891686355	0.200869169656279
58	ENSG00000037637	FBXO42	0.0334534436933401	0.690590347246978	0.833444424008287
59	ENSG00000184163	C1QTNF12	-0.0438199506712608	0.602013555765839	0.774325556799135
60	ENSG00000159423	ALDH4A1	-0.138073349775535	0.0988705034333882	0.262576521940882
61	ENSG00000142599	RERE	-0.144154149389305	0.0847459777864028	0.237052115457686
62	ENSG00000011021	CLCN6	-0.0043600840866996	0.958636060604622	0.981242967661933
63	ENSG00000284747	NA	-0.0877404104270466	0.295687155127874	0.513424426583646
64	ENSG00000215912	TTC34	-0.207225610110506	0.0126973043855493	0.071347809512539
65	ENSG00000065526	SPEN	-0.0924100624940836	0.270629039595058	0.489886125925356
66	ENSG00000175756	AURKAIP1	-0.023121109804158	0.783260944430009	0.888199224760625
67	ENSG00000157916	RER1	-0.0599777910995187	0.475162903318643	0.680097165155725
68	ENSG00000157881	PANK4	-0.233766038970209	0.00480349681247624	0.0387227999029709
69	ENSG00000116213	WRAP73	0.00255494092862849	0.975754320750119	0.988883879982492
70	ENSG00000127463	EMC1	-0.00808093039581945	0.923419242344317	0.963622366776852
71	ENSG00000048707	VPS13D	-0.089346545597758	0.28690049326053	0.50510870407845
72	ENSG00000158748	HTR6	-0.0469568863788873	0.576243567110754	0.756293348499003
73	ENSG00000187144	SPATA21	-0.0851935102251802	0.309982249440392	0.527577248178417
74	ENSG00000162444	RBP7	0.141721829543797	0.0901886603612937	0.246886371863271
75	ENSG00000180758	GPR157	-0.0695201235843333	0.407685739848905	0.622178604004687
76	ENSG00000184677	ZBTB40	-0.152118489247075	0.068740721538503	0.209332018181813
77	ENSG00000132879	FBXO44	-0.201221197400976	0.0155889353264253	0.0813960084674859
78	ENSG00000288398	NA	0.0194987623978728	0.816562928214395	0.90653341331483
79	ENSG00000116731	PRDM2	0.137729608706459	0.0997213689133221	0.264051245262331
80	ENSG00000131697	NPHP4	0.129325039058469	0.12237770640489	0.300315838995419
81	ENSG00000088280	ASAP3	0.0603335932587376	0.472542804913737	0.678183565800243
82	ENSG00000188807	TMEM201	-0.0246709598875354	0.769127780767604	0.881099085115632
83	ENSG00000198793	MTOR	-0.213698395153924	0.0101168065549228	0.0616743433565202
84	ENSG00000078900	TP73	-0.0829943714557706	0.322682769459622	0.540145077258335
85	ENSG00000116288	PARK7	0.0454280960236626	0.588738297503209	0.765724756152029
86	ENSG00000238164	NA	-0.244377788114371	0.00315859587512301	0.0297380515741374
87	ENSG00000233929	NA	0.0834104790657045	0.320254254171105	0.537472208200104
88	ENSG00000185436	IFNLR1	-0.13845327411504	0.0979367550240193	0.260911655246212
89	ENSG00000226396	NA	-0.0464010239618658	0.580772266315181	0.759359098394256
90	ENSG00000169504	CLIC4	0.198400912489201	0.0171345118353158	0.0867193103695259
91	ENSG00000225159	NPM1P39	-0.00637428614058295	0.939557892070797	0.970682211831152
92	ENSG00000169641	LUZP1	0.0243171679100069	0.772347535026797	0.883326197890913
93	ENSG00000181773	GPR3	-0.0408227697707218	0.627104450874702	0.791248567795169
94	ENSG00000175707	KDF1	-0.303782677432096	0.000214338055132155	0.00508232169336477
95	ENSG00000241547	NA	0.00670395593782534	0.936438294574507	0.969149296261742
96	ENSG00000233954	UQCRHL	-0.0659058169048101	0.432552761357146	0.643867120586445
97	ENSG00000055070	SZRD1	0.118679116825568	0.156556177411192	0.352104280395073
98	ENSG00000175087	PDIK1L	0.173979215131288	0.0370251049437077	0.141304174430805
99	ENSG00000171735	CAMTA1	0.0830486463614141	0.322365334421176	0.539781506796652
100	ENSG00000157191	NECAP2	-0.122584899850214	0.143269212057686	0.332257001792995
101	ENSG00000133226	SRRM1	0.130109009917765	0.12010923654673	0.296964296971598
102	ENSG00000162482	AKR7A3	-0.0301567457209163	0.719738252978045	0.852446589212633
103	ENSG00000116663	FBXO6	0.191958280171141	0.0211720927449875	0.0990831860646803
104	ENSG00000225643	NA	-0.14105645940424	0.0917250200880733	0.249380292750391
105	ENSG00000188822	CNR2	-0.177555328358692	0.0332508598958065	0.131553833641167
106	ENSG00000090273	NUDC	-0.0838989532164966	0.317418514122053	0.535159266921495
107	ENSG00000142751	GPN2	-0.0130601504431938	0.876535521676059	0.939808898292551
108	ENSG00000189266	PNRC2	0.190291839549715	0.0223411946150457	0.102738969258771
109	ENSG00000162511	LAPTM5	0.20123928903619	0.0155794260289697	0.0813726568050453
110	ENSG00000204138	PHACTR4	0.0112791294654087	0.89326483559339	0.948701164881416
111	ENSG00000229106	NA	-0.182542589132828	0.0285348581666862	0.119704137544226
112	ENSG00000142675	CNKSR1	-0.207965356972611	0.0123757903886501	0.0700872092123895
113	ENSG00000116237	ICMT	0.160209470551347	0.055089813317206	0.181664816113383
114	ENSG00000158195	WASF2	-0.0137617038531791	0.869960290471861	0.936920443759514
115	ENSG00000130772	MED18	-0.00508374949528045	0.95177836358972	0.977245421621452
116	ENSG00000204160	ZDHHC18	0.0311437449309529	0.710967004961336	0.845529443842048
117	ENSG00000090020	SLC9A1	0.0882449660313627	0.292907893028007	0.510645739825365
118	ENSG00000157978	LDLRAP1	-0.390602424644893	1.29796193542261e-06	0.000190623409697748
119	ENSG00000130770	ATP5IF1	-0.106417008513504	0.20426900347867	0.413892606446496
120	ENSG00000117305	HMGCL	0.0220376218729773	0.793183828556101	0.893887984700295
121	ENSG00000162512	SDC3	0.193630751337639	0.0200521604936913	0.0956994542911619
122	ENSG00000179840	PIK3CD-AS1	-0.11132185183833	0.184061722060196	0.388745226528655
123	ENSG00000272449	NA	-0.0933528377069292	0.26575010010834	0.484832621936785
124	ENSG00000198746	GPATCH3	0.131339241112352	0.116615325960341	0.291673725172519
125	ENSG00000158006	PAFAH2	0.0700085977351254	0.404390872083038	0.619118132913333
126	ENSG00000188529	SRSF10	0.036758182392526	0.661820046225603	0.814978492779527
127	ENSG00000142784	WDTC1	0.0514707021853127	0.540093463813392	0.731171072158547
128	ENSG00000117682	DHDDS	0.0779669070478242	0.352959771793579	0.571507251896533
129	ENSG00000175793	SFN	-0.0877464409721181	0.29565383405077	0.513424426583646
130	ENSG00000126698	DNAJC8	0.113267707714736	0.176464675137522	0.378704976537492
131	ENSG00000229447	NA	-0.0540417245674652	0.52001707178105	0.715407335043441
132	ENSG00000229994	RPL5P4	-0.105703394013376	0.207337154511228	0.417560721058588
133	ENSG00000130766	SESN2	0.146835731764435	0.0790535873996047	0.22761089342012
134	ENSG00000168528	SERINC2	0.282183275167649	0.00061119705188532	0.0100219490854182
135	ENSG00000196581	AJAP1	-0.334140441322063	4.25800105683477e-05	0.00182946827322249
136	ENSG00000169403	PTAFR	0.171729821819616	0.0395792835823949	0.147531916537515
137	ENSG00000117676	RPS6KA1	0.0580580675850889	0.489434736710533	0.691820646737131
138	ENSG00000198830	HMGN2	0.0930935242688544	0.267086054348511	0.486322937963701
139	ENSG00000060688	SNRNP40	-0.0651439580441097	0.4379031728646	0.647535538455617
140	ENSG00000171612	SLC25A33	0.0318050947071282	0.705110764148483	0.84160062023042
141	ENSG00000186056	MATN1-AS1	-0.130557280434747	0.118826855154472	0.295239594743233
142	ENSG00000116138	DNAJC16	-0.115744251557435	0.167133393876621	0.365413449462283
143	ENSG00000142765	SYTL1	-0.102889139646672	0.219759187134252	0.432319735527744
144	ENSG00000158161	EYA3	-0.0786604197310475	0.348680677100199	0.567378760934098
145	ENSG00000060642	PIGV	-0.15537900394907	0.0629409608799853	0.197285840709384
146	ENSG00000121769	FABP3	-0.0501258906343666	0.550745409560348	0.738670991402858
147	ENSG00000162413	KLHL21	0.0120892326866811	0.885649171383245	0.944937449222598
148	ENSG00000142627	EPHA2	-0.124373961554761	0.137476779956927	0.323498098642555
149	ENSG00000142632	ARHGEF19	-0.0324704648466845	0.699236318638018	0.837683554141429
150	ENSG00000162490	DRAXIN	0.209470983058797	0.0117433704146487	0.0678034842918691
151	ENSG00000158292	GPR153	0.31524071306796	0.000118833969874295	0.00343500581689716
152	ENSG00000270605	NA	-0.133240872991567	0.111370652927206	0.283069996544841
153	ENSG00000142733	MAP3K6	0.222609530587921	0.00732338825827875	0.0497098055934845
154	ENSG00000232912	NA	0.122020038795183	0.145136012165195	0.334953182361246
155	ENSG00000028137	TNFRSF1B	0.267997422977773	0.0011639982005271	0.0152016094822274
156	ENSG00000237938	NA	-0.0361269853417083	0.667278668489071	0.818518366700147
157	ENSG00000142687	KIAA0319L	-0.162000542437584	0.0523921235416942	0.176038842723809
158	ENSG00000130939	UBE4B	0.0530687966292621	0.527569377699574	0.721544471447395
159	ENSG00000163867	ZMYM6	0.225443886771529	0.00659133007403516	0.0470817590327605
160	ENSG00000134698	AGO4	0.205541077853865	0.0134568694973683	0.0743438649166187
161	ENSG00000134690	CDCA8	0.105918483454259	0.206408925352128	0.416608719273316
162	ENSG00000132881	CPLANE2	-0.182695362941306	0.028399891544688	0.119354903200946
163	ENSG00000233621	LINC01137	-0.0399322592818292	0.634644136228506	0.797110107504085
164	ENSG00000116251	RPL22	-0.131616646185641	0.115838505902383	0.290270057833566
165	ENSG00000158286	RNF207	0.123091465636221	0.141610623689169	0.329547626865243
166	ENSG00000232273	NA	0.111760071446859	0.182330257892944	0.386486252210844
167	ENSG00000237276	NA	-0.0241764551916718	0.77362920121703	0.883936611193233
168	ENSG00000043514	TRIT1	-0.048286574387557	0.565477809088956	0.749040177585445
169	ENSG00000162510	MATN1	0.0271635851837583	0.746557589502554	0.867235051298897
170	ENSG00000130940	CASZ1	0.14153488264658	0.0906182420356106	0.247453972292983
171	ENSG00000116771	AGMAT	-0.341230352144465	2.84660797701145e-05	0.00139124439927958
172	ENSG00000162585	FAAP20	-0.0970797145611206	0.247051856509686	0.463922206429615
173	ENSG00000010803	SCMH1	-0.215296489597873	0.00955568753002608	0.0592770088509849
174	ENSG00000169991	IFFO2	0.0183770810145725	0.826944930931077	0.912457206807868
175	ENSG00000116954	RRAGC	0.0794584618621769	0.343797155986978	0.562377790094131
176	ENSG00000117013	KCNQ4	0.181716404458032	0.0292742513155684	0.12151976138365
177	ENSG00000196449	YRDC	0.165397749494533	0.0475753783682777	0.166251403318089
178	ENSG00000250575	NA	-0.0333750466074105	0.691278457355366	0.833589869267444
179	ENSG00000253368	TRNP1	0.355647375228747	1.21731417459821e-05	0.00080597174141943
180	ENSG00000179862	CITED4	-0.0325468517509236	0.69856304162696	0.837373743227983
181	ENSG00000116661	FBXO2	-0.156800202404255	0.0605413794294094	0.192512086579516
182	ENSG00000232208	NA	-0.252164235244103	0.00229583509702866	0.0240215129485091
183	ENSG00000162461	SLC25A34	-0.137440142543027	0.100442360101283	0.26535508216455
184	ENSG00000179051	RCC2	-0.0195068031246348	0.816488617812756	0.90653341331483
185	ENSG00000053372	MRTO4	-0.149071053804273	0.0745472958903209	0.219622830860481
186	ENSG00000126067	PSMB2	0.299784426049687	0.000261847605513837	0.00581064294928027
187	ENSG00000066136	NFYC	-0.0673330459050668	0.422631004732874	0.635066866473778
188	ENSG00000132906	CASP9	0.0130239671727647	0.876874878049885	0.939958429216083
189	ENSG00000197312	DDI2	-0.113257656806283	0.176503312685241	0.378704976537492
190	ENSG00000272078	NA	0.158247533221417	0.0581752943119144	0.187589197526742
191	ENSG00000173660	UQCRH	-0.0117615730711293	0.888728234205024	0.946242908984545
192	ENSG00000092847	AGO1	0.142025366979063	0.0894946227223069	0.245840100336485
193	ENSG00000054118	THRAP3	-0.0770301623800501	0.358791579530916	0.576228051229938
194	ENSG00000230415	NA	-0.0135908384094864	0.871560906380582	0.937358793860483
195	ENSG00000237749	NA	-0.076573851136306	0.361653979200585	0.578939272839847
196	ENSG00000159339	PADI4	0.218086621784291	0.00864158362146063	0.0555169503978497
197	ENSG00000162373	BEND5	-0.31856354340236	9.96990857014664e-05	0.00306205081655359
198	ENSG00000197982	C1orf122	0.0502183589921297	0.550009726792212	0.738113236112991
199	ENSG00000232022	NA	-0.00406458737819575	0.961437186559783	0.982603767246998
200	ENSG00000183386	FHL3	0.0506967822344693	0.546211036444206	0.735256967399917
201	ENSG00000204084	INPP5B	-0.054721165978855	0.514775847365253	0.710847406973729
202	ENSG00000272084	NA	0.00574509927145572	0.945514266114483	0.974405649979553
203	ENSG00000146463	ZMYM4	0.0661289470724558	0.430992873143016	0.642454019149925
204	ENSG00000183520	UTP11	0.0827250071092433	0.324261171303574	0.541832770211961
205	ENSG00000090686	USP48	0.236940115859512	0.00424531982368135	0.0359827606251691
206	ENSG00000085998	POMGNT1	-0.181499304835457	0.0294712288453671	0.121882865408322
207	ENSG00000142686	C1orf216	0.289667181601389	0.000429081018090569	0.00802292111950595
208	ENSG00000127125	PPCS	0.140690606336569	0.0925786098774143	0.250730501688119
209	ENSG00000197429	IPP	0.0164633880452143	0.844725927464411	0.922812236826316
210	ENSG00000117000	RLF	0.126034371631116	0.132262358587124	0.315612762625553
211	ENSG00000178585	CTNNBIP1	0.194842890897012	0.0192727960989449	0.0933309415403041
212	ENSG00000092853	CLSPN	0.167713478801992	0.0445078144345946	0.159358098889822
213	ENSG00000134697	GNL2	0.0528034526461158	0.529638659202978	0.723010512129727
214	ENSG00000116151	MORN1	-0.273873184059112	0.000895100861531102	0.0128650840018105
215	ENSG00000182873	PRKCZ-AS1	-0.292435201789211	0.000375523274095411	0.00740729974726662
216	ENSG00000178715	RPS16P1	0.0188997282541031	0.822103598205259	0.909247911141648
217	ENSG00000006555	TTC22	-0.0891957819709703	0.287717776955333	0.505720888555479
218	ENSG00000066056	TIE1	-0.0238930195733109	0.776212694406017	0.885199476488886
219	ENSG00000214114	MYCBP	0.230941733695053	0.00535447289453101	0.0413487139632641
220	ENSG00000173436	MICOS10	0.0297366177476013	0.723483023654738	0.854626224564367
221	ENSG00000116544	DLGAP3	0.0548478074253567	0.513801944376723	0.709927335905401
222	ENSG00000117016	RIMS3	-0.0812334522948905	0.333091129739113	0.550720212970564
223	ENSG00000121310	ECHDC2	-0.317823796540255	0.000103691565814399	0.00314284661488109
224	ENSG00000163866	SMIM12	0.0578309170540621	0.491138422771142	0.692961204930078
225	ENSG00000049249	TNFRSF9	0.0179328308609715	0.831065194313054	0.913922230381173
226	ENSG00000171793	CTPS1	-0.0737595967696028	0.379618969295799	0.596648977235225
227	ENSG00000116990	MYCL	-0.0181278184849502	0.829256180135008	0.913572939858228
228	ENSG00000274386	TMEM269	0.11888616553969	0.155829392862133	0.351252105718956
229	ENSG00000117419	ERI3	-0.000695522864913813	0.993398750514004	0.996563898716151
230	ENSG00000162384	CZIB	0.0168955771086723	0.840703074391478	0.920346829761763
231	ENSG00000174348	PODN	0.158557101201754	0.0576792131777242	0.186680971130323
232	ENSG00000117859	OSBPL9	-0.097861675238726	0.243247316229659	0.459932162182836
233	ENSG00000040487	SLC66A1	-0.00013669235495416	0.998702630531334	0.999259320960839
234	ENSG00000162396	PARS2	-0.112656612480823	0.178825193994643	0.38117443052955
235	ENSG00000117713	ARID1A	-0.165027876063481	0.0480812561767726	0.167259408599432
236	ENSG00000177868	SVBP	0.200744784340327	0.0158411717842249	0.0822082011481381
237	ENSG00000162378	ZYG11B	0.139976991836441	0.0942617298109116	0.253884335627755
238	ENSG00000162599	NFIA	-0.00879253471425728	0.916698875261867	0.960144601261376
239	ENSG00000284773	NA	-0.117259928552074	0.161606434433165	0.358078720102563
240	ENSG00000117862	TXNDC12	-0.012792796278357	0.879043514203208	0.940955098043612
241	ENSG00000162551	ALPL	-0.0105253113314703	0.900360143033881	0.951874196886311
242	ENSG00000183431	SF3A3	0.0486021729129658	0.562936691995446	0.747267235758951
243	ENSG00000116985	BMP8B	-0.227212846659171	0.0061681425323706	0.0452937920956577
244	ENSG00000163877	SNIP1	0.199844222942982	0.0163276865784491	0.0838975116650271
245	ENSG00000228929	RPS13P2	0.016230206969116	0.846898069079615	0.924372563068791
246	ENSG00000157184	CPT2	-0.0863232323352425	0.303586611637233	0.520751933637662
247	ENSG00000198815	FOXJ3	-0.0266007343104176	0.751636087639136	0.869902881130671
248	ENSG00000134744	TUT4	-0.213061167558035	0.0103485195314477	0.062704877265218
249	ENSG00000162437	RAVER2	-0.00634614359691592	0.939824242366354	0.970771140372663
250	ENSG00000184292	TACSTD2	0.0195071951226881	0.816484995105737	0.90653341331483
251	ENSG00000186409	CCDC30	0.0713534092860715	0.39540162123723	0.610680037388858
252	ENSG00000162385	MAGOH	0.0776472881590343	0.354942892059764	0.572780183920237
253	ENSG00000086015	MAST2	0.198362719037081	0.0171563241885939	0.0867481744183831
254	ENSG00000184588	PDE4B	0.101178475028055	0.227563437144846	0.441013354975407
255	ENSG00000123080	CDKN2C	0.258652088298628	0.00174676256483106	0.0202286374443339
256	ENSG00000077549	CAPZB	0.108766910909701	0.194396961234065	0.401185859572856
257	ENSG00000162415	ZSWIM5	0.0970937858329541	0.246983032064506	0.463846882469437
258	ENSG00000162600	OMA1	-0.216824227682655	0.00904512696201283	0.0571243260638457
259	ENSG00000116704	SLC35D1	-0.0857463101900683	0.306841792566763	0.52433141092829
260	ENSG00000157193	LRP8	0.120389781444186	0.15062719520867	0.34335859158968
261	ENSG00000116205	TCEANC2	-0.132738327568942	0.11273841969732	0.285244975757277
262	ENSG00000198841	KTI12	0.169828189940401	0.0418525002417339	0.15321258586114
263	ENSG00000116212	LRRC42	0.0745194454486127	0.374715726940222	0.592148348696008
264	ENSG00000116729	WLS	0.084680913894102	0.31291300854995	0.53044172645587
265	ENSG00000162616	DNAJB4	0.0606311001489319	0.470358044939338	0.676516579059385
266	ENSG00000162607	USP1	0.146628683050313	0.0794818477256232	0.22827186666799
267	ENSG00000154027	AK5	-0.21660511787839	0.00911683927886092	0.0573083807587542
268	ENSG00000132122	SPATA6	0.180437928902872	0.030450544509883	0.124592723464327
269	ENSG00000234184	LINC01781	0.0715886005438602	0.393841877379089	0.609028001250041
270	ENSG00000116675	DNAJC6	0.167558694811823	0.0447075698241278	0.159843941300443
271	ENSG00000162433	AK4	0.191220543490727	0.0216829871076431	0.10080249114359
272	ENSG00000213625	LEPROT	0.378245837793375	2.95034872650833e-06	0.000294215331337914
273	ENSG00000085999	RAD54L	-0.00324443324847079	0.969214102337249	0.98630497642808
274	ENSG00000236200	NA	-0.0219310822433807	0.794161367948866	0.894178763535958
275	ENSG00000158966	CACHD1	-0.521435099971238	2.06960833872561e-11	4.35879501064994e-08
276	ENSG00000203965	EFCAB7	-0.175565248485094	0.0353088596490152	0.136626258114932
277	ENSG00000153898	MCOLN2	0.170931779688486	0.0405203146327085	0.149966937661261
278	ENSG00000286918	NA	-0.125077525146437	0.135248448131616	0.319715932040716
279	ENSG00000125703	ATG4C	0.00985994119191403	0.906629505298877	0.95464402074713
280	ENSG00000185839	AK2P1	0.0385472440970731	0.646445295564517	0.805687683215922
281	ENSG00000271576	NA	-0.203205246729502	0.0145757094298163	0.0779962192244727
282	ENSG00000153936	HS2ST1	0.134221841656532	0.108738135703771	0.279040225322331
283	ENSG00000174021	GNG5	0.194382559289887	0.0195656330721891	0.0942248558218167
284	ENSG00000084072	PPIE	0.0164955509522623	0.844426412982744	0.922797044019227
285	ENSG00000180488	MIGA1	0.115179390502404	0.169228724214686	0.367852600895525
286	ENSG00000188786	MTF1	0.0998115514785132	0.23393845807499	0.448774833911256
287	ENSG00000117151	CTBS	0.195293171595684	0.0189900271554851	0.0924604848393192
288	ENSG00000162434	JAK1	0.053896991485749	0.521137052626854	0.716020503928119
289	ENSG00000137941	TTLL7	0.275408962870656	0.000834903781781739	0.0122505636645631
290	ENSG00000116717	GADD45A	0.100145241639137	0.232370770790963	0.446651042317408
291	ENSG00000066135	KDM4A	0.0182082257525703	0.828510455096894	0.91300043670466
292	ENSG00000117174	ZNHIT6	-0.0557162059156537	0.50714939647136	0.705019990600688
293	ENSG00000234807	NA	-0.162575454401068	0.0515497248339324	0.174368887079602
294	ENSG00000143013	LMO4	0.185841297286942	0.0257392280504503	0.111989558081073
295	ENSG00000226084	RPL17P6	0.00990416518910508	0.906212627555012	0.95464402074713
296	ENSG00000134748	PRPF38A	-0.0499811575526505	0.551897873922959	0.739479982850245
297	ENSG00000097096	SYDE2	-0.176337158254247	0.0344981830985174	0.135009241268544
298	ENSG00000142892	PIGK	0.124307625558975	0.137688316273031	0.323872269858885
299	ENSG00000184005	ST6GALNAC3	0.149846983936807	0.0730324894828801	0.2164843793754
300	ENSG00000230953	NA	-0.131686129764666	0.11564456202405	0.290008987814115
301	ENSG00000058804	NDC1	0.0444230051784115	0.597019690394754	0.770725035826054
302	ENSG00000162402	USP24	0.104366623189192	0.213173284664824	0.423611021520197
303	ENSG00000219201	NA	0.0909426298600169	0.278343320342855	0.497343621893701
304	ENSG00000116641	DOCK7	0.0693613192307836	0.408760311221168	0.623091416095298
305	ENSG00000281207	SLFNL1-AS1	0.0189962169752472	0.82121054033002	0.908737329887764
306	ENSG00000172260	NEGR1	0.155009130518017	0.0635780599493986	0.198692826625515
307	ENSG00000185104	FAF1	0.183199918545622	0.0279580058422514	0.118050597067844
308	ENSG00000117480	FAAH	0.0351319454049096	0.675919215448004	0.824422417936014
309	ENSG00000227960	NA	-0.00801258421834237	0.92406499372381	0.963860406353832
310	ENSG00000137944	KYAT3	0.09575701500877	0.253580770398429	0.471523635564759
311	ENSG00000182183	SHISAL2A	-0.374078731148964	3.86268986202163e-06	0.000360703784514216
312	ENSG00000067334	DNTTIP2	0.204730974632593	0.0138360889352727	0.0755704544093721
313	ENSG00000225938	NA	-0.142808476233314	0.0877236859246006	0.242667148306836
314	ENSG00000122417	ODF2L	-0.101709162994347	0.225121748874843	0.438437836416286
315	ENSG00000142949	PTPRF	0.277250289299156	0.000767636748853682	0.0115790585226249
316	ENSG00000116133	DHCR24	0.137739659614912	0.0996964080595422	0.264032044623263
317	ENSG00000171502	COL24A1	-0.0329730102693101	0.694811182163468	0.835771416673348
318	ENSG00000116157	GPX7	-0.193110114279799	0.0203951782222353	0.096736378209105
319	ENSG00000065243	PKN2	0.172411273412696	0.0387903244593743	0.145565085166363
320	ENSG00000225492	GBP1P1	0.0658435012724045	0.432988982789219	0.644062647300623
321	ENSG00000117500	TMED5	0.281940043183098	0.000618164380118038	0.0100771398191795
322	ENSG00000171790	SLFNL1	-0.151354620204684	0.0701604823134526	0.211463170107057
323	ENSG00000117528	ABCD3	0.0733957538836219	0.381980574604965	0.598418947124051
324	ENSG00000172339	ALG14	0.0200274401824749	0.811680522874924	0.904136995590181
325	ENSG00000036549	ZZZ3	-0.0815711628188949	0.331078568268258	0.548740563288572
326	ENSG00000058799	YIPF1	0.302377560430435	0.000230037401805333	0.00533944572724879
327	ENSG00000272145	NA	-0.16378357359706	0.0498160272552183	0.170648413975414
328	ENSG00000127124	HIVEP3	0.131628707275784	0.115804822629025	0.290230671667996
329	ENSG00000266993	LOC105378721	0.0702598704464382	0.402702138781441	0.618100226736732
330	ENSG00000097033	SH3GLB1	0.35409752514537	1.33638923760724e-05	0.00084838118484952
331	ENSG00000162604	TM2D1	0.217915756340598	0.00869525474423862	0.0557148136906751
332	ENSG00000116171	SCP2	0.314973358903123	0.000120513840618615	0.00345803777506837
333	ENSG00000134709	HOOK1	-0.208642788202311	0.0120876416295408	0.0690752920145849
334	ENSG00000137936	BCAR3	-0.0115143207231975	0.89105280146348	0.947285996817749
335	ENSG00000178028	DMAP1	-0.0788051528127637	0.347791778880364	0.566600259110732
336	ENSG00000168710	AHCYL1	0.115836719915198	0.166792231264085	0.364996336396729
337	ENSG00000117519	CNN3	-0.238998541910587	0.00391517738732404	0.0341890219957946
338	ENSG00000134215	VAV3	0.297311902570369	0.000295934461078247	0.00626582073226616
339	ENSG00000228502	NA	-0.0525461493897315	0.531649126353441	0.724181419581774
340	ENSG00000188641	DPYD	0.270073940664062	0.00106151066379596	0.0143264033196522
341	ENSG00000171492	LRRC8D	-0.0627618927408644	0.454872877406075	0.663039911079595
342	ENSG00000170989	S1PR1	-0.0893847390498776	0.286693694487117	0.504799633181403
343	ENSG00000258634	NA	-0.064965051873655	0.439165040538527	0.648511081343684
344	ENSG00000116299	ELAPOR1	-0.0706257235141096	0.40025083487569	0.615873153387635
345	ENSG00000137962	ARHGAP29	0.112966180461161	0.177626516922529	0.379837379437203
346	ENSG00000079739	PGM1	0.198690378652633	0.0169699782884125	0.0862106915878316
347	ENSG00000162377	COA7	-0.227844043709989	0.00602310653376348	0.0446410166298658
348	ENSG00000116670	MAD2L2	0.128858676906272	0.123742784611398	0.302384614339303
349	ENSG00000023909	GCLM	0.147412653909609	0.0778700689664483	0.225446409346411
350	ENSG00000117133	RPF1	0.118363518300159	0.157668883361875	0.352968050087676
351	ENSG00000069702	TGFBR3	0.323104543841205	7.81699820491563e-05	0.00266421109705511
352	ENSG00000117461	PIK3R3	0.118739422276283	0.156344230578994	0.351904319233938
353	ENSG00000233184	LOC102606465	-0.377829730183441	3.03131338792966e-06	0.00029679313807275
354	ENSG00000198198	SZT2	-0.188384177125428	0.0237473014670559	0.10678730720159
355	ENSG00000116793	PHTF1	0.300232696566669	0.000256072063560715	0.00574561692614355
356	ENSG00000116455	WDR77	-0.18042988817611	0.0304580678553349	0.124592723464327
357	ENSG00000213366	GSTM2	-0.0318312270691047	0.704879714522167	0.841470398008984
358	ENSG00000183298	RPSAP19	-0.0366556631263104	0.662705438548838	0.815501913890649
359	ENSG00000234332	NA	0.168421062757049	0.0436041105956053	0.157370511104996
360	ENSG00000225079	FTH1P22	0.204871687350928	0.0137695571661296	0.0753802765228138
361	ENSG00000163349	HIPK1	0.194203653119432	0.0196804763764853	0.0945119191028895
362	ENSG00000134222	PSRC1	0.171126767312465	0.0402886748024037	0.14934913754769
363	ENSG00000228057	SEC63P1	0.0734439982441939	0.381666921875149	0.598418947124051
364	ENSG00000122481	RWDD3	0.0513722032824781	0.54087017630325	0.731389612529233
365	ENSG00000198162	MAN1A2	0.135158586324307	0.106269999624468	0.274984812193644
366	ENSG00000196369	SRGAP2B	0.1613834166586	0.0533090169695941	0.178260133695548
367	ENSG00000117543	DPH5	-0.178650877380015	0.032161911353057	0.128958966966651
368	ENSG00000143079	CTTNBP2NL	-0.0349248966907878	0.677722515203989	0.825729502403101
369	ENSG00000134243	SORT1	0.232541838320693	0.0050357619757452	0.0397812883707402
370	ENSG00000134250	NOTCH2	0.141675595364915	0.0902947497792694	0.247029920860982
371	ENSG00000143093	STRIP1	-0.0382276252082832	0.649181324157073	0.807561601827016
372	ENSG00000188761	BCL2L15	0.246283440356967	0.00292399058072913	0.0282180811419828
373	ENSG00000226415	NA	0.153636176423404	0.0659891939216371	0.203484525253683
374	ENSG00000085491	SLC25A24	0.306723573245301	0.000184647951562288	0.00460573470811194
375	ENSG00000226067	NA	-0.0126661548318553	0.880231931485618	0.941460206043876
376	ENSG00000134198	TSPAN2	0.386734835072366	1.68440215710205e-06	0.000219447716515997
377	ENSG00000155363	MOV10	-0.132501126129462	0.113388539696763	0.286396475735023
378	ENSG00000198799	LRIG2	-0.0196816889317085	0.814872771527105	0.906255653588076
379	ENSG00000231365	WARS2-AS1	-0.223031668742926	0.00720997623748918	0.0494112925713366
380	ENSG00000143106	PSMA5	0.13721500219369	0.101005968129276	0.266408394306686
381	ENSG00000117620	SLC35A3	0.147949372420973	0.0767818833883579	0.223497536241247
382	ENSG00000234222	LIX1L-AS1	-0.0379381590448509	0.651663285746065	0.808740029746156
383	ENSG00000162688	AGL	0.0432229267091816	0.606975751046006	0.777572251540112
384	ENSG00000271601	LIX1L	-0.0338514596680596	0.68710077674876	0.831266002653927
385	ENSG00000134242	PTPN22	0.254846814358507	0.00205220168705805	0.0224748584673746
386	ENSG00000185946	RNPC3	0.0388769138943155	0.643628175961764	0.804329184602021
387	ENSG00000134262	AP4B1	0.0515390483627898	0.539554845135276	0.730882820992821
388	ENSG00000186141	POLR3C	0.0209038793995339	0.803602522920049	0.900103914426498
389	ENSG00000031698	SARS1	0.082059636969687	0.328181340405439	0.545888446022925
390	ENSG00000162695	SLC30A7	0.179247901342095	0.0315813193571933	0.127485310898415
391	ENSG00000226419	SLC16A1-AS1	-0.050863627314781	0.54488931529053	0.734291532242119
392	ENSG00000265808	SEC22B	-0.00287254963572786	0.972741398683947	0.987410448993978
393	ENSG00000162601	MYSM1	-0.0019679678750018	0.981323375079589	0.991015760730809
394	ENSG00000272031	ANKRD34A	0.00763869042390893	0.92759849891915	0.96567558641828
395	ENSG00000134247	PTGFRN	-0.031183948564763	0.71061051609943	0.845354409984263
396	ENSG00000116752	BCAS2	0.0656666052836403	0.434228660090311	0.645291509866524
397	ENSG00000162664	ZNF326	0.157630407442432	0.0591747017277474	0.189600814441047
398	ENSG00000134253	TRIM45	-0.0526868621080666	0.530549178132771	0.723439689796451
399	ENSG00000231752	EMBP1	0.0614974884575384	0.464027222226779	0.670779767230411
400	ENSG00000173218	VANGL1	0.181947575352439	0.0290657398980081	0.121066108703552
401	ENSG00000183508	TENT5C	0.224772486086901	0.00675859123352788	0.047644591457153
402	ENSG00000174827	PDZK1	-0.0928563228293751	0.268312085287634	0.487362124544521
403	ENSG00000272150	NBPF25P	-0.0560679877114916	0.50446729694435	0.70292126808142
404	ENSG00000270231	NBPF8	0.0649992249623935	0.438923850117562	0.648273431948182
405	ENSG00000136631	VPS45	0.170091523741856	0.0415313333129007	0.152624815666495
406	ENSG00000261737	CLCA4-AS1	0.0597727525670874	0.4766763654954	0.681017562697366
407	ENSG00000265491	RNF115	0.266320931447894	0.00125325730780109	0.0160643157161953
408	ENSG00000143398	PIP5K1A	-0.193323193538992	0.0202541852367929	0.0962938088582663
409	ENSG00000196505	GDAP2	0.214405979108981	0.00986487667947344	0.0606045447313407
410	ENSG00000117360	PRPF3	-0.204964155708691	0.0137259886389184	0.0752692961512988
411	ENSG00000154451	GBP5	0.215073359430228	0.00963234568692673	0.0595752467734691
412	ENSG00000225871	NA	0.000329669797242386	0.996871056675572	0.99853992563206
413	ENSG00000118655	DCLRE1B	0.0640504192044764	0.445648353906498	0.654554882931127
414	ENSG00000269713	NBPF9	0.0381371670322106	0.649956524924545	0.808081438815901
415	ENSG00000285554	NA	-0.0485298063721078	0.563518886598459	0.747671453104312
416	ENSG00000268043	NBPF12	-0.0159588324408982	0.849427441268726	0.926069666196266
417	ENSG00000116489	CAPZA1	0.227773687350821	0.0060391210346739	0.0446917088021791
418	ENSG00000270911	LOC100419654	0.055185517949361	0.511209514997143	0.708162383362961
419	ENSG00000155367	PPM1J	-0.236723016236938	0.00428155636855546	0.0361439007573545
420	ENSG00000143442	POGZ	-0.0517842905290311	0.53762434798512	0.72933500709763
421	ENSG00000118292	C1orf54	-0.0555915746508425	0.508101400927042	0.705614808974746
422	ENSG00000065183	WDR3	-0.252195384708734	0.00229286177414015	0.0240139829959258
423	ENSG00000023902	PLEKHO1	0.154257322565769	0.0648892806635245	0.201261404711509
424	ENSG00000163393	SLC22A15	0.218575095935083	0.00848975984522617	0.0549248002356307
425	ENSG00000131778	CHD1L	0.0287737407178507	0.732090154655572	0.859057101281754
426	ENSG00000163156	SCNM1	0.0681813425784587	0.416796889389719	0.62991568128176
427	ENSG00000159377	PSMB4	0.0988707864473581	0.238398078692555	0.453880614043051
428	ENSG00000197323	TRIM33	0.066261619064029	0.430066904496712	0.641805271978199
429	ENSG00000178104	PDE4DIP	-0.1785483581138	0.0322625139011252	0.129266099224374
430	ENSG00000079335	CDC14A	-0.0113655672781003	0.89245176938274	0.948376585449575
431	ENSG00000143119	CD53	0.223397521810598	0.00711295018725015	0.0490753367997322
432	ENSG00000226167	AP4B1-AS1	0.0171086563678655	0.83872122125212	0.919049130389202
433	ENSG00000117362	APH1A	0.126317807249477	0.131387596053916	0.314282882242155
434	ENSG00000160685	ZBTB7B	0.0779849986830387	0.352847727455258	0.571507251896533
435	ENSG00000171943	SRGAP2C	0.188756060738171	0.0234673811182287	0.106075977046722
436	ENSG00000159208	CIART	-0.174302854383459	0.0366692995577292	0.140410650475259
437	ENSG00000143373	ZNF687	0.122070293337446	0.144969183411193	0.334711613263945
438	ENSG00000116830	TTF2	-0.160519038531684	0.0546155226223267	0.180690921147591
439	ENSG00000286219	NOTCH2NLC	-0.00263534819624858	0.974991521630811	0.988452339626341
440	ENSG00000231246	LINC02884	-0.0730359313610219	0.384324831689448	0.600635354159141
441	ENSG00000173207	CKS1B	0.11164147072712	0.182797681270584	0.386851539170333
442	ENSG00000143614	GATAD2B	-0.186532799788475	0.0251838833805305	0.110585929875638
443	ENSG00000081026	MAGI3	-0.00443647099093869	0.957912040824874	0.98071512123692
444	ENSG00000116473	RAP1A	0.230234149739996	0.00550106875344048	0.0420585734556701
445	ENSG00000085465	OVGP1	-0.035521920652867	0.672527706728326	0.822147945682641
446	ENSG00000226822	NA	0.22116420995245	0.00772377525960552	0.0513948927599665
447	ENSG00000143554	SLC27A3	0.206053674184944	0.0132216386239813	0.0734257724202191
448	ENSG00000143458	GABPB2	-0.190120974106022	0.0224641471843105	0.103098948227993
449	ENSG00000118298	CA14	0.0143325954532818	0.864616207746663	0.933931187225684
450	ENSG00000143595	AQP10	0.255375492143109	0.002007050055395	0.0220871210115165
451	ENSG00000143546	S100A8	0.221441615025739	0.00764545550697905	0.051122654683463
452	ENSG00000143416	SELENBP1	0.199077328670711	0.0167521781802933	0.0853996334814259
453	ENSG00000272583	NA	-0.0252981365749721	0.763429736699256	0.877246418406465
454	ENSG00000280649	NA	-0.252557217413025	0.00225857840805937	0.0238323541359889
455	ENSG00000260948	NA	-0.235991310101595	0.00440573956849977	0.0366690998089201
456	ENSG00000131781	FMO5	0.189166137803033	0.0231620014739982	0.10498937536825
457	ENSG00000121851	POLR3GL	0.00240618748353131	0.977165556443123	0.989061942254848
458	ENSG00000286151	NA	0.190110923197569	0.0224713977766367	0.103102934132794
459	ENSG00000134202	GSTM3	-0.199056431720839	0.0167638779887755	0.0854323182677184
460	ENSG00000231551	PDE4DIPP6	-0.148912249450724	0.0748604302616759	0.220085577957666
461	ENSG00000163220	S100A9	0.227052032123931	0.00620558819396559	0.0454654318700745
462	ENSG00000163155	LYSMD1	-0.0926151010265148	0.269562813468977	0.488807638521868
463	ENSG00000270392	PFN1P2	-0.0495168055821444	0.555603255764985	0.742188701378108
464	ENSG00000160688	FLAD1	-0.153141671727541	0.0668756803817516	0.205589719344311
465	ENSG00000116459	ATP5PB	0.222452736416062	0.00736591434191161	0.0498703417439081
466	ENSG00000241975	NA	0.171936870533738	0.0393381576231654	0.147006230951246
467	ENSG00000163344	PMVK	-0.0543372212759691	0.517734263432518	0.713247004473998
468	ENSG00000143552	NUP210L	0.0132310158868865	0.874933309860157	0.939047808981586
469	ENSG00000186364	NUDT17	-0.142200252786136	0.089096682954679	0.245038630087307
470	ENSG00000246203	NA	-0.0528898904588074	0.528964127022472	0.722351265600003
471	ENSG00000175984	DENND2C	0.0944785394536105	0.260003433096619	0.479219105724573
472	ENSG00000143127	ITGA10	-0.102312217501498	0.222369645081272	0.435387421680759
473	ENSG00000143549	TPM3	0.334902300182763	4.07960036541235e-05	0.00178606894046711
474	ENSG00000116824	CD2	0.0106238102343049	0.899432563028617	0.95149846478471
475	ENSG00000233337	UBE2FP3	0.0165397749494533	0.844014616912399	0.922492288126129
476	ENSG00000088035	ALG6	0.0642031930129546	0.444561688295834	0.653434089202001
477	ENSG00000223804	NA	-0.0905385833402259	0.280493132541539	0.499379166432505
478	ENSG00000163354	DCST2	-0.079546909856559	0.343258582060662	0.561650566215298
479	ENSG00000273136	NBPF26	0.0242528420959109	0.772933363558074	0.883579004265545
480	ENSG00000162825	NBPF20	0.0271836870006633	0.74637641434554	0.867149296925724
481	ENSG00000198019	FCGR1B	0.247260388658551	0.00280992416870509	0.0274950484224293
482	ENSG00000281571	NA	-0.254040731500616	0.00212282149121083	0.0228933118761755
483	ENSG00000117262	GPR89A	-0.00549784692352393	0.947855793295101	0.974939605768862
484	ENSG00000274265	NA	-0.0728570251905672	0.385493646222194	0.601414761440806
485	ENSG00000143624	INTS3	-0.159920004387915	0.0555363743490006	0.182635999015757
486	ENSG00000163221	S100A12	0.314856768365074	0.000121253329789458	0.00345803777506837
487	ENSG00000270629	NBPF14	0.230684430438669	0.00540737167052268	0.041619849146506
488	ENSG00000137947	GTF2B	0.105076217325939	0.210060865007728	0.42051217771993
489	ENSG00000233328	NA	0.0153075335731754	0.855504147094731	0.928870858008965
490	ENSG00000211451	GNRHR2	-0.0639599610284038	0.446292479481976	0.655203108508845
491	ENSG00000117586	TNFSF4	0.115012545422092	0.16985134334854	0.368496194625471
492	ENSG00000014914	MTMR11	0.317932346351542	0.000103096512061401	0.00313791800947105
493	ENSG00000243960	NA	-0.0325267499340185	0.698740197066703	0.837420926754637
494	ENSG00000223612	NA	-0.0305467209688737	0.716268188476431	0.849769595713942
495	ENSG00000184371	CSF1	0.244019975773461	0.00320449360441762	0.0300456147297543
496	ENSG00000232499	LOC100421402	-0.0143004325462337	0.864917122376983	0.934193762920382
497	ENSG00000271425	NBPF10	0.143545064337082	0.0860835848563501	0.239772467819713
498	ENSG00000163154	TNFAIP8L2	0.00352786886683163	0.966526126976654	0.984985181110631
499	ENSG00000232995	RGS5	-0.0567735614848579	0.49911016169963	0.698832090679278
500	ENSG00000143569	UBAP2L	-0.192899045202296	0.020535675342809	0.0972314874452168
501	ENSG00000287218	NA	-0.0777317157900354	0.35441837389225	0.572222826732087
502	ENSG00000177173	NA	0.134392707100225	0.108284624551914	0.278267870632149
503	ENSG00000277406	NA	-0.166857141401838	0.0456223590701504	0.161842163104585
504	ENSG00000162729	IGSF8	-0.329396412532477	5.54445767014124e-05	0.00215833044966583
505	ENSG00000143158	MPC2	0.0595234900374651	0.47851977315615	0.682483176069358
506	ENSG00000162739	SLAMF6	-0.0273967662598565	0.744456812216223	0.866227297706214
507	ENSG00000278811	LINC00624	0.0153356761168424	0.855241395383004	0.928854362939322
508	ENSG00000117281	CD160	-0.0284943254628708	0.734594150759784	0.860371472209668
509	ENSG00000000460	C1orf112	0.0485941321862038	0.563001366103135	0.747291682638743
510	ENSG00000264522	OTUD7B	-0.0279797189501022	0.739213122929144	0.863172244374436
511	ENSG00000163564	PYHIN1	0.20799953006135	0.0123611118081402	0.070067986407195
512	ENSG00000135862	LAMC1	-0.0415564860877551	0.620921073854068	0.786846298488606
513	ENSG00000158473	CD1D	0.213905443868046	0.0100425082765925	0.0613139535934816
514	ENSG00000163191	S100A11	0.293804135520443	0.000351386051127192	0.00706049957208928
515	ENSG00000143198	MGST3	0.212910403931247	0.0104040200064406	0.0627945127553398
516	ENSG00000143318	CASQ1	0.0597566711135634	0.476795178780967	0.681091493918682
517	ENSG00000143297	FCRL5	-0.158561121565135	0.0576727935242511	0.186680971130323
518	ENSG00000162736	NCSTN	0.272510280872951	0.000951828272524764	0.0133944126678028
519	ENSG00000117560	FASLG	0.125485592029609	0.133968726814949	0.317976749324651
520	ENSG00000135823	STX6	0.0271274019133292	0.746883739708041	0.867364446480009
521	ENSG00000143621	ILF2	0.123672408144776	0.13972652608569	0.326998319583751
522	ENSG00000143155	TIPRL	0.0148291103308358	0.859973328370878	0.931594522888188
523	ENSG00000241666	NA	-0.113904935310625	0.174027769951439	0.374905803915922
524	ENSG00000143156	NME7	-0.0317950437986757	0.705199636556785	0.841644513044833
525	ENSG00000198771	RCSD1	0.0383422055646418	0.648199942683191	0.806921420654915
526	ENSG00000213064	SFT2D2	0.299627631877828	0.000263896109826909	0.00581847915024541
527	ENSG00000143179	UCK2	0.132778531202752	0.112628518544513	0.285100864476122
528	ENSG00000143315	PIGM	-0.0127807351882139	0.879156685228739	0.940955098043612
529	ENSG00000116199	FAM20B	0.15349948406845	0.0662332753755796	0.204042441588957
530	ENSG00000143185	XCL2	0.0734580695160274	0.381575469287473	0.598418947124051
531	ENSG00000116260	QSOX1	0.286738346878327	0.000493368095598149	0.00873485273568356
532	ENSG00000117475	BLZF1	0.0339479483892037	0.686255809260924	0.830571066722373
533	ENSG00000272931	NA	-0.18987372175809	0.0226430969502311	0.103614280698622
534	ENSG00000143190	POU2F1	-0.00155387044675832	0.985252786188814	0.993059568310474
535	ENSG00000159348	CYB5R1	-0.00912019432980917	0.91360641905772	0.958459101232383
536	ENSG00000075945	KIFAP3	0.197626992538358	0.0175812275270824	0.087960585537323
537	ENSG00000122432	SPATA1	0.136099351355462	0.103835716816851	0.270841226647281
538	ENSG00000272419	NA	-0.193415661896755	0.0201932618697073	0.0961110511966276
539	ENSG00000227741	LOC729867	0.0218627360659036	0.794788637255569	0.894614825563405
540	ENSG00000235082	NA	0.102911251645268	0.219659569565906	0.432176390980052
541	ENSG00000117091	CD48	0.0899857833753377	0.283452449704046	0.501975583831554
542	ENSG00000122218	COPA	0.0977370439739148	0.243850950574818	0.460642201419105
543	ENSG00000272033	NA	0.0161457793381149	0.847684818920996	0.924856368587066
544	ENSG00000047410	TPR	-0.0425997703851258	0.61217433554531	0.781346592311107
545	ENSG00000171806	METTL18	0.109729787939452	0.190453551228743	0.396542997821929
546	ENSG00000198574	SH2D1B	0.23909302045004	0.00390059378688117	0.0341712239097041
547	ENSG00000203739	PRDX6-AS1	0.0821440646006881	0.327682239198163	0.54540558152136
548	ENSG00000162694	EXTL2	0.131108070217944	0.117265763453505	0.292666214829504
549	ENSG00000132716	DCAF8	-0.166207852715806	0.0464828506251721	0.163812445489192
550	ENSG00000143401	ANP32E	0.190498888263836	0.0221929811796216	0.102319523674882
551	ENSG00000215835	LOC284685	0.0130179366276932	0.876931439624316	0.939958429216083
552	ENSG00000118197	DDX59	0.0226627883787235	0.787454225264517	0.890412585294267
553	ENSG00000135842	NIBAN1	0.166328463617236	0.0463219925772294	0.163526664852133
554	ENSG00000198734	F5	0.354949842182143	1.26960953198967e-05	0.000830386315356
555	ENSG00000242193	CRYZL2P	0.102627816026907	0.22093891597211	0.43374264036085
556	ENSG00000077152	UBE2T	-0.0341348952864204	0.684619789271068	0.830083510633001
557	ENSG00000143164	DCAF6	0.164257976476019	0.0491486002898478	0.16937736156458
558	ENSG00000133048	CHI3L1	0.189817436670756	0.0226840043186711	0.103614280698622
559	ENSG00000121454	LHX4	-0.0664807288682938	0.428540158367287	0.640334101897365
560	ENSG00000126070	AGO3	-0.00374697867109638	0.964448444878276	0.983814145798355
561	ENSG00000163157	TMOD4	-0.144493870095	0.0840071772925427	0.235777614517204
562	ENSG00000117036	ETV3	0.160673822521853	0.0543796438846931	0.180377584075217
563	ENSG00000287978	LOC100996756	-0.0281646556656284	0.737552098110325	0.862167448984971
564	ENSG00000183155	RABIF	0.250603320809857	0.00244938031539542	0.0249085002684215
565	ENSG00000117533	VAMP4	0.112909895373827	0.177844016780244	0.379901151278388
566	ENSG00000116815	CD58	0.387940944086668	1.55347299883454e-06	0.00021268098556078
567	ENSG00000116741	RGS2	0.0886510227328442	0.29068383679038	0.508499987368553
568	ENSG00000122482	ZNF644	0.109164926884421	0.192759781098171	0.399645054368706
569	ENSG00000215861	NA	0.103711303958088	0.216076771116279	0.427417685488367
570	ENSG00000143167	GPA33	-0.366407877818007	6.28206455196626e-06	0.000499934743039482
571	ENSG00000143184	XCL1	0.0017971024313091	0.982944685088178	0.991970976236851
572	ENSG00000131788	PIAS3	0.0486021729129658	0.562936691995446	0.747267235758951
573	ENSG00000171786	NHLH1	0.053468822785672	0.52445750797514	0.71873064224195
574	ENSG00000235101	NA	0.067142078644469	0.423950868438443	0.635808232419518
575	ENSG00000000971	CFH	0.296821418237887	0.000303167215703691	0.00636887694368417
576	ENSG00000185495	NA	-0.0104328429737072	0.901231054991528	0.952276346701322
577	ENSG00000118200	CAMSAP2	0.0704709395239409	0.40128684017913	0.61709727434509
578	ENSG00000143228	NUF2	-0.0134943496883423	0.872465013989211	0.937769281503373
579	ENSG00000174514	MFSD4A	-0.214016003861023	0.0100030316867575	0.0611191289332705
580	ENSG00000143178	TBX19	0.130277865179767	0.119624934145061	0.296220234689371
581	ENSG00000272205	NA	0.0850588280519165	0.31075054923197	0.528478519502716
582	ENSG00000000457	SCYL3	-0.155592083208263	0.0625763132287966	0.196660422079048
583	ENSG00000143507	DUSP10	0.186958958306862	0.0248467722767092	0.109826949498984
584	ENSG00000198483	ANKRD35	0.0809399657680772	0.334846473071104	0.552322316976076
585	ENSG00000143367	TUFT1	0.0448170007897499	0.593767136781026	0.768922492560919
586	ENSG00000197959	DNM3	0.11192490634548	0.181682075816033	0.385433215339201
587	ENSG00000133063	CHIT1	0.22396640322901	0.00696438287266084	0.0485792769032107
588	ENSG00000229961	NA	-0.0687763563588474	0.412732906806259	0.626570028326922
589	ENSG00000203666	EFCAB2	0.171335826208277	0.0400415539254836	0.148604609637232
590	ENSG00000226015	CCT8P1	0.191522070744302	0.0214729059526916	0.100113938143069
591	ENSG00000059588	TARBP1	-0.378997645745623	2.80924260604782e-06	0.000290918681414759
592	ENSG00000265972	TXNIP	-0.0511450527514513	0.54266347317623	0.732452870679421
593	ENSG00000143162	CREG1	0.339855387868161	3.08017577987624e-05	0.00147877436168988
594	ENSG00000275131	NA	-0.0428852161851772	0.609790628756871	0.779597702627675
595	ENSG00000117153	KLHL12	0.127156053014417	0.128826493861508	0.310374147493061
596	ENSG00000122224	LY9	-0.322272328621337	8.1757615314712e-05	0.00273456371720325
597	ENSG00000131779	PEX11B	-0.000810103221272448	0.992311292386346	0.996072382782492
598	ENSG00000162704	ARPC5	0.284374373210296	0.000551614938787733	0.00930202435920232
599	ENSG00000143653	SCCPDH	0.104698303168124	0.211714395842389	0.422099637837077
600	ENSG00000135837	CEP350	0.0935056115154074	0.264965160931285	0.484111306813493
601	ENSG00000117595	IRF6	0.0415526327234748	0.62095347938293	0.786846298488606
602	ENSG00000158711	ELK4	-0.119099244798883	0.155084087728305	0.350207357737038
603	ENSG00000228081	NA	-0.179832864214031	0.031021106792561	0.125852832806083
604	ENSG00000234975	FTH1P2	0.204071635038108	0.0141515923959087	0.0765636219544222
605	ENSG00000163444	TMEM183A	0.180263043095798	0.030614534113604	0.12484437075959
606	ENSG00000162851	TFB2M	0.0399563814621152	0.634439401368212	0.796934027610876
607	ENSG00000143353	LYPLAL1	-0.0796172662157266	0.342830552032957	0.561308155274391
608	ENSG00000197965	MPZL1	0.0262047285173886	0.755215576625257	0.872005084780792
609	ENSG00000143493	INTS7	0.157564071446646	0.0592829640614988	0.189834744185037
610	ENSG00000179397	CATSPERE	-0.0771769056434568	0.357874075109384	0.575326468642859
611	ENSG00000117592	PRDX6	0.225345387868695	0.00661563556659489	0.0471856920875675
612	ENSG00000152904	GGPS1	0.0333891178792441	0.691154931813413	0.833589869267444
613	ENSG00000186197	EDARADD	0.225874065653297	0.00648610816376169	0.0466739765637283
614	ENSG00000228606	LOC100287049	0.0536437085927457	0.523099971255131	0.71756119858696
615	ENSG00000159176	CSRP1	0.286123231281033	0.000507951711476854	0.00890017342614812
616	ENSG00000117479	SLC19A2	-0.0852859785829432	0.309455479223331	0.526958286798031
617	ENSG00000092978	GPATCH2	0.152355690686554	0.0683046319733256	0.208604998456281
618	ENSG00000143499	SMYD2	-0.0267233553935383	0.750528784975491	0.86928538294229
619	ENSG00000243155	NA	-0.124792079346386	0.136149162455226	0.321326019899399
620	ENSG00000188404	SELL	-0.0534889246025771	0.524301378488745	0.718638601289526
621	ENSG00000236942	NA	-0.025245871851019	0.763904094450061	0.877479425898801
622	ENSG00000238005	LOC101927851	0.114075800754318	0.17337858945122	0.373956089797658
623	ENSG00000203697	CAPN8	0.00920864232419127	0.912771865416021	0.957991600098936
624	ENSG00000116574	RHOU	0.335501334326533	3.9442810579368e-05	0.00174097979483522
625	ENSG00000186283	TOR3A	0.0130561300798128	0.876573226832074	0.939808898292551
626	ENSG00000159346	ADIPOR1	0.312181216535015	0.000139431794850877	0.00379212229935339
627	ENSG00000160856	FCRL3	-0.0550628968662404	0.512150031545503	0.708599915438438
628	ENSG00000121481	RNF2	0.153835184410764	0.0656351515979748	0.20276313047776
629	ENSG00000117139	KDM5B	-0.169812108486877	0.0418721806885071	0.153249904626831
630	ENSG00000143248	RGS5	0.0245885424382248	0.769877487539317	0.881707841429013
631	ENSG00000132704	FCRL2	-0.130657789519272	0.11854078845415	0.294724343023011
632	ENSG00000163435	ELF3	0.0589465678922909	0.48280111104341	0.686468222927856
633	ENSG00000116679	IVNS1ABP	0.225504192222244	0.00657648840010855	0.0470817590327605
634	ENSG00000253326	NA	-0.0586209184584296	0.485226814554188	0.688505501532531
635	ENSG00000272755	NA	-0.0194123245851812	0.817361867955446	0.907107349593494
636	ENSG00000225920	NA	-0.168171800227427	0.0439206954814046	0.15823792049556
637	ENSG00000143476	DTL	-0.00745375370838272	0.929346780833544	0.966496190562318
638	ENSG00000121486	TRMT1L	-0.0995441973136764	0.235199836444506	0.450249242535963
639	ENSG00000057252	SOAT1	0.131582473096903	0.115933983220384	0.290461435279894
640	ENSG00000123685	BATF3	0.171868524356261	0.0394176157966069	0.147166994036095
641	ENSG00000162852	CNST	-0.097449587992173	0.245247171206044	0.461912351701964
642	ENSG00000143842	SOX13	0.246203033089347	0.002933562469183	0.0282935532475531
643	ENSG00000116962	NID1	-0.0739586047569625	0.37833102907181	0.595633594899844
644	ENSG00000159388	BTG2	0.0589023438950999	0.483130144639703	0.686754728258196
645	ENSG00000220749	RPL21P28	-0.00110157956639529	0.98954501986953	0.994813065159092
646	ENSG00000154380	ENAH	0.0378959452293503	0.652025558559021	0.808898241323989
647	ENSG00000181450	ZNF678	-0.0274550615288811	0.743931910999633	0.865929998083249
648	ENSG00000223519	NA	0.0768914598434054	0.359660153584602	0.576820190723642
649	ENSG00000120333	MRPS14	-0.144505931185143	0.0839810428130556	0.235777614517204
650	ENSG00000117090	SLAMF1	-0.158987280083521	0.0569956354192501	0.185413711276276
651	ENSG00000228247	NA	0.00898953251992651	0.914839454609253	0.959129819534848
652	ENSG00000272645	NA	-0.0908300596853487	0.278941154935682	0.497897132843025
653	ENSG00000117597	UTP25	-0.0432550896162296	0.606707967193372	0.777331050044327
654	ENSG00000121644	DESI2	0.197697348897525	0.0175402037968431	0.087864183670698
655	ENSG00000158715	SLC45A3	0.159811454576627	0.0557046022381911	0.182945283423049
656	ENSG00000162849	KIF26B	-0.239505107696593	0.00383755363640309	0.0337851111695324
657	ENSG00000224536	LOC107985246	0.00372687685419136	0.964639048177049	0.983884324976339
658	ENSG00000067533	RRP15	-0.163946398313991	0.0495861102499769	0.17018559827669
659	ENSG00000116209	TMEM59	0.260692422714488	0.001600600802469	0.019078996076325
660	ENSG00000143643	TTC13	0.136714466952755	0.102267920363063	0.268509386228715
661	ENSG00000116161	CACYBP	-0.0372366056348656	0.657694415502586	0.812437167949554
662	ENSG00000143847	PPFIA4	0.0375843670673225	0.654701985549585	0.810910877601284
663	ENSG00000223745	NA	-0.211654040374683	0.0108768063157673	0.0644588430048497
664	ENSG00000260698	NA	-0.0739505640302005	0.378383015395174	0.595633594899844
665	ENSG00000067704	IARS2	0.0847814229786272	0.312336931694432	0.529743110921108
666	ENSG00000077157	PPP1R12B	-0.0622734185900723	0.4583974676787	0.665834480340711
667	ENSG00000162909	CAPN2	0.499457783548976	1.85996836968098e-10	2.1462706437283e-07
668	ENSG00000168118	RAB4A	0.239032714999325	0.0039098968217171	0.0341798610145236
669	ENSG00000173726	TOMM20	0.0522426119544656	0.534025759260233	0.72611789508894
670	ENSG00000228110	ST13P19	-0.0348786625119063	0.678125443883268	0.825928569506499
671	ENSG00000152382	TADA1	0.118228836126896	0.158145533015767	0.353688525706254
672	ENSG00000173409	ARV1	-0.00432792117965156	0.958940921172392	0.981318476028223
673	ENSG00000227953	NA	0.0194846911260393	0.816692975343242	0.906594861311762
674	ENSG00000143514	TP53BP2	0.221777315368053	0.00755161966969934	0.0507299142526287
675	ENSG00000135829	DHX9	0.0720851154214143	0.390561210607286	0.606334456790382
676	ENSG00000134717	BTF3L4	0.107466323355946	0.199817092066767	0.408561589968184
677	ENSG00000116668	SWT1	0.12893104344713	0.123530194771323	0.302136893949363
678	ENSG00000188610	FAM72B	0.195998745369051	0.0185541567810811	0.0910674984800293
679	ENSG00000143756	FBXO28	0.0794604720438674	0.343784909745032	0.562377790094131
680	ENSG00000143702	CEP170	0.174246569296125	0.0367309709230237	0.140613468071433
681	ENSG00000232860	SMG7-AS1	-0.00922573813805533	0.91261056831029	0.957974251530393
682	ENSG00000143207	COP1	0.356505722810592	1.15575187314256e-05	0.000777965479609087
683	ENSG00000213036	NA	0.0500897073639376	0.551033415779	0.738873243020397
684	ENSG00000026751	SLAMF7	0.206634616693499	0.0129593988641197	0.0723174744904501
685	ENSG00000150681	RGS18	0.134784692529873	0.107249813015263	0.27646732555634
686	ENSG00000116906	GNPAT	0.125143861142224	0.135039780946646	0.319503172406717
687	ENSG00000163545	NUAK2	-0.122578869305143	0.143289045589093	0.332257001792995
688	ENSG00000157181	ODR4	0.18394971631618	0.0273121776790084	0.116367873976446
689	ENSG00000143153	ATP1B1	0.160679853066924	0.0543704708501758	0.180377584075217
690	ENSG00000076258	FMO4	-0.00464955025013194	0.955892590115193	0.979415538359292
691	ENSG00000117697	NSL1	0.0505842120598012	0.547103687379678	0.735618815615372
692	ENSG00000143641	GALNT2	0.180399735450752	0.0304862944716715	0.124645073499575
693	ENSG00000010072	SPRTN	0.0992527209685536	0.236580442288536	0.451821379024862
694	ENSG00000135766	EGLN1	-0.0266710906695852	0.75100068802152	0.869499971834612
695	ENSG00000215817	ZC3H11B	-0.0313005391028121	0.709577052800247	0.844684790213543
696	ENSG00000163534	FCRL1	-0.200187964012058	0.0161404740146296	0.0832798970636671
697	ENSG00000170382	LRRN2	-0.224941341348904	0.00671617410954628	0.0475667657780448
698	ENSG00000286071	LOC105373170	-0.0147225707012392	0.860969175874411	0.931923419514312
699	ENSG00000066027	PPP2R5A	0.34481450609863	2.3136235373787e-05	0.00122681020375913
700	ENSG00000162733	DDR2	0.0230366821731569	0.784032926947852	0.888700336407532
701	ENSG00000173728	C1orf100	0.0938734747647693	0.263081600051789	0.48230631511991
702	ENSG00000094975	SUCO	0.15789977178896	0.0587367578648645	0.1888342931954
703	ENSG00000162772	ATF3	0.170990074957511	0.0404509447125872	0.149847514751627
704	ENSG00000135828	RNASEL	-0.108109581496907	0.197122853451192	0.40479467363722
705	ENSG00000076356	PLXNA2	0.164764542262025	0.0484441377013175	0.167863977333027
706	ENSG00000116711	PLA2G4A	0.230457279907642	0.00545445881651008	0.0418209692362223
707	ENSG00000243323	PTPRVP	-0.00595013780388696	0.9435728641719	0.973212004130566
708	ENSG00000143845	ETNK2	-0.121951692617706	0.145363132699016	0.335364468864819
709	ENSG00000236439	NA	-0.0112208341963841	0.89381324529706	0.948909310493133
710	ENSG00000009790	TRAF3IP3	-0.312866688491476	0.000134546797285481	0.00369660460909345
711	ENSG00000116698	SMG7	-0.0555553913804135	0.508377962953243	0.705752856536018
712	ENSG00000162813	BPNT1	-0.0416107609933987	0.620464717047514	0.78659715168348
713	ENSG00000123684	LPGAT1	0.309660448695125	0.000158853563872951	0.00419978343142038
714	ENSG00000225338	RPL23AP18	-0.0618010258928043	0.461820385764952	0.669001823173673
715	ENSG00000225171	DUTP6	-0.0542166103745389	0.518665401943177	0.714142978640759
716	ENSG00000123836	PFKFB2	-0.0961952346172995	0.251404658907926	0.469205437229384
717	ENSG00000117691	NENF	0.0889284278061335	0.289170911103752	0.507030577315246
718	ENSG00000118873	RAB3GAP2	0.0382256150265927	0.649198546761217	0.807561601827016
719	ENSG00000198468	FLVCR1-DT	0.11116103730309	0.184700133585042	0.389533732491583
720	ENSG00000203705	TATDN3	0.0979903268669181	0.242625300449364	0.459186003837802
721	ENSG00000279838	NA	0.0224135258491012	0.78973735195051	0.891662733942383
722	ENSG00000174175	SELP	0.309630295969768	0.000159100430828182	0.00419978343142038
723	ENSG00000081237	PTPRC	0.164919326252194	0.0482305662417111	0.167526294911813
724	ENSG00000171161	ZNF672	0.0369873431052433	0.659842626436816	0.813784077417113
725	ENSG00000117143	UAP1	0.0848196164307467	0.312118203881734	0.529594536677808
726	ENSG00000152332	UHMK1	0.212474194504408	0.0105660800001917	0.0634553986628615
727	ENSG00000273062	NA	-0.133598685332477	0.110404725244866	0.281795115172305
728	ENSG00000162757	C1orf74	-0.254645796189457	0.00206961014579014	0.022575659625415
729	ENSG00000196878	LAMB3	0.108459353111054	0.195668952317987	0.402679226076061
730	ENSG00000133059	DSTYK	0.0355560937416056	0.672230825330563	0.821971615441662
731	ENSG00000260805	NA	-0.0105212909680893	0.900398006310931	0.951874196886311
732	ENSG00000074964	ARHGEF10L	0.127336969366562	0.128278807273629	0.309582332163949
733	ENSG00000116918	TSNAX	0.0699040682872193	0.405094617902861	0.619497296409297
734	ENSG00000285053	TBCE	-0.0424148336695996	0.613720882277517	0.782098355541002
735	ENSG00000274020	LINC01138	-0.12948987395709	0.121898016624339	0.299553157676636
736	ENSG00000231767	RPS27AP5	-0.0298109944701499	0.722819593530123	0.854092344461611
737	ENSG00000176393	RNPEP	0.0808756399539811	0.335231992347344	0.552845328335172
738	ENSG00000174606	ANGEL2	0.110775082418513	0.186238933191644	0.391552572320537
739	ENSG00000179914	ITLN1	0.143095932503876	0.0870806878806925	0.241716239297695
740	ENSG00000235750	KIAA0040	-0.115609569384171	0.167631232371276	0.366105523720152
741	ENSG00000123689	G0S2	0.0346796545245466	0.67986082764333	0.827231428076974
742	ENSG00000223396	NA	-0.1094021283239	0.191788867891485	0.398655321768778
743	ENSG00000116903	EXOC8	0.152174774334409	0.0686370383596393	0.209173996359172
744	ENSG00000151414	NEK7	0.144938120248601	0.0830488467765896	0.234227325362396
745	ENSG00000143858	SYT2	-0.0204154052487419	0.808102209552409	0.902578207640982
746	ENSG00000234004	NA	0.00560438655312055	0.946846786746836	0.974783619589225
747	ENSG00000136643	RPS6KC1	0.232911711751745	0.00496454945537963	0.0395085204195359
748	ENSG00000218283	NA	0.0840758492052608	0.316395609055687	0.534207563742346
749	ENSG00000133069	TMCC2	0.100269872903948	0.231787145361336	0.445882511706642
750	ENSG00000162877	PM20D1	-0.000227150531026766	0.997844078862143	0.998890622287634
751	ENSG00000069248	NUP133	0.082507907486669	0.32553693009593	0.543105252128128
752	ENSG00000117791	MTARC2	0.14025439690973	0.0936045856739754	0.252493251221084
753	ENSG00000117724	CENPF	0.0160774331606378	0.848321821693613	0.92536387774884
754	ENSG00000226986	NA	0.128303866759694	0.125382037937479	0.305144143247961
755	ENSG00000086619	ERO1B	0.20432089756773	0.0140315858688725	0.0761235214341715
756	ENSG00000090104	RGS1	0.142326894232638	0.088809401037355	0.24465689786217
757	ENSG00000198700	IPO9	-0.0563574538749239	0.502265875242734	0.701244941193187
758	ENSG00000163568	AIM2	-0.0879916831383594	0.294300884293537	0.511889619483429
759	ENSG00000143322	ABL2	-0.0588500791711468	0.483519157792336	0.68712631897741
760	ENSG00000185220	PGBD2	-0.103653008689063	0.216336414583128	0.427706450156974
761	ENSG00000131791	PRKAB2	0.240984601420803	0.00361870063836547	0.0324598050043277
762	ENSG00000162769	FLVCR1	0.0261122601596255	0.756052148982642	0.872430176201041
763	ENSG00000133065	SLC41A1	-0.0717152419903619	0.39300354396261	0.608430498583227
764	ENSG00000272195	NA	-0.0178001588693983	0.832296577058956	0.914676952543362
765	ENSG00000228863	NA	0.0492755837792841	0.557532860884537	0.743515219381682
766	ENSG00000277462	ZNF670	-0.0894209223203066	0.286497871744721	0.504756399089318
767	ENSG00000035687	ADSS2	0.192802556481152	0.0206001802211214	0.0974639509608585
768	ENSG00000213080	NA	0.0892580976033759	0.287379778149338	0.505586016564975
769	ENSG00000234678	NA	0.0627860149211504	0.454699215798388	0.663026070152807
770	ENSG00000077585	GPR137B	0.203667588518317	0.0143480228808334	0.0772383570942562
771	ENSG00000136628	EPRS1	-0.132157385060387	0.114335843512727	0.287799244616408
772	ENSG00000135835	KIAA1614	-0.0913929105586894	0.275960613949953	0.495112317115354
773	ENSG00000230124	ACBD6	-0.11840573211566	0.157519707591268	0.352968050087676
774	ENSG00000007341	ST7L	-0.0706860289648247	0.399847627419244	0.615428584313824
775	ENSG00000134369	NAV1	0.0177880977792553	0.832408541186157	0.914716563852954
776	ENSG00000117222	RBBP5	-0.0340323760202048	0.685516780832218	0.830469134808916
777	ENSG00000143324	XPR1	0.307483421924311	0.000177624468262521	0.0045118290641211
778	ENSG00000235363	NA	0.0175287843411805	0.834816580001907	0.916344850659176
779	ENSG00000231940	RPS7P3	0.0702176566309376	0.402985553316292	0.618100226736732
780	ENSG00000198756	COLGALT2	0.203776138329604	0.0142950181442268	0.0771071846811301
781	ENSG00000135749	PCNX2	-0.0982858235754219	0.2412008003023	0.457454675849221
782	ENSG00000142875	PRKACB	-0.10215944369302	0.223064579904752	0.436273085037407
783	ENSG00000180867	NA	0.0394739378563947	0.638539338252241	0.800279519741269
784	ENSG00000010165	EEF1AKNMT	-0.115271858860167	0.168884388466325	0.36750098271464
785	ENSG00000054282	SDCCAG8	0.134822885981993	0.107149401024574	0.276340768446997
786	ENSG00000116406	EDEM3	-0.0289647079784484	0.73038041076113	0.857943396774963
787	ENSG00000143126	CELSR2	-0.0819229446147328	0.328990442845056	0.546400802319511
788	ENSG00000261798	LOC101929536	0.0497715936448018	0.553568640031201	0.740612950700129
789	ENSG00000228063	LYPLAL1-DT	0.0392136587271194	0.640755820362156	0.801937579636708
790	ENSG00000183780	SLC35F3	0.00830205038177471	0.921330390936681	0.962810819948385
791	ENSG00000127481	UBR4	-0.061971891336497	0.460580681860588	0.66792467822781
792	ENSG00000162702	ZNF281	0.0622935204069774	0.45825212450966	0.665743081965248
793	ENSG00000174307	PHLDA3	0.471134323529798	2.52767862914212e-09	2.04173241268955e-06
794	ENSG00000054267	ARID4B	0.0780493244971348	0.352449527906186	0.571230245088686
795	ENSG00000135845	PIGC	0.235454591590231	0.00449887327339046	0.0370825484220707
796	ENSG00000175137	SH3BP5L	-0.119617871675033	0.153281238734105	0.347496268839386
797	ENSG00000134245	WNT2B	-0.0314131092774802	0.708579727519562	0.843746259164039
798	ENSG00000235674	NA	0.142359057139686	0.0887365582681127	0.244589506708985
799	ENSG00000236278	NA	0.0577887032385616	0.491455383917433	0.692961204930078
800	ENSG00000069275	NUCKS1	-0.0600742798206628	0.474451589652384	0.679440247392454
801	ENSG00000143674	MAP3K21	0.167637091897753	0.0446063017053344	0.159569265732878
802	ENSG00000134375	TIMM17A	0.188380156762047	0.0237503432234797	0.10678730720159
803	ENSG00000097046	CDC7	0.130655779337581	0.118546504547417	0.294724343023011
804	ENSG00000203667	COX20	-0.0488976696214697	0.560562381988668	0.745975778478164
805	ENSG00000185420	SMYD3	0.0410820832087965	0.624916100684607	0.789806702793949
806	ENSG00000229989	NA	0.0361270216400763	0.667278354074154	0.818518366700147
807	ENSG00000076321	KLHL20	0.0599074347403511	0.47568193434065	0.680478318362986
808	ENSG00000143575	HAX1	-0.0776694001576299	0.354805471417486	0.572615623451497
809	ENSG00000143669	LYST	0.132261914508293	0.114047124667754	0.287385945875459
810	ENSG00000135778	NTPCR	-0.102764508381861	0.220321267932568	0.433003659787181
811	ENSG00000250536	NA	0.0112811396470992	0.893245925812958	0.948701164881416
812	ENSG00000117280	RAB29	0.117762473974699	0.159804364559845	0.355890752980452
813	ENSG00000136636	KCTD3	0.0997411951193456	0.23426993894221	0.449214345829246
814	ENSG00000163874	ZC3H12A	0.156565011146466	0.060933220141616	0.193198376056891
815	ENSG00000163346	PBXIP1	-0.0779086117787996	0.35332095499443	0.571724889672212
816	ENSG00000054392	HHAT	0.084268826647549	0.315282156456289	0.533082033048265
817	ENSG00000261573	NA	0.0877223187918321	0.295787133284679	0.513424426583646
818	ENSG00000183291	SELENOF	0.224983555164404	0.00670560689021945	0.0475407316520686
819	ENSG00000122223	CD244	0.294497648203666	0.00033971351611224	0.00688591198593881
820	ENSG00000117322	CR2	-0.424926277010221	1.10557673960702e-07	3.51759089108805e-05
821	ENSG00000188739	RBM34	0.0361792500656613	0.666826013571458	0.818273775104208
822	ENSG00000163348	PYGO2	-0.131453821468711	0.116293976175838	0.291140428501574
823	ENSG00000228477	NA	-0.00691301483363759	0.934460510335068	0.96857497398069
824	ENSG00000116194	ANGPTL1	-0.0571856487314109	0.495995240416198	0.696826081304782
825	ENSG00000281741	NA	0.0195208743964683	0.816358578538172	0.90653341331483
826	ENSG00000153187	HNRNPU	0.142429413498854	0.0885773807841089	0.244234099089824
827	ENSG00000264773	MIR4420	-0.0111303760203115	0.894664325223685	0.949164750305045
828	ENSG00000143149	ALDH9A1	0.0684627680151291	0.414871832570355	0.627925453875894
829	ENSG00000162545	CAMK2N1	0.0856679131041387	0.307285893061401	0.524868217636597
830	ENSG00000090432	MUL1	0.137627089440243	0.0999762514152497	0.264556321312589
831	ENSG00000158825	CDA	0.178415686122227	0.0323931013379682	0.129459298274463
832	ENSG00000158828	PINK1	0.118250948125491	0.1580672031108	0.353582894801298
833	ENSG00000117242	PINK1-AS	-0.109050346528062	0.193230059522506	0.400106589539361
834	ENSG00000134371	CDC73	0.113317962256999	0.176271580955063	0.378377277481936
835	ENSG00000066557	LRRC40	0.256292134993978	0.00193089708067428	0.0214980305570593
836	ENSG00000116754	SRSF11	0.0225964523829369	0.788061655976369	0.890849909194475
837	ENSG00000118454	ANKRD13C	0.1053596529443	0.208826800734682	0.419028315224044
838	ENSG00000116761	CTH	0.0355601141049866	0.672195901430647	0.821971615441662
839	ENSG00000007968	E2F2	0.259681301324165	0.00167158098138673	0.0197020589192766
840	ENSG00000117318	ID3	-0.113094832089353	0.177130110360161	0.379111468421894
841	ENSG00000197880	MDS2	-0.129735116123331	0.121187025024744	0.298396035554754
842	ENSG00000142676	RPL11	-0.10091916158998	0.228763302541234	0.442648359390781
843	ENSG00000011007	ELOA	0.143245547265198	0.0867475136459698	0.241081383614423
844	ENSG00000057757	PITHD1	0.0685371447376776	0.414363937669142	0.627547521612918
845	ENSG00000011009	LYPLA2	-0.0186745879047668	0.824188285106369	0.910929912639367
846	ENSG00000117308	GALE	-0.0646253311679601	0.441566849160101	0.650867924104145
847	ENSG00000158716	DUSP23	0.103283135258011	0.217988985889815	0.430094292507324
848	ENSG00000181036	FCRL6	0.197769715438383	0.0174980946023402	0.0878439149474227
849	ENSG00000158714	SLAMF8	0.100046742736302	0.232832752555522	0.447308017306987
850	ENSG00000272668	LOC107985216	0.0278349858683861	0.740513896063638	0.863941791789418
851	ENSG00000213085	CFAP45	0.107339681909445	0.200350640446915	0.408980086515847
852	ENSG00000279430	NA	0.0575112981652723	0.493540971978503	0.694486440922169
853	ENSG00000134668	SPOCD1	0.150363600631266	0.0720378161898237	0.214480449787431
854	ENSG00000269967	NA	0.0127304806459514	0.879628257436476	0.941230576437947
855	ENSG00000163399	ATP1A1	0.0315457812690534	0.7074049428895	0.842782216252202
856	ENSG00000224950	NA	0.00203832423416938	0.980655798647263	0.990955352385401
857	ENSG00000203865	ATP1A1-AS1	0.0928502922843036	0.268343305343455	0.487362124544521
858	ENSG00000177888	ZBTB41	0.0387965066266954	0.644314813227512	0.804957529014807
859	ENSG00000243364	EFNA4	-0.0644323537256719	0.442934497890689	0.652169778839234
860	ENSG00000169242	EFNA1	-0.386873537609011	1.66882787130099e-06	0.000219186294803801
861	ENSG00000169241	SLC50A1	0.220547084173465	0.00790056479270244	0.0522660213866126
862	ENSG00000163463	KRTCAP2	0.027322389537308	0.745126684280983	0.866488797049712
863	ENSG00000163462	TRIM46	0.000241221802860282	0.997710526577362	0.998890622287634
864	ENSG00000185499	MUC1	0.120538534889283	0.150119746116123	0.34263697351031
865	ENSG00000231064	NA	-0.113619489510574	0.175116287551602	0.37649768770244
866	ENSG00000169231	THBS3	0.0630252265423202	0.452979073368138	0.660995116092699
867	ENSG00000160766	GBAP1	-0.119971663652561	0.152060466828993	0.345600226562973
868	ENSG00000236675	MTX1P1	0.00804675730708091	0.923742111818698	0.963769732010859
869	ENSG00000177628	GBA	0.237374315104661	0.0041736712056904	0.0355808223366378
870	ENSG00000160767	FAM189B	0.020511893969886	0.807212879621895	0.902083551160576
871	ENSG00000116521	SCAMP3	0.00887093180018688	0.915958847152989	0.959991901891562
872	ENSG00000176444	CLK2	-0.185688523478464	0.0258633239414985	0.11231774147175
873	ENSG00000143630	HCN3	-0.0933186646181906	0.26592589518664	0.484954994444547
874	ENSG00000117335	CD46	0.188715857104361	0.0234975055477131	0.106147852522959
875	ENSG00000203709	NA	0.143553105063844	0.0860658174050537	0.239764318016665
876	ENSG00000174059	CD34	0.0625990680239337	0.456046059608259	0.663675605205346
877	ENSG00000142657	PGD	0.316480995171	0.000111322748368665	0.00327580874297956
878	ENSG00000160049	DFFA	-0.197526483453833	0.0176399771936072	0.0881180678919991
879	ENSG00000081985	IL12RB2	0.0772231398223383	0.357585301288707	0.575309929718476
880	ENSG00000122188	LAX1	-0.0900541295528148	0.283085441241242	0.501746529101018
881	ENSG00000182004	SNRPE	-0.0357832442726324	0.670258724169982	0.820540109492327
882	ENSG00000158156	XKR8	0.241545442112453	0.00353871921178562	0.0319552872366667
883	ENSG00000182118	FAM89A	-0.0717031809002189	0.393083339116189	0.608495720910505
884	ENSG00000143633	C1orf131	-0.0963862018778972	0.250460397627272	0.468254568182916
885	ENSG00000132773	TOE1	0.0325729841129001	0.698332763839913	0.837284087860605
886	ENSG00000070759	TESK2	-0.0627739538310074	0.45478604198212	0.663032985129604
887	ENSG00000280670	CCDC163	0.0939940856661994	0.262466034525276	0.481833953154071
888	ENSG00000132763	MMACHC	-0.136427010971014	0.102998247898551	0.269584043030914
889	ENSG00000259865	NA	0.102571530939573	0.221193598280455	0.434137113378782
890	ENSG00000227671	NA	0.0113615469147193	0.892489583942426	0.948376585449575
891	ENSG00000214144	NA	-0.00905184815233209	0.914251366025539	0.958884068783212
892	ENSG00000169224	GCSAML	0.132939345737992	0.112189749322675	0.284302023577697
893	ENSG00000162711	NLRP3	0.204743035722736	0.0138303752285994	0.0755704544093721
894	ENSG00000233355	CHRM3-AS2	-0.167319483190654	0.0450177540218532	0.160571416881975
895	ENSG00000162636	FAM102B	0.346511099445414	2.09550419453098e-05	0.00113982728157064
896	ENSG00000162639	HENMT1	0.140885593960548	0.0921228926474396	0.250041218198822
897	ENSG00000134186	PRPF38B	0.0418419318878064	0.61852259547448	0.785614634003477
898	ENSG00000116266	STXBP3	0.0487167532693245	0.562015471521641	0.746722280583625
899	ENSG00000244716	RPL17P7	-0.00380929430350196	0.963857587472997	0.983622963931824
900	ENSG00000197780	TAF13	0.275831101025661	0.000819021142409291	0.0120679625480624
901	ENSG00000215717	TMEM167B	0.261532678661118	0.00154371572894614	0.0186388098663116
902	ENSG00000132676	DAP3	-0.13084875677987	0.117998734000108	0.29408663186852
903	ENSG00000203761	NA	-0.288292217325085	0.000458230913736885	0.00834579527781216
904	ENSG00000132718	SYT11	0.337425078204344	3.53766575375462e-05	0.00162360767761096
905	ENSG00000143622	RIT1	0.304902348633706	0.000202546967241277	0.00492052068538771
906	ENSG00000132680	KHDC4	-0.106573802685363	0.203599276278481	0.413053661720314
907	ENSG00000116584	ARHGEF2	-0.299492949704564	0.000265667579847096	0.00582458175892293
908	ENSG00000273002	ARHGEF2-AS2	-0.0127988268234285	0.878986929607183	0.940955098043612
909	ENSG00000163479	SSR2	0.0463990137801753	0.580788673460812	0.759359098394256
910	ENSG00000160803	UBQLN4	-0.129158193978157	0.122864731010534	0.301118730362938
911	ENSG00000116586	LAMTOR2	0.107104490651656	0.201344244517492	0.410333829970995
912	ENSG00000132698	RAB25	0.00825280922230878	0.921795510821043	0.962952982579683
913	ENSG00000196189	SEMA4A	0.25717862511949	0.00185975553221261	0.0209076900646449
914	ENSG00000160783	PMF1	0.0536014947772452	0.523427489054	0.717788074635857
915	ENSG00000198952	SMG5	-0.0211048975685842	0.801752659690978	0.89884206920942
916	ENSG00000163472	TMEM79	-0.170099564468618	0.0415215592647583	0.152623615454419
917	ENSG00000198715	GLMP	0.120035989466657	0.151839297322427	0.345585213897408
918	ENSG00000163468	CCT3	-0.189827487579209	0.0226766947747938	0.103614280698622
919	ENSG00000162366	PDZK1IP1	0.328051600981531	5.97061958514038e-05	0.00223794337350215
920	ENSG00000162367	TAL1	0.217939878520884	0.00868765982061722	0.0557148136906751
921	ENSG00000237424	FOXD2-AS1	0.122980905643243	0.141971366208374	0.330054313008532
922	ENSG00000116701	NCF2	0.193815688053165	0.0199315211997446	0.0953490450049968
923	ENSG00000196352	CD55	0.226889207407	0.00624370810655229	0.045637881847121
924	ENSG00000004487	KDM1A	-0.253391442814583	0.00218130005038165	0.0232812327372965
925	ENSG00000135821	GLUL	0.238552281575295	0.00398472604737904	0.0345164875578598
926	ENSG00000160691	SHC1	-0.0906451229698225	0.279925186474978	0.498865034516455
927	ENSG00000168275	COA6	0.051772229438888	0.537719210156717	0.72933500709763
928	ENSG00000153207	AHCTF1	0.0157960077239675	0.850945802730197	0.926452942433215
929	ENSG00000156869	FRRS1	-0.0028182747300843	0.973256239027051	0.987808917602689
930	ENSG00000033122	LRRC7	-0.120182732730064	0.151335661570859	0.344697438372404
931	ENSG00000116678	LEPR	0.221200393222879	0.00771351946216932	0.0513651718513377
932	ENSG00000185630	PBX1	0.184900532255787	0.0265115571461228	0.114181339828209
933	ENSG00000159352	PSMD4	0.0116530232598421	0.889748660547776	0.94664507933193
934	ENSG00000158710	TAGLN2	0.304373670849104	0.000208037180079623	0.00500870438775903
935	ENSG00000162734	PEA15	0.204899829894595	0.0137562844063381	0.0753690726202492
936	ENSG00000066294	CD84	0.0727183226539226	0.386401282861236	0.602307287207957
937	ENSG00000049239	H6PD	0.0282330018431055	0.736938547398482	0.861637275329122
938	ENSG00000186564	FOXD2	0.265884722021055	0.00127748506179199	0.016240291471676
939	ENSG00000265241	RBM8A	0.104855097339984	0.21102723022791	0.42152473317985
940	ENSG00000244038	DDOST	0.233096648467272	0.0049292822025482	0.0393247180158845
941	ENSG00000158747	NBL1	-0.207042683576671	0.012777928370969	0.0716264513646786
942	ENSG00000116690	PRG4	-0.0642896308256462	0.443947527491472	0.653227104956759
943	ENSG00000163159	VPS72	-0.15209838743017	0.0687777820916934	0.209405403258821
944	ENSG00000126091	ST3GAL3	-0.162117132975634	0.0522203730318657	0.175813918232821
945	ENSG00000162383	SLC1A7	0.174809420169465	0.036118174419075	0.138859854293231
946	ENSG00000171163	ZNF692	-0.312446560518161	0.000137521545210351	0.00374804367412569
947	ENSG00000127054	INTS11	-0.28306775511147	0.000586466298787443	0.0097272721323523
948	ENSG00000172456	FGGY	0.0346153287104505	0.680422119343964	0.827415832743826
949	ENSG00000162946	DISC1	0.0651540089525622	0.43783234269475	0.647535538455617
950	ENSG00000168389	MFSD2A	0.139802106029367	0.0946778934215634	0.254665562475084
951	ENSG00000160087	UBE2J2	-0.130062775738883	0.120242107699621	0.297170662251688
952	ENSG00000157870	PRXL2B	-0.349188661457163	1.79024543735115e-05	0.0010183596845214
953	ENSG00000163357	DCST1	0.0400086461860683	0.633995904106926	0.79681758428175
954	ENSG00000179085	DPM3	-0.0702156464492471	0.402999052195481	0.618100226736732
955	ENSG00000155366	RHOC	0.222494950231562	0.00735444350461714	0.0498368434635444
956	ENSG00000173080	RXFP4	-0.0945629670846116	0.259575890536646	0.478704167993096
957	ENSG00000198892	SHISA4	0.145699979109301	0.0814257936966904	0.231508922416409
958	ENSG00000175206	NPPA	0.0296240475729331	0.724487525114297	0.854979961294131
959	ENSG00000116685	KIAA2013	0.16530528113677	0.0477014309249732	0.166439873994156
960	ENSG00000083444	PLOD1	0.205916981829989	0.0132840125004347	0.0736203162759941
961	ENSG00000116691	MIIP	0.0112690785569562	0.893359385395816	0.948739210562017
962	ENSG00000120949	TNFRSF8	0.104686242077981	0.211767320935485	0.422099637837077
963	ENSG00000162521	RBBP4	0.0346897054329991	0.679773141659814	0.82718703702277
964	ENSG00000162522	KIAA1522	0.12084609268793	0.149074652899202	0.340733024559508
965	ENSG00000116497	S100PBP	-0.116488018782921	0.164403917045917	0.361058357786404
966	ENSG00000287691	NA	0.0345831658034024	0.680702830915006	0.827632590760287
967	ENSG00000121940	CLCC1	-0.0603416339854996	0.472483684744373	0.678183565800243
968	ENSG00000143222	UFC1	0.113110913542877	0.177068131503361	0.379079732896475
969	ENSG00000143258	USP21	-0.203615323794364	0.0143736047939635	0.0772987967531562
970	ENSG00000143224	PPOX	-0.158963157903235	0.0570337896045417	0.185421357581466
971	ENSG00000158850	B4GALT3	-0.0160874840690903	0.84822813865776	0.925324166386395
972	ENSG00000158859	ADAMTS4	-0.306275302728319	0.000188911688605499	0.00468077964635252
973	ENSG00000158869	FCER1G	0.27562606249323	0.000826700601096651	0.0121412256461058
974	ENSG00000158874	APOA2	0.0642715391904317	0.444076033099199	0.653255173439952
975	ENSG00000158882	TOMM40L	0.0950876245058327	0.256929817239502	0.475234852015589
976	ENSG00000143257	NR1I3	0.223178412006333	0.00717091892581063	0.0492124873604379
977	ENSG00000188931	CFAP126	-0.19099540314139	0.0218409996585643	0.101245724385683
978	ENSG00000188092	GPR89B	-0.0907999069599912	0.279101435823027	0.4979990828055
979	ENSG00000215859	NA	-0.211929435266282	0.0107715848080376	0.0640939051837374
980	ENSG00000198658	NA	0.0468533148422288	0.577086129977014	0.756888697998206
981	ENSG00000116991	SIPA1L2	0.0179368512243525	0.831027886073553	0.913922230381173
982	ENSG00000116688	MFN2	0.127119869743988	0.128936246575025	0.310374147493061
983	ENSG00000259943	NA	-0.0653489965765409	0.436459528294603	0.646211560989885
984	ENSG00000084073	ZMPSTE24	0.157282646009975	0.0597440687691576	0.190631133905934
985	ENSG00000049089	COL9A2	-0.130336160448791	0.119458086424484	0.295988556163733
986	ENSG00000084070	SMAP2	-0.119330415693291	0.154278534190904	0.349019660840239
987	ENSG00000187801	ZFP69B	-0.247143798120502	0.00282332246588981	0.0275593803241389
988	ENSG00000158887	MPZ	0.0702980638985577	0.402445817992714	0.618062680104052
989	ENSG00000117640	MTFR1L	0.0550206830507399	0.512474022425958	0.70875933843775
990	ENSG00000127423	AUNIP	0.100215597998304	0.232041178119743	0.446105585210573
991	ENSG00000182749	PAQR7	-0.117879064512748	0.159388441286169	0.3554065243586
992	ENSG00000117632	STMN1	-0.250277671375995	0.00248256307387385	0.0251604808396688
993	ENSG00000187147	RNF220	-0.0995100242249379	0.235361407944363	0.450505159400615
994	ENSG00000126106	TMEM53	0.192257797243026	0.0209676529359246	0.0985260131413213
995	ENSG00000198520	ARMH1	-0.115008525058711	0.169866367154186	0.368496194625471
996	ENSG00000142945	KIF2C	-0.127988268234285	0.126321954845757	0.30664630811919
997	ENSG00000142937	RPS8	-0.193477977529161	0.0201522941064968	0.0960354900561815
998	ENSG00000200913	SNORD46	-0.0376125096109895	0.654460062650779	0.810716193844071
999	ENSG00000234093	RPS15AP11	-0.0238709075747154	0.776414346971995	0.885199476488886
1000	ENSG00000142959	BEST4	-0.0634795276043738	0.449722277806918	0.658502981779276
1001	ENSG00000173846	PLK3	0.115832699551817	0.16680705364389	0.364996336396729
1002	ENSG00000222009	BTBD19	-0.0365611845868568	0.663521801468208	0.815543355651182
1003	ENSG00000117425	PTCH2	-0.303822881065906	0.000213903866805288	0.00508232169336477
1004	ENSG00000070785	EIF2B3	-0.0920924537869842	0.272286284661196	0.491503321736282
1005	ENSG00000126107	HECTD3	-0.0327297782847593	0.696951674635893	0.836788510202269
1006	ENSG00000126088	UROD	0.00434802299655659	0.958750382618504	0.981242967661933
1007	ENSG00000162408	NOL9	-0.0740128796626061	0.37798023522056	0.595443266698015
1008	ENSG00000204859	ZBTB48	-0.109233273061898	0.192479660676415	0.399440198885293
1009	ENSG00000231999	LRRC8C-DT	-0.250090724478779	0.00250179577366679	0.0253003273361014
1010	ENSG00000171488	LRRC8C	-0.00759446642671788	0.928016535191268	0.965881594202398
1011	ENSG00000173372	C1QA	0.0603235423502851	0.472616710792751	0.678183565800243
1012	ENSG00000159189	C1QC	0.11320338190064	0.176712063248436	0.378768674779206
1013	ENSG00000173369	C1QB	0.0608582506799587	0.468693673859866	0.675204770929742
1014	ENSG00000273058	NA	-0.163218712542029	0.0506205071900255	0.172599048892964
1015	ENSG00000119285	HEATR1	-0.0330031629946676	0.694545999074923	0.835658793107573
1016	ENSG00000237991	RPL35P1	-0.0102257942595855	0.903181565554276	0.953279641417047
1017	ENSG00000117758	STX12	0.299619591151066	0.000264001560948925	0.00581847915024541
1018	ENSG00000117751	PPP1R8	0.089818938295026	0.284349720903416	0.502608815302553
1019	ENSG00000130775	THEMIS2	0.172648474852175	0.0385188217076678	0.144926719729644
1020	ENSG00000117748	RPA2	-0.0502826848062258	0.549498230142476	0.737693375194062
1021	ENSG00000238142	LOC105376805	0.0366194798558813	0.663018041405275	0.815501913890649
1022	ENSG00000159363	ATP13A2	-0.0245985933466773	0.769786048474662	0.881665623049144
1023	ENSG00000117118	SDHB	0.226867095408405	0.00624890093753214	0.045637881847121
1024	ENSG00000117115	PADI2	0.0836818535939224	0.318676826097005	0.536385093310806
1025	ENSG00000143498	TAF1A	-0.237587394363854	0.00413890890043253	0.0354152930542837
1026	ENSG00000154305	MIA3	-0.125109688053485	0.135147245402892	0.319570220943166
1027	ENSG00000186063	AIDA	-0.0751003879571678	0.370993207507286	0.588279865261112
1028	ENSG00000162819	BROX	0.291880391642632	0.000385735361464144	0.00754425516277632
1029	ENSG00000197520	FAM177B	-0.0440189586586205	0.600363520844703	0.772941718142029
1030	ENSG00000187554	TLR5	0.0498685873779823	0.552795044563085	0.740313681913009
1031	ENSG00000164010	ERMAP	0.179923322390103	0.0309352339043833	0.125630644475946
1032	ENSG00000164011	ZNF691	-0.114025546212055	0.173569338733979	0.374217056601914
1033	ENSG00000154309	DISP1	-0.0157397226366334	0.8514707959128	0.926790238822091
1034	ENSG00000120370	GORAB	0.0775528096195807	0.355530427356308	0.573270192029261
1035	ENSG00000143067	ZNF697	0.243724479064958	0.00324285031771419	0.030212368444448
1036	ENSG00000092621	PHGDH	-0.381779737205278	2.34080241122082e-06	0.000264445195477429
1037	ENSG00000137970	RPL7P9	-0.0131124151671468	0.876045379904648	0.939679510813332
1038	ENSG00000130764	LRRC47	-0.0773718932674355	0.356657187907678	0.574570888576839
1039	ENSG00000272153	NA	0.000633207232508241	0.99399018033098	0.996952341419692
1040	ENSG00000284770	TBCE	-0.0883937194764599	0.292091831548295	0.509822983017889
1041	ENSG00000198837	DENND4B	-0.0596541518473478	0.477552990522071	0.681766398186997
1042	ENSG00000160741	CRTC2	-0.0116811658035092	0.889484088147611	0.946530498438553
1043	ENSG00000143578	CREB3L4	-0.0909908742205889	0.278087369821233	0.497199339199619
1044	ENSG00000143543	JTB	0.0836617517770173	0.318793499705734	0.536413809785037
1045	ENSG00000177954	RPS27	-0.123304544895414	0.140917340556946	0.328596945250789
1046	ENSG00000162642	C1orf52	0.0952001946805009	0.25636449975687	0.474754678645279
1047	ENSG00000142867	BCL10	0.196010806459194	0.0185467819343181	0.0910674984800293
1048	ENSG00000117394	SLC2A1	-0.0912481774769732	0.276724978026845	0.495839842504845
1049	ENSG00000116198	CEP104	0.0603657561657856	0.472306348419601	0.678114744588716
1050	ENSG00000169598	DFFB	-0.116759393311139	0.16341634273722	0.360129441178022
1051	ENSG00000162836	ACP6	-0.252360219607356	0.0022771857344722	0.023903791774138
1052	ENSG00000116667	C1orf21	0.259434048976233	0.00168936836852804	0.0197510435129351
1053	ENSG00000285847	NA	0.21408356004659	0.00997897741519215	0.0610414161841837
1054	ENSG00000261326	NA	-0.143486769068058	0.0862124865729162	0.24000736181035
1055	ENSG00000125945	ZNF436	-0.00986999210036654	0.906534758118093	0.95464402074713
1056	ENSG00000249087	ZNF436-AS1	-0.105450111120372	0.208434046729446	0.41869126450747
1057	ENSG00000204219	TCEA3	-0.195011746159014	0.019166333962516	0.0929547058434247
1058	ENSG00000162885	B3GALNT2	0.0387844455365524	0.644417834738478	0.804987395136914
1059	ENSG00000173110	HSPA6	0.236718995873557	0.00428223002473392	0.0361439007573545
1060	ENSG00000244682	NA	0.108847318177321	0.194065406693667	0.400655162317724
1061	ENSG00000225217	NA	0.065393220573732	0.436148510082828	0.646064476470574
1062	ENSG00000162747	FCGR3B	-0.0165498258579059	0.843921032774891	0.922492288126129
1063	ENSG00000072694	FCGR2B	0.027786741507814	0.740947650482469	0.864260598811862
1064	ENSG00000143226	FCGR2A	0.282135030807076	0.000612573226543474	0.0100219490854182
1065	ENSG00000259834	NA	-0.113719998595099	0.17473243478454	0.376022709996568
1066	ENSG00000177272	KCNA3	-0.102684101114241	0.220684441732209	0.433611913911923
1067	ENSG00000177301	KCNA2	0.116676975861828	0.163715803731357	0.360330900446876
1068	ENSG00000179456	ZBTB18	0.0216195040813528	0.797022040451635	0.895734912115265
1069	ENSG00000225855	RUSC1-AS1	-0.0062436243307003	0.940794574545789	0.971462854061184
1070	ENSG00000160753	RUSC1	0.143754123232895	0.0856225830003714	0.238817822577866
1071	ENSG00000235919	ASH1L-AS1	0.0206686881417452	0.805768244682609	0.901467174019913
1072	ENSG00000125459	MSTO1	-0.273049009566006	0.000929022484270482	0.0131306721202009
1073	ENSG00000160752	FDPS	0.215690485209212	0.00942164067027555	0.0587471052477194
1074	ENSG00000121957	GPSM2	0.0779608765027527	0.35299712485388	0.571507251896533
1075	ENSG00000188396	DYNLT4	0.0370657401911729	0.659166679230157	0.81332297433462
1076	ENSG00000265531	FCGR1CP	0.144646643903478	0.0836766214510376	0.235520227181685
1077	ENSG00000270872	NA	0.0912522895254432	0.276703241798065	0.495839842504845
1078	ENSG00000143612	C1orf43	0.211851038180352	0.0108014468329363	0.0641480775851247
1079	ENSG00000078618	NRDC	0.257369592380087	0.00184474566240305	0.0208184637320859
1080	ENSG00000116747	RO60	0.222746222942875	0.00728649220284196	0.0496089455174684
1081	ENSG00000117395	EBNA1BP2	0.0179609734046385	0.830804044551639	0.913922230381173
1082	ENSG00000120942	UBIAD1	-0.277109576580821	0.000772595972232761	0.0116105004013212
1083	ENSG00000116874	WARS2	-0.0536577798645793	0.522990821790036	0.717530082889004
1084	ENSG00000065600	PACC1	0.128593332923126	0.12452469848077	0.303722312679024
1085	ENSG00000162576	MXRA8	-0.453462816288592	1.14604529868304e-08	6.33437286390891e-06
1086	ENSG00000009780	FAM76A	0.141554984463485	0.0905719724637633	0.247369436204919
1087	ENSG00000023572	GLRX2	0.112958139734399	0.177657576327475	0.379837379437203
1088	ENSG00000132694	ARHGEF11	0.018387131923025	0.826851766358704	0.912457206807868
1089	ENSG00000077254	USP33	0.138274367944585	0.098375584566937	0.261692338000801
1090	ENSG00000143537	ADAM15	0.201004097778402	0.015703441606769	0.0817782270696732
1091	ENSG00000134644	PUM1	-0.076937694022287	0.359370483816348	0.576648531208048
1092	ENSG00000215788	TNFRSF25	-0.235969198102999	0.00440954212547999	0.0366744740687759
1093	ENSG00000143434	SEMA6C	-0.322099452995954	8.25219319124996e-05	0.00274874600009574
1094	ENSG00000266472	MRPS21	-0.0826325387514801	0.324804155709202	0.542403466558007
1095	ENSG00000117834	SLC5A9	0.0483509002016531	0.56495943222077	0.748681918755893
1096	ENSG00000117625	RCOR3	0.0770964983758367	0.358376636185008	0.575753542192448
1097	ENSG00000020633	RUNX3	0.20067643816285	0.0158776473177283	0.0823710316049777
1098	ENSG00000121766	ZCCHC17	0.103116290177699	0.218737370058411	0.431149611187607
1099	ENSG00000143157	POGK	0.150862125690511	0.0710884115019997	0.21289187779301
1100	ENSG00000160058	BSDC1	-0.0853744265773254	0.30895215995576	0.526545220390896
1101	ENSG00000162614	NEXN	0.17779051961648	0.0330144906640547	0.130947482611786
1102	ENSG00000160781	PAQR6	0.0749777668740472	0.371777032873641	0.589175786352136
1103	ENSG00000143344	RGL1	0.0604180208897387	0.471922244187975	0.677921381367307
1104	ENSG00000162613	FUBP1	-0.06882661090111	0.412390732345695	0.626521537650718
1105	ENSG00000049247	UTS2	0.238071848151265	0.00406083925801941	0.0349509100763472
1106	ENSG00000132849	PATJ	-0.151652127094878	0.0696047180720023	0.210652720204795
1107	ENSG00000117569	PTBP2	0.0739204113048429	0.378578002863713	0.595803958720242
1108	ENSG00000142856	ITGB3BP	-0.0776191456153673	0.355117839127903	0.572948036663464
1109	ENSG00000116396	KCNC4	-0.228398853856568	0.00589814116043276	0.0441131807624033
1110	ENSG00000058668	ATP2B4	0.282506914419819	0.00060203855799694	0.00990420866032644
1111	ENSG00000163875	MEAF6	-0.0101896109891564	0.903522491165792	0.953403368057682
1112	ENSG00000198821	CD247	0.0443305368206484	0.597784205160371	0.771034238272718
1113	ENSG00000162735	PEX19	0.0905184815233209	0.280600378950763	0.499460017843717
1114	ENSG00000179163	FUCA1	0.0318915325198198	0.70434662589903	0.84137819942261
1115	ENSG00000131238	PPT1	0.141597198278986	0.0904748675691926	0.247325914825523
1116	ENSG00000171680	PLEKHG5	0.00147949372420973	0.985958594436021	0.993332851980269
1117	ENSG00000075391	RASAL2	0.168861292547269	0.0430496390945507	0.155891747725606
1118	ENSG00000116977	LGALS8	0.113237554989378	0.176580606495422	0.378704976537492
1119	ENSG00000221978	CCNL2	-0.302377560430435	0.000230037401805329	0.00533944572724879
1120	ENSG00000224870	MRPL20-AS1	-0.250754084436644	0.00243415434855268	0.0248243927408359
1121	ENSG00000242485	MRPL20	-0.00804072676200941	0.923799090076642	0.963769732010859
1122	ENSG00000215915	ATAD3C	-0.0936985889576956	0.263975920097588	0.483087590591234
1123	ENSG00000135776	ABCB10	0.211243963309821	0.0110351614356057	0.0650295029062065
1124	ENSG00000135763	URB2	-0.184775900990976	0.0266153451875606	0.114414822114167
1125	ENSG00000135801	TAF5L	0.076485403141924	0.36221043971814	0.579242689927397
1126	ENSG00000169914	OTUD3	-0.130726135696749	0.118346568481626	0.294544571532994
1127	ENSG00000269956	MKNK1-AS1	0.0459648145350268	0.584337637763546	0.762339074329254
1128	ENSG00000079277	MKNK1	0.128902900903463	0.123612835053347	0.30220419949861
1129	ENSG00000142961	MOB3C	0.000315598525408869	0.997004608499936	0.998611783143187
1130	ENSG00000237950	NA	-0.0879233369608823	0.294677522425527	0.512456306972806
1131	ENSG00000117408	IPO13	-0.0942533991042742	0.261145903408082	0.480540108801569
1132	ENSG00000132768	DPH2	-0.378521232684974	2.89789679569974e-06	0.000293112009591536
1133	ENSG00000117410	ATP6V0B	0.190360185727192	0.0222921759241264	0.102630408108937
1134	ENSG00000159214	CCDC24	0.210132332834973	0.0114746644437385	0.0666086629391196
1135	ENSG00000228594	FNDC10	0.0515571399980043	0.539412314162475	0.730812305878462
1136	ENSG00000286989	NA	0.0179107188623759	0.831270396361557	0.913922230381173
1137	ENSG00000272106	NA	-0.0120108356007515	0.886385725991644	0.945060810678129
1138	ENSG00000189409	MMP23B	0.165164568418435	0.0478937828792251	0.166894750304979
1139	ENSG00000189339	SLC35E2B	-0.141904756077632	0.0897698880502763	0.246344919560424
1140	ENSG00000269737	NA	-0.0323880473973739	0.699963011612005	0.838367619557528
1141	ENSG00000215914	MMP23A	0.179887139119674	0.0309695588019597	0.125706234555195
1142	ENSG00000008128	CDK11A	0.0219371127884522	0.794106026973514	0.894178763535958
1143	ENSG00000268575	NA	-0.132818734836562	0.112518700968023	0.284912165225456
1144	ENSG00000227775	NA	0.00227954603702967	0.978367069760078	0.989886641947396
1145	ENSG00000008130	NADK	0.151382762748351	0.070107756219093	0.211355033891652
1146	ENSG00000078369	GNB1	0.402993184585149	5.50595553532859e-07	0.000111185889591542
1147	ENSG00000169885	CALML6	-0.0884459842004129	0.291805466362272	0.509634303684594
1148	ENSG00000158477	CD1A	-0.00789197331691223	0.925204675507249	0.964426476501459
1149	ENSG00000158481	CD1C	-0.068790427630681	0.412637081182323	0.626570028326922
1150	ENSG00000158485	CD1B	-0.0316211948536179	0.706737477188766	0.842413083357631
1151	ENSG00000158488	CD1E	-0.0198847172824493	0.812997881270989	0.905104754334398
1152	ENSG00000231434	NA	0.0637549224959726	0.44775443727256	0.656752581635936
1153	ENSG00000117505	DR1	0.249021307819431	0.00261443055459475	0.0261848267882692
1154	ENSG00000162889	MAPKAPK2	0.158291757218608	0.0581042115769935	0.187434811906216
1155	ENSG00000224114	RPS14P1	0.0373652572630577	0.656586753508787	0.811813791744562
1156	ENSG00000162892	IL24	-0.353948771700273	1.34837873540635e-05	0.000850900721503502
1157	ENSG00000162894	FCMR	-0.367796913366144	5.75778430435009e-06	0.000467422137873245
1158	ENSG00000271680	NA	-0.116534252961802	0.164235350064425	0.360884396122249
1159	ENSG00000226945	NA	-0.318018784164234	0.000102624955034289	0.00313403808805093
1160	ENSG00000182795	C1orf116	0.0587234377246452	0.484462463704536	0.687982691732312
1161	ENSG00000198890	PRMT6	-0.263971029051697	0.00138891093470405	0.0172201505373322
1162	ENSG00000142669	SH3BGRL3	0.237157215482086	0.00420935870748558	0.0357154358820534
1163	ENSG00000158062	UBXN11	0.130856797506632	0.117975952934071	0.294075222905402
1164	ENSG00000169442	CD52	-0.00685471956461302	0.935011968145645	0.968649374464082
1165	ENSG00000176083	ZNF683	-0.047482501711356	0.571976521726351	0.752980806189231
1166	ENSG00000162517	PEF1	0.0737977902217223	0.37937158222144	0.596550342162722
1167	ENSG00000085840	ORC1	0.116540283506874	0.16421337256727	0.360884396122249
1168	ENSG00000203747	FCGR3A	0.305105376984447	0.000200474579590345	0.00487751029108737
1169	ENSG00000143751	SDE2	0.0316965448958411	0.706070796624071	0.842062137860761
1170	ENSG00000163041	H3-3A	0.297695847273255	0.00029038468887726	0.00621346311100946
1171	ENSG00000182827	ACBD3	-0.0527190250151147	0.530297921989318	0.723362708054766
1172	ENSG00000236773	NA	0.00844477328180038	0.919982416477512	0.962106591434483
1173	ENSG00000143753	DEGS1	0.0637689937678061	0.447654020857752	0.656664914824024
1174	ENSG00000143748	NVL	-0.116707128587186	0.163606197400049	0.360330900446876
1175	ENSG00000143771	CNIH4	0.163077999823694	0.050822578226526	0.172879767905901
1176	ENSG00000183682	BMP8A	-0.223570397435981	0.00706750753322496	0.0490060500217634
1177	ENSG00000243970	PPIEL	-0.114668804353016	0.171139442023107	0.370130618007951
1178	ENSG00000228060	NA	0.0538748794871535	0.521308268941293	0.716033545502228
1179	ENSG00000116983	HPCAL4	-0.11920578442848	0.154712440918494	0.349514680889145
1180	ENSG00000090621	PABPC4	0.0414941704553495	0.621445217109453	0.787284150125723
1181	ENSG00000143374	TARS2	-0.0681491796714107	0.417017227286482	0.630030235370159
1182	ENSG00000143369	ECM1	-0.043168651803538	0.607427754695132	0.777883105596501
1183	ENSG00000237781	NA	0.140368977266089	0.0933342198841938	0.252058562726371
1184	ENSG00000143420	ENSA	0.0630533690859872	0.452776942944228	0.660938963880365
1185	ENSG00000143457	GOLPH3L	-0.000279415254979827	0.99734802784924	0.998831900682194
1186	ENSG00000143452	HORMAD1	0.202891658385783	0.0147319282755755	0.0784424196743316
1187	ENSG00000203804	NA	-0.0730479924511649	0.38424611246109	0.60059093337661
1188	ENSG00000143384	MCL1	0.128999389624607	0.123329674600609	0.301740253395855
1189	ENSG00000143761	ARF1	0.21720415202216	0.00892196224022485	0.0566161682339466
1190	ENSG00000143793	C1orf35	-0.158955117176473	0.0570465123368546	0.185421357581466
1191	ENSG00000162910	MRPL55	-0.029539619941932	0.725241209399465	0.855202316631267
1192	ENSG00000198835	GJC2	-0.217935858157503	0.0086889252337295	0.0557148136906751
1193	ENSG00000181873	IBA57	-0.0602451452643555	0.473193392705274	0.678264294400497
1194	ENSG00000162913	OBSCN-AS1	-0.369656331429858	5.12054893257513e-06	0.000440013127690166
1195	ENSG00000269934	NA	-0.172897737381798	0.0382352373921581	0.144353881764504
1196	ENSG00000287315	NA	-0.438219608529513	3.9470403760625e-08	1.48289389012302e-05
1197	ENSG00000154370	TRIM11	0.0944544172733245	0.260125676643216	0.479374241065899
1198	ENSG00000231563	NA	-0.166571695601787	0.0459990057769266	0.162744082550806
1199	ENSG00000162931	TRIM17	-0.0575092879835818	0.493556102025839	0.694486440922169
1200	ENSG00000181218	H2AW	0.07779001105906	0.3540564894143	0.572149903619887
1201	ENSG00000168159	RNF187	0.0217280538926399	0.796025110701354	0.894967311656364
1202	ENSG00000171960	PPIH	-0.0720931561481763	0.390508217941867	0.606310452748761
1203	ENSG00000065978	YBX1	0.10836286438991	0.196069249466418	0.403126544048643
1204	ENSG00000117385	P3H1	-0.0148472019660504	0.859804244028841	0.93147381721338
1205	ENSG00000164008	C1orf50	-0.0822767365922612	0.326898922558905	0.544705587871376
1206	ENSG00000001460	STPG1	-0.169940760115069	0.0417149538975563	0.152960668673821
1207	ENSG00000001461	NIPAL3	-0.235136982883132	0.00455481359630111	0.0372383672308929
1208	ENSG00000117602	RCAN3	-0.271042848238885	0.00101657526118789	0.0139674544768511
1209	ENSG00000177606	JUN	0.0984164853853046	0.240572780629855	0.456638852200131
1210	ENSG00000116539	ASH1L	-0.0533723340645279	0.525207257408155	0.719395170831526
1211	ENSG00000162923	WDR26	0.190263697006048	0.0223614057162053	0.102802649216078
1212	ENSG00000084652	TXLNA	-0.0140531801983019	0.86723104762843	0.935504645728985
1213	ENSG00000160051	IQCC	-0.283920072148243	0.000563510005704584	0.00944346902713442
1214	ENSG00000160055	TMEM234	-0.0983481392078275	0.240901140917504	0.457047320202263
1215	ENSG00000220785	NA	-0.102163464056401	0.223046272470155	0.436273085037407
1216	ENSG00000183615	FAM167B	-0.167030017027221	0.0453955017125906	0.161320794141421
1217	ENSG00000182866	LCK	-0.33661095461969	3.70468657085631e-05	0.00166710895688534
1218	ENSG00000116478	HDAC1	-0.140668494337974	0.0926304020145823	0.250828720171904
1219	ENSG00000175130	MARCKSL1	-0.065797267093523	0.433312793630489	0.644345377494528
1220	ENSG00000225828	FAM229A	-0.00793418713241278	0.92480576948734	0.964194489268915
1221	ENSG00000224699	NA	-0.0170644323706745	0.839132466479686	0.919312694695465
1222	ENSG00000168679	SLC16A4	0.0130903031685513	0.876252741847892	0.939773669932748
1223	ENSG00000273373	NA	-0.0650153064159175	0.438810374800736	0.648245312672692
1224	ENSG00000125462	MIR9-1HG	0.0358636515402524	0.669561172833915	0.819948510243473
1225	ENSG00000084623	EIF3I	0.185756869655941	0.025807744227308	0.112106509274579
1226	ENSG00000134248	LAMTOR5	0.170153839374262	0.0414556348318931	0.152589605994357
1227	ENSG00000198492	YTHDF2	0.191371307117514	0.0215777263229765	0.100448300634499
1228	ENSG00000225616	RPL27P4	0.0119149707138027	0.887286525630735	0.945278853077888
1229	ENSG00000116350	SRSF4	-0.0407343217763396	0.627851609238297	0.791860625126449
1230	ENSG00000116353	MECR	-0.266236503816893	0.00125791353451016	0.0160899391528199
1231	ENSG00000186205	MTARC1	0.186122722723613	0.0255119638083899	0.111381831245073
1232	ENSG00000136630	HLX	0.157843486701626	0.0588280477801556	0.189090153579072
1233	ENSG00000162817	C1orf115	0.194261948388457	0.0196429917172992	0.0944500993209202
1234	ENSG00000117593	DARS2	-0.102410716404333	0.221922408994347	0.435091810352387
1235	ENSG00000234741	GAS5	-0.0811590755723419	0.333535420097362	0.551172740555738
1236	ENSG00000270084	NA	0.0299878904589141	0.7212425344683	0.853147034393389
1237	ENSG00000185278	ZBTB37	-0.0547854917929511	0.514281047909486	0.71030692190677
1238	ENSG00000135870	RC3H1	0.245191911699024	0.00305636713095132	0.0291177161998591
1239	ENSG00000215867	KRT18P57	-0.023492993416901	0.779863067173036	0.886607167500379
1240	ENSG00000197852	INKA2	0.219682706046549	0.00815421208392609	0.0533757278021985
1241	ENSG00000171385	KCND3	0.0456271040110224	0.587104826502538	0.764461874115299
1242	ENSG00000228382	NA	-0.0917406719911463	0.274129846147695	0.493323790187815
1243	ENSG00000158769	F11R	0.165387698586081	0.0475890662981444	0.16625833005954
1244	ENSG00000215845	TSTD1	-0.148894157815509	0.0748961711379917	0.220105521798035
1245	ENSG00000158773	USF1	0.15493877415885	0.0636998419337519	0.198799200611876
1246	ENSG00000186517	ARHGAP30	-0.106973828841773	0.201897780879302	0.410943511415537
1247	ENSG00000143256	PFDN2	0.021832583340546	0.795065415477202	0.894697811858052
1248	ENSG00000158793	NIT1	0.00280420345825078	0.973389717961331	0.987820270975897
1249	ENSG00000158796	DEDD	0.229799950494848	0.00559278977554465	0.0424176741837151
1250	ENSG00000163050	COQ8A	-0.156335850433749	0.0613170106693179	0.19392645014934
1251	ENSG00000174574	AKIRIN1	0.134199729657937	0.108796933862104	0.279075018504652
1252	ENSG00000168653	NDUFS5	-0.0698437628365042	0.405500954385245	0.619819085825871
1253	ENSG00000121931	LRIF1	-0.023497013780282	0.779826355961997	0.886607167500379
1254	ENSG00000134255	CEPT1	-0.164897214253598	0.048261028453044	0.167536130955479
1255	ENSG00000162777	DENND2D	-0.319353544806728	9.55941925781504e-05	0.00300005418762067
1256	ENSG00000064886	CHI3L2	-0.171438345474493	0.0399208353034049	0.148402965079307
1257	ENSG00000156171	DRAM2	-0.00382939612040698	0.963666992483287	0.983622963931824
1258	ENSG00000143515	ATP8B2	-0.122243168962829	0.144396402357626	0.33387838257893
1259	ENSG00000160712	IL6R	-0.0317729318000802	0.70539516986395	0.841691333861593
1260	ENSG00000162543	UBXN10	0.154235210567174	0.064928177634539	0.201288564514676
1261	ENSG00000143252	SDHC	0.181165614674834	0.0297761894295668	0.122775482448864
1262	ENSG00000288670	NA	-0.288736467478686	0.000448618510249669	0.00824508763718248
1263	ENSG00000143437	ARNT	0.0597023962079198	0.477196292050017	0.681437823571823
1264	ENSG00000143799	PARP1	-0.0939056376718173	0.262917352926212	0.482152264605011
1265	ENSG00000158864	NDUFS2	-0.0618211277097093	0.461674442641056	0.668970366926743
1266	ENSG00000117450	PRDX1	0.254149281311903	0.0021131848496619	0.0228217769862287
1267	ENSG00000132780	NASP	-0.077410086719555	0.356419131043609	0.574301921205814
1268	ENSG00000159588	CCDC17	-0.085040736416702	0.310853848320108	0.528559511589449
1269	ENSG00000159592	GPBP1L1	0.218207232685721	0.00860387471620069	0.0554109204778603
1270	ENSG00000234329	RPL7AP16	0.203430387078838	0.0144644452763794	0.0776277323657476
1271	ENSG00000159596	TMEM69	0.0526225362939705	0.531051869739399	0.723672961251792
1272	ENSG00000143570	SLC39A1	0.0348002654259767	0.678808878895472	0.826492105816663
1273	ENSG00000203710	CR1	0.0529260737292364	0.528681893194332	0.722332204377066
1274	ENSG00000143774	GUK1	0.0766703398574502	0.361047536389584	0.57835626676983
1275	ENSG00000142864	SERBP1	-0.0911255563938526	0.277373680446405	0.496506571480518
1276	ENSG00000143390	RFX5	-0.113591346966907	0.175223877809562	0.376678875051694
1277	ENSG00000198160	MIER1	0.186741858684287	0.0250180218205175	0.110217110038304
1278	ENSG00000162426	SLC45A1	-0.0674013920825438	0.422159211779305	0.63483031427857
1279	ENSG00000085433	WDR47	0.170117656103833	0.041499574702049	0.152623615454419
1280	ENSG00000188295	ZNF669	0.125791139646566	0.133016594212208	0.316632385526083
1281	ENSG00000117155	SSX2IP	0.241473075571595	0.00354894919244452	0.0320297621251069
1282	ENSG00000169905	TOR1AIP2	0.139516660229316	0.0953602768236796	0.256113505441411
1283	ENSG00000116750	UCHL5	0.16494344843248	0.0481973529664568	0.167482950564231
1284	ENSG00000235169	SMIM1	0.0225441876589839	0.788540327602422	0.891225230380412
1285	ENSG00000116514	RNF19B	0.231922702360018	0.00515701231889435	0.0403250406639585
1286	ENSG00000143110	C1orf162	0.212787782848126	0.0104493534551417	0.0630120586292698
1287	ENSG00000162419	GMEB1	0.0380205764941615	0.650956225683999	0.808502946561468
1288	ENSG00000130695	CEP85	0.0580580675850889	0.489434736710533	0.691820646737131
1289	ENSG00000154222	CC2D1B	-0.284484933203274	0.00054875534652493	0.00928287185665995
1290	ENSG00000197147	LRRC8B	0.053464802422291	0.524488736700114	0.71873064224195
1291	ENSG00000189195	BTBD8	0.0870127246550848	0.299726161917488	0.51726056465944
1292	ENSG00000163565	IFI16	0.0912803403840213	0.276554996082359	0.495738284341285
1293	ENSG00000131236	CAP1	0.232214178705141	0.00509960874109455	0.0400701260760615
1294	ENSG00000097021	ACOT7	0.215316591414778	0.00954880789006797	0.0592770088509849
1295	ENSG00000143337	TOR1AIP1	0.251385281487462	0.00237133443722089	0.0245569922008356
1296	ENSG00000081870	HSPB11	0.199136638987925	0.0167190100754035	0.0853072928775952
1297	ENSG00000078808	SDF4	0.110974090405873	0.185444323089541	0.390593616624711
1298	ENSG00000133216	EPHB2	0.00336906451328194	0.968032111308777	0.985664865636789
1299	ENSG00000143183	TMCO1	0.179585611866099	0.0312568595062784	0.12655502890324
1300	ENSG00000142794	NBPF3	-0.0658676234526905	0.43282009301146	0.644062647300623
1301	ENSG00000248333	CDK11B	0.00879454489594779	0.916679899287247	0.960144601261376
1302	ENSG00000162390	ACOT11	0.07654972895602	0.361805688554074	0.578939272839847
1303	ENSG00000117448	AKR1A1	0.0375361227067504	0.655116793977008	0.811108717496066
1304	ENSG00000143387	CTSK	0.146140208899521	0.0804996064046102	0.229927712423352
1305	ENSG00000159023	EPB41	-0.276287412269405	0.000802165044161797	0.0119108237945164
1306	ENSG00000004455	AK2	0.104873188975198	0.210948044701176	0.42152473317985
1307	ENSG00000142920	AZIN2	-0.175635604844262	0.0352343096617779	0.136452309440097
1308	ENSG00000278997	NA	-0.0724268463087997	0.388312836204288	0.60394665147591
1309	ENSG00000116525	TRIM62	-0.0313447631000032	0.70918518761051	0.844280523643905
1310	ENSG00000279179	NA	-0.05254011884466	0.531696292533058	0.72418460550304
1311	ENSG00000286389	LOC105373289	-0.1485363454746	0.0756058836310363	0.221484575333058
1312	ENSG00000163131	CTSS	0.290670262264949	0.000408906512274969	0.00781761503645222
1313	ENSG00000183814	LIN9	-0.123585970332085	0.140005643927562	0.327321443943526
1314	ENSG00000213516	RBMXL1	0.0681592305798632	0.416948364395028	0.630030235370159
1315	ENSG00000117226	GBP3	0.0709895664000905	0.3978218220938	0.613245375565395
1316	ENSG00000117228	GBP1	0.133500186429642	0.110669971245673	0.281998956699344
1317	ENSG00000234518	NA	0.101568450276012	0.225767355049813	0.439077978861603
1318	ENSG00000162645	GBP2	0.18863343965505	0.023559364444343	0.10628358910873
1319	ENSG00000162654	GBP4	0.139918696567416	0.0944002894970328	0.254215148662205
1320	ENSG00000126705	AHDC1	-0.221467747387716	0.00763811398278097	0.0510947127916466
1321	ENSG00000000938	FGR	0.279505713155899	0.000692035414085897	0.0108436780936544
1322	ENSG00000235912	NA	-0.0399724629156393	0.634302926831991	0.79688652173348
1323	ENSG00000126709	IFI6	-0.0232356901605167	0.782213591590905	0.887592931948519
1324	ENSG00000137959	IFI44L	-0.0834124892473951	0.320242550982742	0.537472208200104
1325	ENSG00000174151	CYB561D1	-0.101013640129434	0.228325627291989	0.442069452914455
1326	ENSG00000181754	AMIGO1	-0.381896327743327	2.32289043616432e-06	0.000264269683072075
1327	ENSG00000065135	GNAI3	0.245487408407528	0.00302000675576729	0.0288463857746137
1328	ENSG00000168765	GSTM4	0.0228557658210117	0.785687882584039	0.889473702204219
1329	ENSG00000073756	PTGS2	-0.0583495439302117	0.487253210901538	0.69003287084516
1330	ENSG00000155380	SLC16A1	-0.118522322653709	0.157108248025901	0.352854684673772
1331	ENSG00000188976	NOC2L	-0.221662735011694	0.00758353199302783	0.0508461189502563
1332	ENSG00000187961	KLHL17	-0.0544779339943042	0.516649017727957	0.712398846141614
1333	ENSG00000187583	PLEKHN1	-0.0616643335378501	0.462813474603623	0.669899801292136
1334	ENSG00000188290	HES4	0.0719604841566032	0.391383149615747	0.606735896942942
1335	ENSG00000187608	ISG15	0.016634253488907	0.84313501220756	0.922009485020857
1336	ENSG00000188157	AGRN	-0.348623800402132	1.8509259097043e-05	0.00104405200212416
1337	ENSG00000116221	MRPL37	-0.0154201037478435	0.854453235635841	0.928541101957286
1338	ENSG00000198711	SSBP3-AS1	-0.0337831134905825	0.687699529539622	0.831384112827403
1339	ENSG00000157216	SSBP3	0.0113374247344333	0.892716476376457	0.948510885362684
1340	ENSG00000135775	COG2	-0.088462065653937	0.291717391563909	0.509629124787298
1341	ENSG00000119280	C1orf198	0.0195269049415398	0.816302848951691	0.90653341331483
1342	ENSG00000135744	AGT	-0.101451859737963	0.226303275634421	0.43959105655354
1343	ENSG00000137965	IFI44	-0.0260559750722915	0.756561505571663	0.872664931769384
1344	ENSG00000160714	UBE2Q1	0.247545834458603	0.00277736360199487	0.0273254013338777
1345	ENSG00000160710	ADAR	-0.0469176406563249	0.576562766669087	0.756650811985304
1346	ENSG00000123472	ATPAF1	0.183137602913217	0.0280122619963563	0.118248783002648
1347	ENSG00000159658	EFCAB14	0.155242311594116	0.0631757995327872	0.197868367865874
1348	ENSG00000143801	PSEN2	0.00828596892825069	0.921482289472648	0.962822395149372
1349	ENSG00000132185	FCRLA	-0.144604430087977	0.0837678548898408	0.235597091877677
1350	ENSG00000162746	FCRLB	0.145571327481109	0.0816980698654624	0.231968566027783
1351	ENSG00000081721	DUSP12	0.123493501974321	0.140304704776055	0.327859453778373
1352	ENSG00000229808	NA	-0.034609298165379	0.680474749428039	0.827417550580308
1353	ENSG00000082512	TRAF5	-0.220177210742413	0.00800823365587568	0.0527837677318122
1354	ENSG00000153363	LINC00467	0.0566569709468088	0.499993318970257	0.699369363931537
1355	ENSG00000170385	SLC30A1	0.243617939435361	0.00325678079483002	0.0303071968551147
1356	ENSG00000118217	ATF6	0.140288569998469	0.093523885296322	0.252414806440481
1357	ENSG00000117054	ACADM	-0.0922733701391294	0.271341443895879	0.490419491385041
1358	ENSG00000137955	RABGGTB	0.0451305891334683	0.591184118180357	0.767321174380822
1359	ENSG00000213047	DENND1B	0.264113751951723	0.00138030447537286	0.0171310888437853
1360	ENSG00000117400	MPL	-0.0551975790395041	0.511117053408748	0.70811636574465
1361	ENSG00000117399	CDC20	0.0462201076097206	0.582249768550893	0.760653809715322
1362	ENSG00000066322	ELOVL1	0.224832791537616	0.00674341499303508	0.0476135792012595
1363	ENSG00000159479	MED8	0.11752527253522	0.160653059096464	0.356651115803679
1364	ENSG00000229431	NA	0.115876923549008	0.166644061334309	0.364787914750104
1365	ENSG00000116337	AMPD2	0.108646300008271	0.194895063857141	0.401957073485525
1366	ENSG00000066279	ASPM	0.0711121874832112	0.397005189163516	0.612337104347585
1367	ENSG00000224727	NA	-0.0511530934782133	0.542599943624417	0.732428316281121
1368	ENSG00000117020	AKT3	0.0573404327215796	0.494827902647638	0.695670069382351
1369	ENSG00000198912	C1orf174	0.174487791098985	0.0364672792137927	0.139902373711427
1370	ENSG00000116604	MEF2D	0.0911275665755431	0.277363037724436	0.496506571480518
1371	ENSG00000163382	NAXE	-0.0887696234525838	0.290036362735105	0.507900689362331
1372	ENSG00000143320	CRABP2	0.0933106238914286	0.265967270243187	0.484954994444547
1373	ENSG00000143319	ISG20L2	0.149477110505755	0.0737514360033089	0.218055352970984
1374	ENSG00000143303	METTL25B	0.0529903995433325	0.52818033152207	0.721995055651533
1375	ENSG00000143314	MRPL24	-0.117973543052202	0.159051994744838	0.354901239655092
1376	ENSG00000143321	HDGF	0.143571196699059	0.0860258513569277	0.239694313327211
1377	ENSG00000143294	PRCC	-0.141798216448036	0.0900135996526708	0.246637314218298
1378	ENSG00000027869	SH2D2A	0.221775305186362	0.0075521785068135	0.0507299142526287
1379	ENSG00000123091	RNF11	0.369726687789026	5.09780121858442e-06	0.000440013127690166
1380	ENSG00000233406	RPS2P8	-0.240546381812273	0.00368232310452494	0.0329208244347539
1381	ENSG00000085832	EPS15	0.339829255506184	3.08478464803151e-05	0.00147877436168988
1382	ENSG00000228327	NA	-0.0276962833317414	0.741761159523021	0.864522872238252
1383	ENSG00000237491	LINC01409	-0.0155748877380122	0.853008649801148	0.92790626416616
1384	ENSG00000228794	LINC01128	-0.286649898883945	0.000495441033261249	0.00874737693151419
1385	ENSG00000225880	LINC00115	0.194563475642032	0.0194500888131791	0.0938704454914911
1386	ENSG00000217801	LOC100288175	-0.180273094004251	0.030605089141385	0.12484437075959
1387	ENSG00000131591	C1orf159	-0.0723564899496321	0.388775098028025	0.604432846563636
1388	ENSG00000085831	TTC39A	0.0355400122880816	0.672370527927733	0.822080214839365
1389	ENSG00000156875	MFSD14A	0.0353550755725554	0.673977911230603	0.823297781166759
1390	ENSG00000156876	SASS6	-0.0521260214164165	0.534940047122523	0.727009040234236
1391	ENSG00000122435	TRMT13	-0.19651536206351	0.0182405327821269	0.0899498800657083
1392	ENSG00000122477	LRRC39	0.0596159583952282	0.477835479126314	0.681928636509329
1393	ENSG00000137992	DBT	-0.0725193146665628	0.387705796099643	0.603641782574183
1394	ENSG00000225169	NA	0.177864896339029	0.032940038220701	0.130748480947279
1395	ENSG00000137996	RTCA	0.117259928552074	0.161606434433165	0.358078720102563
1396	ENSG00000121774	KHDRBS1	0.162000542437584	0.0523921235416945	0.176038842723809
1397	ENSG00000121775	TMEM39B	-0.014977863775933	0.858583268629179	0.930775245249254
1398	ENSG00000025800	KPNA6	-0.0899877935570282	0.283441650788412	0.501975583831554
1399	ENSG00000160050	CCDC28B	-0.0888480205385134	0.289608899099728	0.507388760975611
1400	ENSG00000064703	DDX20	0.121455177740152	0.147021187831242	0.337471908129258
1401	ENSG00000122406	RPL5	-0.150833983146844	0.0711417352625533	0.212990128459331
1402	ENSG00000154511	DIPK1A	-0.0169880454664354	0.839842901457269	0.919879670203748
1403	ENSG00000207523	SNORA66	0.0180815843060686	0.829685041010389	0.913712633414195
1404	ENSG00000143033	MTF2	0.0685311141926062	0.414405104776752	0.627551037464232
1405	ENSG00000127483	HP1BP3	0.023060804353443	0.783812339019289	0.888533319546461
1406	ENSG00000117298	ECE1	0.158247533221417	0.0581752943119144	0.187589197526742
1407	ENSG00000143502	SUSD4	-0.116739291494234	0.163489344305645	0.360225089642347
1408	ENSG00000116791	CRYZ	-0.0053872869305463	0.948902963031537	0.975304425704975
1409	ENSG00000162623	TYW3	0.020544056876934	0.806916491032907	0.902064626159893
1410	ENSG00000154358	OBSCN	-0.476931687525207	1.51044284213467e-09	1.28427390077292e-06
1411	ENSG00000277147	LINC00869	-0.0734761611512419	0.381457906939337	0.59835445058792
1412	ENSG00000275557	NA	-0.156778090405659	0.0605781309374276	0.192569796397903
1413	ENSG00000206828	NA	-0.0287516287192551	0.732288210215885	0.859184838117338
1414	ENSG00000220323	H2BC19P	-0.115921147546199	0.166481187509672	0.364530168639029
1415	ENSG00000261716	H2BC20P	-0.0165819887649539	0.84362157819028	0.922374725273219
1416	ENSG00000184678	H2BC21	0.107331641182683	0.200384551241404	0.408980086515847
1417	ENSG00000184260	H2AC20	0.10187801825635	0.224348745006289	0.437565371915562
1418	ENSG00000178096	BOLA1	-0.228236029139637	0.00593457388539339	0.044262715197844
1419	ENSG00000159164	SV2A	-0.0228256130956542	0.785963801932956	0.889620001632196
1420	ENSG00000143368	SF3B4	0.210695183708313	0.0112502467087626	0.0657553312518305
1421	ENSG00000150337	FCGR1A	0.294600167469882	0.000338018781979196	0.00686016761667576
1422	ENSG00000170128	GPR25	-0.186000101640492	0.0256107740559232	0.111701418702333
1423	ENSG00000116852	KIF21B	-0.0901445877288874	0.282600184769845	0.501472537890691
1424	ENSG00000116857	TMEM9	-0.171478549108303	0.0398735781326576	0.148320896784039
1425	ENSG00000174529	TMEM81	-0.105815964188044	0.206850979273976	0.416945876079839
1426	ENSG00000116984	MTR	-0.0788976211705268	0.347224618804954	0.566092816307805
1427	ENSG00000143742	SRP9	0.161512068286792	0.053116786819394	0.177878346716769
1428	ENSG00000242861	NA	-0.20807993732897	0.0123266341415121	0.0699707570471288
1429	ENSG00000196187	TMEM63A	-0.336424007722473	3.74407136120468e-05	0.00167086941547684
1430	ENSG00000143811	PYCR2	-0.127351040638395	0.128236284603475	0.309572202296643
1431	ENSG00000143819	EPHX1	-0.350360597382726	1.67027953737325e-05	0.00098479437687098
1432	ENSG00000120948	TARDBP	-0.0889244074427525	0.289192800012173	0.507030577315246
1433	ENSG00000009724	MASP2	-0.0367521518474545	0.661872115192757	0.814980489400837
1434	ENSG00000116649	SRM	-0.0257383663651921	0.759437687706526	0.874712380215238
1435	ENSG00000171824	EXOSC10	-0.0307115558674949	0.714803196658983	0.848800746956987
1436	ENSG00000226849	NA	0.00488072114453971	0.953701993786666	0.97822575934118
1437	ENSG00000117614	SYF2	0.0937387925915056	0.26377014588084	0.483020483643728
1438	ENSG00000117616	RSRP1	0.0769919689279306	0.359030621817345	0.576382758169453
1439	ENSG00000272432	NA	0.0669109077500613	0.425551785112101	0.637085449771661
1440	ENSG00000261349	NA	-0.22264198511228	0.00731461313893881	0.0497098055934845
1441	ENSG00000187010	RHD	-0.120955413020685	0.148704504868411	0.340068379162015
1442	ENSG00000224183	NA	-0.236383287531158	0.00433881827082626	0.0364122645014016
1443	ENSG00000183726	TMEM50A	0.180180625646488	0.030692076346122	0.124996491189123
1444	ENSG00000204178	MACO1	-0.0655761471075677	0.434863369189162	0.645543111918685
1445	ENSG00000198860	TSEN15	0.122707520933335	0.142866382066235	0.331514852381502
1446	ENSG00000198400	NTRK1	0.167377778459678	0.0449419979426401	0.160414930791726
1447	ENSG00000180875	GREM2	0.388280664792363	1.51837890076676e-06	0.000210391738579622
1448	ENSG00000134684	YARS1	0.204471661194518	0.0139594333893959	0.0760950568763877
1449	ENSG00000125944	HNRNPR	-0.0364747467741652	0.664269033079632	0.816065872958285
1450	ENSG00000143382	ADAMTSL4	0.189278707977701	0.0230787713740898	0.104729649311354
1451	ENSG00000184007	PTP4A2	0.329269771085976	5.58333933069605e-05	0.00216824151171622
1452	ENSG00000116580	GON4L	-0.14385664249911	0.0853972373293595	0.2383950871014
1453	ENSG00000176092	CRYBG2	-0.13136939383771	0.11653069339825	0.291507177430897
1454	ENSG00000137942	FNBP1L	0.0452793425785655	0.589960630077121	0.76675896853547
1455	ENSG00000157077	ZFYVE9	-0.275242117790344	0.000841258769394536	0.0122769064314081
1456	ENSG00000162542	TMCO4	-0.1083226607561	0.196236215049479	0.403332831313529
1457	ENSG00000121753	ADGRB2	0.24201381444634	0.00347314789380989	0.0315344096887704
1458	ENSG00000163374	YY1AP1	0.0580460064949459	0.48952511870588	0.691887864627602
1459	ENSG00000143740	SNAP47	-0.135029934696114	0.10660634422999	0.27552559568928
1460	ENSG00000117411	B4GALT2	-0.0486061932763468	0.562904356271591	0.747267235758951
1461	ENSG00000162745	OLFML2B	0.188770132010004	0.0234568454055184	0.106058028974573
1462	ENSG00000187862	TTC24	-0.509311694195819	7.08486055137319e-11	1.04050838370394e-07
1463	ENSG00000186501	TMEM222	-0.0595978667600137	0.477969321066702	0.681999150488657
1464	ENSG00000133067	LGR6	0.262316649520414	0.00149230859608211	0.0182213176161428
1465	ENSG00000185090	MANEAL	0.163321231808245	0.0504737037346915	0.172243912934926
1466	ENSG00000157873	TNFRSF14	-0.0864498737817441	0.302875109817545	0.520028419502864
1467	ENSG00000081019	RSBN1	0.0712609409283083	0.396015863991212	0.611219669702687
1468	ENSG00000180667	YOD1	0.165916376370683	0.0468735123440176	0.164617737373392
1469	ENSG00000168264	IRF2BP2	0.167088312296246	0.0453192157029094	0.161120583116308
1470	ENSG00000162775	RBM15	0.160320030544325	0.0549200352910937	0.181364098554296
1471	ENSG00000053371	AKR7A2	-0.0291355734221411	0.728851762465851	0.857208380963037
1472	ENSG00000081692	JMJD4	-0.207645738083821	0.0125138194923435	0.070611510268533
1473	ENSG00000173171	MTX1	-0.00989411428065257	0.906307370256004	0.95464402074713
1474	ENSG00000132128	LRRC41	-0.151953654348454	0.0690450978581712	0.209744933414584
1475	ENSG00000143862	ARL8A	0.188926926181863	0.0233397219825207	0.105646738197709
1476	ENSG00000143376	SNX27	0.0709151896775419	0.398317644510466	0.613679011672487
1477	ENSG00000143436	MRPL9	0.059390818045892	0.47950251087448	0.683462419549782
1478	ENSG00000182134	TDRKH	-0.12172655226837	0.146113199197105	0.336309454208021
1479	ENSG00000143365	RORC	-0.33236746107104	4.70191841001978e-05	0.00193281149908065
1480	ENSG00000225556	C2CD4D	-0.159714965855483	0.0558544905392921	0.183194787526737
1481	ENSG00000196407	THEM5	-0.182448110593374	0.0286185976011817	0.119953283680815
1482	ENSG00000159445	THEM4	-0.243985802684723	0.00320890840029893	0.0300695563844717
1483	ENSG00000197747	S100A10	0.379620802069679	2.69716279666234e-06	0.000284938464952566
1484	ENSG00000123473	STIL	0.00721655226890344	0.931589635241936	0.967585865843736
1485	ENSG00000020129	NCDN	-0.344619518474652	2.34001807579751e-05	0.00122681020375913
1486	ENSG00000239636	NA	0.132637818484417	0.113013538470886	0.285731250555524
1487	ENSG00000116819	TFAP2E	0.0515209567275753	0.539697394764787	0.730892062404656
1488	ENSG00000186603	HPDL	-0.0433515783373737	0.605904929243093	0.776795026737732
1489	ENSG00000117643	MAN1C1	-0.276554766434242	0.000792437579905672	0.0118098054459189
1490	ENSG00000233478	NA	-0.105986829631736	0.20611460004934	0.416326752162677
1491	ENSG00000162430	SELENON	-0.0202123768980011	0.809974308055998	0.903689390454854
1492	ENSG00000154429	CCSAP	0.172256489422527	0.0389683574340825	0.146013141558739
1493	ENSG00000187815	ZFP69	0.045281352760256	0.58994410436112	0.76675896853547
1494	ENSG00000117010	ZNF684	0.107022073202345	0.201693270542792	0.410682478651223
1495	ENSG00000164002	EXO5	-0.0557624400945352	0.506796469429933	0.704878625638989
1496	ENSG00000242125	SNHG3	-0.00612301342927016	0.941936253043548	0.972020451479944
1497	ENSG00000200087	SNORA73B	-0.00537522584040329	0.94901720504499	0.975323516282559
1498	ENSG00000180098	TRNAU1AP	-0.0286209669093725	0.733458898285256	0.860045192703787
1499	ENSG00000197989	SNHG12	-0.126422336697383	0.131066111034388	0.313651093638403
1500	ENSG00000221539	SNORD99	-0.144329035196378	0.0843650017279594	0.236371245736244
1501	ENSG00000120656	TAF12	0.0683843709291995	0.415407575190895	0.628500785179765
1502	ENSG00000240038	AMY2B	-0.102056924426804	0.223531778977836	0.436798754417787
1503	ENSG00000117266	CDK18	-0.100593512156119	0.230276413245202	0.444318181802191
1504	ENSG00000143850	PLEKHA6	0.0686698167292508	0.413458866930914	0.626764379775633
1505	ENSG00000219133	RPL21P19	-0.0574047585356756	0.494343202936206	0.69517012912904
1506	ENSG00000158615	PPP1R15B	0.15177675835969	0.0693729632702619	0.210227015875273
1507	ENSG00000133056	PIK3C2B	-0.203154992187239	0.0146006468534603	0.0780262818119917
1508	ENSG00000198625	MDM4	-0.0484795518298452	0.563923357276277	0.748011267475362
1509	ENSG00000236779	NA	0.0248498660579901	0.767501104173431	0.879859518728483
1510	ENSG00000240710	NA	-0.056417759325639	0.501807879372322	0.700890416086101
1511	ENSG00000240219	NA	-0.189779243218636	0.0227117990628009	0.103646642333206
1512	ENSG00000143776	CDC42BPA	0.201794099182769	0.0152902492154744	0.0802514542157209
1513	ENSG00000197056	ZMYM1	-0.0310693682084043	0.711626674217136	0.84600256987106
1514	ENSG00000116560	SFPQ	0.0450783244095152	0.591614266194244	0.767426406806489
1515	ENSG00000174842	GLMN	0.0810525359427453	0.3341724947405	0.551806600417196
1516	ENSG00000122484	RPAP2	0.00415906591764936	0.960541535602865	0.981999019596524
1517	ENSG00000162676	GFI1	0.143933029403349	0.0852296413078341	0.238050631972348
1518	ENSG00000067208	EVI5	0.295772103395444	0.000319193838724544	0.00658566598287997
1519	ENSG00000163563	MNDA	0.118968582989001	0.155540796187407	0.350846350517672
1520	ENSG00000162722	TRIM58	0.197731521986264	0.0175203079594085	0.0878462368355819
1521	ENSG00000238243	OR2W3	0.163174488544838	0.0506839433451186	0.172633165663165
1522	ENSG00000132781	MUTYH	-0.0869584497494412	0.300028865835653	0.517561807536036
1523	ENSG00000121903	ZSCAN20	-0.128046563503309	0.12614793207766	0.306408035290121
1524	ENSG00000117523	PRRC2C	0.0141898725532561	0.865951663974967	0.934809625592674
1525	ENSG00000116809	ZBTB17	0.109217191608374	0.192545544715221	0.399508512056819
1526	ENSG00000228140	NA	0.19326408735984	0.0202932107870589	0.0963942429476437
1527	ENSG00000142634	EFHD2	0.272180611075709	0.000966035920508682	0.013511956966076
1528	ENSG00000162438	CTRC	0.0418198198892109	0.618708249927403	0.785665129506146
1529	ENSG00000142621	FHAD1	0.126502743965003	0.130819225812362	0.313372567170628
1530	ENSG00000176261	ZBTB8OS	0.118928379355191	0.155681524870071	0.351114761172133
1531	ENSG00000213281	NRAS	0.339047294828579	3.2257336494217e-05	0.00151731023509224
1532	ENSG00000009307	CSDE1	0.145378350038821	0.0821078538675186	0.232587363885006
1533	ENSG00000052723	SIKE1	-0.055565442288866	0.508301132334508	0.705749506758477
1534	ENSG00000227232	WASH7P	-0.0111826407442646	0.894172575457824	0.949101541546384
1535	ENSG00000278267	MIR6859-1	-0.0732007662596431	0.383249847256201	0.5997676336747
1536	ENSG00000268903	NA	0.106529578688172	0.203788013367649	0.413228989074227
1537	ENSG00000269981	NA	0.109382026506995	0.191871010397647	0.39867211384529
1538	ENSG00000241860	NA	0.074780769068378	0.373038418872048	0.590561267704757
1539	ENSG00000050628	PTGER3	0.0789961200733614	0.346621110876811	0.565508386812248
1540	ENSG00000132485	ZRANB2	-0.0780372634069918	0.352524168880091	0.571253617642449
1541	ENSG00000207721	MIR186	0.0920743621517697	0.272380891118957	0.491600189479024
1542	ENSG00000143379	SETDB1	-0.109030244711157	0.19331265041306	0.40012374982998
1543	ENSG00000143418	CERS2	0.0766803907659027	0.360984401576211	0.578312475948404
1544	ENSG00000143412	ANXA9	-0.163433801982913	0.0503129145152368	0.17184040887815
1545	ENSG00000143363	PRUNE1	-0.0631116643550118	0.452358404577364	0.660566756390428
1546	ENSG00000163141	BNIPL	-0.203173083822454	0.0145916650972137	0.0780262818119917
1547	ENSG00000143443	C1orf56	-0.152679329938725	0.0677132608989701	0.207471256970586
1548	ENSG00000197622	CDC42SE1	-0.129708983761355	0.121262633292714	0.298445740530742
1549	ENSG00000213190	MLLT11	-0.218201202140649	0.00860575669940894	0.0554109204778603
1550	ENSG00000143409	MINDY1	-0.0478885584128375	0.568690283337898	0.750894280941867
1551	ENSG00000162783	IER5	0.265840498023864	0.0012799650623599	0.0162561600490756
1552	ENSG00000153029	MR1	0.106899452119225	0.202213360619173	0.41122316727124
1553	ENSG00000160785	SLC25A44	0.0410740424820345	0.624983907507524	0.789806702793949
1554	ENSG00000091483	FH	0.0133335351531021	0.873972225774687	0.938639895452072
1555	ENSG00000117009	KMO	0.0118661025190354	0.887745773803249	0.945637147289429
1556	ENSG00000054277	OPN3	-0.092363828315202	0.270869857770739	0.489967814610491
1557	ENSG00000203668	CHML	-0.0699844755548393	0.404553210701182	0.619183795638059
1558	ENSG00000054523	KIF1B	0.166193781443972	0.0465016476645609	0.163812445489192
1559	ENSG00000197785	ATAD3A	-0.125111698235176	0.135140922155059	0.319570220943166
1560	ENSG00000160075	SSU72	0.00742360098302518	0.929631859011943	0.96667113042855
1561	ENSG00000215014	NA	-0.0631357865352978	0.452185279577066	0.6604579102497
1562	ENSG00000197530	MIB2	0.00268560273851114	0.974514783628821	0.988093035180042
1563	ENSG00000116128	BCL9	-0.176284893530294	0.0345525716819833	0.135091235405401
1564	ENSG00000143815	LBR	0.122102456244494	0.144862489309993	0.334576299403062
1565	ENSG00000185842	DNAH14	-0.0687281119982754	0.413061550838595	0.626691336757841
1566	ENSG00000222046	DCDC2B	-0.2114811647493	0.0109433185849109	0.0647342774585262
1567	ENSG00000162368	CMPK1	0.193023676467107	0.0204526145230971	0.0969518743018292
1568	ENSG00000212916	MAP10	-0.0673631986304243	0.422422823123524	0.634872146949534
1569	ENSG00000116191	RALGPS2	-0.105132502413273	0.209815387953546	0.420281716838674
1570	ENSG00000254685	FPGT	0.0836074768713738	0.319108656646341	0.536832276176365
1571	ENSG00000162398	LEXM	0.0634232425170397	0.450125060385403	0.658860868054193
1572	ENSG00000132196	HSD17B7	0.00254287983848547	0.975868742527141	0.988883879982492
1573	ENSG00000163125	RPRD2	-0.168877374000793	0.0430294965678332	0.155861326693575
1574	ENSG00000271383	NBPF19	-0.0831853387163683	0.321566761833786	0.539003012806061
1575	ENSG00000117481	NSUN4	0.0830868398135337	0.322142075083532	0.539575450800877
1576	ENSG00000196418	ZNF124	0.00746179443514473	0.929270761499482	0.966496190562318
1577	ENSG00000143393	PI4KB	0.0132229751601245	0.875008696742765	0.939066332018825
1578	ENSG00000160789	LMNA	0.235776220660711	0.00444285319668298	0.0368451198113006
1579	ENSG00000127603	MACF1	0.136821006582352	0.101998277415324	0.268150068615875
1580	ENSG00000226029	LINC01772	-0.0327096764678543	0.697128681948656	0.836834140056511
1581	ENSG00000080947	CROCCP3	-0.238276886683696	0.0040281975221906	0.0347440101286648
1582	ENSG00000219481	NBPF1	-0.0912220451149967	0.276863140224958	0.495922389437209
1583	ENSG00000215908	CROCCP2	-0.274934559991697	0.000853089845519673	0.0124047402829616
1584	ENSG00000186301	NA	-0.207229630473887	0.0126955374442285	0.071347809512539
1585	ENSG00000142798	HSPG2	-0.202441377687111	0.0149587951778606	0.0789844052180108
1586	ENSG00000218510	LINC00339	-0.189011353812865	0.0232768638222928	0.105421288211141
1587	ENSG00000070831	CDC42	0.243617939435361	0.00325678079483002	0.0303071968551147
1588	ENSG00000285752	NA	-0.134587694724204	0.107768899161026	0.277362843069361
1589	ENSG00000230068	NA	0.0732872040723347	0.382686864928929	0.599176807804502
1590	ENSG00000271428	NA	0.0163246855085696	0.846017837558781	0.923930530697846
1591	ENSG00000285417	NA	-0.0230849497281681	0.78359155619902	0.888407719165919
1592	ENSG00000263961	RHEX	0.142708828753833	0.0879474652718106	0.242994920722781
1593	ENSG00000196550	FAM72A	0.0436711972261636	0.603248234561533	0.775111367958448
1594	ENSG00000266028	SRGAP2	0.278759935748723	0.000716240562325331	0.0110756735908353
1595	ENSG00000263528	IKBKE	-0.150532455893269	0.0717150995653023	0.213755984036432
1596	ENSG00000162888	NA	-0.139152817343335	0.0962357181744572	0.257805067147724
1597	ENSG00000261000	NA	-0.0448862489586256	0.593196302065256	0.768562543344194
1598	ENSG00000266094	RASSF5	0.0993894133235077	0.235932281497663	0.45117021870203
1599	ENSG00000143486	EIF2D	-0.308263372420226	0.000170674273761331	0.00437594629989597
1600	ENSG00000058453	CROCC	-0.222442685507609	0.00736864783303674	0.0498703417439081
1601	ENSG00000186715	MST1L	-0.0756994221009375	0.367178634370141	0.584854886954558
1602	ENSG00000143494	VASH2	-0.125982106907163	0.132424148628458	0.315812241082482
1603	ENSG00000215883	CYB5RL	-0.154997069427874	0.0635989233352236	0.198692826625515
1604	ENSG00000162650	ATXN7L2	-0.175054662335707	0.0358538799009268	0.138040855528949
1605	ENSG00000120334	CENPL	0.158669671376422	0.057499684898259	0.186409027519548
1606	ENSG00000162714	ZNF496	-0.416049314664962	2.14671301654123e-07	5.54980439056244e-05
1607	ENSG00000179639	FCER1A	0.117696137978913	0.160041372729119	0.356027041646779
1608	ENSG00000152061	RABGAP1L	0.290117462300061	0.000419913619036766	0.00795879137814972
1609	ENSG00000134256	CD101	-0.0192052758710595	0.81927636942713	0.907840250011466
1610	ENSG00000143772	ITPKB	-0.335642047044868	3.91311174385429e-05	0.00173671209401006
1611	ENSG00000049246	PER3	-0.179338359518167	0.0314941314699996	0.127228730657125
1612	ENSG00000187800	PEAR1	0.146954332484174	0.0788091109589034	0.227066379087049
1613	ENSG00000135838	NPL	0.275276290879082	0.000839953542029013	0.0122769064314081
1614	ENSG00000180198	RCC1	-0.195962562098622	0.0185762965562782	0.0911050609795612
1615	ENSG00000122483	CCDC18	0.0748953494247366	0.372304436856268	0.589838008964697
1616	ENSG00000263956	NBPF11	-0.0670094066528959	0.424869228886044	0.636417468025409
1617	ENSG00000143851	PTPN7	0.130006490651549	0.120404017534238	0.297329089462796
1618	ENSG00000266338	NBPF15	-0.0939217191253414	0.262835255633647	0.482111160158735
1619	ENSG00000116922	C1orf109	-0.218864562098515	0.00840090802767229	0.0545485004771085
1620	ENSG00000116863	ADPRS	-0.0763788635123273	0.36288142589491	0.579971253990134
1621	ENSG00000171812	COL8A2	0.18915407671289	0.0231709342600825	0.105000404760626
1622	ENSG00000054116	TRAPPC3	0.0587978144471938	0.483908339076271	0.687497952491175
1623	ENSG00000116871	MAP7D1	-0.000984989028346152	0.990651515796932	0.995148317230408
1624	ENSG00000160094	ZNF362	-0.119461077503174	0.153824615011646	0.348368663587465
1625	ENSG00000225313	NA	0.0464532886858188	0.580345755911905	0.759087174055285
1626	ENSG00000134686	PHC2	0.181034952864951	0.0298963309390559	0.123145136746672
1627	ENSG00000215790	SLC35E2A	-0.156355952250654	0.0612832657820458	0.193857677444478
1628	ENSG00000075151	EIF4G3	0.18603226454754	0.0255848249777021	0.111618376320491
1629	ENSG00000238279	NA	0.109375995961923	0.191895658140574	0.39867211384529
1630	ENSG00000197956	S100A6	0.15501918142647	0.0635606780681619	0.198692826625515
1631	ENSG00000196420	S100A5	0.000138702536644662	0.998683551585565	0.999259320960839
1632	ENSG00000196154	S100A4	0.196810858772014	0.0180632174512591	0.0895410934111655
1633	ENSG00000189171	S100A13	-0.0689210894405636	0.411747894985654	0.626109492045673
1634	ENSG00000160678	S100A1	0.00016282471693069	0.998454604297504	0.999215904889998
1635	ENSG00000160679	CHTOP	-0.0622010520492143	0.458920914806521	0.666217749072731
1636	ENSG00000143553	SNAPIN	0.0741133887471312	0.377331140667155	0.594710690485648
1637	ENSG00000214193	SH3D21	-0.0686215723686788	0.413787849490206	0.627086558021977
1638	ENSG00000196182	STK40	0.0419142984286645	0.617915167553142	0.785256398091769
1639	ENSG00000181817	LSM10	0.0306150671463508	0.715660627079943	0.849235891764102
1640	ENSG00000116885	OSCP1	0.0255654907398089	0.761004592078295	0.875830247561791
1641	ENSG00000116898	MRPS15	0.0606451714207654	0.470254848570081	0.676428374913157
1642	ENSG00000119535	CSF3R	0.127708852979305	0.127158632973236	0.308029347080916
1643	ENSG00000143727	ACP1	-0.0159005371718736	0.849970988962258	0.926099772488385
1644	ENSG00000171853	TRAPPC12	-0.172489670498626	0.0387004130743808	0.145328957047099
1645	ENSG00000182551	ADI1	0.203356010356289	0.0145011199394073	0.0777774211889527
1646	ENSG00000235688	NA	0.0162503740959107	0.846710161397483	0.924229909282185
1647	ENSG00000115738	ID2	0.244281299393227	0.00317091404802827	0.0297826258406376
1648	ENSG00000225234	NA	-0.11964802440039	0.153176909080633	0.347357238376983
1649	ENSG00000223884	LOC101929452	-0.0645831173524595	0.441865817706233	0.65118977239958
1650	ENSG00000188765	NA	0.200648295619183	0.0158926878810781	0.082422591563023
1651	ENSG00000236790	LINC00299	0.318676113577028	9.91042732785736e-05	0.00306124194037353
1652	ENSG00000235665	LINC00298	0.359211427366008	9.80373670995843e-06	0.000691612954364098
1653	ENSG00000171865	RNASEH1	-0.0456411752828559	0.586989407193571	0.764434814446767
1654	ENSG00000134330	IAH1	0.041072032300344	0.625000859703983	0.789806702793949
1655	ENSG00000234171	RNASEH1-AS1	-0.214297429297694	0.00990316224317432	0.0607617113704828
1656	ENSG00000235576	NA	0.00535713420518877	0.949188570008701	0.975323516282559
1657	ENSG00000151694	ADAM17	0.114690916351612	0.171056364694705	0.370116453261358
1658	ENSG00000151353	TMEM18	-0.0976023618006512	0.244504434572534	0.461357004809716
1659	ENSG00000171863	RPS7	0.00255896129200949	0.975716180267359	0.988883879982492
1660	ENSG00000163029	SMC6	0.0030775881681591	0.97079654946287	0.987048792030503
1661	ENSG00000035115	SH3YL1	-0.191055708592105	0.0217985779631289	0.101097734681791
1662	ENSG00000151693	ASAP2	0.175983366276719	0.034867769029066	0.135666861431734
1663	ENSG00000134308	YWHAQ	0.297191291668939	0.000297698029822229	0.00628668192389295
1664	ENSG00000228784	LINC00954	-0.135001792152447	0.106680030773247	0.275655056466847
1665	ENSG00000239300	NA	-0.0494745917666439	0.555940703647184	0.742495210600219
1666	ENSG00000119771	KLHL29	-0.191499958745706	0.0214882521037749	0.100134196197996
1667	ENSG00000084754	HADHA	0.150994797682084	0.0708374645596782	0.212472937237579
1668	ENSG00000163794	UCN	-0.00741153989288217	0.929745892786942	0.966727482652574
1669	ENSG00000084764	MAPRE3	-0.107679402615139	0.198921694134093	0.407384010846256
1670	ENSG00000143797	MBOAT2	0.135940547001912	0.104243528097494	0.271227926625062
1671	ENSG00000163026	WDCP	-0.144493870095	0.0840071772925427	0.235777614517204
1672	ENSG00000183891	TTC32	0.0269002513823025	0.748932260733387	0.868583412995835
1673	ENSG00000115204	MPV17	-0.126146941805785	0.131914402326907	0.314968544131123
1674	ENSG00000084710	EFR3B	-0.296192231368759	0.000312685124094106	0.00648386057864892
1675	ENSG00000178295	GEN1	0.0902651986303176	0.281954044420909	0.500821065158854
1676	ENSG00000138050	THUMPD2	0.166820958131409	0.0456699602560922	0.161939905166192
1677	ENSG00000115761	NOL10	-0.0568057243919059	0.498866676492779	0.698612271042029
1678	ENSG00000115129	TP53I3	0.137393908364145	0.100557898210934	0.265530049950578
1679	ENSG00000173567	ADGRF3	-0.142688726936928	0.0879926632859466	0.243078227664923
1680	ENSG00000138085	ATRAID	0.0838828717629726	0.317511611742462	0.535260366033546
1681	ENSG00000138061	CYP1B1	0.239241773895137	0.00387773129216574	0.0340645726073614
1682	ENSG00000118961	LDAH	-0.0103745477046826	0.901780168710051	0.952609600831157
1683	ENSG00000118960	HS1BP3	0.0501459924512717	0.550585437778589	0.738579070606419
1684	ENSG00000119778	ATAD2B	-0.0163166447818076	0.846092743493898	0.923930530697846
1685	ENSG00000143994	ABHD1	-0.0425374547527203	0.61269526403928	0.781517545498274
1686	ENSG00000068784	SRBD1	0.10764120916302	0.199081976185239	0.407522722411625
1687	ENSG00000018699	TTC27	-0.11684382094214	0.163110001626667	0.359978425721149
1688	ENSG00000049323	LTBP1	0.187328831737914	0.0245573268546219	0.109034336671196
1689	ENSG00000214711	CAPN14	-0.0427706358288185	0.610746978669617	0.780154775077699
1690	ENSG00000213639	PPP1CB	0.268168288421466	0.00115523539396346	0.0151007180889536
1691	ENSG00000095002	MSH2	-0.198921549547041	0.0168395668649967	0.0856828984894554
1692	ENSG00000143869	GDF7	-0.135860139734292	0.104450494287503	0.271541138288492
1693	ENSG00000119760	SUPT7L	0.00460331607125038	0.956330749463965	0.97967807594105
1694	ENSG00000171132	PRKCE	0.0632584076184185	0.451305800590697	0.659804996248209
1695	ENSG00000272148	NA	0.0643418955495993	0.443576407098856	0.65287690020791
1696	ENSG00000138018	SELENOI	0.0898209484767166	0.284338899101154	0.502608815302553
1697	ENSG00000011566	MAP4K3	0.103096188360794	0.218827659926758	0.431274959877611
1698	ENSG00000228474	OST4	-0.0136310420432964	0.871184243804499	0.937221894935014
1699	ENSG00000075426	FOSL2	0.211873150178948	0.0107930168473788	0.0641480775851247
1700	ENSG00000138030	KHK	-0.0862106621605743	0.304219979450603	0.521340168454915
1701	ENSG00000238018	NA	-0.131019622223562	0.11751537048116	0.293153306072133
1702	ENSG00000138080	EMILIN1	0.111703786359525	0.182551976486128	0.38666935625192
1703	ENSG00000084774	CAD	-0.328431525321036	5.84721341759414e-05	0.00222296669890919
1704	ENSG00000115808	STRN	0.224661926093924	0.00678649323726452	0.0477715896505483
1705	ENSG00000179833	SERTAD2	0.14693825103065	0.0788422245982327	0.227121280025758
1706	ENSG00000163798	SLC4A1AP	0.0830526667247951	0.322341828736004	0.539781506796652
1707	ENSG00000286796	NA	-0.0788051528127637	0.347791778880364	0.566600259110732
1708	ENSG00000226491	NA	-0.0242408053615447	0.773042998825224	0.883579540820071
1709	ENSG00000013016	EHD3	0.163180519089909	0.0506752890824337	0.172633165663165
1710	ENSG00000115421	PAPOLG	-0.0366154594925003	0.663052778641515	0.815501913890649
1711	ENSG00000119844	AFTPH	-0.094024238391557	0.26231229704689	0.481661191042567
1712	ENSG00000143942	CHAC2	0.0133737387869121	0.873595380189012	0.938359931313397
1713	ENSG00000115310	RTN4	0.315918144297659	0.000114674746406363	0.00335610602933841
1714	ENSG00000138029	HADHB	0.256873077502533	0.00188400234255183	0.0210630158089445
1715	ENSG00000171055	FEZ2	0.0982375792148499	0.241432972927603	0.457680084210917
1716	ENSG00000162881	OXER1	0.061595987360373	0.463310460505329	0.67025884207608
1717	ENSG00000172974	NA	0.0434420365134463	0.605152508927673	0.776261615191882
1718	ENSG00000270640	NA	0.0676808073375237	0.420233590533671	0.632995212594076
1719	ENSG00000196975	ANXA4	0.377514131658032	3.0941228448522e-06	0.000301117798545707
1720	ENSG00000198522	GPN1	0.156492644605608	0.0610542038642967	0.193327067487603
1721	ENSG00000119203	CPSF3	0.0465477672252724	0.579575125045338	0.758447642374033
1722	ENSG00000162882	HAAO	0.0150482201351006	0.857925958731146	0.930437289426803
1723	ENSG00000170634	ACYP2	-0.151398844201875	0.0700776414694496	0.211355033891652
1724	ENSG00000143951	WDPCP	0.0485398572805603	0.563438009068284	0.747671453104312
1725	ENSG00000162928	PEX13	0.078626246642309	0.348890764065619	0.567512079933719
1726	ENSG00000115944	COX7A2L	-0.00531693057137872	0.949569389352849	0.975450417040452
1727	ENSG00000170264	FAM161A	-0.178803651188494	0.0320124874155564	0.128519317643716
1728	ENSG00000228034	NA	0.0726258542961594	0.38700709031371	0.603005196376761
1729	ENSG00000287387	NA	-0.156983128938091	0.0602380449378857	0.191941936089062
1730	ENSG00000233426	EIF3FP3	0.0239472944789545	0.775717792312495	0.885199476488886
1731	ENSG00000144040	SFXN5	0.142749032387643	0.0878571248165243	0.242869926661696
1732	ENSG00000075292	ZNF638	-0.151943603440001	0.0690636927669455	0.209761977185562
1733	ENSG00000219626	FAM228B	0.0157296717281809	0.851564551555896	0.926790238822091
1734	ENSG00000232973	CYP1B1-AS1	0.170768954971556	0.040714600777533	0.150643660494696
1735	ENSG00000223522	LOC100505716	0.01540603247601	0.854584585636897	0.928558917202318
1736	ENSG00000119787	ATL2	-0.0361269853417083	0.667278668489071	0.818518366700147
1737	ENSG00000116005	PCYOX1	0.217628300358856	0.00878621377094824	0.0561178264586863
1738	ENSG00000151779	NBAS	-0.180516325988802	0.030377274622857	0.124459769599862
1739	ENSG00000275052	PPP4R3B	-0.0227150531026766	0.786975733555021	0.890120631210625
1740	ENSG00000115902	SLC1A4	0.0238789483014774	0.776341017040333	0.885199476488886
1741	ENSG00000068912	ERLEC1	0.129807482664189	0.12097783870251	0.298105601454258
1742	ENSG00000115464	USP34	-0.0333629855172675	0.691384342862964	0.833655326089804
1743	ENSG00000228590	MIR4432HG	-0.0636343115945424	0.448615668761551	0.657657543452165
1744	ENSG00000143971	ETAA1	-0.0582872282978062	0.487719169028359	0.690357678699295
1745	ENSG00000152518	ZFP36L2	-0.104955606424509	0.210587579696809	0.421149090121559
1746	ENSG00000214595	EML6	-0.211022843323865	0.0111213871460875	0.0653330943072886
1747	ENSG00000213626	LBH	-0.316253844639973	0.00011266436012389	0.00330925952327534
1748	ENSG00000171103	TRMT61B	-0.0822666856838087	0.326958222568167	0.544705587871376
1749	ENSG00000243667	DNAAF10	-0.228758676379168	0.0058183358375618	0.0436375187817135
1750	ENSG00000229503	RPL21P37	-0.041748500385707	0.619307219321248	0.78580805279098
1751	ENSG00000162927	PUS10	0.166831009039862	0.0456567335532726	0.161928546773462
1752	ENSG00000235586	NA	0.0991361304305044	0.237134268768247	0.452451176562068
1753	ENSG00000180398	MCFD2	0.0882148133060052	0.293073495302302	0.510744586473428
1754	ENSG00000243147	MRPL33	0.0909124771346593	0.2785033699453	0.49740954719451
1755	ENSG00000186854	TRABD2A	-0.30439779302939	0.000207783694831064	0.00500870438775903
1756	ENSG00000213553	RPLP0P6	-0.0128631526375245	0.878383398690485	0.940750716377935
1757	ENSG00000143889	HNRNPLL	0.289703364871818	0.00042833757681708	0.00801830075721893
1758	ENSG00000168890	TMEM150A	-0.0459145599927642	0.584749041311807	0.762623779962238
1759	ENSG00000115484	CCT4	-0.111068568945326	0.185067953560596	0.390106052945124
1760	ENSG00000115946	PNO1	0.0965791793201854	0.249508688531411	0.467178125084023
1761	ENSG00000124357	NAGK	0.0354676457472235	0.672999328066457	0.82247553861212
1762	ENSG00000168906	MAT2A	0.00505761713330392	0.952025944203421	0.977375389464049
1763	ENSG00000138035	PNPT1	-0.18547142385589	0.0260405510389232	0.112723767961898
1764	ENSG00000163806	SPDYA	-0.0318674103395338	0.704559844121886	0.84137819942261
1765	ENSG00000124383	MPHOSPH10	-0.0266952128498712	0.750782875152933	0.869413702713008
1766	ENSG00000213699	SLC35F6	0.19071397770472	0.0220399086158998	0.101875457421992
1767	ENSG00000234936	NA	0.0327659615551883	0.696633102607231	0.836612234063323
1768	ENSG00000168887	C2orf68	-0.0348163468795007	0.678668665770763	0.826403278474913
1769	ENSG00000068878	PSME4	0.0312543049239306	0.709986811326981	0.844861294710325
1770	ENSG00000115350	POLE4	0.113326002983761	0.176240700353576	0.378361264347113
1771	ENSG00000144043	TEX261	-0.0189540031597467	0.821601225010881	0.908981868590059
1772	ENSG00000115486	GGCX	-0.135478205213096	0.105437996219801	0.273407746122559
1773	ENSG00000152147	GEMIN6	-0.103946495215877	0.215031498599626	0.426080443993248
1774	ENSG00000279873	LINC01126	-0.146003516544567	0.0807862789858026	0.230264009388676
1775	ENSG00000143933	CALM2	0.265241463880095	0.0013139937477864	0.0166099913892718
1776	ENSG00000152672	CLEC4F	0.129558220134567	0.121699547915462	0.299201977868558
1777	ENSG00000115239	ASB3	-0.0409795639425809	0.625780872798008	0.790359627867393
1778	ENSG00000163219	ARHGAP25	-0.107430140085517	0.19996942958306	0.40861448708757
1779	ENSG00000116016	EPAS1	0.29987689440745	0.00026064643764899	0.0057954189528277
1780	ENSG00000143919	CAMKMT	0.0936222020534565	0.264367192824184	0.483584514121867
1781	ENSG00000138074	SLC5A6	0.0698136101111467	0.405704212950185	0.61991587101747
1782	ENSG00000135631	RAB11FIP5	0.0949891256029981	0.257425171838701	0.475897365446268
1783	ENSG00000171150	SOCS5	0.0866026475902223	0.302018251270237	0.519415920828368
1784	ENSG00000119737	GPR75	-0.106035073992309	0.205907022677459	0.416219713632927
1785	ENSG00000115042	FAHD2A	-0.228071194241016	0.00597166064609158	0.0444842435133638
1786	ENSG00000075340	ADD2	-0.231247281312009	0.00529225644590308	0.0409858115453328
1787	ENSG00000176407	KCMF1	0.197301343104496	0.0177721945484626	0.0884775972050579
1788	ENSG00000119866	BCL11A	-0.100925192135052	0.228735348178544	0.442647286754237
1789	ENSG00000034510	TMSB10	0.0374898885278689	0.655514417556709	0.811108717496066
1790	ENSG00000232531	KMT5AP2	-0.0118138377950823	0.888236982769573	0.945971267847991
1791	ENSG00000172116	CD8B	-0.303362549458781	0.000218924566486576	0.00516310419210311
1792	ENSG00000239305	RNF103	0.108382966206815	0.195985805306702	0.403074562027978
1793	ENSG00000115364	MRPL19	0.134804794346778	0.107196955410013	0.276375169908835
1794	ENSG00000144031	ANKRD53	0.0159668731676602	0.849352474724311	0.926050430530555
1795	ENSG00000124374	PAIP2B	-0.21088213060553	0.0111765658367351	0.0655044291434686
1796	ENSG00000168874	ATOH8	0.0594933373121076	0.478743026989669	0.682620794441139
1797	ENSG00000163803	PLB1	0.146292982707999	0.0801801756467525	0.2293803324904
1798	ENSG00000281195	NA	-0.111645491090501	0.182781822033639	0.386851539170333
1799	ENSG00000135624	CCT7	-0.109631289036617	0.190854251448993	0.397172472870002
1800	ENSG00000121152	NCAPH	0.177097006933257	0.0337155948462955	0.132782826924278
1801	ENSG00000170802	FOXN2	0.138905564995403	0.096834253830005	0.258913831615977
1802	ENSG00000243943	ZNF512	-0.15562022575193	0.0625282817048973	0.19657517021278
1803	ENSG00000173163	COMMD1	0.121427035196485	0.147115593381081	0.337544725333243
1804	ENSG00000115306	SPTBN1	-0.259401886069185	0.00169169479263037	0.0197510435129351
1805	ENSG00000231584	FAHD2CP	-0.180900270691688	0.0300206003826568	0.123624586754379
1806	ENSG00000168894	RNF181	0.152154672517504	0.0686740534589875	0.209230428224633
1807	ENSG00000152284	TCF7L1	-0.100283944175781	0.231721316921026	0.445882511706642
1808	ENSG00000213399	RPS2P17	0.0280520854909603	0.738563012836255	0.862849687038596
1809	ENSG00000159399	HK2	0.0486323256383234	0.562694195682657	0.747252341245649
1810	ENSG00000042493	CAPG	0.11392503712753	0.17395130267336	0.374791050238482
1811	ENSG00000168883	USP39	0.054313099095683	0.517920422653277	0.713360425267601
1812	ENSG00000273445	NA	0.232984078292604	0.00495072242816468	0.0394373376858976
1813	ENSG00000228486	C2orf92	-0.137528590537409	0.100221622405724	0.26494523154385
1814	ENSG00000158435	CNOT11	-0.0263675532343193	0.753743172576206	0.871321713987021
1815	ENSG00000183023	SLC8A1	0.286776540330446	0.000492475439455865	0.00873485273568356
1816	ENSG00000138032	PPM1B	0.14661863214186	0.0795026844646085	0.228286453191231
1817	ENSG00000135972	MRPS9	-0.0368204980249316	0.661282095018166	0.81456441059996
1818	ENSG00000118640	VAMP8	0.106873319757248	0.202324324384169	0.411345263079064
1819	ENSG00000119801	YPEL5	0.167273249011772	0.0450779121540097	0.160722505152952
1820	ENSG00000119862	LGALSL	0.234670620730935	0.00463808369192776	0.0376902625971292
1821	ENSG00000185304	RGPD2	0.0499331138721452	0.552280689665438	0.739808834290643
1822	ENSG00000119777	TMEM214	-0.0340162945666808	0.685657525229423	0.830469134808916
1823	ENSG00000115956	PLEK	0.294304670761378	0.000342924957911517	0.00694229661035157
1824	ENSG00000153561	RMND5A	0.106885380847391	0.20227310488455	0.411292889793568
1825	ENSG00000071082	RPL31	-0.152331568506268	0.068348877022839	0.208604998456281
1826	ENSG00000119782	FKBP1B	0.236455662072101	0.00432656214571559	0.0363282803867128
1827	ENSG00000075568	TMEM131	0.0827370681993863	0.324190390392191	0.541826583569817
1828	ENSG00000135974	C2orf49	0.150651056613008	0.0714891309518444	0.213467022707308
1829	ENSG00000237522	NA	0.0483629612917961	0.564862261733838	0.748681918755893
1830	ENSG00000230747	NA	0.109271466514017	0.19232325179485	0.399303705532167
1831	ENSG00000233673	ANAPC1P1	-0.17414807039329	0.0368391061534352	0.140827203007275
1832	ENSG00000163162	RNF149	0.243404860176168	0.00328480368188508	0.0304326713391284
1833	ENSG00000204745	NA	0.0288802803474473	0.731136134638848	0.858331825818661
1834	ENSG00000005436	GCFC2	-0.117121226015429	0.162106468703635	0.358792985601757
1835	ENSG00000143882	ATP6V1C2	0.08463266953353	0.313189771170874	0.530688142780099
1836	ENSG00000115423	DNAH6	-0.216146796452956	0.0092684687432676	0.057945863988966
1837	ENSG00000068697	LAPTM4A	0.343162136749037	2.54646419687352e-05	0.00129365185850603
1838	ENSG00000115355	CCDC88A	0.221859732817363	0.00752873890798586	0.0506567168090427
1839	ENSG00000143995	MEIS1	0.180051974018296	0.0308134513830315	0.125293558291688
1840	ENSG00000172086	KRCC1	-0.031604076538078	0.706888967324237	0.842458399677306
1841	ENSG00000184731	FAM110C	0.105110390414677	0.20991180085063	0.420335493758498
1842	ENSG00000204923	FBXO48	-0.0570831294651953	0.49676921178219	0.697388936910401
1843	ENSG00000173960	UBXN2A	0.114391399279727	0.172184226019356	0.372025701664129
1844	ENSG00000152689	RASGRP3	0.015397991749248	0.854659644570851	0.92857801856494
1845	ENSG00000163235	TGFA	0.152208947423148	0.0685741499228291	0.209100677992319
1846	ENSG00000084693	AGBL5	-0.065433424207542	0.435865875971901	0.646050211461332
1847	ENSG00000115875	SRSF7	0.100257811813805	0.231843580194239	0.445884885480706
1848	ENSG00000152291	TGOLN2	0.16574551092699	0.0471037889733185	0.165175105462114
1849	ENSG00000115295	CLIP4	0.156818294039469	0.0605113236140202	0.192471044100117
1850	ENSG00000068724	TTC7A	0.18615287544897	0.025487716254537	0.111314965150594
1851	ENSG00000115207	GTF3C2	-0.0513400403754301	0.541123916266376	0.731389612529233
1852	ENSG00000169621	APLF	0.105038023873819	0.210227555816397	0.420793726206653
1853	ENSG00000204685	NA	0.0084628649170149	0.919811562639716	0.962092181522284
1854	ENSG00000153214	TMEM87B	0.101984557885946	0.223861983215776	0.437056023872078
1855	ENSG00000162869	PPP1R21	-0.0359782318966111	0.668567649411263	0.819415095686136
1856	ENSG00000168899	VAMP5	0.216028195733216	0.00930806701346506	0.0581709178346337
1857	ENSG00000231848	NA	0.0455004625645207	0.588144067851804	0.765321580035916
1858	ENSG00000135951	TSGA10	-0.0449717847799186	0.592491546605146	0.768030845867841
1859	ENSG00000135622	SEMA4F	-0.149024819625392	0.07463835214855	0.219752611437912
1860	ENSG00000232713	NA	0.0517702192571976	0.537735021327135	0.72933500709763
1861	ENSG00000231851	MRPS9-AS1	-0.0584299511978318	0.486652326224579	0.689516604995446
1862	ENSG00000186281	GPAT2	-0.0681773222150777	0.416824427910988	0.62991568128176
1863	ENSG00000233850	NA	-0.205327998594672	0.0135557233048856	0.0746650903479122
1864	ENSG00000287625	NA	0.00360224558938021	0.965820832834255	0.984654521925873
1865	ENSG00000135953	MFSD9	-0.0778503165097751	0.353682369325832	0.571874884154151
1866	ENSG00000125538	IL1B	0.0961007560778459	0.251872727156476	0.469753394968007
1867	ENSG00000150938	CRIM1	0.215017074342893	0.00965176834438848	0.059672528742287
1868	ENSG00000260101	AFTPH-DT	0.0888238983582274	0.289740381641472	0.507564071288005
1869	ENSG00000163541	SUCLG1	0.166298310891879	0.0463621635544603	0.163568629006837
1870	ENSG00000281162	NA	-0.0510626353021407	0.543314862462752	0.733108522847966
1871	ENSG00000119820	YIPF4	-0.101325218291462	0.226886413113593	0.440229402336067
1872	ENSG00000246575	NA	-0.101373462652034	0.226664140613177	0.43995664923776
1873	ENSG00000153201	RANBP2	-0.0802002189059723	0.339297011036984	0.557386944610787
1874	ENSG00000243466	IGKV1-5	-0.322927647852441	7.89200177289124e-05	0.00268370732382079
1875	ENSG00000143924	EML4	-0.137130574562689	0.101217962691229	0.266836845182246
1876	ENSG00000146556	WASH2P	-0.157497735450859	0.0593913889710159	0.190031271306548
1877	ENSG00000172985	SH3RF3	-0.465234440268174	4.22722592082193e-09	2.84545144795326e-06
1878	ENSG00000144021	CIAO1	-0.117563465987339	0.160516177744972	0.356651115803679
1879	ENSG00000170417	TMEM182	-0.091519552005191	0.27529296523171	0.494444571403838
1880	ENSG00000042445	RETSAT	0.133729347142359	0.11005363525705	0.281271393383586
1881	ENSG00000183513	COA5	-0.117651913981722	0.160199524192343	0.356231701765631
1882	ENSG00000143891	GALM	0.153688441147357	0.0658960626858422	0.203274946093141
1883	ENSG00000138073	PREB	-0.0764914336869955	0.362172482378798	0.579239328069447
1884	ENSG00000237638	LINC02245	-0.102955475642459	0.219460430638136	0.431889786448907
1885	ENSG00000158050	DUSP2	-0.0273083182654744	0.745253438305429	0.866488797049712
1886	ENSG00000286532	PARTICL	-0.0654072918455655	0.436049576256453	0.646060905974495
1887	ENSG00000115091	ACTR3	0.142523892038307	0.0883639864262679	0.243770526078613
1888	ENSG00000088205	DDX18	-0.0247955911523465	0.767994483619424	0.880175289647546
1889	ENSG00000236397	NA	0.0120832021416096	0.885705825967951	0.944937449222598
1890	ENSG00000222041	CYTOR	0.232720744491148	0.00500120348683893	0.0396921440137073
1891	ENSG00000240857	RDH14	-0.215678424119069	0.00942571939350596	0.0587471052477194
1892	ENSG00000115760	BIRC6	0.0124912690247816	0.881873517485875	0.942676283662034
1893	ENSG00000186132	C2orf76	0.0450984262264202	0.591448807816419	0.767426406806489
1894	ENSG00000135968	GCC2	-0.0401111654522839	0.633126344951587	0.796151327367704
1895	ENSG00000240356	NA	0.041851982796259	0.618438215049282	0.785590658188559
1896	ENSG00000116096	SPR	0.108023143684215	0.197483353558088	0.405225908387007
1897	ENSG00000115128	SF3B6	0.197751623803169	0.0175086136718276	0.0878462368355819
1898	ENSG00000091436	MAP3K20	0.231794050731826	0.0051825323280504	0.0404267550746761
1899	ENSG00000136720	HS6ST1	0.0588782217148139	0.483309668274683	0.686889037650876
1900	ENSG00000226479	TMEM185B	-0.136049096813199	0.103964635137438	0.270878145856129
1901	ENSG00000279227	NA	0.00168855262002198	0.983974730423146	0.992324360077892
1902	ENSG00000115561	CHMP3	0.00670395593782534	0.936438294574507	0.969149296261742
1903	ENSG00000198142	SOWAHC	0.128066665320214	0.12608796707938	0.306354505665119
1904	ENSG00000071051	NCK2	-0.0522948766784187	0.533616159684608	0.725820414221171
1905	ENSG00000226791	LINC02611	-0.148584589835172	0.0755098765112211	0.221484575333058
1906	ENSG00000198130	HIBCH	-0.0719906368819607	0.391184198194394	0.606660336164965
1907	ENSG00000231621	ANKRD44-AS1	-0.133606726059239	0.110383094462718	0.281795115172305
1908	ENSG00000169756	LIMS1	0.170302592819359	0.0412754024506165	0.152273150625647
1909	ENSG00000135940	COX5B	0.0509822280345206	0.543950735146058	0.733516204197376
1910	ENSG00000071073	MGAT4A	-0.0937267315013626	0.263831866647704	0.483063438316108
1911	ENSG00000236977	ANKRD44-IT1	0.0767447165799987	0.360580501035544	0.577972202823148
1912	ENSG00000170485	NPAS2	-0.321102402877465	8.70620708338862e-05	0.00284714120307982
1913	ENSG00000115459	ELMOD3	0.148920290177486	0.0748445498522729	0.22007894118374
1914	ENSG00000115641	FHL2	0.190382297725787	0.0222763367586466	0.102586721874554
1915	ENSG00000088179	PTPN4	0.146164331079807	0.0804491020888044	0.229824092704622
1916	ENSG00000144028	SNRNP200	-0.189489777055204	0.0229234074130254	0.104288269996459
1917	ENSG00000213222	TOMM40P4	-0.091451205827714	0.275653147981208	0.494907380044056
1918	ENSG00000136718	IMP4	-0.155471472306833	0.0627825046674199	0.196942012214013
1919	ENSG00000144152	FBLN7	-0.0513983356444546	0.540664055910177	0.731281632889226
1920	ENSG00000230482	NA	-0.0587475599049312	0.484282710332645	0.687787884432868
1921	ENSG00000236255	NA	0.0170965952777225	0.83883337472482	0.919109683171423
1922	ENSG00000247626	MARS2	-0.101540307732345	0.225896633046993	0.439205693449773
1923	ENSG00000144120	TMEM177	-0.178843854822304	0.0319732633198299	0.128425676014881
1924	ENSG00000163006	CCDC138	-0.244363716842537	0.00316038958336243	0.0297380515741374
1925	ENSG00000138069	RAB1A	0.245346695689193	0.00303727225039714	0.0289652498259538
1926	ENSG00000151690	MFSD6	0.148500162204171	0.0756779536355811	0.221561678322366
1927	ENSG00000285793	ANAPC1P2	-0.127801321337068	0.12688127566604	0.307449678773792
1928	ENSG00000128708	HAT1	0.164366526287306	0.0489969322817113	0.169133641241676
1929	ENSG00000072135	PTPN18	0.245652243306149	0.00299989414715845	0.0287445373353172
1930	ENSG00000180871	CXCR2	-0.0228919490914408	0.78535681452526	0.889410398784127
1931	ENSG00000144354	CDCA7	0.0711262587550447	0.39691154122782	0.612251117018564
1932	ENSG00000136682	CBWD2	-0.0561122117086826	0.50413064315221	0.702633986724524
1933	ENSG00000115896	PLCL1	-0.101900130254945	0.22424765747372	0.437492717890617
1934	ENSG00000135966	TGFBRAP1	-0.0691924639687814	0.409904721327799	0.624011569265981
1935	ENSG00000081320	STK17B	0.197801878345431	0.0174794075692551	0.0878319842243594
1936	ENSG00000144136	SLC20A1	0.176998508030423	0.0338161863559094	0.133049315776843
1937	ENSG00000071054	MAP4K4	0.0292079399629992	0.728204655962528	0.856862848798982
1938	ENSG00000278962	NA	-0.019227387869655	0.819071857046173	0.907738159832549
1939	ENSG00000152127	MGAT5	-0.222533143683682	0.00734407879297968	0.0497874917753197
1940	ENSG00000125629	INSIG2	-0.110851469322752	0.185933637439983	0.391063143753062
1941	ENSG00000188687	SLC4A5	-0.0147547336082873	0.86066851954417	0.931782451693954
1942	ENSG00000115073	ACTR1B	-0.178984567540639	0.0318362998136558	0.128130399474243
1943	ENSG00000116120	FARSB	-0.134083139119888	0.109107372113548	0.279693683988316
1944	ENSG00000163464	CXCR1	0.00212275186517048	0.979854724661161	0.990709292583619
1945	ENSG00000277701	NA	-0.246968912313428	0.00284352814704229	0.0276896909074552
1946	ENSG00000151689	INPP1	0.186790103044859	0.0249798792412323	0.110169246285042
1947	ENSG00000189362	NEMP2	0.0322794975860868	0.700920534232285	0.839079009301412
1948	ENSG00000115457	IGFBP2	0.152355843765005	0.0683043512703106	0.208604998456281
1949	ENSG00000150540	HNMT	0.194734341085725	0.019341505728185	0.0934774711029023
1950	ENSG00000076003	MCM6	-0.0663802197837686	0.429240113013885	0.641003330166326
1951	ENSG00000011523	CEP68	-0.203623364521126	0.0143696665262115	0.0772987967531562
1952	ENSG00000198612	COPS8	0.12248841112907	0.143586798703878	0.33270696725275
1953	ENSG00000273456	NA	0.0716830790833138	0.393216352620108	0.608526695715858
1954	ENSG00000186522	SEPTIN10	0.291747719651059	0.00038821512949683	0.00757441475485663
1955	ENSG00000115590	IL1R2	0.056882111296145	0.498288649544587	0.69816592657353
1956	ENSG00000172878	METAP1D	-0.384222107959238	1.99164403501835e-06	0.00023715004351257
1957	ENSG00000065548	ZC3H15	0.17478730817087	0.036142084804324	0.138918719965228
1958	ENSG00000121966	CXCR4	-0.0381874215744732	0.649525811484996	0.807719920294058
1959	ENSG00000114999	TTL	0.227444017553579	0.00611466706331352	0.0450649127670486
1960	ENSG00000155729	KCTD18	0.154775949441919	0.0639824114649135	0.199454987626825
1961	ENSG00000272211	NA	-0.0446139724390092	0.595442195895439	0.769611062860294
1962	ENSG00000115919	KYNU	0.309165943999262	0.00016294757093707	0.00424583549756188
1963	ENSG00000169432	SCN9A	-0.0913426560164268	0.276225856507074	0.495440070153411
1964	ENSG00000172965	MIR4435-2HG	0.231615144561371	0.00521820875227652	0.0405874638387227
1965	ENSG00000135900	MRPL44	0.136473245149895	0.102880506492866	0.269417179833401
1966	ENSG00000231747	NA	0.00930513104533538	0.911861551828112	0.957623569510704
1967	ENSG00000272807	NA	-0.0866147086803653	0.301950672588323	0.519415920828368
1968	ENSG00000114948	ADAM23	0.0466764188534646	0.578526519834556	0.757812043130403
1969	ENSG00000144228	SPOPL	0.247387030105053	0.00279543595675071	0.0274278253929871
1970	ENSG00000144130	NT5DC4	-0.127676690072257	0.127255214416864	0.308124698576805
1971	ENSG00000286360	NA	-0.00349168559640258	0.966869252448024	0.985039589663734
1972	ENSG00000163492	CCDC141	-0.12524839059013	0.134711471682518	0.319053485563859
1973	ENSG00000228857	NA	-0.0546246772577109	0.515518505175259	0.711204222980897
1974	ENSG00000135930	EIF4E2	0.179233830070261	0.0315949003083539	0.127508272416052
1975	ENSG00000174501	ANKRD36C	-0.043220916527491	0.60699248927096	0.777572251540112
1976	ENSG00000224791	KRT18P39	-0.0575626156340088	0.493154803669787	0.694224107117934
1977	ENSG00000138439	FAM117B	-0.209607675413752	0.0116873840338637	0.0675526615624571
1978	ENSG00000152128	TMEM163	-0.00100308066356067	0.990479816933803	0.995148317230408
1979	ENSG00000231682	LINC01891	-0.0106318509610669	0.899356848194694	0.95149846478471
1980	ENSG00000163535	SGO2	0.113187300447116	0.176773950210684	0.378801321880036
1981	ENSG00000138448	ITGAV	0.266172178002797	0.00126147173635196	0.0161099414235304
1982	ENSG00000163510	CWC22	-0.152325537961197	0.068359941926806	0.208604998456281
1983	ENSG00000188177	ZC3H6	-0.000104529447906122	0.999007893756127	0.999498215586885
1984	ENSG00000138411	HECW2	0.0479609249536956	0.568105555748105	0.75057605790222
1985	ENSG00000144161	ZC3H8	-0.195972613007074	0.018570144325762	0.0911025452726039
1986	ENSG00000204217	BMPR2	0.145788427103683	0.081239026806008	0.231222071538242
1987	ENSG00000198369	SPRED2	0.289040004913952	0.000442158198822127	0.00817284405259893
1988	ENSG00000196912	ANKRD36B	-0.00621749196872377	0.941041928085847	0.971551619142276
1989	ENSG00000287091	NA	0.0487730383566585	0.561563206299191	0.746486760286631
1990	ENSG00000115866	DARS1	-0.0138541722109422	0.86909429413952	0.93651402893703
1991	ENSG00000152117	SMPD4BP	0.0204716903360759	0.807583403867152	0.902310663909941
1992	ENSG00000144320	LNPK	0.227663127357844	0.00606436336316921	0.0448133135945203
1993	ENSG00000229127	NA	-0.0544940154478282	0.516525063954564	0.712288724557062
1994	ENSG00000163466	ARPC2	0.253942232597781	0.00213160033554221	0.022942040919843
1995	ENSG00000153250	RBMS1	0.188094710961996	0.0239671643979864	0.10731417429309
1996	ENSG00000230037	NA	0.0899898037387187	0.283430852148491	0.501975583831554
1997	ENSG00000144118	RALB	0.21808260142091	0.00864284309814869	0.0555169503978497
1998	ENSG00000188042	ARL4C	0.152430067409103	0.0681683563764464	0.208295781589085
1999	ENSG00000152056	AP1S3	-0.109088539980182	0.193073207487651	0.400003974760761
[truncated: 14,156 more rows]
