# Supplementary material for: ATAC-clock: An aging clock based on chromatin accessibility
Source: GeroScience. 2023 Nov 4;46(2):1789–806. doi: 10.1007/s11357-023-00986-0 (PMC10828344; doi:10.1007/s11357-023-00986-0)
Supplement: Supplementary file 13 — Supplementary file13 (CSV 598 KB) [file 11357_2023_986_MOESM13_ESM.csv]

	ID	Description	setSize	enrichmentScore	NES	pvalue	p.adjust	qvalue	rank	leading_edge	core_enrichment
GO:0006910	GO:0006910	phagocytosis, recognition	62	-0.665276401382322	-2.81444758887926	1e-10	1.7733441578056e-08	1.20783031415547e-08	2725	tags=71%, list=19%, signal=58%	28392/399687/3503/7275/28638/949/102723169/28639/28834/28445/28426/28468/3494/28410/3493/28423/28454/3500/3539/3502/3501/3507/3538/28395/3514/100423062/28394/28391/28439/28467/28444/28388/28450/28449/28457/28408/28409/28452/4240/28434/28420/28448/28442/28385
GO:0006958	GO:0006958	complement activation, classical pathway	69	-0.637779116647592	-2.74322061983883	1e-10	1.7733441578056e-08	1.20783031415547e-08	1647	tags=52%, list=11%, signal=46%	28834/28445/28426/28468/3494/28410/3493/28423/28454/3500/3539/3502/3501/3507/3538/28395/3514/100423062/28394/28391/28439/28467/28444/28388/28450/28449/28457/28408/28409/28452/28434/28420/28448/28442/28385/1380
GO:0002455	GO:0002455	humoral immune response mediated by circulating immunoglobulin	81	-0.5822556641729	-2.57170454816686	1e-10	1.7733441578056e-08	1.20783031415547e-08	1647	tags=46%, list=11%, signal=41%	28834/28445/28426/28468/3494/28410/3493/28423/28454/3500/3539/3502/3501/3507/3538/28395/3514/100423062/28394/28391/28439/28467/2302/28444/28388/28450/28449/28457/28408/28409/28452/28434/28420/28448/28442/28385/1380
GO:0002237	GO:0002237	response to molecule of bacterial origin	249	0.4758277358806	2.48586646279384	1e-10	1.7733441578056e-08	1.20783031415547e-08	3121	tags=47%, list=22%, signal=38%	824/5732/51571/5594/7431/2643/387/4067/6403/5473/8754/4057/79931/133/9590/4091/10288/8767/55122/948/7133/5606/820/4615/3717/942/26191/841/929/22933/23097/2149/728/64127/706/9373/84868/7124/6374/10935/5196/6648/383/1991/834/6280/1604/1511/140885/3146/7096/6279/10859/7040/1669/148022/7189/3965/23641/5734/836/3148/6556/114548/7494/6622/92140/567/100133941/5054/6352/440068/8915/4353/7867/7097/1668/36…
GO:0001906	GO:0001906	cell killing	133	0.516168781208963	2.48164982912602	1e-10	1.7733441578056e-08	1.20783031415547e-08	2511	tags=47%, list=18%, signal=39%	51571/6845/55207/6283/1075/1054/2214/3075/2209/4057/2597/3684/3002/10383/64581/4069/8993/598/4615/5052/10578/5873/84868/127544/3799/383/5551/1991/1604/3916/1511/54210/3458/10859/203068/1669/634/912/3965/3383/57823/566/4818/567/1668/3606/3824/2150/6688/409/5819/23705/3122/6850/3592/5599/5788/3565/7305/3251/718/3594
GO:0007599	GO:0007599	hemostasis	174	0.491149288830291	2.45520629369566	1e-10	1.7733441578056e-08	1.20783031415547e-08	3062	tags=49%, list=21%, signal=39%	2153/4067/26258/308/29071/6484/5912/6403/5265/22875/10451/2162/196527/5341/1465/84034/2316/60/2207/3690/948/7414/7094/3717/5359/2149/2039/5873/25946/5023/10672/5196/5321/65991/80856/2161/10855/1511/340205/5291/10398/9060/2776/8546/6521/634/2815/5580/1192/3705/5627/5055/22915/5054/3043/5329/5028/2150/10019/80739/51206/3848/2623/71/10627/953/7057/139189/6850/1432/6714/50848/7450/221037/10544/7391/1…
GO:0050817	GO:0050817	coagulation	169	0.492240074766671	2.45028881462819	1e-10	1.7733441578056e-08	1.20783031415547e-08	3062	tags=50%, list=21%, signal=40%	2153/4067/26258/308/29071/6484/5912/6403/5265/22875/10451/2162/196527/5341/1465/84034/2316/60/2207/3690/948/7414/7094/3717/5359/2149/2039/5873/5663/5023/10672/5196/5321/65991/80856/2161/10855/1511/340205/5291/10398/9060/2776/8546/6521/634/2815/5580/1192/3705/5627/5055/22915/5054/3043/5329/5028/2150/10019/80739/51206/3848/2623/71/10627/953/7057/139189/6850/1432/6714/50848/7450/221037/10544/7391/16…
GO:0007596	GO:0007596	blood coagulation	168	0.489562543895934	2.43076219673707	1e-10	1.7733441578056e-08	1.20783031415547e-08	3062	tags=49%, list=21%, signal=39%	2153/4067/26258/308/29071/6484/5912/6403/5265/22875/10451/2162/196527/5341/1465/84034/2316/60/2207/3690/948/7414/7094/3717/5359/2149/2039/5873/5023/10672/5196/5321/65991/80856/2161/10855/1511/340205/5291/10398/9060/2776/8546/6521/634/2815/5580/1192/3705/5627/5055/22915/5054/3043/5329/5028/2150/10019/80739/51206/3848/2623/71/10627/953/7057/139189/6850/1432/6714/50848/7450/221037/10544/7391/1608/35…
GO:0032496	GO:0032496	response to lipopolysaccharide	237	0.466494271502424	2.43008880498893	1e-10	1.7733441578056e-08	1.20783031415547e-08	3036	tags=46%, list=21%, signal=37%	824/5732/5594/7431/2643/387/4067/6403/5473/8754/4057/79931/133/9590/4091/10288/8767/55122/948/7133/5606/820/4615/3717/942/26191/841/929/23097/2149/64127/706/9373/84868/7124/6374/10935/5196/6648/383/1991/834/6280/1604/1511/140885/3146/6279/10859/7040/1669/148022/7189/3965/23641/5734/836/3148/6556/114548/7494/6622/92140/5054/6352/440068/8915/4353/7867/7097/1668/3606/654/11221/6688/9450/671/10068/10…
GO:0002274	GO:0002274	myeloid leukocyte activation	189	0.475165150803156	2.41429548436557	1e-10	1.7733441578056e-08	1.20783031415547e-08	3063	tags=50%, list=21%, signal=40%	301/5169/4067/3600/6845/23208/3460/4317/6283/1075/8754/102/3684/1191/2268/2207/820/3162/8530/4615/3717/57126/5359/728/1435/2896/84868/7124/5663/3516/306/5321/1511/120892/3146/7096/3458/8291/148022/5580/7189/3965/6556/7107/6622/566/4055/6352/133396/1794/9867/23210/7097/3606/2150/11326/6688/671/3689/9173/199/695/5819/2623/55509/5724/3949/7057/2624/6850/6348/5788/11027/3565/7305/22918/84106/351/8013…
GO:0071219	GO:0071219	cellular response to molecule of bacterial origin	166	0.470298527516969	2.33346732870311	1e-10	1.7733441578056e-08	1.20783031415547e-08	3121	tags=49%, list=22%, signal=39%	824/51571/5594/7431/387/4067/5473/8754/4057/79931/10288/8767/948/7133/5606/820/4615/3717/942/26191/929/22933/23097/64127/706/9373/84868/7124/6374/5196/383/834/1604/1511/140885/3146/7096/10859/7040/1669/148022/7189/23641/3148/114548/7494/92140/5054/6352/440068/8915/7097/1668/3606/654/6688/9450/671/1051/3055/2623/5724/1432/6714/6348/5599/11027/23643/10221/2950/80149/1053/3569/4360/5970/2672/114769/…
GO:0071216	GO:0071216	cellular response to biotic stimulus	192	0.458437408908008	2.32668157657392	1e-10	1.7733441578056e-08	1.20783031415547e-08	3121	tags=48%, list=22%, signal=38%	824/51571/5594/7431/387/4067/5473/8754/4057/79931/10288/8767/64581/948/7133/5606/820/4615/3717/942/26191/929/22933/23097/64127/706/9373/2932/84868/7124/6374/5196/383/834/1604/10018/1511/140885/3146/7096/10859/7040/1669/148022/7189/23641/3309/3148/114548/7494/92140/5054/6352/440068/8915/7097/1668/3606/654/6688/9450/671/1051/54499/695/3055/978/2623/5724/6850/1432/6714/6348/5599/11027/23643/10221/29…
GO:0007162	GO:0007162	negative regulation of cell adhesion	219	0.450367701542978	2.31615409432857	1e-10	1.7733441578056e-08	1.20783031415547e-08	3295	tags=48%, list=23%, signal=38%	301/865/387/8763/1029/6385/861/5598/3958/90102/182/5621/102/5573/10288/23603/604/9314/2064/3717/942/26191/7045/2039/149041/10875/1545/84868/4241/383/397/1511/2615/3146/340533/10859/7040/9037/634/1845/5580/3557/3965/30009/9231/836/9306/5771/4323/3559/7805/8751/91663/864/5054/1946/80139/23122/54542/51441/10019/84695/11326/654/10154/201633/506/6688/1051/83737/23129/3659/1493/9647/7057/5295/64115/671…
GO:0006898	GO:0006898	receptor-mediated endocytosis	185	0.454639039169638	2.30093642871479	1e-10	1.7733441578056e-08	1.20783031415547e-08	2981	tags=46%, list=21%, signal=37%	11031/3688/2060/88455/302/6386/133/58191/3684/1191/55681/2207/3690/950/1213/948/3685/23317/157/929/967/9779/115548/5879/3643/8301/382/10487/821/10211/55788/57720/3092/10859/5291/375/22876/634/7436/9260/10267/4983/1514/6622/4734/160/567/408/5054/8650/3482/4035/143458/8867/409/3689/432/163/1950/8685/3949/1173/2885/6850/9829/7018/440400/1759/3565/718/8578/8976/1175/154/2017/5868/1211/1601/11006/3190…
GO:0042060	GO:0042060	wound healing	302	0.426538877465404	2.28540158275542	1e-10	1.7733441578056e-08	1.20783031415547e-08	3062	tags=45%, list=21%, signal=36%	301/5159/960/3688/7076/387/2153/4067/26258/23208/308/6385/29071/2004/1026/55207/6484/5547/5912/6403/90102/5265/22875/10451/2162/4217/196527/5341/2131/1465/84034/2316/60/2207/64581/25978/3690/948/2064/4638/7414/3162/7094/3717/5359/2149/2039/5873/5530/7168/7124/240/221477/7046/5023/10672/5196/5321/65991/80856/2161/10855/1511/128866/389/4087/340205/6279/5291/10398/7040/9060/2776/8291/8546/6521/634/6…
GO:0009611	GO:0009611	response to wounding	381	0.414083379722786	2.2599878982211	1e-10	1.7733441578056e-08	1.20783031415547e-08	3062	tags=43%, list=21%, signal=35%	301/5159/1495/960/3688/7076/387/2153/4067/26258/4747/23208/308/6385/29071/2004/1026/55207/6484/5547/5912/6403/90102/5265/22875/10451/2162/4217/196527/5341/133/2131/1465/84034/5604/5792/2316/60/2207/64581/25978/3690/11057/9314/948/2064/4638/7414/3162/7094/3717/5359/2149/2039/5873/5530/706/5879/7168/2896/7124/240/2281/221477/7046/5023/10672/5196/5321/6648/65991/383/80856/2161/10855/1511/64764/12886…
GO:0030099	GO:0030099	myeloid cell differentiation	315	0.416064845499142	2.23130773908543	1e-10	1.7733441578056e-08	1.20783031415547e-08	2794	tags=40%, list=19%, signal=33%	865/10100/92/4067/3600/29887/27102/861/7049/302/28962/7071/1054/23218/2034/182/4057/5925/2124/139716/669/4318/604/3717/2539/3149/9991/841/2039/3398/1435/2739/998/212/55294/7124/25946/2629/10935/5663/3516/5196/9770/1499/10312/115727/3458/1028/5613/7030/10859/7040/6886/8546/222166/6521/634/54997/7189/3091/23456/836/5771/9948/3148/7107/4055/567/5657/211/25893/133396/3313/5305/56998/169200/4090/11615…
GO:0060627	GO:0060627	regulation of vesicle-mediated transport	396	0.400023609745632	2.20155896075767	1e-10	1.7733441578056e-08	1.20783031415547e-08	3367	tags=42%, list=23%, signal=33%	301/11031/5594/4067/3600/6845/23208/88455/8766/6385/5874/302/79772/8027/3958/10434/4478/30844/6386/9498/196527/3684/1191/5908/55681/2268/5604/2207/64581/3690/84932/948/3685/3162/154664/23317/3601/11236/9474/4735/929/57126/5359/967/9779/27032/5795/5873/5530/998/64127/5879/2932/5867/7124/3643/8301/382/56681/5023/5414/5906/10211/7052/3916/64422/120892/140885/3146/3458/7251/3092/7879/10859/5291/8291/…
GO:2001233	GO:2001233	regulation of apoptotic signaling pathway	290	0.393089429925315	2.09316008679086	1e-10	1.7733441578056e-08	1.20783031415547e-08	3545	tags=45%, list=25%, signal=34%	1495/960/5598/1075/3958/259230/754/5925/1191/6498/2923/355/90/4318/7417/3685/3162/598/3717/4804/5716/2773/7009/2907/6934/138151/55294/2932/7124/25946/4000/10197/5663/7046/5196/5414/1499/6648/6280/10625/10018/8531/120892/64114/5326/6279/5291/4976/2729/5580/2771/10059/246330/27069/3091/8738/3383/5771/3148/8682/10955/7494/85450/4055/1032/9774/5054/8915/5062/5329/54978/581/5034/4193/11124/409/10449/3…
GO:0002697	GO:0002697	regulation of immune effector process	287	0.392661934274539	2.08763878337072	1e-10	1.7733441578056e-08	1.20783031415547e-08	3402	tags=41%, list=24%, signal=32%	301/51571/54537/5169/4067/6845/3958/3075/51744/3684/2268/8767/64581/604/948/8993/7133/163486/3162/942/9474/26191/57126/196/5795/149041/7009/64127/10875/117157/2896/84868/7124/115004/383/1604/3916/3146/3458/10859/7040/634/1178/148022/7189/912/3965/30009/3383/114548/246778/22890/7494/7805/567/8915/54542/3606/3824/2150/9188/4179/84695/11326/11221/6688/409/3689/695/5819/2623/23705/2625/5724/2624/3122…
GO:0001819	GO:0001819	positive regulation of cytokine production	378	0.37399451402054	2.03918934812815	1e-10	1.7733441578056e-08	1.20783031415547e-08	3270	tags=42%, list=23%, signal=33%	301/965/29110/51571/3600/861/10159/4317/23236/1054/8780/51744/2597/647087/9590/1191/2268/10288/2207/8767/64581/55122/948/10972/163486/3162/353514/4615/3717/942/26191/841/929/2149/728/5795/5861/84282/64127/1545/84868/7124/1536/5663/101/5196/115004/10211/5004/1991/834/10855/1604/1147/120892/3146/7096/3458/10859/7040/9475/55959/115362/148022/7189/3965/3091/602/30009/5734/149628/3148/6556/114548/2467…
GO:0042254	GO:0042254	ribosome biogenesis	294	-0.383985091424543	-2.03516447525958	1e-10	1.7733441578056e-08	1.20783031415547e-08	4376	tags=47%, list=31%, signal=33%	6218/6130/6155/7514/79039/153443/285855/51602/55006/84769/117246/7248/6152/118460/57602/10412/10607/4839/6208/83732/10528/9045/51367/115416/54913/6129/54552/6227/6135/5591/23212/10436/55035/65008/6217/6041/23160/55651/55153/4736/4927/9326/29102/4931/6175/54984/260294/54663/9277/9092/708/6232/23481/285367/6169/10171/9221/6193/6194/55813/55341/84916/23195/51491/51154/6125/23246/85865/6165/27340/928…
GO:0003013	GO:0003013	circulatory system process	335	0.376674887227437	2.03080749437756	1.01110297759746e-10	1.7733441578056e-08	1.20783031415547e-08	3151	tags=38%, list=22%, signal=30%	2643/387/2153/23446/6916/1824/10159/28232/5547/5910/57419/2034/9498/801/133/2131/6546/84525/9590/493/290/2316/490/80005/948/5606/805/3162/59342/3717/9474/2149/7525/5795/27131/3398/998/7168/7124/10911/3643/27347/2281/9446/5023/10672/6648/1727/1511/3953/5742/7040/9475/2729/11138/6515/634/2771/10059/57085/552/5566/2983/566/9732/6533/8714/56998/1674/3043/4090/7531/5028/4973/2150/6547/4035/654/6093/41…
GO:0098771	GO:0098771	inorganic ion homeostasis	491	0.356248588860102	2.00608817004733	1e-10	1.7733441578056e-08	1.20783031415547e-08	3388	tags=38%, list=24%, signal=30%	5732/1729/5594/11261/483/4067/6916/29887/27102/27020/10159/23312/3074/9213/3934/5910/57419/285195/2034/51714/23682/54757/9498/4057/801/26234/133/5621/2131/6546/2280/493/490/523/948/2512/3685/805/3162/3717/9474/2149/728/27032/10479/4502/27131/8992/8031/7009/7779/2907/212/2896/4097/2281/57192/8301/4241/9446/25800/30061/7421/5663/5023/10672/1152/122416/2769/121665/4493/6648/7052/10312/1991/6280/1604…
GO:0050801	GO:0050801	ion homeostasis	499	0.353926230851572	1.99857530425462	1e-10	1.7733441578056e-08	1.20783031415547e-08	3388	tags=38%, list=24%, signal=30%	5732/1729/5594/11261/483/4067/6916/29887/27102/27020/10159/23312/3074/9213/3934/5910/57419/285195/2034/51714/23682/54757/9498/4057/801/26234/133/5621/2131/6546/2280/493/490/523/948/2512/3685/805/3162/3717/9474/2149/728/27032/10479/4502/27131/8992/8031/7009/7779/2907/212/2896/4097/27347/2281/57192/8301/4241/9446/25800/30061/7421/5663/5023/10672/2912/1152/122416/2769/121665/4493/6648/7052/10312/199…
GO:0031347	GO:0031347	regulation of defense response	485	0.354683830693706	1.99716842319007	1e-10	1.7733441578056e-08	1.20783031415547e-08	3515	tags=41%, list=25%, signal=32%	301/29110/5169/4067/3600/6845/23208/5598/4317/6283/1075/9536/8780/3075/5925/84034/118788/2268/241/3093/8767/64581/55122/4318/604/9314/8993/7133/353514/8530/4615/3717/90355/9474/26191/841/3956/22933/5359/23097/7525/84282/64127/10875/117157/2896/84868/7124/240/2629/27347/29800/313/101/115004/383/1991/834/2161/6280/3916/120892/140885/3146/3458/6279/10859/64771/634/115362/5580/7189/912/5058/3965/5734…
GO:0006873	GO:0006873	cellular ion homeostasis	439	0.358292725801484	1.99679419758929	1e-10	1.7733441578056e-08	1.20783031415547e-08	3385	tags=39%, list=24%, signal=31%	5732/1729/5594/11261/483/4067/6916/27020/10159/23312/3074/9213/3934/5910/57419/285195/51714/23682/9498/801/133/5621/6546/2280/493/490/523/948/2512/3685/805/3162/3717/9474/2149/728/27032/10479/4502/8992/8031/7009/7779/2907/212/2896/4097/2281/57192/9446/25800/30061/7421/5663/5023/10672/1152/122416/2769/121665/4493/7052/10312/1991/6280/1604/9034/1233/120892/3146/3458/9114/84068/162514/7504/6279/7879…
GO:0055080	GO:0055080	cation homeostasis	485	0.354558915219962	1.99646504396007	1e-10	1.7733441578056e-08	1.20783031415547e-08	3388	tags=38%, list=24%, signal=30%	5732/1729/5594/11261/483/4067/29887/27102/27020/10159/23312/3074/3934/5910/57419/285195/2034/51714/23682/54757/9498/4057/801/26234/133/5621/2131/6546/2280/493/490/523/948/2512/3685/805/3162/3717/9474/2149/728/27032/10479/4502/27131/8992/8031/7009/7779/2907/212/2896/4097/2281/57192/8301/4241/9446/25800/30061/7421/5663/5023/10672/122416/2769/121665/4493/6648/7052/10312/1991/6280/1604/9034/1233/1208…
GO:0022613	GO:0022613	ribonucleoprotein complex biogenesis	399	-0.361917047825801	-1.99012708272564	1e-10	1.7733441578056e-08	1.20783031415547e-08	4036	tags=40%, list=28%, signal=30%	1653/6152/118460/57602/10412/10607/4839/6208/83732/10528/9045/51367/115416/54913/79760/6129/3326/54552/6227/6135/5591/79833/23212/10436/55035/57819/65008/22889/6217/6041/23160/55651/55153/51631/4736/4927/9326/79869/29102/4931/6936/96764/6175/54984/260294/6633/54663/9277/9092/708/6232/23481/285367/6169/10171/9221/6193/6194/55813/8562/9733/55341/84916/10594/23195/51491/7536/51747/51154/23521/6125/2…
GO:0030003	GO:0030003	cellular cation homeostasis	430	0.357405349141982	1.98822046858373	1e-10	1.7733441578056e-08	1.20783031415547e-08	3385	tags=39%, list=24%, signal=31%	5732/1729/5594/11261/483/4067/27020/10159/23312/3074/3934/5910/57419/285195/51714/23682/9498/801/133/5621/6546/2280/493/490/523/948/2512/3685/805/3162/3717/9474/2149/728/27032/10479/4502/8992/8031/7009/7779/2907/212/2896/4097/2281/57192/9446/25800/30061/7421/5663/5023/10672/122416/2769/121665/4493/7052/10312/1991/6280/1604/9034/1233/120892/3146/3458/9114/84068/162514/7504/6279/7879/5291/375/8546/…
GO:0097190	GO:0097190	apoptotic signaling pathway	485	0.340867869136915	1.91937293388552	1e-10	1.7733441578056e-08	1.20783031415547e-08	3680	tags=42%, list=26%, signal=32%	23612/1495/960/51304/1026/5598/1075/3958/259230/4217/754/1655/8879/5925/3684/1191/6498/3002/2923/355/90/4318/665/7417/7133/3685/3162/598/1870/3717/4804/841/10550/597/5716/2773/7009/2907/6934/138151/55294/2932/1545/7124/25946/3090/4000/10197/5663/7046/5196/6272/5414/1499/9191/6648/834/6280/10625/10018/8531/120892/3458/64114/7159/3092/5326/6279/5291/4976/7040/83941/2729/148022/5580/2771/10059/24633…
GO:0002695	GO:0002695	negative regulation of leukocyte activation	153	0.46969641601171	2.30943876243374	1.10207190979198e-10	1.81574696167849e-08	1.2367109979739e-08	2811	tags=46%, list=20%, signal=38%	301/64092/865/5169/4067/23208/6385/861/3958/25793/5621/5573/2268/10288/604/8993/2064/3162/8530/3149/942/26191/149041/3398/10875/2896/84868/383/1511/2615/3146/10859/634/1845/3965/30009/9231/836/9306/5771/3559/7805/864/133396/54542/84695/11326/201633/6688/671/1051/83737/695/3659/1493/3949/64115/10039/8654/5788/3565/7305/4092/146722/11314/3142/80149/868/11006/654346/284021
GO:0006887	GO:0006887	exocytosis	264	0.398013030938369	2.09215295608486	1.0934680428439e-10	1.81574696167849e-08	1.2367109979739e-08	3070	tags=38%, list=21%, signal=31%	301/11031/4067/26258/6845/23208/8766/8676/9341/6385/5874/55207/8027/153339/1488/6386/6809/9498/5341/3684/5908/2268/9342/84932/10490/64005/10972/3162/56900/94120/4735/57126/2039/5873/2932/5663/306/5023/5414/8825/5906/3916/120892/3458/7251/7879/8775/5899/634/2771/5058/3965/10015/6622/4818/9522/6352/201475/80223/5028/10652/23122/10640/2150/6688/54536/8867/10257/3689/51762/695/3055/1230/2623/27243/57…
GO:0071222	GO:0071222	cellular response to lipopolysaccharide	159	0.462715702491722	2.28613513291758	1.21981238866929e-10	1.89489141634141e-08	1.29061653634243e-08	3036	tags=48%, list=21%, signal=38%	824/5594/7431/387/4067/5473/8754/4057/79931/10288/8767/948/7133/5606/820/4615/3717/942/26191/929/23097/64127/706/9373/84868/7124/6374/5196/383/834/1604/1511/140885/3146/10859/7040/1669/148022/7189/23641/3148/114548/7494/92140/5054/6352/440068/8915/7097/1668/3606/654/6688/9450/671/1051/3055/2623/5724/1432/6714/6348/5599/11027/23643/10221/2950/80149/1053/3569/4360/5970/2672/114769/10417/9516
GO:2001234	GO:2001234	negative regulation of apoptotic signaling pathway	176	0.450497628190885	2.25305109260397	1.21502881067451e-10	1.89489141634141e-08	1.29061653634243e-08	3545	tags=51%, list=25%, signal=39%	1495/960/5598/3958/754/5925/1191/90/4318/7417/3685/3162/598/5716/2773/7009/2907/6934/2932/7124/25946/4000/10197/5663/7046/5196/1499/6648/10625/8531/120892/64114/5291/4976/2729/2771/246330/27069/3091/3383/3148/8682/7494/85450/1032/5054/5329/54978/581/4193/409/10449/3082/2623/55437/599/7057/9709/6714/2023/8737/3565/2950/6615/2017/4722/596/2730/27166/5970/50484/9821/3070/3301/4929/51499/672/1654/558…
GO:0001568	GO:0001568	blood vessel development	461	0.34114698935972	1.9094361749953	1.38025125075862e-10	2.08456279177072e-08	1.41980230999088e-08	2857	tags=36%, list=20%, signal=30%	301/140862/5159/3688/5594/387/7534/861/7049/302/2004/7453/5598/5547/10512/2034/182/10451/5230/8879/133/4086/84034/3674/493/5604/4091/290/2316/90/3690/5175/9510/10959/9314/3397/2064/64855/3685/4638/820/3162/1870/64218/4804/80310/841/7045/196/9289/728/9444/998/6934/576/55294/1545/2896/2752/7124/240/1536/5663/7046/101/3516/306/10672/5196/1499/5906/9693/10855/5315/5613/9047/23670/3953/5291/7040/9475/…
GO:2000147	GO:2000147	positive regulation of cell motility	395	0.353940604843205	1.94782141274274	1.61424830225231e-10	2.37207243766103e-08	1.61562603906789e-08	2932	tags=37%, list=20%, signal=30%	301/1729/5159/3688/5594/387/152007/4067/8766/57142/6403/3958/10512/6386/196527/6282/8754/100048912/6546/58191/102/9590/2268/64581/90/3690/5175/4318/9510/80005/5606/10982/3685/4638/3162/59352/3717/64218/80310/2149/728/2039/23224/5530/1435/84299/9373/5879/4267/1545/2896/7124/3643/27347/382/7046/101/306/6648/9693/3146/3458/389/5291/7040/9475/54453/9037/6678/2771/10059/5058/3965/3091/3383/116150/4323…
GO:0002573	GO:0002573	myeloid leukocyte differentiation	164	0.461856936582194	2.29499238581616	1.94212045272068e-10	2.77876550037956e-08	1.89262597026907e-08	2794	tags=46%, list=19%, signal=37%	10100/4067/3600/29887/27102/861/302/28962/7071/4057/5925/2124/139716/4318/841/3398/1435/2739/998/55294/7124/2629/5663/3516/5196/9770/1499/10312/3458/7030/10859/7040/6886/8546/634/54997/7189/5771/7107/4055/5657/133396/56998/169200/7097/7130/2150/6688/1051/6670/1230/2623/537/1021/2625/55509/2624/5295/1432/6714/6348/7018/8737/3565/7305/351/10221/9935/3696/10272/11025/1436/11006/1053/7098
GO:0055065	GO:0055065	metal ion homeostasis	425	0.345307802391179	1.92226406447384	2.11304715338329e-10	2.94580445460127e-08	2.00639673025706e-08	3388	tags=37%, list=24%, signal=29%	5732/1729/483/4067/29887/27102/27020/3074/3934/5910/57419/2034/51714/54757/4057/801/26234/133/5621/2131/6546/2280/493/490/523/948/2512/3685/805/3162/3717/9474/2149/728/27032/4502/27131/8031/7009/7779/2907/212/2281/57192/8301/4241/9446/25800/30061/7421/5663/5023/10672/122416/2769/121665/4493/6648/7052/10312/1991/6280/1604/9034/1233/3146/3458/9114/84068/162514/7504/6279/5291/375/8546/10161/2815/235…
GO:0032103	GO:0032103	positive regulation of response to external stimulus	326	0.376138318983882	2.02004879986226	2.47024301133963e-10	3.27578323235453e-08	2.23114631935631e-08	3389	tags=41%, list=24%, signal=32%	5159/29110/5594/4067/3600/6845/4317/6283/1075/8780/6809/196527/84034/102/241/2316/3093/8767/64581/55122/353514/3717/80310/3956/5359/23097/728/1435/64127/5879/117157/2896/84868/7124/27347/2281/101/115004/383/834/6280/1233/3916/120892/3146/3458/6279/7040/9037/115362/7189/912/10059/5058/3965/5734/149628/3148/6622/566/4818/5054/6352/5062/7097/3606/3824/2150/654/1270/6688/9450/9958/7114/4023/9173/199/…
GO:0040017	GO:0040017	positive regulation of locomotion	402	0.352884729881149	1.94343370614649	2.43771408791274e-10	3.27578323235453e-08	2.23114631935631e-08	2932	tags=37%, list=20%, signal=30%	301/1729/5159/3688/5594/387/152007/4067/8766/57142/6403/3958/10512/6386/6809/196527/6282/8754/100048912/6546/58191/102/9590/2268/64581/90/3690/5175/4318/9510/80005/5606/10982/3685/4638/3162/59352/3717/64218/80310/2149/728/2039/23224/5530/1435/84299/9373/5879/4267/1545/2896/7124/3643/27347/382/7046/101/306/6648/9693/1233/3146/3458/389/5291/7040/9475/54453/9037/6678/2771/10059/5058/3965/3091/3383/1…
GO:0050853	GO:0050853	B cell receptor signaling pathway	100	-0.525381805001203	-2.42550276441162	2.55015526998106e-10	3.30123671497309e-08	2.2484827668655e-08	2294	tags=49%, list=16%, signal=41%	28638/102723169/973/28639/930/27086/28834/28445/28426/28468/3494/29760/28410/54923/3702/3493/28423/28454/933/3500/3539/640/3502/3501/3507/3538/28395/3514/100423062/28394/28391/28439/28467/28444/28388/28450/28449/28457/28408/89857/28409/3932/5293/28452/28434/28420/28448/28442/28385
GO:0050866	GO:0050866	negative regulation of cell activation	167	0.448881435003463	2.22176161530858	3.00401476622845e-10	3.53619943011038e-08	2.40851661522479e-08	2811	tags=44%, list=20%, signal=36%	301/64092/865/5169/4067/23208/6385/861/3958/25793/5621/5573/2268/10288/604/8993/2064/3162/8530/3149/942/26191/149041/3398/10875/2896/84868/383/1511/2615/3146/10859/2729/634/1845/5580/3965/30009/9231/836/9306/5771/3559/7805/864/133396/54542/10019/84695/11326/201633/6688/671/1051/83737/695/3659/1493/3949/64115/10039/8654/5788/3565/7305/4092/146722/11314/3142/80149/868/11006/654346/284021
GO:0022407	GO:0022407	regulation of cell-cell adhesion	346	0.364936581232868	1.97641756852273	3.07840179246592e-10	3.53619943011038e-08	2.40851661522479e-08	2803	tags=39%, list=20%, signal=32%	301/865/960/51571/387/4067/3600/6385/861/5598/6484/6403/3958/182/10673/5621/84034/5573/10288/8767/604/9314/2064/3717/942/26191/3956/1326/7525/2039/9580/201627/149041/64127/10875/84868/7124/240/101/10211/383/1991/1604/1511/2615/140885/3146/3458/340533/10859/7040/8546/634/1845/5580/7189/912/3557/3965/30009/9231/836/9306/5771/114548/22890/7494/3559/7805/22915/91663/3108/864/567/100133941/2526/22920/…
GO:0030335	GO:0030335	positive regulation of cell migration	386	0.355775500432625	1.94869239806774	2.89951885244678e-10	3.53619943011038e-08	2.40851661522479e-08	2932	tags=37%, list=20%, signal=30%	301/1729/5159/3688/5594/387/152007/4067/8766/57142/6403/3958/10512/6386/196527/6282/8754/100048912/6546/58191/102/9590/2268/64581/90/3690/5175/4318/9510/80005/5606/10982/3685/4638/3162/59352/3717/64218/80310/2149/728/2039/23224/5530/1435/84299/9373/5879/4267/1545/2896/7124/3643/27347/382/7046/101/306/6648/9693/3146/3458/389/5291/7040/9475/54453/9037/6678/2771/10059/5058/3965/3091/3383/116150/4323…
GO:0051272	GO:0051272	positive regulation of cellular component movement	404	0.351900758374123	1.94184961432274	2.79925407279715e-10	3.53619943011038e-08	2.40851661522479e-08	2932	tags=36%, list=20%, signal=30%	301/1729/5159/3688/5594/387/152007/4067/8766/57142/6403/3958/10512/6386/196527/6282/8754/100048912/6546/58191/102/9590/2268/64581/90/3690/5175/4318/9510/604/80005/5606/10982/3685/4638/3162/59352/3717/64218/80310/2149/728/2039/23224/5530/1435/84299/9373/5879/4267/1545/2896/7124/3643/27347/382/7046/101/306/6648/9693/3146/3458/389/5291/7040/9475/54453/9037/6678/2771/9638/10059/5058/3965/3091/3383/11…
GO:0006914	GO:0006914	autophagy	478	0.331887121381067	1.86605541183587	3.12189760245169e-10	3.53619943011038e-08	2.40851661522479e-08	3691	tags=39%, list=26%, signal=30%	29110/51100/55062/23208/81631/203228/55207/8027/23673/25793/3920/2597/801/5768/9559/1191/137886/51569/826/8767/25978/1982/9342/257397/1213/143686/665/523/5660/10490/310/3162/9528/4534/9474/26191/10241/22933/10558/9779/7416/526/27131/8992/2773/5861/7009/64127/706/29919/9373/55294/2932/5476/2629/57192/5663/55255/112574/9517/65991/10312/6280/823/10018/64422/120892/3146/128866/3458/9114/81671/7251/62…
GO:0061919	GO:0061919	process utilizing autophagic mechanism	478	0.331887121381067	1.86605541183587	3.12189760245169e-10	3.53619943011038e-08	2.40851661522479e-08	3691	tags=39%, list=26%, signal=30%	29110/51100/55062/23208/81631/203228/55207/8027/23673/25793/3920/2597/801/5768/9559/1191/137886/51569/826/8767/25978/1982/9342/257397/1213/143686/665/523/5660/10490/310/3162/9528/4534/9474/26191/10241/22933/10558/9779/7416/526/27131/8992/2773/5861/7009/64127/706/29919/9373/55294/2932/5476/2629/57192/5663/55255/112574/9517/65991/10312/6280/823/10018/64422/120892/3146/128866/3458/9114/81671/7251/62…
GO:0001944	GO:0001944	vasculature development	486	0.332145291573242	1.87167111760987	3.43937549267667e-10	3.8163029701394e-08	2.59929602217756e-08	2857	tags=35%, list=20%, signal=29%	301/140862/5159/3688/5594/387/7534/26258/861/7049/302/2004/7453/5598/5547/10512/2034/182/10451/5230/8879/133/4086/84034/102/3674/493/5604/4091/290/2316/90/3690/5175/9510/10959/9314/3397/2064/64855/3685/4638/820/3162/1870/64218/4804/80310/841/7045/196/9289/728/9444/998/6934/576/55294/1545/2896/2752/7124/240/1536/5663/7046/101/3516/306/10672/5196/7763/1499/5906/6648/9693/10855/5315/5613/9047/23670/…
GO:0071706	GO:0071706	tumor necrosis factor superfamily cytokine production	138	0.477664285264914	2.312196042416	4.51930767538929e-10	4.81793643746893e-08	3.28151174448287e-08	3136	tags=49%, list=22%, signal=39%	23208/4317/4057/9590/1191/8767/64581/948/353514/4615/3717/942/26191/929/5795/64127/706/51465/84868/1536/5663/101/5196/5004/120892/140885/3146/7096/3458/10859/64771/148022/3965/602/566/8915/7097/671/4023/409/5724/7057/5295/6850/64115/6348/5788/8737/11027/3565/7305/23643/351/11213/2950/9261/80149/5781/54440/11006/3569/7098/10417/3459/27202/7855/55829/58515
GO:1903555	GO:1903555	regulation of tumor necrosis factor superfamily cytokine production	138	0.477664285264914	2.312196042416	4.51930767538929e-10	4.81793643746893e-08	3.28151174448287e-08	3136	tags=49%, list=22%, signal=39%	23208/4317/4057/9590/1191/8767/64581/948/353514/4615/3717/942/26191/929/5795/64127/706/51465/84868/1536/5663/101/5196/5004/120892/140885/3146/7096/3458/10859/64771/148022/3965/602/566/8915/7097/671/4023/409/5724/7057/5295/6850/64115/6348/5788/8737/11027/3565/7305/23643/351/11213/2950/9261/80149/5781/54440/11006/3569/7098/10417/3459/27202/7855/55829/58515
GO:0022408	GO:0022408	negative regulation of cell-cell adhesion	148	0.458584682241138	2.24512747112464	5.49610847510251e-10	5.74660418829468e-08	3.91403028652037e-08	2749	tags=44%, list=19%, signal=36%	301/865/6385/861/5598/3958/182/5621/5573/10288/604/9314/2064/3717/942/26191/149041/10875/84868/383/1511/2615/3146/340533/10859/7040/634/1845/5580/3557/3965/30009/9231/836/9306/5771/3559/7805/91663/864/80139/54542/51441/10019/84695/11326/654/201633/6688/1051/83737/3659/1493/9647/64115/8654/3565/4092/11314/3142/80149/868/28984/11006/654346
GO:0006956	GO:0006956	complement activation	80	-0.563928024857447	-2.49123151012722	5.71715349314843e-10	5.86493651740529e-08	3.99462681010848e-08	1647	tags=45%, list=11%, signal=40%	28834/28445/28426/28468/3494/28410/3493/28423/28454/3500/3539/3502/3501/3507/3538/28395/3514/100423062/28394/28391/28439/28467/28444/28388/28450/28449/28457/28408/28409/28452/28434/28420/28448/28442/28385/1380
GO:0072657	GO:0072657	protein localization to membrane	457	0.332076937288187	1.85894676515911	8.08036291928044e-10	8.13572836891255e-08	5.541270321643e-08	3565	tags=37%, list=25%, signal=29%	11031/3688/253832/6281/11261/483/51304/51100/26258/5525/8766/9341/3958/10434/93380/9375/30844/6386/23682/5780/6809/23204/5621/2040/102/3684/493/3002/2316/60/23433/10959/1213/10490/2064/9528/598/55831/23471/2239/6731/26225/10550/391/27032/2039/23096/115548/6745/7124/56889/8301/29800/5911/382/83871/8825/246329/3799/5906/55625/10211/9693/64422/128866/3458/64114/10981/55704/7879/7040/9475/56851/9495/…
GO:0031623	GO:0031623	receptor internalization	75	0.56383723719836	2.42630275025487	8.74320519000267e-10	8.64305574873536e-08	5.88681260448409e-08	2737	tags=49%, list=19%, signal=40%	11031/3688/88455/302/6386/133/55681/2207/3690/1213/948/157/967/9779/3643/8301/10211/55788/10859/375/634/10267/4983/6622/4734/408/8650/4035/409/3689/1950/1173/2885/6850/1759/5868/11006
GO:0048514	GO:0048514	blood vessel morphogenesis	406	0.346584554463075	1.91380717414807	1.15636971673414e-09	1.12271109819349e-07	7.64682079599757e-08	2841	tags=37%, list=20%, signal=30%	301/140862/5159/3688/387/7534/861/7049/302/2004/7453/5598/5547/2034/182/10451/5230/8879/133/4086/84034/3674/493/290/2316/90/3690/9510/9314/3397/2064/64855/3685/4638/820/3162/1870/64218/4804/841/7045/9289/728/9444/998/576/55294/1545/2896/2752/7124/240/1536/7046/101/3516/306/10672/5196/1499/5906/9693/10855/5315/5613/9047/23670/3953/5291/7040/9475/6886/54453/9037/634/60681/6678/10267/3091/3198/51162…
GO:1903557	GO:1903557	positive regulation of tumor necrosis factor superfamily cytokine production	87	0.537374786142912	2.36881317993349	1.46636528208694e-09	1.39870667345731e-07	9.52663538759345e-08	3136	tags=56%, list=22%, signal=44%	4317/9590/1191/8767/64581/948/353514/4615/3717/942/929/5795/64127/84868/1536/5663/101/5196/5004/120892/3146/7096/3458/148022/3965/566/8915/7097/4023/5724/7057/5295/6850/6348/5788/8737/11027/7305/23643/351/9261/5781/54440/3569/7098/10417/3459/7855/58515
GO:0072659	GO:0072659	protein localization to plasma membrane	228	0.397873289684314	2.06410159608569	1.540578424304e-09	1.44415946430015e-07	9.83621578348727e-08	2614	tags=38%, list=18%, signal=31%	11031/3688/6281/483/51304/5525/8766/9341/3958/10434/30844/5780/6809/5621/493/2316/60/23433/10959/1213/10490/9528/598/10550/391/27032/115548/7124/8301/5911/382/83871/246329/3799/5906/55625/10211/9693/3458/64114/55704/7879/7040/9475/9495/4644/6521/10791/54997/10267/63971/10857/4323/2803/91663/9914/145567/8650/201475/9482/5028/23122/10640/4035/57217/23167/6093/51762/537/8500/90410/5295/1173/10519/23…
GO:0071417	GO:0071417	cellular response to organonitrogen compound	433	0.335517667421253	1.86940831051326	1.68938981689768e-09	1.55681566685978e-07	1.06035207419198e-07	3147	tags=37%, list=22%, signal=30%	824/54331/1729/2782/11031/1495/1979/54741/5594/7431/4067/57105/23236/51094/2203/8835/5621/5925/6546/493/5908/5786/2316/60/490/8767/23433/23385/143686/3397/948/820/3638/1176/598/3717/4804/80310/26191/22933/196/23191/27131/2039/2773/64127/8850/366/2932/1545/7124/1536/3643/54434/5791/5663/1499/5906/2769/55625/9693/383/7052/5315/10018/120892/6715/22849/80315/9475/2729/4644/8462/634/5580/2771/57085/23…
GO:0016050	GO:0016050	vesicle organization	257	0.387532293490565	2.02969759948257	1.81165805397154e-09	1.61878596426475e-07	1.10256023973813e-07	4414	tags=51%, list=31%, signal=36%	301/6281/26258/6845/2060/29887/23208/5552/8766/8676/9341/9839/6385/302/55207/8027/51552/23673/6386/23682/10451/6809/25978/950/9342/23603/10959/10490/10972/3638/23317/26286/2149/5873/2773/5861/25946/8301/56681/55654/6272/83871/128866/10981/55361/7251/7879/8291/8546/9218/9519/8724/143187/63971/282991/5537/10015/6622/257364/26276/5305/9482/9101/57403/9871/8867/83547/51762/5819/150368/27243/27072/117…
GO:0010942	GO:0010942	positive regulation of cell death	453	0.329729553586153	1.84150123833149	1.81618436307062e-09	1.61878596426475e-07	1.10256023973813e-07	2817	tags=33%, list=20%, signal=28%	824/23612/301/3486/5159/1495/3688/387/4067/1029/3240/1026/1075/1894/23788/8648/8644/4217/196527/133/5621/84034/22822/3684/9590/1191/6498/2923/355/8767/64581/4318/604/665/948/7133/805/3162/3717/4804/841/3956/22933/23097/10550/54556/998/706/138151/55294/2932/1545/2896/7124/8301/7421/5663/7046/101/9770/51776/5414/1499/6648/9693/1848/7052/5551/6280/10018/1509/120892/3146/3458/7262/7159/5326/6279/1085…
GO:0032640	GO:0032640	tumor necrosis factor production	134	0.46775182500273	2.25112878689283	2.12425509470862e-09	1.83326586506837e-07	1.24864317847701e-07	3136	tags=49%, list=22%, signal=38%	23208/4317/4057/9590/1191/8767/64581/948/353514/4615/3717/26191/929/5795/64127/706/51465/84868/1536/5663/5196/5004/120892/140885/3146/7096/3458/10859/64771/148022/3965/602/566/7097/671/4023/409/5724/7057/5295/6850/64115/6348/5788/8737/11027/3565/7305/23643/351/11213/2950/9261/80149/5781/54440/11006/3569/7098/10417/3459/27202/7855/55829/58515
GO:0032680	GO:0032680	regulation of tumor necrosis factor production	134	0.46775182500273	2.25112878689283	2.12425509470862e-09	1.83326586506837e-07	1.24864317847701e-07	3136	tags=49%, list=22%, signal=38%	23208/4317/4057/9590/1191/8767/64581/948/353514/4615/3717/26191/929/5795/64127/706/51465/84868/1536/5663/5196/5004/120892/140885/3146/7096/3458/10859/64771/148022/3965/602/566/7097/671/4023/409/5724/7057/5295/6850/64115/6348/5788/8737/11027/3565/7305/23643/351/11213/2950/9261/80149/5781/54440/11006/3569/7098/10417/3459/27202/7855/55829/58515
GO:0016072	GO:0016072	rRNA metabolic process	255	-0.383159148579283	-2.01266002748355	2.24909878155661e-09	1.91067969926926e-07	1.30136998577568e-07	4705	tags=51%, list=33%, signal=35%	90121/55011/6229/55720/27079/54606/6234/9330/115939/1663/79707/6218/6130/6155/79039/153443/285855/51602/55006/117246/118460/57602/10412/10607/4839/6208/83732/10528/9045/51367/54913/6129/6227/6135/5591/64768/23212/10436/55035/65008/6217/6041/23160/55651/4736/9326/29102/4931/260294/54663/9277/9092/6232/23481/285367/10171/9221/6194/55813/84916/23195/2972/84172/4141/51154/6125/23246/6165/27340/92856/…
GO:0006875	GO:0006875	cellular metal ion homeostasis	374	0.343223606879414	1.86969144685584	2.4767654857343e-09	2.07171906860575e-07	1.41105440952442e-07	3385	tags=38%, list=24%, signal=30%	5732/1729/483/4067/27020/3074/3934/5910/57419/51714/801/133/5621/6546/2280/493/490/523/948/2512/3685/805/3162/3717/9474/2149/728/27032/4502/8031/7009/7779/2907/212/2281/57192/9446/25800/30061/7421/5663/5023/10672/122416/2769/121665/4493/7052/10312/1991/6280/1604/9034/1233/3146/3458/9114/84068/162514/7504/6279/5291/375/8546/10161/2815/2357/3091/552/5734/55858/6556/6622/5566/9914/100133941/6352/169…
GO:1901699	GO:1901699	cellular response to nitrogen compound	472	0.327366525468905	1.83703867207621	3.17769504015652e-09	2.61774665656531e-07	1.78295552651845e-07	3147	tags=36%, list=22%, signal=29%	824/54331/1729/2782/11031/1495/1979/54741/5594/7431/4067/57105/23236/51094/8780/2203/4217/8835/5621/5925/6546/493/5908/5786/2316/60/490/8767/23433/23385/143686/3397/948/820/3638/1176/598/3717/4804/80310/26191/22933/196/23191/27131/2039/2773/64127/8850/366/2932/1545/7124/1536/3643/54434/5791/5663/115004/1499/5906/2769/55625/10211/9693/383/7052/5315/10018/120892/6715/22849/80315/9475/5899/2776/2729…
GO:0008015	GO:0008015	blood circulation	280	0.373345781867005	1.97876293867711	3.51284599822781e-09	2.85064831229322e-07	1.94158558079583e-07	3151	tags=38%, list=22%, signal=30%	2643/387/2153/6916/1824/10159/5547/5910/2034/801/133/2131/6546/84525/9590/493/290/2316/490/80005/5606/805/3162/59342/3717/9474/2149/7525/5795/27131/3398/998/7168/7124/10911/27347/2281/9446/5023/10672/6648/1727/1511/5742/7040/9475/2729/11138/634/10059/57085/552/5566/2983/566/9732/56998/1674/3043/4090/7531/5028/4973/2150/6547/654/6093/4193/10800/1522/7122/66002/5724/51752/6518/6714/8654/143872/3084…
GO:0045785	GO:0045785	positive regulation of cell adhesion	332	0.352863662096576	1.90134003977391	3.90980689404261e-09	3.12612060042789e-07	2.12921062743683e-07	2920	tags=39%, list=20%, signal=32%	301/865/960/6281/51571/387/4067/3600/6385/861/6484/6403/10451/6809/8754/10673/84034/2316/10288/8767/604/80005/948/2064/3685/3717/942/26191/3956/10109/9289/1326/7525/5795/2039/9580/201627/5530/1435/998/64127/5879/2932/7168/84868/7124/240/101/7402/10211/7052/1991/1604/1511/140885/3146/3458/7030/10859/54453/8546/7189/912/3965/114548/22890/7494/3559/566/22915/91663/3108/864/567/100133941/4739/11078/2…
GO:0006364	GO:0006364	rRNA processing	220	-0.400412233890711	-2.05879283532229	4.20443592679124e-09	3.31297364260347e-07	2.25647682539307e-07	4705	tags=52%, list=33%, signal=36%	90121/55011/6229/55720/27079/54606/6234/115939/79707/6218/6130/6155/79039/153443/285855/51602/55006/117246/118460/57602/10412/10607/4839/6208/83732/10528/9045/51367/54913/6129/6227/6135/5591/23212/10436/55035/65008/6217/6041/23160/55651/4736/9326/4931/260294/54663/9277/9092/6232/23481/285367/10171/9221/6194/55813/84916/23195/51154/6125/23246/6165/27340/92856/705/10799/11224/51106/51018/55759/8415…
GO:0007159	GO:0007159	leukocyte cell-cell adhesion	305	0.359834986777767	1.92574528242203	4.70672979009728e-09	3.65578426696556e-07	2.48996622579883e-07	2803	tags=40%, list=20%, signal=33%	301/865/960/3688/51571/387/4067/3600/6385/861/6484/6403/3958/4478/10673/5621/2131/5573/10288/8767/5175/604/9314/2064/3717/942/26191/3956/57126/1326/7525/9580/149041/64127/10875/84868/7124/240/101/383/1991/6280/1604/1511/2615/140885/3146/3458/6279/10859/8546/634/1845/7189/912/3965/30009/9231/836/9306/3383/5771/114548/22890/7494/3559/7805/3108/864/567/100133941/51148/2526/6352/8915/4973/54542/3606/…
GO:0008037	GO:0008037	cell recognition	131	-0.46721755757223	-2.24299135801934	5.34522114161853e-09	4.0751360520849e-07	2.77558805286094e-07	1647	tags=38%, list=11%, signal=34%	28834/28445/7203/8851/9898/28426/1954/921/28468/3494/28410/64221/3493/28423/28454/3500/3539/3502/3501/3507/3538/10576/28395/3514/100423062/28394/923/28391/28439/28467/28444/28388/56253/28450/28449/28457/28408/28409/28452/4240/28434/28420/28448/57463/28442/1236/28385/54760/6091/4897
GO:0051250	GO:0051250	negative regulation of lymphocyte activation	129	0.466791522060035	2.22587261482751	5.51071090818428e-09	4.0751360520849e-07	2.77558805286094e-07	2749	tags=46%, list=19%, signal=37%	301/64092/865/4067/6385/861/3958/25793/5621/5573/2268/10288/604/8993/2064/3149/942/26191/149041/3398/10875/84868/383/1511/2615/3146/10859/634/1845/3965/30009/9231/836/9306/5771/3559/7805/864/54542/84695/11326/201633/1051/83737/695/3659/1493/64115/10039/8654/3565/7305/4092/11314/3142/80149/868/11006/654346
GO:0051051	GO:0051051	negative regulation of transport	287	0.366601437260704	1.94908472571673	5.54644230006038e-09	4.0751360520849e-07	2.77558805286094e-07	3477	tags=40%, list=24%, signal=31%	301/11261/23208/88455/9341/302/79772/3958/10434/91404/6386/801/5908/51569/10288/3690/4318/948/7133/3685/805/3162/3638/29969/9474/51009/5359/23191/10550/2149/7416/2039/5530/7009/7779/5879/51465/7124/27347/2281/8301/9446/382/90007/7295/5906/4946/64422/120892/140885/3146/7879/10859/8291/634/2771/8724/124935/3965/3156/285381/8682/6622/4734/5657/257364/55529/2887/7531/80223/5028/7097/6236/6688/415116/…
GO:0001525	GO:0001525	angiogenesis	356	0.345155978388207	1.8710208496998	5.54644230006038e-09	4.0751360520849e-07	2.77558805286094e-07	3111	tags=38%, list=22%, signal=30%	301/140862/5159/3688/387/7534/861/302/2004/7453/5598/5547/2034/182/10451/5230/133/4086/84034/3674/493/290/2316/90/3690/9510/9314/3397/2064/64855/3685/820/3162/1870/64218/4804/841/7045/9289/728/998/576/55294/1545/2896/2752/7124/240/1536/7046/101/3516/306/10672/5196/1499/10855/5315/5613/9047/23670/3953/5291/9475/6886/9037/634/6678/10267/3091/51162/116150/4323/7494/92140/2549/8751/5054/25932/10553/2…
GO:0043068	GO:0043068	positive regulation of programmed cell death	409	0.334778887960051	1.84831745573758	5.69592785955143e-09	4.12916796965082e-07	2.81238936279325e-07	2817	tags=34%, list=20%, signal=28%	824/23612/301/3486/5159/1495/3688/387/4067/1029/1026/1075/1894/23788/8648/8644/4217/196527/133/5621/84034/22822/3684/9590/1191/6498/2923/355/8767/64581/4318/604/665/7133/805/3162/3717/4804/841/3956/22933/23097/10550/54556/998/706/138151/55294/1545/2896/7124/7421/5663/7046/101/9770/51776/5414/1499/6648/9693/1848/7052/5551/6280/10018/1509/120892/3146/3458/7262/7159/5326/6279/10859/5291/3001/26524/8…
GO:0019221	GO:0019221	cytokine-mediated signaling pathway	344	0.349331084516274	1.89256253504365	5.91474537069124e-09	4.23137770795372e-07	2.88200473879388e-07	3063	tags=36%, list=21%, signal=29%	84888/64388/960/29110/3600/3460/23236/51094/5473/10673/2131/10288/3093/355/2207/8767/5355/7133/3601/353514/6775/4615/3717/841/5795/1435/7124/3568/6374/27347/5196/383/834/54838/9034/1233/1511/1147/2180/3458/10859/3953/634/7189/246330/3557/3091/8807/11024/28511/5771/3560/149951/3559/5566/7805/100133941/7444/6352/133396/204851/253943/3606/51441/2150/10019/1270/5034/6688/7114/79168/8784/9173/3055/123…
GO:0043408	GO:0043408	regulation of MAPK cascade	444	0.326612328737593	1.82003876705925	6.54082148656853e-09	4.61849953538612e-07	3.14567463974683e-07	3144	tags=37%, list=22%, signal=30%	5159/960/5594/5151/152007/4067/7534/27020/10159/4317/6283/23236/6386/4217/8754/200734/9590/5908/195827/5604/355/8767/64581/8826/948/5606/2064/353514/4615/3717/29969/80310/57161/26191/5052/10550/2149/728/5795/5716/998/284996/64127/55294/84868/7124/2629/3643/27347/5911/5663/7046/101/9770/1499/5906/9693/1848/1991/120892/140885/3146/5291/51339/7040/9475/222166/634/1845/5580/7189/2771/5058/3965/3156/2…
GO:0097191	GO:0097191	extrinsic apoptotic signaling pathway	176	0.424928069501083	2.12517134687743	7.12653515672454e-09	4.95206342295183e-07	3.3728660584774e-07	3669	tags=50%, list=26%, signal=38%	1495/51304/5598/3958/6498/2923/355/90/7133/3685/3162/598/3717/841/597/6934/2932/7124/4000/10197/7046/5196/6272/9191/10018/3458/64114/7040/2729/246330/8738/282991/3383/3148/8682/85450/4055/5054/8915/5062/204851/581/6688/11124/3082/2623/970/55437/599/467/7057/5295/10519/5366/6714/3592/5788/8737/3565/1540/2950/10038/5979/5499/2309/2017/5371/596/8567/6788/2730/7098/5970/9821/51330/672/1654/637/4170/3…
GO:0002699	GO:0002699	positive regulation of immune effector process	200	0.410537859711797	2.09342935236715	7.19538367506336e-09	4.95206342295183e-07	3.3728660584774e-07	3402	tags=42%, list=24%, signal=33%	301/51571/54537/5169/4067/6845/51744/3684/2268/8767/64581/948/163486/3162/942/26191/57126/5795/64127/117157/7124/383/1604/3916/3458/10859/7040/148022/7189/912/3965/30009/114548/22890/7494/7805/567/8915/3606/3824/2150/9188/4179/6688/3689/695/5819/2623/23705/2625/5724/2624/3122/64332/6850/3592/5788/144811/3565/7305/3098/718/8013/23529/11314/3594/3142/7293/54440/3569/10666/164/112441434/2821/8741/88…
GO:0050764	GO:0050764	regulation of phagocytosis	78	0.54401655081544	2.35912852143722	7.85252233911475e-09	5.33677049472086e-07	3.63489126171128e-07	2504	tags=51%, list=17%, signal=43%	11031/3600/23208/196527/2268/2207/64581/948/3685/3601/9474/5359/5795/5873/64127/7124/7052/64422/140885/3146/3458/8291/8724/3560/6556/566/5657/1794/55529/7097/2150/10326/3055/717/2624/6850/5788/718/146722/11314
GO:0042116	GO:0042116	macrophage activation	81	0.539427873542312	2.34634030134608	8.44771234569582e-09	5.67039654611706e-07	3.86212502042338e-07	2794	tags=54%, list=19%, signal=44%	23208/3460/4317/1075/3684/1191/8530/3717/728/2896/84868/7124/5321/120892/7096/3458/8291/148022/6556/7107/6622/566/133396/9867/23210/7097/11326/671/3689/9173/199/3949/7057/6850/6348/5788/3565/7305/22918/351/9258/80149/3569/7098
GO:0030100	GO:0030100	regulation of endocytosis	154	0.437849854672013	2.14806827904353	8.84035864865845e-09	5.8615890210678e-07	3.99234681976642e-07	2972	tags=44%, list=21%, signal=35%	11031/23208/88455/302/79772/3958/30844/6386/196527/1191/55681/3690/948/3685/154664/929/57126/967/9779/5530/998/5879/5867/3643/8301/382/10211/120892/7251/3092/10859/5291/375/4983/6622/567/257364/408/5054/8650/2150/4035/6093/8867/409/80230/163/1950/2624/1173/6850/9829/6714/7018/3565/718/8976/1175/11314/29934/5868/23327/1601/3190/57534/5538/55589
GO:0032760	GO:0032760	positive regulation of tumor necrosis factor production	84	0.523930860934103	2.30343805007561	9.48181901043539e-09	6.21116264575147e-07	4.23044252107948e-07	3136	tags=55%, list=22%, signal=43%	4317/9590/1191/8767/64581/948/353514/4615/3717/929/5795/64127/84868/1536/5663/5196/5004/120892/3146/7096/3458/148022/3965/566/7097/4023/5724/7057/5295/6850/6348/5788/8737/11027/7305/23643/351/9261/5781/54440/3569/7098/10417/3459/7855/58515
GO:0034470	GO:0034470	ncRNA processing	394	-0.328752607265523	-1.80926196569079	9.80688834105943e-09	6.34762522742144e-07	4.32338761702344e-07	3902	tags=39%, list=27%, signal=29%	10607/4839/6208/83732/91801/10528/9045/51367/221078/54913/6129/9611/81627/6227/27304/6135/5591/144233/23212/10436/55035/8846/65008/6217/6041/23160/55651/1787/4736/9326/348180/285605/29102/4931/51490/260294/83707/54663/9277/9092/6232/23481/285367/10171/9221/339175/6194/123263/64118/55813/84916/115708/55798/57570/80789/23195/54888/90353/51154/6125/134637/23246/6165/27340/26512/92856/26173/51095/705…
GO:0007015	GO:0007015	actin filament organization	340	0.345848840590506	1.868094201994	1.48427208748356e-08	9.49410275252716e-07	6.46646341023795e-07	2365	tags=32%, list=16%, signal=27%	1729/10788/830/1495/6281/51571/7171/387/93663/136319/7170/203228/3936/6385/23580/90102/8522/5341/4542/9050/10092/81553/23406/56907/2316/2764/23603/5756/3397/64005/10787/253725/3717/4646/29109/10109/23191/391/9788/4082/2039/30011/998/5879/7168/283431/22836/54434/382/7046/81873/10094/11034/829/6710/10810/10634/389/55704/3092/375307/9475/375/4644/9037/5580/3693/5058/5734/55607/9948/90952/91663/1730/…
GO:0002831	GO:0002831	regulation of response to biotic stimulus	295	0.360175123173753	1.92959506987269	1.55293613561693e-08	9.81780670854562e-07	6.68693919840924e-07	3515	tags=40%, list=25%, signal=31%	29110/4067/3600/23208/8780/3075/4057/84034/2268/3093/8767/64581/55122/948/805/9474/26191/841/22933/196/5359/84282/64127/10875/117157/2896/84868/29800/101/115004/383/1604/3916/3146/10859/64771/634/115362/7189/912/5058/3965/149628/5771/3148/246778/6352/5062/253943/3824/51441/5654/2150/6397/11326/654/11221/6688/9450/9958/440275/409/83737/3055/5819/23705/3659/29883/81030/10621/2069/329/51752/79102/68…
GO:0050727	GO:0050727	regulation of inflammatory response	263	0.36861481409145	1.93768186820979	1.61310391574706e-08	9.96641589763267e-07	6.78815738707912e-07	2920	tags=38%, list=20%, signal=31%	301/5169/4067/3600/6845/23208/5598/4317/6283/1075/9536/5925/118788/2268/241/4318/604/9314/8993/7133/353514/8530/4615/3717/90355/3956/23097/7525/64127/2896/7124/240/2629/27347/313/101/1991/834/2161/6280/120892/140885/3458/6279/5580/5734/683/5771/11343/114548/3559/6622/4818/5054/9021/6352/284207/7097/3606/7130/11221/7114/4023/9173/3082/1051/695/3848/3055/2625/114899/81030/3949/329/64332/6850/1432/6…
GO:0072507	GO:0072507	divalent inorganic cation homeostasis	314	0.349455462053934	1.8747120150782	1.60389307583839e-08	9.96641589763267e-07	6.78815738707912e-07	3423	tags=40%, list=24%, signal=31%	5732/1729/4067/29887/27020/3074/5910/57419/51714/54757/801/133/5621/6546/2280/493/490/948/3685/805/3717/9474/2149/728/27032/4502/7009/7779/2907/2281/57192/9446/25800/7421/5663/5023/10672/2769/121665/4493/7052/10312/1991/6280/1604/9034/1233/3146/84068/162514/7504/6279/5291/8546/10161/2815/2357/552/5734/55858/6556/6622/5566/9914/100133941/6352/169200/59340/7531/5028/2150/6547/581/10800/79572/84899/…
GO:1903038	GO:1903038	negative regulation of leukocyte cell-cell adhesion	107	0.47951736573172	2.21883101982803	1.75288421994964e-08	1.0708350004344e-06	7.29349105355746e-07	2749	tags=47%, list=19%, signal=38%	301/865/6385/861/3958/5621/5573/10288/604/9314/2064/942/26191/149041/10875/84868/383/1511/2615/3146/10859/634/1845/3965/30009/9231/836/9306/5771/3559/7805/864/54542/84695/11326/201633/1051/83737/3659/1493/64115/8654/3565/4092/11314/3142/80149/868/11006/654346
GO:0006935	GO:0006935	chemotaxis	386	0.335819213703308	1.83938564649044	1.9357055175733e-08	1.16938121100511e-06	7.96469241031913e-07	3174	tags=38%, list=22%, signal=30%	301/5159/51571/5594/387/4067/27020/6283/3958/10512/10451/5473/6809/196527/4684/2131/58191/102/5604/2207/6036/3690/23022/5355/2064/64855/3685/1808/59352/8997/5818/4354/64218/6037/4804/80310/23191/728/391/5795/1435/64127/5879/133418/116173/6374/240/27347/101/5196/3799/1991/6280/9034/1233/1511/1123/3146/54210/6279/5291/7040/9037/123920/1845/5580/2357/9638/10059/3965/10857/374946/683/5771/3148/494470…
GO:0006979	GO:0006979	response to oxidative stress	348	0.345476842890196	1.86955613817574	2.17119476509335e-08	1.29722922393545e-06	8.8354692696338e-07	3791	tags=42%, list=26%, signal=31%	824/301/51314/5159/5594/5151/2643/3240/5598/79772/29957/1894/2034/8455/8644/4217/25793/8754/5621/6546/79899/1827/4318/143686/948/6780/3162/3717/2539/80310/5052/22933/55270/10550/55294/7168/1545/7124/240/2281/10935/5663/7295/1499/6648/383/9588/1147/120892/140885/5742/2729/5580/221/3091/2146/132864/10645/836/4257/50640/4323/8321/6622/3417/7444/4353/3043/8061/3040/79912/5034/10068/9555/199/3082/3039…
GO:0052547	GO:0052547	regulation of peptidase activity	301	0.354709084205283	1.89785482021125	2.26074715472989e-08	1.33605242176809e-06	9.09989529787158e-07	3668	tags=41%, list=26%, signal=31%	960/7076/1992/387/4067/831/1508/302/334/5271/5265/4217/4057/2597/23204/5621/355/8767/64581/55122/4318/23385/9314/10972/8530/3717/4898/4804/841/7077/10550/2149/10010/2896/7124/5276/8301/10935/10197/5023/834/6280/10018/1509/3146/3092/6279/9475/51232/3965/1471/5684/8738/114548/5627/6622/5055/7805/374969/221476/1032/51065/5054/440068/8915/5062/5329/4035/581/9232/7415/6093/10049/409/3082/6590/5269/964…
GO:0042330	GO:0042330	taxis	388	0.33184805109709	1.82135667130924	2.29229466234805e-08	1.34012968593402e-06	9.12766567305088e-07	3174	tags=38%, list=22%, signal=30%	301/5159/51571/5594/387/4067/27020/6283/3958/10512/10451/5473/6809/196527/4684/2131/58191/102/5604/2207/6036/3690/23022/5355/2064/64855/3685/1808/59352/8997/5818/4354/64218/6037/4804/80310/23191/728/391/5795/1435/64127/5879/133418/116173/6374/240/27347/101/5196/3799/1991/6280/9034/1233/1511/1123/3146/54210/6279/5291/7040/9037/123920/1845/5580/2357/9638/10059/3965/10857/374946/683/5771/3148/494470…
GO:0045860	GO:0045860	positive regulation of protein kinase activity	301	0.354388009432903	1.89613692424652	2.40738882874247e-08	1.37778663809187e-06	9.38414836511468e-07	3666	tags=44%, list=26%, signal=34%	5159/55233/387/9802/6385/1026/6283/1894/54757/4217/2209/8754/4057/801/5621/1191/493/219771/5604/3690/8826/23531/5606/2064/805/92597/205428/353514/3717/942/80310/5716/1435/64127/55294/7124/143384/3643/5663/101/151195/51422/9770/7295/5906/9693/1991/1062/10926/120892/2180/3458/55704/7040/5899/6886/7436/5580/7189/5058/2146/10645/6556/6622/566/80829/100133941/4739/94056/6352/1946/5062/51347/3606/5515/…
GO:0002683	GO:0002683	negative regulation of immune system process	322	0.350598077612443	1.88007202999784	2.3938133278285e-08	1.37778663809187e-06	9.38414836511468e-07	3321	tags=40%, list=23%, signal=31%	301/64092/865/5169/4067/23208/6385/861/23236/3958/25793/4057/5621/5573/2268/10288/604/8993/2064/3162/8530/3149/942/26191/196/7525/5795/149041/3398/7009/64127/10875/55294/2896/84868/7124/1499/383/1604/1511/2615/3146/10859/7040/634/1845/3965/30009/9231/5734/836/9306/5771/7107/3559/7805/864/133396/3313/253943/54542/3824/51441/7130/4179/84695/11326/11221/201633/6688/671/9958/409/9173/1051/83737/695/3…
GO:0050878	GO:0050878	regulation of body fluid levels	261	0.372686911847007	1.95620792112529	2.64306292308537e-08	1.49690969925158e-06	1.01954993019894e-06	3062	tags=40%, list=21%, signal=32%	2153/4067/26258/308/29071/6484/5912/6403/5066/5265/22875/10451/2162/196527/8835/5341/133/2131/1465/84034/2316/60/2207/3690/948/6583/7414/7094/3717/9474/5359/2149/2039/5873/25946/2629/27347/7421/5023/10672/5196/5321/65991/80856/2161/10855/1511/64834/340205/5291/10398/9060/2776/8546/6521/634/2815/5580/2771/3091/29841/1192/3705/5627/7494/5566/5055/22915/5054/3043/5329/5028/2150/10019/80739/51206/384…
GO:0010035	GO:0010035	response to inorganic substance	373	0.335196192476774	1.82508697187598	3.22362665352721e-08	1.78845490971709e-06	1.21812229507076e-06	3720	tags=39%, list=26%, signal=30%	824/301/5159/5594/5151/2643/4747/23208/144402/3240/5598/23236/5066/29957/1894/2203/8644/4217/8754/801/5621/6546/493/241/4318/23385/8826/948/805/3162/2539/4048/80310/9474/841/929/5052/5359/4502/2039/5530/7779/84299/706/366/1545/1536/2281/57192/10935/30061/7295/4493/6648/383/10312/1147/120892/140885/6279/2729/5580/3091/2146/552/836/3309/6622/4734/2983/567/25932/4353/3043/159/1396/5515/8061/3040/654…
GO:0010256	GO:0010256	endomembrane system organization	440	0.317330904905963	1.76984817778944	3.20604869772851e-08	1.78845490971709e-06	1.21812229507076e-06	4565	tags=45%, list=32%, signal=32%	5594/51100/7534/26258/29887/23208/5552/8766/8676/221035/3801/55207/57142/7905/8027/79895/93380/23682/6809/196527/23204/10313/1191/137886/50999/5604/25978/950/9342/23603/10959/57584/10490/10972/23317/55831/23471/22933/10087/5359/79188/26092/2149/9788/5873/5861/998/6683/51014/55113/25946/80124/4000/112574/55654/10211/80856/23345/6280/54808/120892/128866/55361/81671/7251/7879/25923/56851/8291/9519/6…
GO:0050730	GO:0050730	regulation of peptidyl-tyrosine phosphorylation	179	0.41633978822953	2.09286297253062	3.45318626391266e-08	1.89646199160537e-06	1.29168626012172e-06	2991	tags=44%, list=21%, signal=35%	64092/960/4067/3600/5912/57826/30844/2209/5621/8767/64581/90/3690/5175/948/353514/3717/80310/7525/5795/2039/64127/55294/7124/5663/57732/5526/3458/7251/7040/22876/5580/683/5771/100133941/4739/9021/6352/1946/133396/5062/3606/5515/10019/654/1270/409/8784/3689/3082/2623/1950/29883/58533/2069/6850/83666/6714/3592/5788/3565/351/51378/23529/11314/374/5781/868/7039/1436/25998/122809/11006/3569/1839/65336…
GO:0043065	GO:0043065	positive regulation of apoptotic process	398	0.324576542917986	1.78631394778959	3.75078180296002e-08	2.03930006626936e-06	1.38897372450667e-06	3515	tags=39%, list=25%, signal=30%	824/23612/301/3486/5159/1495/3688/387/4067/1029/1075/1894/23788/8648/8644/4217/196527/133/5621/84034/22822/3684/9590/1191/6498/2923/355/8767/4318/604/665/7133/805/3162/3717/4804/841/3956/22933/23097/10550/54556/998/706/138151/55294/1545/2896/7124/7421/5663/7046/101/9770/51776/5414/1499/6648/9693/1848/7052/6280/10018/1509/3146/3458/7262/7159/5326/6279/10859/5291/3001/26524/8462/5580/10059/3965/836…
GO:0050868	GO:0050868	negative regulation of T cell activation	100	0.4949836939859	2.26114815340386	3.80699394427493e-08	2.04936891831909e-06	1.3958316514809e-06	2749	tags=49%, list=19%, signal=40%	301/865/6385/861/3958/5621/5573/10288/604/2064/942/26191/149041/10875/84868/383/1511/2615/3146/10859/634/1845/3965/30009/9231/836/9306/5771/3559/7805/864/54542/84695/11326/201633/1051/83737/3659/1493/64115/8654/3565/4092/11314/3142/80149/868/11006/654346
GO:0072503	GO:0072503	cellular divalent inorganic cation homeostasis	302	0.349944339109644	1.87500691901725	4.44557825353602e-08	2.35636640397412e-06	1.60492860985275e-06	3423	tags=40%, list=24%, signal=31%	5732/1729/4067/27020/3074/5910/57419/51714/801/133/5621/6546/2280/493/490/948/3685/805/3717/9474/2149/728/27032/4502/7009/7779/2907/2281/57192/9446/25800/7421/5663/5023/10672/2769/121665/4493/7052/10312/1991/6280/1604/9034/1233/3146/84068/162514/7504/6279/5291/8546/10161/2815/2357/552/5734/55858/6556/6622/5566/9914/100133941/6352/169200/59340/7531/5028/2150/6547/581/10800/79572/84899/30001/54499/…
GO:0045936	GO:0045936	negative regulation of phosphate metabolic process	334	0.340072747266793	1.83047163471032	4.46396431137271e-08	2.35636640397412e-06	1.60492860985275e-06	2737	tags=33%, list=19%, signal=27%	3486/64092/11261/4067/5525/5576/1029/203228/79888/1026/7453/3958/2203/25793/5341/5611/801/200734/5621/5925/6546/79899/10776/2280/5573/4091/23603/8826/10959/805/7529/1031/26191/22933/5795/2039/8850/2932/7124/2629/2281/10935/5663/51422/90007/9770/57732/1848/120892/140885/3458/1028/7251/5291/10217/7040/26524/9475/2776/22876/6521/634/1845/5577/5580/2771/3156/836/5771/6622/91663/1032/4616/9021/5305/50…
GO:0002521	GO:0002521	leukocyte differentiation	451	0.319856826620703	1.78206170408512	5.17450501538335e-08	2.70517151621531e-06	1.84250087491079e-06	2841	tags=37%, list=20%, signal=30%	301/865/10100/3688/387/4067/3600/29887/27102/861/302/28962/7071/1054/25793/4057/10673/5925/2124/139716/10288/2207/8767/4318/604/8993/2064/3601/3149/64218/942/9474/26191/841/3956/6655/5795/9580/149041/3398/1435/2739/998/10875/55294/7124/2629/5663/101/3516/5196/9770/1499/10312/3146/4783/3458/7030/10859/3953/7040/6886/8546/1316/634/54997/7189/912/3965/2146/602/30009/5734/5771/4323/114548/246778/7107…
GO:0016236	GO:0016236	macroautophagy	282	0.361709999960742	1.91895551505982	5.24246286736774e-08	2.7145972009408e-06	1.84892073858644e-06	4368	tags=49%, list=30%, signal=34%	29110/51100/55062/81631/203228/55207/8027/23673/3920/2597/801/5768/9559/137886/51569/826/8767/25978/9342/143686/665/523/10490/3162/4534/9474/10241/10558/9779/7416/526/27131/8992/2773/5861/64127/9373/2629/57192/5663/112574/9517/10312/823/64422/120892/128866/9114/81671/7251/7879/5899/64771/9638/3091/143187/529/836/5566/4734/10533/57724/5305/5049/23001/533/7415/81876/27243/58533/55254/27072/90410/67…
GO:0001909	GO:0001909	leukocyte mediated cytotoxicity	107	0.468738897535584	2.16895670600975	5.57439811486458e-08	2.85924552363384e-06	1.94744116862896e-06	2511	tags=42%, list=18%, signal=35%	51571/6845/55207/1075/1054/2214/2209/3684/3002/10383/4615/5052/5873/84868/127544/3799/383/5551/1991/3916/1511/54210/10859/203068/634/912/3965/3383/57823/566/4818/567/3606/3824/2150/6688/409/5819/23705/3122/3592/5788/7305/3251/3594
GO:0150076	GO:0150076	neuroinflammatory response	53	0.596160123067544	2.4018257675631	6.59048825071878e-08	3.34883033823907e-06	2.28089893418875e-06	2794	tags=62%, list=19%, signal=50%	3688/23208/3460/4317/1075/3684/1191/4318/7133/8530/3717/728/2896/7124/5663/120892/3458/6622/566/7097/3606/4035/1270/3689/199/3949/6348/5788/3565/7305/351/3569/7098
GO:0031349	GO:0031349	positive regulation of defense response	227	0.376816082982662	1.94966995612523	7.64192713964565e-08	3.84714424613457e-06	2.62030211279468e-06	3515	tags=44%, list=25%, signal=33%	29110/4067/3600/6845/4317/6283/1075/8780/84034/241/3093/8767/64581/55122/353514/3717/3956/5359/23097/64127/117157/2896/84868/7124/101/115004/383/834/6280/3916/120892/3146/3458/6279/115362/7189/912/5058/5734/149628/3148/6622/4818/5054/6352/5062/7097/3606/3824/2150/6688/4023/9173/1051/695/3055/5819/23705/81030/10621/2069/3949/64332/6850/83666/6714/3592/6348/8737/11027/4814/7305/718/351/121260/9575/…
GO:0002377	GO:0002377	immunoglobulin production	153	-0.417127818962495	-2.04026682127471	8.25508660290978e-08	4.11769778532298e-06	2.80457698397263e-06	2580	tags=38%, list=18%, signal=31%	28669/9466/28644/5379/28518/28814/28804/28797/56941/1235/80762/7158/28940/4436/959/28664/28921/51010/28776/28930/28935/28937/3111/933/28813/28943/28793/28773/28781/7186/28882/28825/28941/2956/3514/28938/28778/28796/10758/28816/28919/28815/28517/28774/28908/28822/28299/28784/28912/28803/28817/28775/28913/28823/126259/51237/6929/28923
GO:1903707	GO:1903707	negative regulation of hemopoiesis	81	0.514694477210165	2.23875786549198	9.19581314102187e-08	4.54523964070326e-06	3.0957770937909e-06	2794	tags=52%, list=19%, signal=42%	301/865/4067/861/25793/4057/604/8993/2064/3149/149041/3398/10875/55294/1499/3146/10859/634/30009/5771/7107/864/3313/54542/7130/84695/1021/3659/1493/2624/5295/6348/3565/4092/10221/3142/9935/80149/10272/11025/11006/7098
GO:0045807	GO:0045807	positive regulation of endocytosis	76	0.515306787181194	2.22881929629328	1.03963885289549e-07	5.05661393899712e-06	3.44407574560117e-06	2945	tags=51%, list=21%, signal=41%	11031/302/196527/1191/55681/948/154664/929/967/9779/5530/998/3643/10211/120892/7251/3092/6622/567/408/5054/2150/4035/8867/409/163/1950/2624/1173/6850/7018/3565/718/8976/23327/1601/3190/57534/5538
GO:0002263	GO:0002263	cell activation involved in immune response	239	0.369779112336435	1.92357426856602	1.0416420106082e-07	5.05661393899712e-06	3.44407574560117e-06	3057	tags=40%, list=21%, signal=32%	301/54537/5169/4067/6845/3936/3958/51744/3684/2268/2207/8767/64581/604/8993/3162/4615/64218/942/3956/57126/5873/149041/10875/117157/2896/84868/5663/306/3916/3146/3458/10859/7040/8291/634/148022/3965/602/30009/5734/3383/6556/114548/246778/7494/4818/139818/1794/54542/3606/2150/4035/4179/84695/6688/8320/440275/3689/695/26253/2623/165918/2625/5724/2624/3122/64332/6850/10039/6348/5788/11027/3565/7305/…
GO:1990778	GO:1990778	protein localization to cell periphery	270	0.3579514655291	1.88835651189972	1.0992457155983e-07	5.28902562452034e-06	3.60237207962258e-06	2722	tags=35%, list=19%, signal=29%	11031/3688/6281/483/51304/26258/5525/8766/9341/3958/10434/30844/5780/6809/5621/102/493/2316/60/23433/10959/1213/10490/9528/598/2239/10550/391/27032/23096/115548/7124/8301/5911/382/83871/8825/246329/3799/5906/55625/10211/9693/3458/64114/55704/7879/7040/9475/9495/4644/6521/10791/54997/10267/63971/10857/4323/2803/91663/9914/145567/8650/201475/9482/5028/23122/10640/4035/57217/23167/6093/51762/537/850…
GO:1903706	GO:1903706	regulation of hemopoiesis	295	0.348354577719171	1.86626791381765	1.12401168356324e-07	5.31413175959419e-06	3.61947194762057e-06	2817	tags=39%, list=20%, signal=32%	301/865/92/387/4067/3600/861/7071/182/25793/4057/5925/2124/10288/8767/604/8993/2064/3601/3149/942/841/6655/9580/149041/3398/1435/10875/55294/7124/101/5196/9770/1499/3146/3458/7030/10859/7040/6886/8546/222166/634/54997/7189/3965/3091/23456/30009/5771/4323/3148/114548/246778/7107/22890/7494/3559/864/567/150372/3313/56998/169200/116151/54542/3606/7130/4179/84695/11221/10826/6688/5814/1051/4211/695/1…
GO:0071396	GO:0071396	cellular response to lipid	409	0.319387480942662	1.7633413497712	1.11694397221319e-07	5.31413175959419e-06	3.61947194762057e-06	3744	tags=40%, list=26%, signal=31%	824/301/5594/7431/387/4067/3600/23236/7533/4478/5473/8644/1655/8754/4057/79931/1191/51569/10288/490/8767/90/11057/948/7133/5606/820/3638/4615/3717/942/26191/929/196/23097/7525/2908/8031/64127/706/9373/2932/1545/84868/7124/6374/7421/5196/383/834/1604/5165/10018/1511/140885/6715/3146/10859/7040/9475/1669/54997/148022/7189/5058/23641/4257/23209/3148/114548/7494/4734/92140/5292/8751/5054/6352/1946/44…
GO:0048193	GO:0048193	Golgi vesicle transport	261	0.363645115555984	1.9087481553985	1.14751763131836e-07	5.37849427713615e-06	3.66330946186751e-06	3073	tags=34%, list=21%, signal=27%	5870/11031/6845/2060/55062/9341/377/10434/51552/50999/56907/10959/4253/10490/10972/3638/1176/26286/378/11236/6102/5877/27032/5861/6683/51014/114879/56681/6272/83871/29959/11014/3916/120892/6643/51226/64764/84068/51399/8775/9218/4644/10791/8724/143187/63971/5537/51542/2803/9950/7805/160/9522/10652/10640/54536/7415/9871/81876/51762/10945/51124/63932/1315/30845/29097/57222/10890/80262/22818/4218/584…
GO:0001503	GO:0001503	ossification	256	0.364606831724404	1.91066596412171	1.23202751365834e-07	5.65578569740474e-06	3.85217352515801e-06	3428	tags=42%, list=24%, signal=33%	865/5594/7171/92/387/29887/5552/1462/861/7071/55603/57419/3020/182/196527/1655/4057/2131/54928/6546/4086/2268/4091/490/90/4318/1213/23317/166929/1435/2932/7124/240/3516/3021/6272/9770/26578/1499/10312/9970/7040/51232/9260/7189/3091/1192/5734/4323/8321/5566/864/56998/169200/4090/83999/7130/2274/9188/359845/654/506/5087/3082/4330/1051/5701/6670/1230/2623/1021/3295/64131/1432/25819/6348/51119/4092/9…
GO:0043410	GO:0043410	positive regulation of MAPK cascade	309	0.341628496632538	1.83120249854094	1.23788577890595e-07	5.65578569740474e-06	3.85217352515801e-06	2944	tags=37%, list=21%, signal=30%	5159/960/5151/152007/27020/4317/6283/23236/6386/4217/8754/9590/5908/195827/5604/8767/64581/8826/948/5606/2064/353514/4615/3717/80310/57161/26191/10550/2149/728/5795/998/64127/55294/84868/7124/3643/27347/5663/7046/101/9770/1499/5906/9693/1991/120892/3146/7040/9475/222166/7189/2771/5058/3965/2146/3383/4055/7805/4616/100133941/408/6352/9867/5028/51347/2150/1116/6688/6093/28996/51562/409/220164/3082/…
GO:0070848	GO:0070848	response to growth factor	450	0.30825028379693	1.72033520632118	1.22083610268578e-07	5.65578569740474e-06	3.85217352515801e-06	2944	tags=32%, list=21%, signal=26%	301/5159/64388/960/5594/5151/92/27020/5782/9839/7049/5598/50515/2591/51552/30844/6386/1655/8754/200734/5494/2131/4086/2280/6498/493/4091/90/3690/8826/9314/3397/7133/5606/2064/64855/348093/4804/80310/22933/967/23191/7525/2908/7323/3643/382/7046/3516/306/6272/5526/1499/5906/9693/383/8036/1848/2615/6715/1028/4087/5291/7040/26524/9475/55959/2729/11171/1845/51232/51256/9638/3693/3091/836/116150/3309/4…
GO:0042110	GO:0042110	T cell activation	419	0.316716532335316	1.75922485550298	1.34853766012775e-07	6.10999938176213e-06	4.16153990204334e-06	2763	tags=36%, list=19%, signal=30%	301/865/960/51571/387/4067/3600/3936/6385/861/3958/4478/10673/5621/2280/5573/10288/2207/8767/64581/23385/604/7133/2064/2000/3717/64218/942/9474/26191/841/3956/1326/7525/6655/9580/5873/149041/5530/64127/10875/84868/2629/2281/5663/101/1650/115004/1499/383/10312/1604/1511/2615/140885/3146/3458/10859/3953/8546/634/1178/1845/7189/912/3965/602/30009/9231/5734/836/9306/3383/57823/5771/6556/114548/246778…
GO:0010563	GO:0010563	negative regulation of phosphorus metabolic process	335	0.338809576439847	1.82666020574257	1.36703765504329e-07	6.14263118220692e-06	4.18376552452571e-06	2737	tags=33%, list=19%, signal=27%	3486/64092/11261/4067/5525/5576/1029/203228/79888/1026/7453/3958/2203/25793/5341/5611/801/200734/5621/5925/6546/79899/10776/2280/5573/4091/23603/8826/10959/805/7529/1031/26191/22933/5795/2039/8850/2932/7124/2629/2281/10935/5663/51422/90007/9770/57732/1848/120892/140885/3458/1028/7251/5291/10217/7040/26524/9475/2776/22876/6521/634/1845/5577/5580/2771/3156/836/5771/6622/91663/1032/4616/9021/5305/50…
GO:0045596	GO:0045596	negative regulation of cell differentiation	401	0.319877984375773	1.75993310239422	1.52379205769313e-07	6.79086673580126e-06	4.6252808101505e-06	3288	tags=37%, list=23%, signal=30%	301/865/1495/3688/5594/387/4067/861/57142/51094/7533/10512/182/25793/4057/200734/5925/4086/84525/6498/4091/3690/4318/23603/604/3397/8993/2064/3685/3638/348093/9921/2539/3149/64218/22933/2039/149041/3398/5530/706/10875/55294/116173/2932/7124/4241/5663/7046/3516/5196/6272/1499/6648/9693/54855/3146/3458/10859/7040/9037/634/51232/2146/30009/374946/5771/10011/7107/7494/4168/864/221476/567/1946/3313/16…
GO:0002367	GO:0002367	cytokine production involved in immune response	87	0.49714296068543	2.19146641775935	1.5766191861955e-07	6.85766281227594e-06	4.67077582908275e-06	3643	tags=54%, list=25%, signal=41%	64581/604/948/7133/163486/3162/9474/64127/7124/383/1604/54210/10859/7040/1178/148022/7189/30009/114548/7805/567/8915/3606/2150/9188/695/2625/144811/3565/4092/3098/11213/8013/54440/11006/3569/10666/7098/8809/10417/54795/7855/3135/3805/7099/6885/7292
GO:1905475	GO:1905475	regulation of protein localization to membrane	133	0.435584560725626	2.09421489645859	1.57053185343026e-07	6.85766281227594e-06	4.67077582908275e-06	2487	tags=38%, list=17%, signal=32%	3688/11261/5525/3958/10434/5780/6809/5621/2040/102/3684/493/3002/60/23433/1213/10490/2064/9528/598/2239/391/27032/2039/23096/7124/8301/382/246329/3799/5906/55625/3458/64114/7040/9495/10857/4323/8650/9482/7130/4035/3689/163/8500/5295/1173/10519/5599/2934/1020
GO:0034762	GO:0034762	regulation of transmembrane transport	329	0.333744516126101	1.79573909952243	1.56362919853653e-07	6.85766281227594e-06	4.67077582908275e-06	4056	tags=43%, list=28%, signal=32%	1729/3688/11261/483/4067/3460/51582/7533/91404/196527/1520/801/23204/5621/6546/10776/2040/2280/493/79026/2316/60/23433/4318/805/2539/9474/967/10550/2149/7525/7416/7779/7124/117144/1536/3643/27347/2281/9446/5663/5023/51422/7402/246329/10312/4946/823/2180/3458/81671/6334/2631/54997/6253/124935/1192/8682/6622/5566/4734/5292/25932/2887/7531/6236/581/7114/65010/51703/9132/9254/5311/401152/5724/10063/7…
GO:0030278	GO:0030278	regulation of ossification	73	0.521967074816715	2.2379787779527	1.62359859336381e-07	7.00595678739607e-06	4.77177932452288e-06	3093	tags=51%, list=22%, signal=40%	5594/92/5552/55603/196527/4057/6546/4091/490/90/166929/1435/240/3516/7040/3091/5734/83999/359845/654/5087/1230/2623/1432/6348/4092/9365/22856/10269/5781/154/596/338773/659/55589/54795/2201
GO:0043269	GO:0043269	regulation of ion transport	379	0.322061640332869	1.75641321897152	1.65693393424264e-07	7.09350377990333e-06	4.83140785799056e-06	3485	tags=37%, list=24%, signal=29%	1729/5159/3688/11261/483/387/4067/6845/23208/3460/7533/3958/9536/91404/196527/1520/801/23204/5621/6546/2040/2280/493/79026/2316/10288/490/3690/4318/4638/805/353514/2539/9474/967/10550/2149/7416/7009/7779/706/7124/117144/1536/27347/2281/9446/5663/5023/2912/7402/246329/5321/3799/1499/10312/823/3458/81671/162514/10859/6334/2631/54997/2771/124935/552/1192/6622/5566/4734/567/9914/25932/6352/7531/5028/…
GO:1903076	GO:1903076	regulation of protein localization to plasma membrane	81	0.509243800315847	2.21504914836031	1.76655515151203e-07	7.50371903028978e-06	5.11080676235143e-06	2291	tags=43%, list=16%, signal=37%	3688/5525/3958/10434/5780/6809/5621/493/60/23433/1213/10490/9528/598/391/27032/7124/8301/382/246329/3799/55625/3458/64114/7040/9495/10857/4323/8650/9482/4035/8500/5295/1173/10519
GO:1902106	GO:1902106	negative regulation of leukocyte differentiation	80	0.510156732888165	2.2090704591881	1.78390834553474e-07	7.51868967028869e-06	5.12100331259994e-06	2794	tags=51%, list=19%, signal=41%	301/865/4067/861/25793/4057/604/8993/2064/3149/149041/3398/10875/55294/1499/3146/10859/634/30009/5771/7107/864/54542/7130/84695/1021/3659/1493/2624/5295/6348/3565/4092/10221/3142/9935/80149/10272/11025/11006/7098
GO:1903037	GO:1903037	regulation of leukocyte cell-cell adhesion	273	0.359061813947119	1.89388109193615	1.80951954697316e-07	7.56796752068698e-06	5.15456661234945e-06	2763	tags=40%, list=19%, signal=33%	301/865/960/51571/387/4067/3600/6385/861/6484/6403/3958/10673/5621/5573/10288/8767/604/9314/2064/3717/942/26191/3956/1326/7525/9580/149041/64127/10875/84868/7124/240/101/383/1991/1604/1511/2615/140885/3146/3458/10859/8546/634/1845/7189/912/3965/30009/9231/836/9306/5771/114548/22890/7494/3559/7805/3108/864/567/100133941/2526/6352/8915/54542/3606/4179/84695/11326/11221/201633/10326/3689/199/1051/83…
GO:0002221	GO:0002221	pattern recognition receptor signaling pathway	149	0.419638353856313	2.05543080977601	2.06485657414351e-07	8.50853575277106e-06	5.79519060980777e-06	3570	tags=44%, list=25%, signal=33%	4067/57142/8780/4057/1520/79931/118788/8767/64581/948/4615/26191/929/84282/64127/84868/7124/10211/57590/3146/7096/8546/148022/7189/57724/8915/9867/7867/51296/7097/2150/6397/9958/409/83737/695/26253/3659/329/144811/11027/4814/23151/1540/23643/11213/146722/121260/11314/9261/9258/7098/5970/2672/29979/1654/23180/63906/54941/345611/2219/22841/7099/51311/6885
GO:0043254	GO:0043254	regulation of protein-containing complex assembly	328	0.333070220222424	1.78984036965304	2.06571035380868e-07	8.50853575277106e-06	5.79519060980777e-06	2431	tags=30%, list=17%, signal=25%	830/51571/387/93663/51100/136319/3936/23580/7453/6403/3958/22919/4478/8780/3020/5341/6249/5494/5925/647087/10092/1191/143098/5908/81553/23406/4091/64581/5756/7417/948/10787/51673/253725/4615/22933/10109/23191/7013/2039/998/64147/5879/2932/7124/2629/54434/382/81873/3021/56681/10094/5526/829/10018/6710/3146/3458/389/51339/7040/8775/5899/6886/115362/148022/5580/5058/5734/3309/90952/6622/91663/11078/…
GO:0002718	GO:0002718	regulation of cytokine production involved in immune response	86	0.492304860469616	2.17267604643107	2.08553482937306e-07	8.52560365962507e-06	5.80681561514399e-06	3643	tags=53%, list=25%, signal=40%	64581/604/948/7133/163486/3162/9474/64127/7124/383/1604/10859/7040/1178/148022/7189/30009/114548/7805/567/8915/3606/2150/9188/695/2625/144811/3565/4092/3098/11213/8013/54440/11006/3569/10666/7098/8809/10417/54795/7855/3135/3805/7099/6885/7292
GO:0005975	GO:0005975	carbohydrate metabolic process	455	0.303200470725612	1.69798891876187	2.14397858767125e-07	8.69911312027507e-06	5.92499345752353e-06	3413	tags=36%, list=24%, signal=29%	4121/9331/2992/9334/2717/2720/5226/6484/50515/51094/3074/2591/2519/2203/51744/5341/5230/256356/2597/2131/54928/4668/10776/195827/2990/669/3939/5223/80896/950/1213/5500/2539/55454/7903/2739/8850/27087/2932/7124/3643/313/9446/4126/4967/5663/51422/90007/3101/51071/5321/5315/5165/51363/1118/338596/3458/7262/217/3953/7040/140838/648791/1431/79158/2729/6521/6515/3091/2820/2760/347404/4125/3705/5771/688…
GO:0051656	GO:0051656	establishment of organelle localization	338	0.333517264212291	1.7998170648439	2.19020320388281e-07	8.82084060704508e-06	6.00790243373079e-06	3960	tags=41%, list=28%, signal=30%	5870/3688/4067/7534/26258/6845/4747/55062/23208/8766/6385/23287/5874/157769/8027/6386/4542/137886/3281/2268/56907/25978/51068/9342/10959/57584/64005/10972/3162/1176/26286/4646/29109/3797/83930/7013/5873/5861/23224/998/6683/8301/5663/56681/8825/3799/1499/10312/150465/1062/3916/120892/128866/3458/7251/7879/4976/10947/8546/4644/9638/3965/3091/63971/282991/5537/10015/6622/25893/22920/10097/4134/10652…
GO:0007033	GO:0007033	vacuole organization	168	0.406308002836432	2.0173890871367	2.2396011739856e-07	8.90062282343259e-06	6.06224235362688e-06	4374	tags=52%, list=30%, signal=37%	51100/55062/81631/203228/10159/302/55207/3074/51552/23673/55/2131/137886/25978/950/9896/4534/9474/5861/2896/2629/5663/112574/83871/10312/64422/120892/128866/81671/7879/79158/5899/8546/1200/9638/55858/411/7805/10533/5305/81876/55254/90410/4124/55004/57617/5868/55647/11345/23710/29979/9821/5538/5289/58476/23256/56270/488/1130/345611/401548/9927/8723/9140/11152/57154/53/65018/4647/55823/64601/165324…
GO:0070371	GO:0070371	ERK1 and ERK2 cascade	194	0.390028423722874	1.97971258207887	2.24320763074617e-07	8.90062282343259e-06	6.06224235362688e-06	3254	tags=41%, list=23%, signal=32%	5159/960/5594/5151/152007/4067/7534/27020/200734/9590/5908/195827/5604/8767/948/2064/3685/80310/26191/2149/728/64127/55294/84868/7124/5906/9693/1848/140885/3146/7040/222166/634/1845/2771/3965/5734/3383/5771/1847/408/6352/2887/5028/2150/1116/11221/81610/8661/409/1230/1950/8685/1846/467/10818/112464/6850/10519/4914/6714/6348/5788/7018/351/2950/9258/5781/1436/1601/2651/59/6237/4853/27202/91662/2633/…
GO:0071407	GO:0071407	cellular response to organic cyclic compound	399	0.318668599059652	1.75767328053811	2.25912442456078e-07	8.90062282343259e-06	6.06224235362688e-06	3235	tags=35%, list=23%, signal=28%	301/54331/1729/2782/1495/5594/387/3600/23236/7533/4478/8780/8644/1655/6546/4086/1191/493/5908/51569/2316/60/490/90/23385/11057/3397/3638/3717/841/22933/196/10550/2908/2039/2773/8031/64127/366/8932/2932/1545/7124/54434/7421/115004/1499/5906/2769/10211/9693/383/7052/10018/120892/6715/7040/9475/5899/2729/5058/2146/836/23209/3309/6622/5566/4734/840/5292/1132/57724/10097/6352/1946/80139/5062/59340/259…
GO:2001237	GO:2001237	negative regulation of extrinsic apoptotic signaling pathway	69	0.532164089770967	2.25679333862342	2.31517140455943e-07	9.05581793279828e-06	6.16794623342679e-06	4285	tags=67%, list=30%, signal=47%	1495/5598/3958/90/3685/3162/598/6934/2932/7124/4000/10197/7046/5196/64114/2729/246330/3383/3148/8682/85450/5054/3082/2623/55437/7057/6714/8737/3565/2950/2017/596/2730/5970/9821/672/1654/4170/55023/8996/6478/57630/8837/3553/3064/2876
GO:0055074	GO:0055074	calcium ion homeostasis	286	0.349133756867618	1.85616442846695	2.45281812653708e-07	9.52569439570151e-06	6.48798057831387e-06	3388	tags=40%, list=24%, signal=31%	5732/1729/4067/29887/27020/3074/5910/57419/51714/54757/801/133/5621/6546/2280/493/490/948/3685/805/3717/9474/2149/728/27032/7009/7779/2907/2281/57192/9446/7421/5663/5023/10672/2769/121665/7052/10312/1991/1604/9034/1233/3146/84068/162514/7504/5291/10161/2815/2357/552/5734/55858/6622/5566/9914/100133941/6352/169200/59340/7531/5028/2150/6547/581/10800/79572/84899/30001/54499/5311/1230/2623/255231/26…
GO:0010466	GO:0010466	negative regulation of peptidase activity	148	0.413162048697203	2.02274847258956	2.49527074795792e-07	9.62183479194836e-06	6.55346210624558e-06	3135	tags=40%, list=22%, signal=31%	960/7076/1992/831/1508/302/334/5271/5265/4057/2597/23204/5621/4318/9314/10972/8530/7077/7124/5276/8301/10935/51232/1471/5627/6622/5055/221476/1032/5054/440068/5062/5329/4035/9232/6093/10049/409/3082/6590/5269/96459/10542/329/7057/6714/51377/718/351/6695/1475/2821/114769/5273/1718/89932/51499/1654/9097
GO:0061900	GO:0061900	glial cell activation	44	0.610061644552474	2.36572349871294	2.5878874219226e-07	9.90869289647408e-06	6.74884206843863e-06	2794	tags=66%, list=19%, signal=53%	23208/3460/4317/1075/3684/1191/8530/3717/728/2896/7124/5663/120892/3458/6622/566/7097/4035/1270/3689/199/3949/6348/5788/3565/7305/351/3569/7098
GO:0051701	GO:0051701	biological process involved in interaction with host	152	0.41317182646434	2.02557082541396	2.80626266207948e-07	1.06696853802281e-05	7.2671564557936e-06	4732	tags=52%, list=33%, signal=35%	3688/2060/1508/55207/9213/2519/4684/290/25978/3690/950/8993/3685/598/5818/942/3956/5359/3643/1604/3916/3839/128866/7251/7879/9218/3693/8724/3965/3383/1514/10533/4179/11059/5034/83737/6520/5819/27243/81603/3949/6714/50848/440400/2934/6993/57132/7293/57617/4360/286827/5806/9798/80145/2219/79720/11060/10346/5119/4864/10189/7706/7037/8673/10581/920/6404/79643/81559/9525/3416/219931/858/6737/6950/9972…
GO:0044403	GO:0044403	biological process involved in symbiotic interaction	219	0.376199042344051	1.93471900676366	2.86951678695345e-07	1.08344185907402e-05	7.37935676644901e-06	4414	tags=47%, list=31%, signal=33%	3688/2060/1508/55207/9213/2519/4684/4057/2597/2040/290/25978/3690/950/8993/3685/820/598/5818/4615/3717/942/3956/5359/3643/5196/383/1991/1604/3916/1511/3839/54210/128866/7251/7879/9218/3693/8724/3965/3383/1514/566/10533/8542/6352/3482/2150/4179/11059/5034/1072/440275/83737/6520/1105/5819/27243/81603/3949/6714/50848/6348/440400/2934/6993/57132/80149/7293/57617/1436/4360/286827/5806/9798/80145/904/9…
GO:0050900	GO:0050900	leukocyte migration	279	0.353773341012484	1.87522780335776	3.02248663560841e-07	1.13332826467606e-05	7.71913465268267e-06	3295	tags=41%, list=23%, signal=32%	301/3688/5594/387/4067/6484/6283/23236/6403/3958/4478/10451/5473/196527/2131/58191/102/2207/5175/4318/64005/3162/4615/4354/80310/57126/728/7525/391/1435/998/64127/51676/5879/4267/7124/6374/240/2629/27347/101/5196/1991/6280/1511/140885/3146/54210/6279/10059/3965/30009/5734/683/3383/9948/4323/566/5657/5054/2526/6352/7130/2150/6688/6093/8784/3689/199/3055/1230/83692/3680/2625/5724/255231/7057/90550/…
GO:0030168	GO:0030168	platelet activation	106	0.460519897219183	2.12444064105254	3.11584529616774e-07	1.16033225173041e-05	7.90305966252207e-06	3056	tags=49%, list=21%, signal=39%	4067/29071/5912/6403/10451/5341/1465/84034/2316/60/2207/3690/7414/7094/3717/5359/2149/2039/5023/10672/5196/5321/65991/1511/340205/5291/10398/634/2815/5580/1192/22915/3043/5028/10019/51206/2623/71/10627/139189/6850/1432/6714/50848/7450/1608/3569/83706/375033/5294/64805/10461
GO:1901136	GO:1901136	carbohydrate derivative catabolic process	133	0.427543558066183	2.05555515258746	3.23803360078052e-07	1.19763188349957e-05	8.15710863411805e-06	2059	tags=34%, list=14%, signal=29%	960/2581/5151/164668/4121/5141/2717/2720/3074/2519/2799/22875/4668/2990/669/80896/1806/8993/200315/55270/2629/313/4126/51071/10855/390916/1118/23670/7040/11332/5580/22978/1471/2760/1514/3423/1486/7378/26270/1116/201595/4758/27350/56953/978
GO:0009617	GO:0009617	response to bacterium	477	0.305487940946173	1.71530280845443	3.41461137026979e-07	1.25440824460519e-05	8.54381422518429e-06	2576	tags=33%, list=18%, signal=28%	824/5732/29110/51571/5594/7431/2643/387/4067/23208/3240/6283/6403/2519/3934/55603/51552/5473/54757/8754/4057/79931/133/84034/9590/2268/4091/10288/2207/8767/55122/4069/948/8993/7133/5606/820/4615/3717/942/6037/26191/841/929/22933/23097/2149/728/10578/5861/64127/706/9373/219972/2896/84868/7124/6374/10935/3516/306/5196/6648/383/1991/834/6280/1604/1233/1511/1118/140885/3146/54210/7096/6279/10859/3001…
GO:0030225	GO:0030225	macrophage differentiation	38	0.631038618656194	2.38071184850209	3.6982296104837e-07	1.34948150283221e-05	9.19136119369952e-06	2750	tags=63%, list=19%, signal=51%	10100/3600/27102/5925/139716/4318/841/3398/1435/998/2629/5196/3458/7040/5771/133396/7097/6688/2624/8737/351/10221/1436/1053
GO:0034341	GO:0034341	response to interferon-gamma	100	0.472869573254153	2.16012805139993	3.84870570488713e-07	1.38578893493187e-05	9.43865226196787e-06	3472	tags=50%, list=24%, signal=38%	965/7431/2643/9341/23580/8942/2597/58191/3717/10241/998/7124/3799/383/834/140885/3458/115362/3965/5771/6556/6622/10097/6352/9482/7097/2634/65010/199/3055/71/3659/83666/6348/2934/3594/7791/55647/7098/4360/4641/10096/115361/3113/2633/7376/345611/356/1612/7099
GO:0051046	GO:0051046	regulation of secretion	383	0.311232519418087	1.7007657844873	3.83054642865616e-07	1.38578893493187e-05	9.43865226196787e-06	3472	tags=37%, list=24%, signal=28%	301/4067/6845/23208/9341/6385/5874/2746/79772/8027/5066/9536/6386/51714/9498/8754/3684/5908/2268/56729/84932/7133/10972/3162/3717/4646/9474/4735/57126/2149/27131/5873/5530/7779/64215/6934/2932/2752/7124/240/27347/2281/382/101/5023/90007/2912/5414/2182/5321/5906/10312/3916/120892/3458/7251/6279/7879/10859/7040/634/2771/10059/3965/3156/3091/285381/552/7494/10015/6622/6352/1946/201475/80223/5028/709…
GO:0010959	GO:0010959	regulation of metal ion transport	237	0.357365151916528	1.86160711506403	4.01582750476317e-07	1.42842214264253e-05	9.7290283879779e-06	4062	tags=46%, list=28%, signal=34%	1729/5159/3688/11261/483/387/4067/7533/3958/91404/196527/801/5621/6546/2040/2280/493/79026/2316/10288/490/4638/805/353514/2539/9474/967/2149/7416/7009/7779/706/27347/2281/9446/5023/7402/246329/3799/1499/3458/81671/162514/10859/2631/54997/2771/6622/5566/4734/567/9914/6352/7531/6236/581/409/9454/5311/1230/1950/401152/6348/7018/11027/30845/7341/481/81/1020/51719/154/23327/5371/63892/596/6717/29979/2…
GO:0097193	GO:0097193	intrinsic apoptotic signaling pathway	255	0.352805061703474	1.84517353563263	4.01965399713641e-07	1.42842214264253e-05	9.7290283879779e-06	3717	tags=43%, list=26%, signal=33%	23612/960/1026/5598/259230/4217/754/1655/1191/6498/4318/7417/7133/3162/598/1870/3717/10550/597/7009/2907/138151/55294/1545/7124/25946/3090/5414/6648/6280/10625/10018/8531/120892/7159/5326/6279/5291/4976/5580/10059/3091/602/836/5771/10955/7494/1032/9774/100133941/51065/204851/5329/1396/581/5034/4193/28996/8065/30001/1051/57600/599/9647/5295/8428/9709/5366/6714/2023/1540/837/1869/6615/57646/11235/4…
GO:0002366	GO:0002366	leukocyte activation involved in immune response	236	0.367195932610888	1.91180450942571	4.13609564815698e-07	1.46025662591101e-05	9.9458540602982e-06	3057	tags=40%, list=21%, signal=32%	301/54537/5169/4067/6845/3936/3958/51744/3684/2268/2207/8767/64581/604/8993/3162/4615/64218/942/3956/57126/5873/149041/10875/117157/2896/84868/5663/306/3916/3146/3458/10859/7040/8291/634/148022/3965/602/30009/5734/3383/6556/114548/246778/7494/4818/139818/1794/54542/3606/2150/4179/84695/6688/8320/440275/3689/695/26253/2623/165918/2625/5724/2624/3122/64332/6850/10039/6348/5788/11027/3565/7305/4092/…
GO:0052548	GO:0052548	regulation of endopeptidase activity	282	0.349444847836707	1.85388603588032	4.17685216170361e-07	1.46513194859242e-05	9.97906003726539e-06	3668	tags=41%, list=26%, signal=31%	960/7076/1992/387/4067/831/302/334/5271/5265/4217/4057/2597/23204/5621/355/8767/64581/55122/4318/23385/9314/10972/8530/3717/4898/4804/841/7077/10550/2149/7124/5276/8301/10935/10197/5023/834/6280/10018/1509/3146/3092/6279/9475/51232/3965/1471/5684/8738/114548/5627/6622/5055/7805/1032/51065/5054/440068/8915/5062/5329/581/9232/7415/6093/10049/409/3082/6590/5269/96459/9647/10542/329/7057/6850/64115/5…
GO:0002228	GO:0002228	natural killer cell mediated immunity	62	0.542342769713453	2.25928225807816	4.28859343397001e-07	1.48395645215544e-05	1.01072743263658e-05	3327	tags=50%, list=23%, signal=39%	6845/55207/1054/2214/3002/10383/5052/5873/117157/84868/127544/3799/3916/10859/203068/634/3965/57823/4818/3606/3824/409/5819/23705/3592/10666/164/1130/3135/3805/9437
GO:0003018	GO:0003018	vascular process in circulatory system	154	0.409787655186009	2.01039660937669	4.33969240192597e-07	1.48395645215544e-05	1.01072743263658e-05	3075	tags=40%, list=21%, signal=32%	2643/387/23446/6916/28232/5910/57419/9498/133/2131/6546/9590/493/490/80005/948/59342/9474/2149/7525/5795/7124/10911/3643/5023/6648/3953/7040/9475/2729/6515/634/552/566/9732/6533/8714/56998/5028/2150/4035/654/6093/10800/10257/8671/7122/54407/6714/143872/114134/8985/1889/154/5138/2730/59/659/6532/84879/2982/54795
GO:0016311	GO:0016311	dephosphorylation	334	0.327108878121804	1.76069246264576	4.27305605026492e-07	1.48395645215544e-05	1.01072743263658e-05	2832	tags=32%, list=20%, signal=26%	5159/11261/5525/8073/5782/10903/255919/3958/2203/5780/5341/151742/55/801/5494/54928/10776/2280/5529/1827/5786/5792/10288/8555/8826/55313/5500/805/9896/7529/3717/4534/55631/26191/9891/5795/26469/9989/5530/54545/2932/7124/2629/2281/54434/5527/5791/5526/121665/57552/1848/9107/120892/3458/10217/7040/140838/9475/22876/4659/1845/5580/2771/54704/22978/5771/5537/1847/55529/7531/5515/5521/51251/11221/3628…
GO:0000904	GO:0000904	cell morphogenesis involved in differentiation	476	0.298681289347623	1.67726309033248	4.33250855927327e-07	1.48395645215544e-05	1.01072743263658e-05	3206	tags=34%, list=22%, signal=28%	3688/6281/387/26258/4747/9331/9334/8766/203228/27020/9341/29071/57142/334/7533/1955/23218/10512/8455/4684/2131/5925/6498/1523/5604/23380/2316/60/3690/1982/23603/23022/3397/139065/80005/2064/64855/3685/1808/7414/253725/59352/8997/5818/64218/4804/10109/23191/391/10479/2039/5861/5530/998/6683/5879/133418/2932/10611/25946/8301/4241/5911/5663/3799/1499/10211/9693/150465/1123/120892/7504/6886/9037/7436…
GO:1902105	GO:1902105	regulation of leukocyte differentiation	229	0.364104859844881	1.88530449730022	4.57874210762296e-07	1.54624974156186e-05	1.0531555890564e-05	2817	tags=41%, list=20%, signal=34%	301/865/387/4067/3600/861/7071/25793/4057/5925/2124/10288/8767/604/8993/2064/3601/3149/942/841/6655/9580/149041/3398/1435/10875/55294/7124/101/5196/9770/1499/3146/3458/7030/10859/7040/6886/8546/634/54997/7189/3965/30009/5771/4323/114548/246778/7107/22890/7494/3559/864/150372/56998/169200/54542/3606/7130/4179/84695/11221/1051/695/1230/1021/2625/3659/57178/1493/2624/3122/5295/64332/6850/64115/6348/…
GO:0006874	GO:0006874	cellular calcium ion homeostasis	280	0.343167595835824	1.81881610393216	4.57463610287192e-07	1.54624974156186e-05	1.0531555890564e-05	3365	tags=39%, list=23%, signal=30%	5732/1729/4067/27020/3074/5910/57419/51714/801/133/5621/6546/2280/493/490/948/3685/805/3717/9474/2149/728/27032/7009/7779/2907/2281/57192/9446/7421/5663/5023/10672/2769/121665/7052/10312/1991/1604/9034/1233/3146/84068/162514/7504/5291/10161/2815/2357/552/5734/55858/6622/5566/9914/100133941/6352/169200/59340/7531/5028/2150/6547/581/10800/79572/84899/30001/54499/5311/1230/2623/255231/2624/90550/970…
GO:0051493	GO:0051493	regulation of cytoskeleton organization	411	0.311872246977215	1.72320168085533	4.72488523738441e-07	1.58575315034932e-05	1.08006148571269e-05	2516	tags=29%, list=18%, signal=25%	824/1729/10788/5159/830/6281/51571/5594/387/93663/136319/203228/6385/23580/5066/22919/90102/1894/5341/6249/10092/81553/23406/2316/23433/25978/2764/8826/5756/1213/3397/10982/10787/253725/29109/10109/23191/391/9788/2039/998/6683/8850/5879/2932/7168/22836/54434/382/7046/81873/10094/11034/829/6280/397/6710/10810/128866/10634/389/55704/6279/9475/375/9037/5580/5058/5734/683/89927/9948/90952/6622/91663/…
GO:0032635	GO:0032635	interleukin-6 production	120	0.438653203325629	2.07660041841118	5.03454914644126e-07	1.6690758359269e-05	1.13681283037101e-05	3261	tags=48%, list=23%, signal=38%	824/23208/4317/10288/8767/64581/55122/948/353514/4615/26191/2149/64127/84868/7124/2629/5004/140885/3146/7096/3458/148022/7189/3965/7494/408/8915/7097/2150/671/4023/409/199/3082/1051/5724/114899/2069/6850/11027/7305/351/11213/9261/80149/5781/11006/3569/7098/10417/3556/27202/91662/55829/58515/4155/59341/400709
GO:0032675	GO:0032675	regulation of interleukin-6 production	120	0.438653203325629	2.07660041841118	5.03454914644126e-07	1.6690758359269e-05	1.13681283037101e-05	3261	tags=48%, list=23%, signal=38%	824/23208/4317/10288/8767/64581/55122/948/353514/4615/26191/2149/64127/84868/7124/2629/5004/140885/3146/7096/3458/148022/7189/3965/7494/408/8915/7097/2150/671/4023/409/199/3082/1051/5724/114899/2069/6850/11027/7305/351/11213/9261/80149/5781/11006/3569/7098/10417/3556/27202/91662/55829/58515/4155/59341/400709
GO:0072593	GO:0072593	reactive oxygen species metabolic process	171	0.404433201892995	2.02631976140124	5.18825483577218e-07	1.70960857830869e-05	1.16441980939372e-05	2923	tags=38%, list=20%, signal=31%	51167/5159/2643/387/3240/1026/55312/4317/5547/8644/3684/64581/948/378/2539/9474/5052/22933/57126/5873/2773/706/5879/1545/7124/240/1536/10935/6648/5165/3045/120892/7040/5580/2771/3091/683/6622/4353/4688/3043/2150/3040/4689/3689/3039/329/7057/2885/6850/5366/1432/8737/7305/2950/80149/2309/6571/4722/596/83667/51/653361/2534/10549
GO:0006470	GO:0006470	protein dephosphorylation	234	0.36481924774884	1.88974460006824	5.38277542038905e-07	1.76302108196718e-05	1.20079923455477e-05	2825	tags=35%, list=20%, signal=28%	5159/5525/8073/5782/255919/3958/5780/151742/55/801/5494/10776/2280/5529/1827/5786/5792/10288/8555/55313/5500/805/9896/7529/3717/4534/55631/26191/9891/5795/26469/9989/5530/2932/7124/2629/2281/54434/5527/5791/5526/121665/57552/1848/9107/120892/10217/7040/9475/4659/1845/5580/2771/54704/5771/5537/1847/7531/5515/5521/11221/6093/5534/5501/29085/9108/5510/1846/9647/9829/5788/160760/11314/9258/5781/5499/…
GO:0061515	GO:0061515	myeloid cell development	67	0.540184682382071	2.28486350283745	5.46000751063003e-07	1.77760843325123e-05	1.21073472564743e-05	3287	tags=54%, list=23%, signal=42%	10100/302/4057/2124/669/604/2539/9991/2039/212/55294/25946/10859/6886/6521/23456/211/25893/5305/116151/23210/7097/10019/80739/4211/2623/537/29766/6714/7305/351/5781/440712/4853/5926/56975
GO:0006897	GO:0006897	endocytosis	479	0.297846624631584	1.67660947595863	5.96552731801983e-07	1.93062928738535e-05	1.31495771333294e-05	3022	tags=36%, list=21%, signal=29%	11031/3688/5594/6845/2060/29887/23208/58480/88455/203228/5874/302/79772/3958/30844/6386/196527/2209/9910/133/58191/3684/1191/55681/60/2207/64581/23433/3690/950/1213/948/3685/1808/163486/154664/23317/598/4646/157/929/57126/967/9779/391/27131/30011/5861/5530/998/115548/55113/5879/5867/3643/8301/382/112574/6272/10487/83871/821/10211/84162/55788/9107/120892/6643/57720/7251/3092/7879/10859/5291/10947/…
GO:0070661	GO:0070661	leukocyte proliferation	252	0.35382070645509	1.85181510593101	6.04043602008116e-07	1.94330477166753e-05	1.32359102576428e-05	2763	tags=37%, list=19%, signal=31%	301/29110/5594/5169/4067/3600/6385/1026/3958/4478/2214/10451/10673/5621/1191/5573/10288/8767/23385/604/7133/2064/2000/4615/3717/942/26191/196/6655/149041/1435/84868/3568/2629/2281/1499/383/10312/1604/2615/3146/10859/1178/148022/5580/7189/912/3965/9231/836/683/6556/246778/3559/100133941/6352/1794/54542/3606/2150/4179/581/11326/64343/199/1051/83737/695/944/1438/970/3659/1493/6850/64115/8654/3592/57…
GO:0032386	GO:0032386	regulation of intracellular transport	281	0.343050616189031	1.81716141234164	6.26885921554627e-07	2.00492867970147e-05	1.36556326441435e-05	3678	tags=38%, list=26%, signal=29%	54741/5594/11261/51100/55754/58480/3936/302/6342/7905/4478/1894/5494/5621/79899/2040/3684/3002/5604/51569/2316/665/948/2064/3638/23317/3717/29969/11236/51009/7323/2039/998/6934/55294/2932/51465/55696/5663/56681/7295/4946/3916/120892/3458/7040/9495/22876/4659/5580/9638/8724/127933/23209/79628/116150/5566/4734/404636/25893/7531/3689/5501/53371/5295/8882/4947/10519/1432/6714/55432/5599/5562/10657/73…
GO:0042273	GO:0042273	ribosomal large subunit biogenesis	70	-0.507916455715767	-2.20042326199419	6.35194211988282e-07	2.01962042723993e-05	1.37556986012605e-05	4413	tags=61%, list=31%, signal=43%	79707/6130/285855/117246/6152/10412/4839/9045/115416/6129/6135/23212/65008/55651/55153/4736/9326/4931/6175/54663/23481/6169/23195/51491/51154/6125/23246/6165/11224/51018/4869/55759/84154/6122/9875/6838/220064/29997/26155/56342/81887/54475/22907
GO:0032637	GO:0032637	interleukin-8 production	66	0.525013447251239	2.20965148614511	6.5454099905369e-07	2.05707480454041e-05	1.40108015495642e-05	3503	tags=58%, list=24%, signal=44%	301/965/307/51744/64581/9314/4615/26191/929/2149/5861/64127/7124/1991/3146/7096/3965/602/408/5054/8915/7097/2150/1116/671/7114/10542/6850/5788/8737/11027/3569/7098/5970/27202/2219/7099/51311
GO:0032677	GO:0032677	regulation of interleukin-8 production	66	0.525013447251239	2.20965148614511	6.5454099905369e-07	2.05707480454041e-05	1.40108015495642e-05	3503	tags=58%, list=24%, signal=44%	301/965/307/51744/64581/9314/4615/26191/929/2149/5861/64127/7124/1991/3146/7096/3965/602/408/5054/8915/7097/2150/1116/671/7114/10542/6850/5788/8737/11027/3569/7098/5970/27202/2219/7099/51311
GO:0036230	GO:0036230	granulocyte activation	42	0.61521164525694	2.35518000449925	7.05414517611042e-07	2.20414649844059e-05	1.50125115079213e-05	2504	tags=62%, list=17%, signal=51%	301/5169/3600/6845/3684/2207/820/4615/57126/2896/7124/306/1511/5580/6352/3606/2150/6688/3689/5724/6850/6348/11027/7305/84106/11314
GO:0001774	GO:0001774	microglial cell activation	39	0.62243061359942	2.35375801390407	7.09445718644662e-07	2.20414649844059e-05	1.50125115079213e-05	3063	tags=69%, list=21%, signal=55%	23208/3460/4317/1075/3684/1191/8530/3717/728/2896/7124/120892/3458/6622/566/7097/3689/199/3949/6348/5788/3565/7305/351/3569/7098/3459
GO:0007034	GO:0007034	vacuolar transport	138	0.421261014015608	2.03916867866903	7.2308386005602e-07	2.23375394722987e-05	1.5214168777973e-05	3720	tags=48%, list=26%, signal=36%	54741/6845/203228/55207/8027/3920/1191/55681/25978/950/5660/10490/1176/4534/8031/2896/6272/3916/120892/128866/9114/7251/7879/79158/8546/143187/63971/51542/411/4734/7805/10042/57724/22898/3482/201475/9482/4035/7415/83547/23585/27243/27072/22906/51332/30845/57132/57617/154/55293/164/26985/54832/55048/10239/1130/84313/79720/55297/57154/65018/55823/64601/22879/5119/4864
GO:0006665	GO:0006665	sphingolipid metabolic process	121	0.433305017764242	2.04885595591807	7.35505690691463e-07	2.25929064423135e-05	1.53881000288586e-05	1824	tags=34%, list=13%, signal=30%	2581/9331/9334/2717/2720/3074/259230/401494/9375/151742/8879/51228/79993/4668/427/347735/5660/9200/10087/10558/166929/7903/2629/23659/5023/9517/64834/171546/285362/338596/9218/5580/221/2760/10955/55331/126410/27163/5515/581/4758
GO:0051098	GO:0051098	regulation of binding	284	0.337388012124801	1.79225537309771	7.71351225912857e-07	2.35608798611697e-05	1.60473897856974e-05	3070	tags=38%, list=21%, signal=30%	64388/6281/203228/7049/302/1026/4317/22919/1054/1488/801/5925/84525/2280/5792/60/8767/51068/4318/9314/9236/3397/64855/805/3162/3717/22933/53339/5530/7009/998/6934/8932/79139/55294/2932/5663/7046/7295/1499/121665/10211/9693/120892/3146/3458/7262/4087/3001/51339/7040/5899/64771/148022/5580/7189/285381/23641/602/149628/3148/5566/8751/6612/567/56998/5329/5028/5515/4035/581/6093/28996/7114/409/1522/65…
GO:1903828	GO:1903828	negative regulation of protein localization	148	0.401798446709621	1.96711483286883	7.86930462565675e-07	2.39024632679865e-05	1.62800433243519e-05	3147	tags=43%, list=22%, signal=34%	1495/54741/11261/5525/88455/10434/137886/51569/23433/1213/948/3638/9528/598/29969/51009/2149/7013/2039/5530/2932/51465/2281/8301/382/90007/7295/120892/64114/7040/26524/9475/64771/8724/3156/285381/257364/8650/80223/6688/9555/415116/8500/9647/1173/55432/3592/7341/1020/79651/9258/5781/29934/23327/1601/11006/58489/10956/58476/3301/5715/2633/3753
GO:0002224	GO:0002224	toll-like receptor signaling pathway	101	0.458719516875946	2.09789180114487	8.42657551755605e-07	2.54529394938624e-05	1.73360775852411e-05	3570	tags=50%, list=25%, signal=37%	4067/57142/4057/1520/79931/118788/8767/948/4615/26191/929/64127/84868/7124/10211/57590/3146/7096/8546/148022/7189/57724/8915/9867/7867/7097/2150/409/695/3659/329/11027/4814/23151/23643/11213/146722/121260/11314/9261/9258/7098/2672/29979/1654/23180/22841/7099/51311/6885
GO:0000302	GO:0000302	response to reactive oxygen species	165	0.398528481863457	1.98435809719936	9.18483583746677e-07	2.75900289769651e-05	1.8791655990816e-05	2920	tags=38%, list=20%, signal=30%	824/301/51314/5159/5594/5151/2643/3240/5598/1894/8644/4217/8754/6546/4318/143686/948/3162/80310/5052/55270/7168/1545/2281/10935/7295/6648/383/1147/120892/140885/5580/3091/2146/10645/836/4353/3043/8061/3040/10068/3082/3039/695/5311/8428/6714/5599/8737/5562/2950/8013/374/2309/84919/11235/596/3569/83667/5970/653361/2534
GO:0034599	GO:0034599	cellular response to oxidative stress	228	0.355760319455528	1.84562638973516	9.5514744974269e-07	2.85337180453352e-05	1.94344055997385e-05	3766	tags=43%, list=26%, signal=33%	301/51314/5594/5151/2643/5598/29957/1894/2034/8644/4217/25793/79899/4318/948/6780/3162/3717/2539/80310/5052/22933/10550/55294/7168/1545/7124/240/10935/7295/1499/6648/383/1147/120892/140885/5580/221/3091/2146/132864/10645/4257/50640/8321/6622/7444/4353/79912/5034/10068/199/3082/695/5311/51389/8428/6714/5599/8737/5562/8013/2936/80149/2309/51142/11235/5371/596/3569/83667/5970/653361/4482/29979/2534/…
GO:0009620	GO:0009620	response to fungus	41	0.60727034317328	2.31156194274393	9.82156702723945e-07	2.90216630038592e-05	1.97667464541352e-05	3485	tags=68%, list=24%, signal=52%	6283/4057/2597/23406/64581/4615/9474/10578/383/1991/6280/1511/6279/1669/8915/4353/1668/6688/9958/695/26253/81030/6850/338339/5806/10417/7099/578
GO:0062197	GO:0062197	cellular response to chemical stress	267	0.341849365366639	1.79676597916105	9.78429352808484e-07	2.90216630038592e-05	1.97667464541352e-05	3766	tags=43%, list=26%, signal=32%	301/51314/5594/5151/2643/5598/29957/1894/2034/8644/4217/25793/79899/355/4318/948/4638/6780/3162/3717/2539/80310/9474/5052/22933/10550/706/55294/7168/1545/7124/240/27347/10935/7295/1499/6648/383/8531/1147/120892/140885/5580/221/3091/2146/132864/10645/836/4257/50640/8321/6622/10533/7444/4353/79912/5034/10068/199/3082/695/5311/51389/5269/8428/6714/5599/8737/5562/8013/2936/80149/51719/2309/7520/51142…
GO:0045088	GO:0045088	regulation of innate immune response	199	0.374074274194862	1.90957042071761	9.92717658911854e-07	2.91751670892094e-05	1.98712985721303e-05	3570	tags=40%, list=25%, signal=31%	29110/4067/8780/3075/2268/3093/64581/55122/26191/841/5359/84282/64127/117157/2896/84868/101/115004/383/3916/3146/10859/634/115362/7189/912/5058/3965/149628/5771/3148/6352/5062/253943/3824/51441/11326/11221/6688/9958/409/3055/5819/23705/3659/29883/81030/10621/2069/329/51752/6850/83666/6714/3592/11027/7305/11213/121260/5781/7520/10666/164/653361/2534/79594/2547/3320/3135/7376/345611/3805/9437/2219/…
GO:0042267	GO:0042267	natural killer cell mediated cytotoxicity	59	0.540022789579067	2.21235915110565	1.00412820671544e-06	2.93518551608163e-05	1.99916413764851e-05	3327	tags=51%, list=23%, signal=39%	6845/55207/1054/2214/3002/10383/5052/5873/84868/127544/3799/3916/10859/203068/634/3965/57823/4818/3606/3824/409/5819/23705/3592/10666/164/1130/3135/3805/9437
GO:0046209	GO:0046209	nitric oxide metabolic process	60	0.534163519031056	2.20321006233584	1.01656027086686e-06	2.93991393228889e-05	2.00238467688108e-05	3162	tags=50%, list=22%, signal=39%	2643/2717/4317/1191/493/64581/9314/948/3717/706/5879/1545/7124/3643/6648/1727/140885/3458/9475/148022/3043/7097/64757/199/5311/80149/5806/54996/55829/3320
GO:0070374	GO:0070374	positive regulation of ERK1 and ERK2 cascade	117	0.434233332405118	2.038426767668	1.01502415143715e-06	2.93991393228889e-05	2.00238467688108e-05	3549	tags=47%, list=25%, signal=36%	5159/960/5151/152007/27020/9590/5908/195827/5604/8767/948/80310/26191/2149/728/64127/55294/84868/7124/5906/9693/3146/7040/222166/2771/3965/3383/408/6352/5028/2150/1116/409/1230/8685/112464/10519/4914/6714/6348/5788/351/9258/5781/1436/2651/59/4853/27202/6764/10253/59341/3084/7099/151306
GO:0034109	GO:0034109	homotypic cell-cell adhesion	70	0.516688039758206	2.19271007574058	1.07769415625982e-06	3.10022387702891e-05	2.11157228723032e-05	3026	tags=53%, list=21%, signal=42%	4067/1824/5912/5341/1465/84034/2316/60/3690/7414/7094/3717/2039/4267/1511/5291/10398/634/5580/1192/22915/6352/80139/3043/5329/10019/51206/2623/71/10627/6850/50848/3569/83706/375033/5294/64805
GO:0006809	GO:0006809	nitric oxide biosynthetic process	56	0.549163637175218	2.22571500149973	1.1141480662986e-06	3.17153038558402e-05	2.16013937571698e-05	2045	tags=43%, list=14%, signal=37%	2643/2717/4317/1191/493/64581/9314/948/3717/706/5879/1545/7124/3643/6648/1727/140885/3458/9475/148022/3043/64757/199/5311
GO:0042326	GO:0042326	negative regulation of phosphorylation	289	0.332480854525196	1.77468314780164	1.10924393737969e-06	3.17153038558402e-05	2.16013937571698e-05	3151	tags=36%, list=22%, signal=28%	3486/64092/11261/4067/5525/5576/1029/203228/1026/7453/2203/25793/5611/801/200734/5621/5925/6546/79899/5573/4091/23603/10959/805/1031/26191/22933/5795/2039/8850/2629/10935/5663/51422/90007/9770/57732/1848/120892/140885/3458/1028/7251/5291/10217/7040/26524/2776/22876/6521/634/1845/5577/5580/3156/836/5771/6622/91663/1032/4616/9021/5305/5062/2887/5515/10019/6547/4035/581/11221/6093/409/9555/3082/5749…
GO:0051640	GO:0051640	organelle localization	444	0.301288979843436	1.67892505932729	1.13690600832019e-06	3.21945727460255e-05	2.19278253139827e-05	3070	tags=32%, list=21%, signal=26%	5870/3688/4067/7534/26258/6845/4747/55062/23208/8766/8676/9341/6385/23287/5874/55207/157769/8027/23673/1488/6386/6809/5341/801/4542/137886/3281/2268/56907/25978/51068/9342/10959/57584/10490/64005/10972/3162/1176/26286/4646/4534/29109/3797/83930/7013/5873/5861/23224/998/6683/8301/4000/5663/56681/83871/8825/3799/1499/10312/150465/1062/3916/120892/128866/3458/81671/7251/7879/4976/10947/5899/8546/464…
GO:0006605	GO:0006605	protein targeting	280	0.337279841613946	1.7876105288001	1.17528515222384e-06	3.31089397546167e-05	2.25506035752576e-05	3983	tags=38%, list=28%, signal=28%	253832/54741/11261/51304/51100/7534/4121/58480/6386/10971/25793/3920/23204/5621/2040/3684/1191/950/665/2064/7529/23471/6731/7323/2039/5873/8031/706/55294/6745/29800/6272/55625/64422/120892/128866/7879/79158/8546/5828/3309/4734/7805/60559/6734/90637/7531/80273/10440/3689/9454/51762/53371/27072/10519/9709/22906/5562/6726/23463/1020/22885/54469/10956/26985/7332/54832/653361/4641/2534/55176/55048/785…
GO:0045428	GO:0045428	regulation of nitric oxide biosynthetic process	44	0.587856827842902	2.27961669763223	1.20500441754654e-06	3.36154273388589e-05	2.28955738706728e-05	2045	tags=45%, list=14%, signal=39%	2717/4317/1191/493/64581/9314/948/3717/706/5879/7124/3643/6648/140885/3458/9475/148022/3043/199/5311
GO:2001236	GO:2001236	regulation of extrinsic apoptotic signaling pathway	115	0.440473153113859	2.06372530998831	1.21157706346193e-06	3.36154273388589e-05	2.28955738706728e-05	3368	tags=49%, list=23%, signal=38%	1495/5598/3958/6498/2923/90/3685/3162/598/6934/2932/7124/4000/10197/7046/5196/64114/2729/246330/3383/3148/8682/85450/4055/5054/8915/5062/11124/3082/2623/55437/467/7057/5366/6714/5788/8737/3565/1540/2950/5979/5499/2017/5371/596/8567/6788/2730/5970/9821/51330/672/1654/637/4170/55023
GO:0032956	GO:0032956	regulation of actin cytoskeleton organization	265	0.34650851582199	1.8232416610526	1.21181235210895e-06	3.36154273388589e-05	2.28955738706728e-05	2671	tags=34%, list=19%, signal=28%	10788/5159/830/6281/51571/387/93663/136319/203228/6385/23580/5066/90102/1894/5341/10092/81553/23406/2316/23433/2764/8826/5756/3397/10787/253725/29109/10109/23191/391/9788/2039/998/5879/7168/22836/54434/382/7046/81873/10094/11034/829/397/6710/10810/389/55704/9475/375/9037/5580/5058/5734/683/9948/90952/91663/9886/11078/1946/5062/23122/2150/56203/4035/10552/6093/7114/3055/29085/6624/8500/7111/71/964…
GO:0034330	GO:0034330	cell junction organization	428	0.30481587590921	1.69651015383941	1.23439193809539e-06	3.4067964301648e-05	2.32037982271953e-05	3053	tags=35%, list=21%, signal=28%	1495/6281/387/7534/4747/831/5552/27020/6385/3801/389813/7846/90102/1894/1488/6386/5621/2131/102/3684/143098/5908/5786/5792/2316/10288/60/5175/23603/139065/10982/2064/7414/6780/7094/378/5818/2239/64218/57126/23191/2149/728/9788/91752/5795/2039/998/1308/5879/10611/7124/3643/382/5663/7046/1499/5906/10211/9693/829/158038/6801/120892/10810/81671/389/203068/7040/9475/375/1845/22891/10857/29841/9231/994…
GO:0031348	GO:0031348	negative regulation of defense response	184	0.383258078565679	1.9341404536494	1.27022642001745e-06	3.48799042708833e-05	2.37568131080351e-05	3437	tags=43%, list=24%, signal=33%	5169/4067/23208/5598/8780/5925/2268/9314/8993/7133/8530/90355/9474/22933/7525/64127/10875/2896/84868/240/2629/313/383/1991/140885/10859/64771/634/5580/3965/5734/5771/114548/3559/9021/284207/253943/3824/51441/5654/7130/6397/11326/11221/9958/409/3082/83737/3848/3055/2625/29883/114899/3949/79102/6850/1432/6714/5788/3565/5682/11213/2950/79651/9258/9975/5495/2534/79594/5094/91662/55829/63906/54941/313…
GO:0070663	GO:0070663	regulation of leukocyte proliferation	200	0.373909731508168	1.90665388966665	1.27923600468012e-06	3.4950784710783e-05	2.38050899998131e-05	2763	tags=39%, list=19%, signal=32%	301/5594/5169/4067/3600/6385/1026/3958/2214/10451/10673/5621/5573/10288/8767/604/7133/2064/4615/3717/942/26191/196/6655/149041/1435/84868/3568/1499/383/1604/2615/3146/10859/1178/148022/7189/912/3965/9231/836/683/246778/3559/100133941/6352/3606/4179/11326/199/1051/83737/695/944/1438/970/3659/1493/6850/64115/8654/3592/5788/3565/7305/2950/23529/11314/3594/7293/54440/3485/868/1436/11006/596/654346/35…
GO:0032970	GO:0032970	regulation of actin filament-based process	288	0.330579309168211	1.76246877796673	1.3216752119374e-06	3.59297406365182e-05	2.44718599768198e-05	2513	tags=31%, list=18%, signal=26%	10788/5159/830/6281/51571/387/93663/136319/203228/1824/6385/23580/5066/90102/1894/5341/10092/81553/23406/2316/23433/2764/8826/5756/3397/10787/253725/29109/10109/23191/391/9788/2039/998/5879/7168/22836/54434/382/7046/81873/10094/11034/829/397/6710/10810/389/55704/9475/375/9037/5580/5058/5734/683/9948/90952/91663/9886/11078/1946/5062/23122/2150/56203/4035/10552/6093/7114/3055/29085/6624/8500/7111/7…
GO:0050871	GO:0050871	positive regulation of B cell activation	117	-0.432255746819973	-2.04789146988939	1.37158527116309e-06	3.71010403945956e-05	2.52696359463302e-05	2294	tags=40%, list=16%, signal=34%	28638/102723169/115650/28639/572/56941/84433/7158/28834/28445/6777/28426/4436/28468/3494/51010/28410/3493/28423/28454/3500/3539/3502/3501/3507/3538/28395/3514/100423062/28394/28391/28439/28467/28444/28388/28450/28449/28457/28408/28409/28452/28434/28420/28448/28442/939/28385
GO:0002819	GO:0002819	regulation of adaptive immune response	167	0.383538879174908	1.89834529405902	1.44011721925679e-06	3.87619669361344e-05	2.6400898266521e-05	2907	tags=38%, list=20%, signal=30%	301/64092/51571/54537/10673/8767/64581/604/7133/163486/196/149041/64127/84868/7124/5321/383/1604/3146/10859/7040/634/1178/7189/912/30009/6556/114548/246778/22890/567/54542/3606/3824/4179/84695/11221/440275/9173/695/5819/2625/3659/3122/64332/10039/3592/5788/3565/4092/718/121260/23529/3594/3142/80149/54440/11006/3569/10666/112441434/8741/8809
GO:0032612	GO:0032612	interleukin-1 production	91	0.470396785789403	2.09795724261508	1.53079272133661e-06	4.07986275779763e-05	2.77880742707028e-05	3515	tags=52%, list=25%, signal=39%	301/1992/647087/8767/64581/948/10972/353514/4615/3717/841/2149/64127/84868/7124/5004/834/140885/3146/3458/634/115362/3965/149628/114548/566/440068/2150/4023/409/6348/11027/7305/3098/351/2950/80149/5371/11006/3569/114769/7855/91662/24145/7099/51311/4332
GO:0032652	GO:0032652	regulation of interleukin-1 production	91	0.470396785789403	2.09795724261508	1.53079272133661e-06	4.07986275779763e-05	2.77880742707028e-05	3515	tags=52%, list=25%, signal=39%	301/1992/647087/8767/64581/948/10972/353514/4615/3717/841/2149/64127/84868/7124/5004/834/140885/3146/3458/634/115362/3965/149628/114548/566/440068/2150/4023/409/6348/11027/7305/3098/351/2950/80149/5371/11006/3569/114769/7855/91662/24145/7099/51311/4332
GO:0070372	GO:0070372	regulation of ERK1 and ERK2 cascade	177	0.383496540690915	1.92500660453232	1.54135582366751e-06	4.08797639672208e-05	2.78433365220144e-05	3254	tags=41%, list=23%, signal=32%	5159/960/5151/152007/4067/7534/27020/200734/9590/5908/195827/5604/8767/948/2064/80310/26191/2149/728/64127/55294/84868/7124/5906/9693/1848/140885/3146/7040/222166/634/1845/2771/3965/3383/5771/408/6352/5028/2150/1116/11221/81610/8661/409/1230/8685/1846/467/10818/112464/6850/10519/4914/6714/6348/5788/351/2950/9258/5781/1436/1601/2651/59/6237/4853/27202/91662/2633/6764/10253/59341
GO:0048771	GO:0048771	tissue remodeling	108	0.439420358022761	2.0370042264289	1.60634588668883e-06	4.23966144947921e-05	2.88764682134456e-05	2944	tags=46%, list=21%, signal=37%	7076/3600/29887/861/10512/2034/182/2131/2316/3690/9474/2149/5530/7421/101/3516/9770/1499/383/10312/823/64114/7879/3953/7040/9475/1200/634/7189/3091/1471/4323/7107/169200/3606/581/6093/4193/6850/6714/7018/51430/9545/154/1436/338773/3569/1513/659/4853
GO:0045216	GO:0045216	cell-cell junction organization	128	0.422649955966819	2.0168836129264	1.64026544342849e-06	4.27845258225424e-05	2.91406758455619e-05	3370	tags=48%, list=23%, signal=37%	1495/387/3801/389813/1894/2131/102/143098/2316/60/5175/7414/7094/5818/57126/2149/9788/998/7124/7046/1499/6801/389/7040/9475/29841/9231/9948/90952/10015/5566/421/5657/80139/8650/5062/204851/2150/654/6093/6624/57493/7122/71/5586/3987/23136/6714/50848/4092/3982/6615/1436/4641/137075/7855/5800/261734/59341/928/8443
GO:0007041	GO:0007041	lysosomal transport	107	0.434159783561136	2.00895163381056	1.64719220989812e-06	4.27845258225424e-05	2.91406758455619e-05	2813	tags=42%, list=20%, signal=34%	6845/203228/55207/3920/1191/55681/25978/950/5660/4534/8031/2896/6272/3916/120892/128866/7251/7879/79158/8546/63971/51542/411/4734/7805/10042/57724/22898/3482/201475/9482/4035/7415/83547/27243/27072/22906/51332/30845/57132/57617/154/55293/164/26985
GO:0002262	GO:0002262	myeloid cell homeostasis	139	0.408137887128316	1.97970465521301	1.66038899182572e-06	4.27845258225424e-05	2.91406758455619e-05	3485	tags=46%, list=24%, signal=35%	301/92/4067/7049/1054/2034/5925/669/23385/604/3162/3717/2539/9991/5052/2039/3398/212/55113/10018/3146/5291/6886/6521/3091/23456/836/5771/3148/567/211/25893/3313/4090/116151/23210/10019/581/80739/6688/28996/6670/2623/1021/2625/2624/29766/1432/23186/121260/9935/9258/2309/3569/2821/440712/10461/1777/5926/292/11143/7538/2116/578
GO:0010951	GO:0010951	negative regulation of endopeptidase activity	142	0.402136932141826	1.9593384454701	1.6572081700023e-06	4.27845258225424e-05	2.91406758455619e-05	3135	tags=39%, list=22%, signal=31%	960/7076/1992/831/302/334/5271/5265/4057/2597/23204/5621/4318/9314/10972/8530/7077/7124/5276/8301/10935/51232/1471/5627/6622/5055/1032/5054/440068/5062/5329/9232/6093/10049/409/3082/6590/5269/96459/10542/329/7057/6714/51377/718/351/6695/1475/2821/114769/5273/1718/89932/51499/1654/9097
GO:0071363	GO:0071363	cellular response to growth factor stimulus	433	0.299521467251218	1.66884779677949	1.65926471260159e-06	4.27845258225424e-05	2.91406758455619e-05	2944	tags=32%, list=21%, signal=26%	301/5159/64388/960/5151/92/27020/5782/9839/7049/5598/50515/2591/51552/30844/6386/1655/8754/200734/5494/2131/4086/2280/6498/493/4091/90/3690/8826/9314/3397/7133/5606/2064/64855/348093/4804/80310/22933/967/23191/7525/2908/7323/3643/382/7046/3516/6272/5526/1499/5906/9693/383/8036/2615/6715/1028/4087/5291/7040/26524/55959/2729/11171/1845/51232/9638/3693/3091/836/116150/3309/494470/8321/4734/2549/9405…
GO:0070527	GO:0070527	platelet aggregation	56	0.543207414122096	2.20157491992077	1.6835726417178e-06	4.31772851557531e-05	2.94081854695293e-05	3395	tags=61%, list=24%, signal=47%	4067/5912/5341/1465/84034/2316/60/3690/7414/7094/3717/2039/1511/5291/10398/634/5580/1192/22915/3043/10019/51206/2623/71/10627/6850/50848/3569/83706/375033/5294/64805/928/9158
GO:0071900	GO:0071900	regulation of protein serine/threonine kinase activity	293	0.334513629082419	1.78846387265595	1.75155782968544e-06	4.47099526760552e-05	3.04520901647314e-05	3138	tags=37%, list=22%, signal=29%	5159/387/4067/5576/9802/1029/1026/6283/54757/4217/25793/8754/4057/801/5925/6546/493/219771/5573/5604/60/8826/2064/805/205428/1031/80310/26191/5795/5716/64127/8850/7124/2629/3643/57018/5663/101/151195/51422/29950/9693/1991/10926/120892/2180/3458/1028/7251/5291/7040/26524/5899/5577/5580/7189/5058/3156/2146/836/10983/6622/1032/100133941/94056/51347/5515/10019/6547/11221/9555/5311/1950/57493/10114/84…
GO:0002269	GO:0002269	leukocyte activation involved in inflammatory response	41	0.59846953095316	2.27806183390121	1.8761307843131e-06	4.72246438625478e-05	3.21648542846661e-05	2794	tags=66%, list=19%, signal=53%	23208/3460/4317/1075/3684/1191/8530/4615/3717/728/2896/7124/120892/3458/6622/566/7097/3689/199/3949/6348/5788/3565/7305/351/3569/7098
GO:0071346	GO:0071346	cellular response to interferon-gamma	82	0.480588248070259	2.09712875841608	1.86048876946764e-06	4.72246438625478e-05	3.21648542846661e-05	3605	tags=55%, list=25%, signal=41%	965/7431/9341/23580/2597/3717/998/7124/3799/383/834/140885/3458/115362/3965/5771/10097/6352/9482/7097/2634/65010/199/3055/71/3659/83666/6348/2934/3594/7791/55647/7098/4360/4641/10096/115361/3113/2633/7376/345611/356/1612/7099/112936
GO:0043270	GO:0043270	positive regulation of ion transport	160	0.391536297792931	1.93657485138762	1.87516718185003e-06	4.72246438625478e-05	3.21648542846661e-05	3792	tags=45%, list=26%, signal=33%	5159/3688/11261/483/6845/3460/3958/9536/196527/1520/801/23204/2316/490/4638/805/353514/2539/2149/706/27347/9446/5663/5023/246329/5321/3799/3458/81671/162514/2631/54997/552/6622/9914/6352/5028/581/7114/409/1051/5311/1230/5724/10063/6348/11027/30845/7341/481/81/1020/154/6717/2273/6324/6532/64805/3753/468/8723/57620/4923/388591/578/65018/10768/9456/3779/84766/4697/9002
GO:0030316	GO:0030316	osteoclast differentiation	76	0.482422805930955	2.08658858291494	1.99299436163476e-06	4.97060107532485e-05	3.38549211213475e-05	3472	tags=53%, list=24%, signal=40%	29887/302/28962/7071/4057/1435/2739/55294/7124/9770/1499/10312/3458/7030/10859/7189/7107/169200/7130/1051/1230/537/5295/1432/6714/6348/7018/3565/7305/9935/10272/11025/1436/11006/7098/4853/9846/56975/126014/7099
GO:0006892	GO:0006892	post-Golgi vesicle-mediated transport	96	0.459622772353868	2.07727307956418	1.99299436163476e-06	4.97060107532485e-05	3.38549211213475e-05	3046	tags=42%, list=21%, signal=33%	11031/2060/55062/9341/10434/51552/10490/1176/6102/5877/27032/114879/6272/83871/3916/4644/10791/143187/63971/51542/2803/7805/160/9522/10640/54536/30845/10890/80262/57020/64083/149371/164/54832/4905/55763/10239/23256/10133/23499
GO:0016197	GO:0016197	endosomal transport	203	0.368276574327532	1.8809840736862	2.02593567337103e-06	5.02968596169784e-05	3.42573501510179e-05	3701	tags=44%, list=26%, signal=33%	5870/54741/54918/26258/2060/8766/9341/55207/8027/51552/30844/7813/9559/51699/25978/23603/1213/10490/163486/253725/9779/27131/8301/22836/382/112574/6272/84162/120892/6643/25963/128866/7879/10311/9495/8546/22876/8724/143187/282991/51542/57724/257364/404636/23258/10652/9185/57706/7415/83547/23585/150368/537/57182/27243/58533/55773/30845/10890/4218/55004/57132/51560/57020/10123/29934/23023/84079/9105…
GO:0016052	GO:0016052	carbohydrate catabolic process	114	0.428953353178674	2.00717042680575	2.04958472792399e-06	5.06526916623762e-05	3.44997084824718e-05	2627	tags=41%, list=18%, signal=34%	2720/5226/3074/2203/5230/256356/2597/4668/195827/2990/669/3939/5223/950/5500/3643/313/4126/4967/5663/51422/3101/51071/5315/1118/3458/6521/3091/2820/2760/5836/5236/2710/2526/11182/1486/4758/7167/8671/8972/83440/2023/5562/3098/351/5499/130589
GO:0052126	GO:0052126	movement in host environment	138	0.410930486029776	1.98916241556385	2.06284400461026e-06	5.07496961677193e-05	3.45657785578418e-05	4463	tags=50%, list=31%, signal=35%	3688/2060/1508/55207/9213/2519/4684/290/25978/3690/950/3685/5818/942/3956/5359/3643/1604/3916/3839/128866/7251/7879/9218/3693/8724/3965/3383/1514/4179/11059/5034/83737/6520/5819/27243/81603/3949/6714/50848/440400/2934/6993/57132/7293/57617/4360/286827/5806/9798/2219/79720/11060/10346/5119/4864/7706/7037/8673/10581/920/6404/79643/81559/9525/3416/219931/858/6737
GO:0002286	GO:0002286	T cell activation involved in immune response	88	0.467129306282152	2.06404056562084	2.07483728370683e-06	5.08148212230362e-05	3.46101354389788e-05	2576	tags=48%, list=18%, signal=39%	301/3936/3958/2207/8767/604/64218/942/5873/149041/10875/84868/5663/3146/3458/10859/634/3965/602/30009/5734/3383/6556/114548/246778/54542/3606/2150/4179/84695/8320/440275/26253/2625/3122/64332/3565/4092/3594/3142/80149/338339
GO:0031960	GO:0031960	response to corticosteroid	97	0.452830901911473	2.05787871205853	2.1090310848182e-06	5.14206368078769e-05	3.50227583497306e-05	3062	tags=41%, list=21%, signal=33%	301/387/4747/2720/5066/8644/8754/133/490/90/3717/2908/1545/7124/2629/1536/306/3490/383/10018/6715/3557/552/836/9101/8061/654/199/5724/6714/374/1977/2309/3485/2354/596/3569/7332/3192/5327
GO:0010506	GO:0010506	regulation of autophagy	297	0.325222808064872	1.74387582736456	2.35022152119498e-06	5.70453321907906e-05	3.88537561633644e-05	3674	tags=40%, list=26%, signal=30%	29110/51100/55062/203228/25793/2597/5768/9559/826/8767/1982/257397/143686/665/523/5660/3162/9528/4534/9474/26191/10241/22933/10558/7416/526/27131/8992/2773/64127/706/29919/55294/2932/5476/2629/55255/112574/9517/823/10018/120892/3146/128866/3458/9114/3953/5291/55332/5899/148022/9638/10059/3091/529/10645/836/7107/6622/5566/4734/92140/10533/5305/5049/533/58528/6093/3082/81603/58533/55254/5599/493856…
GO:0097530	GO:0097530	granulocyte migration	104	0.446688879648152	2.05996420206243	2.43080054477881e-06	5.86361917742474e-05	3.99372956568159e-05	3411	tags=47%, list=24%, signal=36%	301/5594/6283/3958/10451/5473/2207/5175/4615/4354/57126/728/391/1435/64127/5879/4267/6374/101/5196/6280/54210/6279/10059/5734/683/9948/5657/2526/6352/7130/3689/83692/3680/255231/7057/90550/6850/6348/3565/11314/1436/5294/27202/79647/59341/1441/23604/57580
GO:0002698	GO:0002698	negative regulation of immune effector process	95	0.450889380343119	2.03509802838234	2.44946312093834e-06	5.86361917742474e-05	3.99372956568159e-05	2561	tags=39%, list=18%, signal=32%	301/5169/3958/604/8993/3162/196/149041/7009/64127/10875/2896/84868/7124/383/1604/10859/7040/634/3965/30009/54542/3824/4179/84695/11326/11221/6688/409/10039/5788/3565/4092/11213/11314/3142/80149
GO:2000377	GO:2000377	regulation of reactive oxygen species metabolic process	117	0.425253584881021	1.9962730306008	2.44470709146051e-06	5.86361917742474e-05	3.99372956568159e-05	2742	tags=38%, list=19%, signal=31%	5159/2643/387/3240/1026/4317/5547/8644/3684/64581/948/378/2539/9474/22933/57126/5873/2773/706/5879/1545/7124/240/6648/5165/7040/5580/2771/3091/683/6622/2150/3689/329/7057/2885/6850/1432/8737/7305/2950/80149/2309/6571/596
GO:0045055	GO:0045055	regulated exocytosis	171	0.389548882982746	1.95174529668948	2.45890228518087e-06	5.86361917742474e-05	3.99372956568159e-05	3952	tags=44%, list=28%, signal=32%	11031/4067/26258/6845/23208/8676/9341/55207/1488/6809/9498/5341/3684/5908/2268/9342/10972/3162/57126/2039/5873/2932/5663/306/5023/5906/3916/120892/8775/634/2771/3965/6622/4818/80223/5028/2150/6688/8867/10257/3689/695/3055/2623/5724/2624/6850/6348/3565/10890/84106/1020/8013/11314/9545/57617/5868/164/284021/5294/9846/488/9143/8723/5864/6813/22841/9144/5730/5532/51150/5729/8673/136/2332
GO:1903530	GO:1903530	regulation of secretion by cell	352	0.314433435393438	1.70234748448259	2.48658327015628e-06	5.9037350392313e-05	4.0210526060261e-05	3472	tags=37%, list=24%, signal=28%	301/4067/6845/23208/9341/6385/5874/2746/79772/8027/5066/9536/6386/51714/9498/8754/3684/5908/2268/56729/84932/7133/10972/3162/3717/4735/57126/2149/5873/5530/7779/64215/6934/2932/2752/7124/240/2281/382/101/5023/90007/2912/5414/2182/5321/5906/10312/3916/120892/3458/7251/7879/10859/7040/634/2771/10059/3965/3156/3091/285381/552/10015/6622/6352/1946/201475/80223/5028/7097/23122/2150/654/6688/3689/41511…
GO:0051345	GO:0051345	positive regulation of hydrolase activity	430	0.295029913704387	1.64123036960627	2.49942099162912e-06	5.90841388325544e-05	4.02423938148798e-05	3630	tags=37%, list=25%, signal=28%	5159/3688/6281/387/4067/203228/1894/5910/7813/4217/5341/801/9910/23380/54885/355/8767/64581/55122/23603/23385/5660/10982/2064/805/163486/378/3717/51099/942/4804/841/23216/10550/2149/728/9779/391/6655/23108/10010/9373/10316/2932/2896/7124/8301/221477/10197/55255/5023/10672/112574/5906/2769/9693/7052/834/115727/6280/10018/1509/1123/120892/3146/3458/389/3092/6279/116984/9475/2776/11138/4659/55803/55…
GO:0080164	GO:0080164	regulation of nitric oxide metabolic process	46	0.572381142342209	2.23110386781399	2.56619941506959e-06	6.04001135053392e-05	4.11387083263377e-05	3162	tags=52%, list=22%, signal=41%	2717/4317/1191/493/64581/9314/948/3717/706/5879/7124/3643/6648/140885/3458/9475/148022/3043/199/5311/80149/5806/55829/3320
GO:0055076	GO:0055076	transition metal ion homeostasis	105	0.441989547591388	2.02995055757111	2.6391822733388e-06	6.18501466385477e-05	4.21263304791557e-05	2464	tags=37%, list=17%, signal=31%	27102/3934/2034/4057/26234/5621/523/2512/3162/4502/8031/7779/212/8301/4241/25800/30061/122416/4493/6648/6280/3458/9114/6279/375/8546/3091/6556/567/654/57217/1317/148867/4501/537/10463/9997/7018/351
GO:0042119	GO:0042119	neutrophil activation	36	0.626975572126622	2.33856510232766	2.65693182163812e-06	6.1998876885178e-05	4.22276311205011e-05	2504	tags=67%, list=17%, signal=55%	301/3600/6845/3684/2207/820/4615/57126/2896/7124/306/1511/5580/6352/3606/2150/6688/3689/5724/6850/11027/7305/84106/11314
GO:0071674	GO:0071674	mononuclear cell migration	142	0.394524269653739	1.92224714374396	3.23233740532485e-06	7.4783908394686e-05	5.09355565148166e-05	3161	tags=42%, list=22%, signal=33%	301/5594/387/4067/6283/23236/3958/4478/196527/2131/58191/102/5175/64005/80310/728/1435/998/51676/4267/7124/240/2629/27347/101/1511/140885/3146/3965/30009/3383/5054/2526/6352/6688/199/1230/83692/2625/7057/3592/50848/6348/326/3565/351/8976/5979/1436/3569/811/80270/5294/54795/91662/79647/58515/5800/148823
GO:0061458	GO:0061458	reproductive system development	272	0.335133479566487	1.7670181830695	3.22000023965567e-06	7.4783908394686e-05	5.09355565148166e-05	3219	tags=37%, list=22%, signal=29%	301/5159/1495/5594/92/157506/1508/2034/3020/8648/8644/8879/133/5604/56729/9510/10959/5660/51673/598/841/9289/55585/8031/1545/3643/22836/10935/7421/7046/3516/3021/1499/9191/10018/8531/6715/1028/7262/3091/23641/836/4323/192670/3309/3148/3417/8751/9021/25976/1396/5654/7130/8061/581/654/8320/10049/409/1051/5311/6670/51294/2623/2625/54477/3295/599/2069/329/10818/2624/152006/2885/7110/4914/1432/6714/10…
GO:0033002	GO:0033002	muscle cell proliferation	132	0.410111745407948	1.97046535216362	3.35003648002945e-06	7.71785946691531e-05	5.25665849096504e-05	2835	tags=39%, list=20%, signal=31%	3486/5159/387/3600/861/7049/1026/4217/4086/5573/4318/9510/3162/205428/348093/4615/3717/80310/2773/3398/6934/7168/7124/7046/3516/10672/1499/6648/1991/3458/7040/2771/5292/6352/196528/56998/3606/199/4854/5724/2069/7057/10818/1432/3592/10221/8013/7520/3569/1839/659
GO:0017157	GO:0017157	regulation of exocytosis	145	0.393937268765385	1.91735404549818	3.36951343630869e-06	7.72997660473011e-05	5.26491151185165e-05	3402	tags=41%, list=24%, signal=32%	301/4067/6845/23208/6385/5874/8027/6386/9498/3684/5908/2268/84932/3162/4735/57126/5873/2932/5023/5414/5906/3916/120892/3458/7251/7879/634/2771/3965/10015/6622/201475/5028/23122/2150/6688/3689/51762/2623/27243/5724/2624/6850/3565/10890/84106/1020/4218/11314/9545/57617/5868/164/4905/9846/488/9367/8723/5864/6813
GO:0098876	GO:0098876	vesicle-mediated transport to the plasma membrane	119	0.416222760863187	1.9651743263422	3.42958782779433e-06	7.83473488223436e-05	5.33626270596217e-05	3334	tags=44%, list=23%, signal=34%	11031/54918/2060/8766/9341/10434/51552/30844/6809/9559/51699/163486/253725/27032/382/114879/83871/84162/7879/10311/9495/22876/10791/8724/63971/2803/57724/10640/57706/54536/537/57182/30845/10890/80262/4218/57020/64083/10123/149371/29934/84079/4905/55763/10133/23499/23527/51201/11021/90196/392/8723
GO:0002822	GO:0002822	regulation of adaptive immune response based on somatic recombination of immune receptors built from immunoglobulin superfamily domains	153	0.386818963050818	1.90194065115394	3.48943031237318e-06	7.93808895747824e-05	5.4066574934723e-05	3266	tags=41%, list=23%, signal=32%	301/51571/54537/10673/8767/64581/604/7133/163486/196/149041/64127/84868/7124/5321/383/1604/3146/10859/7040/634/1178/7189/912/30009/6556/114548/246778/22890/567/54542/3606/3824/4179/84695/9173/695/5819/2625/3122/64332/10039/3592/5788/3565/4092/718/121260/23529/3594/3142/80149/54440/11006/3569/10666/112441434/8741/8809/54795/7855/10459/3135
GO:0006911	GO:0006911	phagocytosis, engulfment	95	-0.449545244898355	-2.05675620562589	3.61469632668459e-06	8.18879330341004e-05	5.57741301634929e-05	2294	tags=45%, list=16%, signal=38%	28638/102723169/23221/28639/399/10347/28834/28445/286046/28426/28468/3494/28410/3493/28423/28454/3500/3539/3502/3501/3507/3538/28395/3514/100423062/28394/28391/28439/28467/28444/28388/28450/28449/28457/28408/28409/28452/4240/28434/28420/28448/28442/28385
GO:2001057	GO:2001057	reactive nitrogen species metabolic process	61	0.5309862097981	2.1994626265052	3.74936581957675e-06	8.42367849629702e-05	5.73739406405872e-05	2045	tags=41%, list=14%, signal=35%	2643/2717/4317/1191/493/64581/9314/948/3717/706/5879/1545/7124/3643/6648/1727/140885/3458/9475/148022/3043/7097/64757/199/5311
GO:1904375	GO:1904375	regulation of protein localization to cell periphery	98	0.454941970865586	2.0699987662139	3.7352172693142e-06	8.42367849629702e-05	5.73739406405872e-05	2291	tags=40%, list=16%, signal=34%	3688/5525/3958/10434/5780/6809/5621/102/493/60/23433/1213/10490/9528/598/2239/391/27032/23096/7124/8301/382/246329/3799/5906/55625/3458/64114/7040/9495/10857/4323/8650/9482/4035/8500/5295/1173/10519
GO:0051047	GO:0051047	positive regulation of secretion	196	0.365076214645061	1.85228970463363	3.80704837064716e-06	8.51807489350149e-05	5.80168774872719e-05	3365	tags=40%, list=23%, signal=31%	6845/6385/5874/2746/8027/9536/6386/51714/9498/8754/3684/2268/56729/84932/10972/3717/9474/57126/27131/5873/6934/2752/382/101/2182/5321/3916/3458/7251/6279/7879/7040/2771/10059/3091/552/7494/10015/6622/5028/7097/23122/2150/654/3689/51762/2623/27243/5724/114899/2624/51124/90550/7110/6850/3565/1020/27230/9545/5781/64083/5868/1601/28984/164/6717/55763/6532/9846/2850/54795/5715/51768/9367/7376/8723/952…
GO:2000379	GO:2000379	positive regulation of reactive oxygen species metabolic process	59	0.519422248814915	2.12796309272296	3.85841619089363e-06	8.56253421628109e-05	5.83196913407682e-05	2618	tags=47%, list=18%, signal=39%	5159/1026/4317/8644/3684/64581/948/57126/5873/2773/706/1545/6648/7040/5580/2771/6622/2150/3689/7057/2885/6850/1432/8737/7305/2950/80149/2309
GO:0031589	GO:0031589	cell-substrate adhesion	258	0.336422556211709	1.76279780287865	3.85841619089363e-06	8.56253421628109e-05	5.83196913407682e-05	3151	tags=38%, list=22%, signal=30%	960/3688/6281/387/1896/1029/9341/6385/1955/90102/8455/182/8754/3684/3674/5786/23380/4091/2316/3690/23603/604/3397/80005/948/3685/64005/7414/253725/3717/10109/967/5795/2039/5861/1435/998/1308/5879/2932/4241/7402/1499/10855/10018/5613/340533/5291/9475/54453/1845/3693/683/4323/8751/91663/4739/5054/11078/1946/23122/5034/6093/3689/10562/8500/1021/3680/71/9647/3987/7057/5295/10519/6714/7450/29780/81/10…
GO:0032602	GO:0032602	chemokine production	73	0.480336491402596	2.05948406690736	4.05243091779987e-06	8.90980603587227e-05	6.06849706866183e-05	3924	tags=59%, list=27%, signal=43%	8767/64581/9314/3162/4615/64127/84868/7124/1991/140885/3146/54210/3458/148022/3965/3091/566/7097/3606/2150/4023/9173/199/114899/255231/6850/326/351/2950/1436/11006/3569/7098/79594/1654/58515/4155/59341/7099/7292/6868/727/136
GO:0070997	GO:0070997	neuron death	250	0.338348011737878	1.76793680047584	4.06406455195204e-06	8.90980603587227e-05	6.06849706866183e-05	3557	tags=38%, list=25%, signal=29%	824/29110/11261/387/4747/4217/25793/2597/5621/5925/3684/1191/355/23385/7133/3162/598/3717/2539/4804/841/10550/2149/1435/998/55294/2932/2896/7124/2629/8301/5663/101/1499/6648/10018/120892/128866/3458/80315/51604/2729/3091/374946/836/3309/8321/6622/840/6352/2632/581/1270/6093/28996/409/3689/84899/1522/1051/23321/163/2625/58533/8882/4914/6348/7305/3845/351/1020/8013/23529/10038/5700/5913/2309/596/27…
GO:0001933	GO:0001933	negative regulation of protein phosphorylation	258	0.336180921626139	1.76153167815344	4.05627898767627e-06	8.90980603587227e-05	6.06849706866183e-05	3151	tags=36%, list=22%, signal=29%	3486/64092/11261/4067/5576/1029/203228/1026/7453/25793/5611/801/200734/5621/5925/6546/79899/5573/4091/23603/10959/805/1031/26191/22933/5795/2039/8850/2629/5663/51422/9770/57732/1848/120892/140885/3458/1028/7251/5291/10217/7040/26524/2776/22876/634/1845/5577/5580/3156/836/5771/6622/91663/1032/4616/9021/5062/5515/10019/6547/4035/581/11221/409/9555/3082/57493/10114/58533/9647/10519/116496/5788/51637…
GO:0050832	GO:0050832	defense response to fungus	31	0.645149411677295	2.30896203612326	4.10649958725069e-06	8.95408962201823e-05	6.09865875923451e-05	2576	tags=65%, list=18%, signal=53%	6283/4057/2597/23406/64581/10578/383/1991/6280/1511/6279/1669/8915/4353/1668/6688/9958/26253/81030/338339
GO:0048608	GO:0048608	reproductive structure development	269	0.331077645555311	1.74732850566308	4.11720140795394e-06	8.95408962201823e-05	6.09865875923451e-05	3219	tags=37%, list=22%, signal=29%	301/5159/1495/5594/92/157506/1508/2034/3020/8648/8644/8879/133/5604/56729/9510/10959/5660/51673/598/841/9289/8031/1545/3643/22836/10935/7421/7046/3516/3021/1499/9191/10018/8531/6715/1028/7262/3091/23641/836/4323/192670/3309/3148/3417/8751/9021/25976/1396/5654/7130/8061/581/654/8320/10049/409/1051/5311/6670/51294/2623/2625/3295/599/2069/329/10818/2624/152006/2885/7110/4914/1432/6714/10733/84159/71…
GO:0046718	GO:0046718	viral entry into host cell	110	0.418126745783961	1.94062784152145	4.22630265781839e-06	9.15474404404724e-05	6.23532512065636e-05	4732	tags=53%, list=33%, signal=36%	3688/2060/1508/9213/4684/290/3690/950/3685/5818/942/3956/5359/3643/1604/3916/3839/3693/8724/3965/3383/1514/4179/11059/5034/83737/6520/5819/81603/3949/50848/440400/2934/6993/7293/57617/4360/286827/5806/2219/11060/10346/4864/7706/7037/8673/10581/920/6404/81559/3416/219931/858/6737/9972/972/3678/682
GO:0034101	GO:0034101	erythrocyte homeostasis	115	0.426866969289399	1.99997698450606	4.2867332306344e-06	9.21224054346215e-05	6.2744861682429e-05	3432	tags=46%, list=24%, signal=35%	92/4067/7049/1054/2034/5925/669/604/3162/3717/2539/9991/5052/2039/3398/212/6886/6521/3091/23456/836/5771/3148/567/211/25893/3313/4090/116151/23210/10019/80739/6688/28996/6670/2623/1021/2625/2624/29766/1432/23186/9935/9258/2309/2821/440712/1777/5926/292/11143/7538/2116
GO:0051223	GO:0051223	regulation of protein transport	380	0.304581126679965	1.66090895925337	4.27100437222482e-06	9.21224054346215e-05	6.2744861682429e-05	3678	tags=37%, list=26%, signal=28%	54741/11261/51100/55754/58480/3936/2746/5066/10434/1894/8754/5494/5621/79899/2040/3684/3002/51569/2316/665/948/2064/10972/3638/3717/29969/51009/2149/27032/7323/2039/5530/998/64215/6934/55294/2932/51465/2752/7124/240/55696/2281/382/5663/101/56681/90007/7295/2182/10312/4946/120892/3458/7251/7040/9495/5580/10059/8724/127933/3156/3091/285381/79628/5566/6352/1946/7531/80223/7097/2150/654/3689/415116/5…
GO:1903034	GO:1903034	regulation of response to wounding	103	0.436753484233635	2.00989126850229	4.31984623499293e-06	9.24685196049472e-05	6.29806011384382e-05	3062	tags=44%, list=21%, signal=35%	301/3688/6484/90102/22875/196527/5604/5792/2316/64581/9314/948/4638/2149/2039/2896/7124/240/2281/2161/10855/22876/634/5580/5627/7494/5055/22915/5054/23122/83999/2150/10019/1270/3848/71/7057/8428/8578/7391/1839/59/6431/51330/5327
GO:0061061	GO:0061061	muscle structure development	391	0.301728268021336	1.65645324896512	4.38480511379997e-06	9.3490923151884e-05	6.36769634276503e-05	3203	tags=35%, list=22%, signal=28%	824/3486/5159/3688/387/136319/4154/8763/7049/23236/2034/3020/182/4217/1655/133/5925/6546/4086/84525/1465/2280/1827/5573/90/146862/64855/4638/348093/2539/4534/9474/3956/22933/53339/9444/3398/5530/6934/51676/55113/56261/116173/7168/10611/7124/4000/7046/3516/3021/6272/7402/246329/1499/10211/6648/23345/8531/963/7504/10398/7040/8291/10791/9260/9318/2146/552/836/9948/4323/494470/10011/8321/7494/221476/…
GO:0008285	GO:0008285	negative regulation of cell population proliferation	495	0.280805945509409	1.58730277835043	4.42568771519039e-06	9.39940004198833e-05	6.40196109458873e-05	3521	tags=36%, list=25%, signal=28%	3486/1495/5169/387/4067/3600/8763/1029/27102/6385/23287/7049/1026/7453/7071/9536/1488/6282/9537/5612/133/5621/5925/4086/5573/5604/4091/10288/9510/604/9314/2064/64855/3162/9921/1031/3717/942/4804/11236/84858/22933/8935/9289/2149/9788/5795/149041/706/8850/138151/55294/7168/1545/84868/7124/240/5527/4000/7421/7046/3516/10672/55654/1499/3490/6648/9693/383/6801/2615/3458/1028/4087/7251/10859/7040/8462/…
GO:0051650	GO:0051650	establishment of vesicle localization	148	0.386278781025861	1.89113403996708	4.46912828906535e-06	9.45472782398767e-05	6.43964502188487e-05	2487	tags=35%, list=17%, signal=29%	26258/55062/23208/8766/6385/5874/157769/8027/6386/4542/9342/10959/64005/10972/1176/26286/4646/83930/5873/5861/8301/5663/56681/8825/3799/1499/10312/120892/3458/7251/7879/10947/8546/4644/63971/282991/5537/10015/6622/22920/10652/23122/8867/10540/27243/55773/22906/55088/1759/8976/81/1020
GO:0043370	GO:0043370	regulation of CD4-positive, alpha-beta T cell differentiation	44	0.568938718682966	2.20625523360558	4.60984948082524e-06	9.67712418040419e-05	6.59111988357781e-05	2600	tags=59%, list=18%, signal=49%	301/865/861/8767/604/942/149041/3146/3458/3965/30009/114548/246778/864/54542/3606/84695/2625/3122/64332/3565/4092/3594/3142/80149/54440
GO:0007229	GO:0007229	integrin-mediated signaling pathway	85	0.465109329781067	2.04577847088792	4.59271237895136e-06	9.67712418040419e-05	6.59111988357781e-05	2847	tags=47%, list=20%, signal=38%	1495/3688/7076/10451/5341/8754/102/3684/3674/5786/2268/2316/3690/9510/3685/7094/57126/967/2039/998/634/3693/683/8751/4739/84695/80739/3689/3055/3680/3987/6850/6714/84106/3696/5781/7791/83706/3687/3679
GO:0033674	GO:0033674	positive regulation of kinase activity	355	0.309783305287087	1.67759994616908	4.9417731200839e-06	0.000103340078668831	7.03852543986039e-05	3310	tags=38%, list=23%, signal=30%	5159/55233/387/4067/9802/6385/1026/6283/1894/10451/54757/4217/2209/8754/4057/801/5621/1191/493/219771/2268/5604/3690/8826/23531/5606/2064/805/92597/205428/353514/3717/942/80310/5716/1435/998/64127/55294/7124/143384/3643/5663/101/151195/51422/9770/7295/5906/9693/1991/1062/10926/120892/2180/3458/55704/7040/5899/6886/7436/5580/7189/5058/2146/10645/6556/6622/566/80829/100133941/4739/94056/6352/1946/8…
GO:0009991	GO:0009991	response to extracellular stimulus	333	0.312447263188906	1.68422676333084	5.10899340462058e-06	0.000106427575252575	7.2488158086127e-05	4348	tags=44%, list=30%, signal=32%	5594/2153/51100/4067/3600/663/55062/81631/27102/1824/1026/7071/8942/9213/8648/8644/4217/3920/133/6546/355/490/143686/3162/2539/9474/22933/55270/9779/9891/64127/706/8932/5565/1545/2752/7124/2629/1536/2281/7421/51422/6648/383/115727/120892/6715/2180/10634/6427/80315/5899/2729/2771/552/3309/7494/411/5292/10533/1032/8915/4353/7378/8061/58528/440275/4023/199/6256/4330/432/96459/467/3949/27072/54407/49…
GO:0050851	GO:0050851	antigen receptor-mediated signaling pathway	200	-0.355763801676123	-1.80525298858116	5.35478996005056e-06	0.000110832025621736	7.54880431618187e-05	2294	tags=33%, list=16%, signal=28%	28638/102723169/973/28639/8893/11120/930/387357/8525/27086/153579/84433/6794/28834/11119/28445/10385/28426/28468/3494/29760/28410/25865/54923/3702/3493/28423/28454/933/3500/3539/640/3502/3501/3507/3538/28395/23149/3514/100423062/28394/5074/28391/28439/9840/926/28467/28444/28388/28450/28449/28457/28408/89857/28409/3932/5293/28452/28434/53347/28420/28448/28442/1236/5335/28385
GO:0051346	GO:0051346	negative regulation of hydrolase activity	231	0.340074794112125	1.76418005252692	5.38158079163847e-06	0.000110832025621736	7.54880431618187e-05	3135	tags=34%, list=22%, signal=27%	301/960/11261/7076/1992/831/1508/302/5598/334/3958/5271/5265/4057/2597/23204/5621/2280/4318/10959/9314/10972/8530/7077/7013/7009/2932/7124/5276/2281/8301/10935/6272/120892/3953/3001/9475/51232/2771/132864/1471/5627/6622/5055/221476/1032/5054/440068/5062/5329/4035/9232/6093/10049/409/3082/6590/5269/96459/10542/329/7057/6714/50848/51377/718/351/6695/1475/2821/114769/5273/5806/1718/89932/51499/1654/…
GO:0010498	GO:0010498	proteasomal protein catabolic process	448	0.292215001546423	1.63132964954184	5.37163447487591e-06	0.000110832025621736	7.54880431618187e-05	4680	tags=45%, list=33%, signal=32%	7319/64326/4121/29761/154214/5690/6386/26234/1191/137886/3093/23510/55757/51528/4534/6400/11236/51009/22933/55270/57092/7323/339745/5716/51676/9373/83892/79139/55294/26268/2932/51465/8507/2629/5527/10197/5663/127544/821/122416/25820/1499/120892/2729/57414/25898/30009/996/5684/9306/56929/3309/10973/9320/4983/5566/51433/4734/408/55284/90637/5691/26270/51439/80232/201595/11059/55336/23392/79982/7415…
GO:0090150	GO:0090150	establishment of protein localization to membrane	220	0.348504832223993	1.79386266686638	5.49108104574071e-06	0.000112236870848467	7.6444887688626e-05	3983	tags=39%, list=28%, signal=29%	11031/253832/11261/51304/8766/9341/10434/93380/6386/6809/23204/5621/2040/3684/3002/2064/55831/23471/6731/27032/2039/6745/29800/83871/55625/64422/128866/7879/56851/9495/8546/10791/63971/3309/2803/100133941/6734/581/3689/51762/537/8292/10519/5599/10890/6726/481/23463/80262/1020/4218/57003/5913/64083/653361/4905/4641/2534/55176/55048/10133/23499/23180/51201/3753/3320/439/6727/637/11231/90196/79720/1…
GO:0048872	GO:0048872	homeostasis of number of cells	239	0.342058614740639	1.779373490025	5.4727759659983e-06	0.000112236870848467	7.6444887688626e-05	2763	tags=35%, list=19%, signal=29%	301/92/4067/7049/1054/2034/10673/2131/5925/6498/669/355/23385/604/3162/3717/2539/9991/5052/9289/2149/6655/2039/149041/3398/1435/212/55113/2629/30061/9770/5414/10312/1233/10018/3146/5291/6886/8546/6521/3965/3091/2146/23456/836/5771/51542/3148/3559/567/139818/211/25893/3313/8915/4090/116151/23210/54542/10019/581/80739/6688/28996/6670/2623/1021/2625/2624/29766/5366/1432/23186/3845/121260/9935/9258/5…
GO:0051384	GO:0051384	response to glucocorticoid	85	0.461973549365213	2.03198577387364	5.58392968418332e-06	0.000112861805549832	7.68705326901073e-05	3062	tags=44%, list=21%, signal=34%	301/387/4747/2720/5066/8754/133/490/90/3717/2908/1545/7124/2629/306/3490/383/10018/6715/3557/552/836/9101/8061/654/199/5724/374/1977/2309/3485/2354/596/3569/7332/3192/5327
GO:0001818	GO:0001818	negative regulation of cytokine production	227	0.345287560288982	1.78653940986426	5.57131597566327e-06	0.000112861805549832	7.68705326901073e-05	3509	tags=40%, list=24%, signal=30%	301/307/1992/23208/5552/27020/4317/4057/5621/490/604/9314/8993/3162/353514/90355/26191/64127/706/5879/84868/7124/2629/5004/383/1991/2615/140885/3146/3458/10859/7040/64771/634/3965/2146/602/30009/5734/6556/114548/7805/100133941/408/440068/2150/11326/201633/671/7114/409/9173/9454/3082/83737/695/2625/114899/7057/64115/3592/5788/3565/7305/4092/1540/11213/2950/80149/5371/28984/11006/654346/3569/5495/1…
GO:0022409	GO:0022409	positive regulation of cell-cell adhesion	227	0.345153925433433	1.78584797477239	5.57131597566327e-06	0.000112861805549832	7.68705326901073e-05	2774	tags=39%, list=19%, signal=32%	301/865/960/51571/387/4067/3600/861/6484/6403/10673/84034/10288/8767/604/3717/942/26191/3956/1326/7525/2039/9580/201627/64127/84868/7124/240/101/10211/1991/1604/1511/140885/3146/3458/10859/8546/7189/912/3965/114548/22890/7494/3559/22915/3108/864/567/100133941/2526/22920/6352/8915/5329/3606/4179/51206/11221/10326/3689/199/970/2625/57178/5724/3122/64332/6850/64115/6714/3592/50848/5788/3565/4092/801…
GO:0032611	GO:0032611	interleukin-1 beta production	79	0.472836110711018	2.05122722443884	5.86091898714124e-06	0.000117586038867479	8.00882229433399e-05	3515	tags=53%, list=25%, signal=40%	1992/647087/8767/64581/948/353514/4615/3717/841/2149/64127/7124/5004/834/140885/3458/115362/3965/149628/114548/566/440068/2150/4023/409/6348/11027/7305/3098/351/2950/80149/5371/11006/3569/114769/7855/91662/24145/7099/51311/4332
GO:0032651	GO:0032651	regulation of interleukin-1 beta production	79	0.472836110711018	2.05122722443884	5.86091898714124e-06	0.000117586038867479	8.00882229433399e-05	3515	tags=53%, list=25%, signal=40%	1992/647087/8767/64581/948/353514/4615/3717/841/2149/64127/7124/5004/834/140885/3458/115362/3965/149628/114548/566/440068/2150/4023/409/6348/11027/7305/3098/351/2950/80149/5371/11006/3569/114769/7855/91662/24145/7099/51311/4332
GO:0110053	GO:0110053	regulation of actin filament organization	208	0.355021709219814	1.81516292801636	5.90492383618036e-06	0.000118033348887179	8.03928872123936e-05	2513	tags=34%, list=18%, signal=28%	830/6281/51571/387/93663/136319/203228/6385/23580/90102/5341/10092/81553/23406/2316/2764/5756/3397/10787/253725/29109/10109/23191/9788/2039/998/5879/7168/54434/382/7046/81873/10094/11034/829/6710/10810/389/55704/9475/375/9037/5580/5058/5734/9948/90952/91663/11078/5062/23122/2150/56203/10552/6093/7114/3055/8500/7111/71/9647/90668/5295/29766/2885/50848/51332/2934/8976/395
GO:0060284	GO:0060284	regulation of cell development	326	0.319967785297171	1.71838525367534	5.96633663635719e-06	0.000118824074329209	8.09314528116622e-05	2991	tags=35%, list=21%, signal=28%	1495/6281/4067/4747/8766/27020/57142/23236/7533/10512/8553/4057/6498/1523/5604/2316/64581/1982/23603/3397/80005/7133/64855/7414/9921/64218/22933/10109/23191/2039/3398/5530/998/706/5879/55294/2932/2896/7124/4241/5663/1499/9693/7052/120892/3458/10859/7040/9475/9037/22891/3091/2146/374946/3148/2803/4076/4168/91663/567/4739/11078/25893/10097/1946/8650/7097/51441/56203/359845/11221/10154/5034/6093/886…
GO:1901652	GO:1901652	response to peptide	340	0.308204565851345	1.66475955655056	6.63094772793829e-06	0.000131578331375184	8.96184176215402e-05	2618	tags=30%, list=18%, signal=25%	301/11031/1979/54741/7431/7076/4067/4747/57105/7049/23236/51094/2203/182/8835/133/5621/5925/5786/490/8767/23433/4318/56729/143686/3397/948/3638/1176/6775/3717/4048/4804/26191/23191/27131/64127/8850/2932/1545/7124/1536/3643/5791/5663/6272/55625/383/5315/10018/6715/9475/2729/4644/8462/634/5580/2771/57085/23641/132864/3383/5771/7494/51274/2549/94056/9021/5305/201475/2887/7097/64397/4035/6093/4193/40…
GO:0007169	GO:0007169	transmembrane receptor protein tyrosine kinase signaling pathway	417	0.294234044651205	1.62923266333875	6.7904699644887e-06	0.000134253764352455	9.14406634835263e-05	3072	tags=35%, list=21%, signal=29%	3486/5159/1979/54741/5594/4067/27020/5782/57142/23236/51094/2591/51552/8835/8879/2131/5786/2268/23433/3690/4318/8826/143686/2064/27246/64855/1176/8997/3717/4804/80310/22933/967/23191/7525/9788/5795/27131/9046/26469/1435/5879/55294/2932/3643/5791/5663/3516/6272/9770/57732/6760/7763/5526/1499/9693/8036/115727/1123/55704/7251/3092/7879/5291/7040/6886/55959/634/1845/51232/5580/2771/5058/3091/836/7962…
GO:0030218	GO:0030218	erythrocyte differentiation	108	0.421520839140356	1.9540281081203	7.23065914287211e-06	0.000142438745506506	9.70154800328912e-05	3432	tags=46%, list=24%, signal=35%	92/4067/7049/1054/2034/5925/669/604/3717/2539/9991/2039/3398/212/6886/6521/3091/23456/836/5771/3148/567/211/25893/3313/4090/116151/23210/10019/80739/6688/28996/6670/2623/1021/2625/2624/29766/1432/23186/9935/9258/2309/440712/1777/5926/292/11143/7538/2116
GO:0006026	GO:0006026	aminoglycan catabolic process	23	0.676516042717141	2.22892983356021	7.31639818409194e-06	0.000143496648758658	9.77360212835944e-05	1790	tags=48%, list=12%, signal=42%	960/2720/2799/2990/8993/1118/23670/7040/3423/1486/1116
GO:0007032	GO:0007032	endosome organization	79	0.4693346282912	2.03603731845932	7.33714702131816e-06	0.000143496648758658	9.77360212835944e-05	3701	tags=53%, list=26%, signal=40%	26258/29887/8766/8027/25978/950/23603/23317/5873/55654/128866/55361/7251/7879/8724/10015/257364/26276/9101/57403/8867/83547/150368/27243/79102/440400/1759/55004/57132/57617/149371/23023/9798/5289/55048/356/84313/79720/55823/23325/5119/8674
GO:0002700	GO:0002700	regulation of production of molecular mediator of immune response	138	0.398157187852386	1.92733160592318	7.53311339026746e-06	0.000146801209687757	9.99867681832142e-05	3321	tags=43%, list=23%, signal=33%	54537/51744/64581/604/948/7133/163486/3162/942/9474/26191/7009/64127/7124/115004/383/1604/10859/7040/1178/148022/7189/30009/114548/7494/7805/567/8915/3606/2150/9188/695/2625/10039/5788/144811/3565/4092/3098/11213/8013/121260/23529/7293/54440/11006/3569/10666/7098/112441434/2821/8741/8809/10417/54795/7855/10459/3135/3805
GO:0030101	GO:0030101	natural killer cell activation	65	0.495175870108121	2.08062888070026	7.68136291868851e-06	0.000149155607817534	0.000101590356195286	3384	tags=52%, list=24%, signal=40%	3600/26258/6845/2214/51744/2268/8993/3601/2000/3717/26191/841/5052/5873/84868/3916/4783/148022/57823/3560/22890/4818/3606/5087/6670/3592/5788/7305/639/164/8809/10461/9437/11143
GO:0070167	GO:0070167	regulation of biomineral tissue development	60	0.507689644397947	2.09401595809135	7.85739409621943e-06	0.000152030788972046	0.000103548651172504	3287	tags=50%, list=23%, signal=39%	92/5552/55603/196527/4057/6546/490/90/166929/240/7040/9475/3091/359845/654/6093/1051/1230/2623/6348/9365/10269/154/338773/659/55589/54795/2201/468/56975
GO:0033157	GO:0033157	regulation of intracellular protein transport	196	0.359695184072558	1.82498793275716	7.91783558926727e-06	0.00015265699325832	0.000103975160892282	3678	tags=40%, list=26%, signal=30%	54741/11261/51100/55754/58480/3936/1894/5494/5621/79899/2040/3684/3002/51569/2316/665/948/2064/3638/3717/29969/51009/7323/2039/998/6934/55294/2932/51465/55696/5663/56681/7295/4946/120892/3458/7040/9495/5580/127933/79628/5566/7531/3689/53371/5295/8882/4947/10519/1432/55432/5599/5562/7341/1020/22885/80149/5781/11235/10956/7332/4641/2534/7855/9520/51201/3753/9777/27248/51547/65018/8934/55823/9818/55…
GO:0032731	GO:0032731	positive regulation of interleukin-1 beta production	54	0.529195669553342	2.13893466924163	8.20657193591678e-06	0.000157109618364717	0.000107007857933859	3515	tags=59%, list=25%, signal=45%	647087/8767/64581/948/353514/4615/3717/841/64127/7124/5004/834/3458/115362/3965/149628/114548/566/2150/4023/6348/11027/7305/3098/351/3569/7855/91662/24145/7099/51311/4332
GO:0042274	GO:0042274	ribosomal small subunit biogenesis	74	-0.465291954438057	-2.03620751653347	8.18700007959345e-06	0.000157109618364717	0.000107007857933859	4982	tags=61%, list=35%, signal=40%	79954/88745/161424/90121/6229/55720/6234/115939/6218/153443/10607/6208/83732/6227/5591/23212/10436/6217/23160/9277/6232/6169/10171/6193/6194/55813/84916/27340/705/10799/4869/64434/6230/85395/6838/6202/28987/9790/10885/8602/2068/65095/91695/57647/55226
GO:0050765	GO:0050765	negative regulation of phagocytosis	19	0.726932937955992	2.27784155046833	8.41040925642506e-06	0.000160447000446256	0.000109280959424204	2504	tags=68%, list=17%, signal=57%	23208/9474/5359/64422/140885/3146/8291/8724/5657/55529/7097/146722/11314
GO:0044409	GO:0044409	entry into host	116	0.414173292568167	1.94517405625238	9.52819294519172e-06	0.000181135612038487	0.000123372038208261	4732	tags=52%, list=33%, signal=35%	3688/2060/1508/9213/2519/4684/290/3690/950/3685/5818/942/3956/5359/3643/1604/3916/3839/3693/8724/3965/3383/1514/4179/11059/5034/83737/6520/5819/81603/3949/6714/50848/440400/2934/6993/7293/57617/4360/286827/5806/2219/11060/10346/4864/7706/7037/8673/10581/920/6404/81559/3416/219931/858/6737/9972/972/3678/682
GO:0006820	GO:0006820	anion transport	291	0.320635398352894	1.70750457869192	9.57409887946366e-06	0.000181374131037087	0.000123534494252533	3423	tags=34%, list=24%, signal=27%	301/51167/3688/120103/353189/81855/28962/28232/9536/9213/29957/57419/285195/6535/9498/196527/51660/51228/23204/5621/7417/5660/948/9056/10087/10550/7416/10479/706/366/10316/133418/7124/55129/5663/2912/5321/9120/84068/51449/5250/6521/6515/634/124935/552/1192/4257/50640/6556/10955/6622/6533/8542/25932/80727/84975/11182/8714/6539/65010/10257/56606/9016/8671/1051/10237/6520/6574/6512/9123/5724/388323/…
GO:0150116	GO:0150116	regulation of cell-substrate junction organization	53	0.531360674321439	2.14076002414932	9.65090009166869e-06	0.000182194249300009	0.000124093079395067	2513	tags=47%, list=18%, signal=39%	6281/387/6385/90102/5786/23603/10982/7414/5795/2039/5879/382/9475/1845/4323/1946/23122/6093/71/9647/3987/7057/5295/6714/395
GO:0034123	GO:0034123	positive regulation of toll-like receptor signaling pathway	23	0.670832813343896	2.21020519334309	9.91467947201375e-06	0.000184609973593626	0.000125738436851277	3113	tags=65%, list=22%, signal=51%	57142/4057/26191/10211/57590/3146/7096/9867/7097/2150/4814/121260/9258/7098/1654
GO:0140029	GO:0140029	exocytic process	55	0.51915395734607	2.09893151214721	9.89473004212444e-06	0.000184609973593626	0.000125738436851277	2756	tags=49%, list=19%, signal=40%	4067/26258/6845/8676/9341/1488/6809/5341/9342/10490/2039/5663/5023/8775/5899/6622/201475/10652/8867/51762/695/6850/10890/4218/9545/57617/152579
GO:0048259	GO:0048259	regulation of receptor-mediated endocytosis	72	0.480935443899599	2.06927432575628	9.87602544847203e-06	0.000184609973593626	0.000125738436851277	2972	tags=50%, list=21%, signal=40%	88455/302/6386/1191/55681/3690/3685/967/9779/5879/3643/8301/382/10211/3092/5291/375/4983/567/408/5054/8650/8867/409/1950/1173/6850/9829/7018/3565/718/8976/1601/3190/5538/55589
GO:1902903	GO:1902903	regulation of supramolecular fiber organization	292	0.316648496321493	1.69085149911235	9.8573914381919e-06	0.000184609973593626	0.000125738436851277	2513	tags=29%, list=18%, signal=25%	830/6281/51571/387/93663/136319/203228/6385/23580/22919/90102/5341/6249/5925/10092/1191/81553/23406/2316/2764/5756/3397/10787/253725/29109/10109/23191/5204/9788/2039/998/6683/5879/7168/54434/382/5663/7046/81873/10094/11034/829/5201/6710/10810/389/55704/9475/375/9037/5580/5058/5734/89927/9948/90952/6622/91663/11078/5062/23122/2150/56203/10552/6093/7114/50810/3055/8500/7111/71/9647/84722/3949/90668…
GO:0009896	GO:0009896	positive regulation of catabolic process	437	0.287749029718584	1.60367487585267	1.00592726526012e-05	0.000186663021884616	0.000127136774535121	3694	tags=36%, list=26%, signal=28%	29110/64326/51100/55062/203228/23287/79888/1075/4478/154214/25793/754/8754/26234/79899/1191/195827/8767/143686/665/7133/3162/9528/51099/4898/11236/10241/22933/10558/7416/5716/2773/149041/64127/55294/2932/7124/2629/3643/5663/101/112574/9517/127544/25820/4946/10018/120892/3146/3458/22849/197135/7879/5291/51339/9475/5899/2729/148022/5580/51257/25898/3091/10645/149628/6622/4734/92140/7805/10533/25736…
GO:0046636	GO:0046636	negative regulation of alpha-beta T cell activation	36	0.605481707233231	2.25839483001013	1.01996416947586e-05	0.000188623986035383	0.000128472393419838	2749	tags=58%, list=19%, signal=47%	301/865/861/604/149041/3146/10859/3965/30009/864/54542/84695/83737/64115/3565/4092/11314/3142/80149/868/654346
GO:0030855	GO:0030855	epithelial cell differentiation	379	0.296214453881669	1.6154515698003	1.10532837118483e-05	0.000203717639123116	0.000138752728272194	3435	tags=36%, list=24%, signal=28%	301/307/7431/387/1508/23236/3958/57826/4478/8407/182/8644/8754/5230/200734/2131/427/6498/5908/5604/90/5175/4094/643418/4318/8826/23022/9314/3397/5660/7414/310/23424/4615/4646/4048/7416/9788/3398/998/2932/7124/4097/7421/3516/1499/5906/55625/9693/10855/84162/3458/1028/5613/7251/203068/9475/1200/634/3299/2355/3091/2146/29841/9231/836/3383/4983/8321/91663/100133941/5054/25932/11078/133396/80139/2150/…
GO:1901654	GO:1901654	response to ketone	124	0.4046164329348	1.91405724930613	1.11896768055428e-05	0.000205534705377488	0.000139990337844593	2894	tags=37%, list=20%, signal=30%	5732/54331/2782/2153/4747/2720/7049/4478/8644/490/11057/598/3717/196/2908/8031/706/1545/2629/1536/3490/383/6715/7040/9475/552/5734/8751/1946/7097/9101/8061/10499/51389/978/5724/7057/54464/6714/5562/1977/64083/2309/2354/2821/811
GO:0002761	GO:0002761	regulation of myeloid leukocyte differentiation	86	0.447511405700013	1.97499027480985	1.13558229577921e-05	0.000207884206806451	0.000141590590698255	2794	tags=49%, list=19%, signal=40%	4067/861/7071/4057/5925/2124/841/3398/1435/55294/7124/5196/9770/1499/3458/7030/10859/7040/6886/634/54997/7189/5771/7107/56998/169200/7130/1051/1230/1021/2624/5295/6348/8737/3565/7305/10221/9935/10272/11025/11006/7098
GO:0031640	GO:0031640	killing of cells of another organism	21	0.690579106861036	2.24205600721427	1.14658600019568e-05	0.000209194230975299	0.000142482852302663	2283	tags=62%, list=16%, signal=52%	6283/4057/2597/64581/4069/8993/598/10578/5551/3458/1669/1668/6850
GO:0001952	GO:0001952	regulation of cell-matrix adhesion	88	0.444292213982764	1.96313342005568	1.15999621079024e-05	0.000210933090236338	0.000143667194844572	2874	tags=47%, list=20%, signal=37%	6281/387/1029/6385/90102/182/5786/23603/604/948/7414/5795/2039/1435/5879/2932/7402/340533/5291/9475/54453/1845/683/4323/8751/5054/1946/23122/6093/1021/71/9647/3987/7057/5295/10519/6714/395/596/6237/9748
GO:0032732	GO:0032732	positive regulation of interleukin-1 production	62	0.503694707019405	2.09828281781663	1.17073167484783e-05	0.000212175603871589	0.000144513474811041	3515	tags=56%, list=25%, signal=43%	647087/8767/64581/948/10972/353514/4615/3717/841/64127/84868/7124/5004/834/3146/3458/115362/3965/149628/114548/566/2150/4023/6348/11027/7305/3098/351/3569/7855/91662/24145/7099/51311/4332
GO:0050863	GO:0050863	regulation of T cell activation	280	0.320990149304112	1.70127383774666	1.20089319787537e-05	0.000216918814513235	0.000147744090579666	2763	tags=37%, list=19%, signal=31%	301/865/51571/387/4067/3600/6385/861/3958/10673/5621/5573/10288/8767/604/7133/2064/3717/942/26191/3956/1326/7525/6655/9580/149041/64127/10875/84868/101/115004/1499/383/1604/1511/2615/140885/3146/3458/10859/8546/634/1178/1845/7189/912/3965/30009/9231/836/9306/5771/114548/246778/22890/7494/3559/7805/3108/864/567/100133941/6352/8915/54542/3606/4179/84695/11326/11221/201633/10326/199/1051/83737/944/9…
GO:0016064	GO:0016064	immunoglobulin mediated immune response	165	-0.370168166327404	-1.82803285875813	1.2148631952792e-05	0.000218715602408378	0.000148967888497463	1711	tags=28%, list=12%, signal=25%	80762/7158/28834/28445/28426/4436/959/28468/3494/51010/28410/3493/50615/28423/28454/3111/3500/3539/3502/3501/3507/3538/28395/2956/3514/100423062/28394/28391/10758/28439/28467/2302/28444/28388/28450/28449/28457/28408/28409/28452/28434/28420/28448/28442/939/28385/1380
GO:1901653	GO:1901653	cellular response to peptide	258	0.327687339757082	1.71702673286695	1.22619937637466e-05	0.000220027921100628	0.000149861712909017	2618	tags=33%, list=18%, signal=27%	11031/1979/54741/7431/4067/57105/23236/51094/2203/8835/5621/5925/5786/490/8767/23433/143686/3397/948/3638/1176/3717/4804/26191/23191/27131/64127/8850/2932/1545/7124/3643/5791/5663/55625/383/5315/10018/6715/9475/2729/4644/8462/634/5580/2771/57085/23641/132864/3383/5771/7494/51274/2549/94056/9021/5305/201475/2887/64397/4035/6093/4193/4023/51762/58533/599/5295/2885/6714/5562/10890/351/9365/1020/8013…
GO:1990266	GO:1990266	neutrophil migration	87	0.449455088741497	1.98125249910012	1.26727795310318e-05	0.000226650994441514	0.000154372709107237	2334	tags=39%, list=16%, signal=33%	6283/3958/10451/5473/2207/5175/4615/4354/57126/728/391/64127/5879/4267/6374/101/5196/6280/54210/6279/10059/683/9948/5657/2526/6352/7130/3689/83692/3680/255231/90550/6850/6348
GO:0030500	GO:0030500	regulation of bone mineralization	50	0.52722562184303	2.10111112279357	1.30896161356776e-05	0.000233338501408784	0.000158927591252162	3287	tags=52%, list=23%, signal=40%	92/5552/55603/196527/4057/6546/490/90/166929/240/7040/3091/359845/654/1230/2623/6348/9365/10269/154/338773/659/55589/54795/2201/56975
GO:0002703	GO:0002703	regulation of leukocyte mediated immunity	207	0.351684507276072	1.80336652827985	1.34808669278281e-05	0.000239527691132685	0.000163143067946678	3944	tags=44%, list=28%, signal=32%	51571/54537/4067/6845/3684/2268/64581/604/7133/163486/3162/57126/196/64127/117157/84868/7124/383/1604/3916/3146/10859/7040/634/1178/148022/7189/912/3965/30009/3383/114548/22890/567/3606/3824/2150/9188/4179/6688/409/3689/695/5819/2623/23705/2625/5724/2624/3122/6850/10039/3592/5788/3565/7305/4092/718/84106/121260/23529/11314/3594/54440/11006/3569/10666/7098/164/112441434/8741/8809/9846/54795/7855/1…
GO:0032944	GO:0032944	regulation of mononuclear cell proliferation	188	0.360219328489745	1.82800746702288	1.36480045317606e-05	0.000241707493938704	0.000164627738531574	2763	tags=38%, list=19%, signal=31%	301/4067/3600/6385/1026/3958/2214/10451/10673/5621/5573/10288/8767/604/7133/2064/4615/3717/942/26191/196/6655/149041/1435/84868/1499/383/1604/2615/3146/10859/1178/148022/7189/912/3965/9231/836/683/246778/3559/100133941/6352/3606/4179/11326/199/1051/83737/695/944/970/3659/1493/6850/64115/8654/3592/5788/3565/7305/23529/11314/3594/7293/54440/3485/868/11006/596/654346/3569
GO:2001242	GO:2001242	regulation of intrinsic apoptotic signaling pathway	144	0.382257265609116	1.86210765455524	1.40416969701767e-05	0.000247164671110158	0.000168344639161599	4526	tags=55%, list=32%, signal=38%	960/5598/259230/754/1191/6498/4318/7417/598/7009/2907/138151/55294/25946/5414/6648/6280/10625/10018/8531/120892/5326/6279/5291/4976/10059/3091/5771/10955/7494/1032/9774/5329/581/5034/4193/599/9709/5366/6714/2023/1540/6615/4722/596/3190/50484/29979/3070/3301/51499/1654/55829/637/10105/4170/6477/23604/6880/51616/4582/54700/65018/8996/4780/9479/51657/1649/3622/2876/406962/11035/10134/220042/9368/952…
GO:0050864	GO:0050864	regulation of B cell activation	161	-0.368437982401417	-1.82527106566878	1.40470633387969e-05	0.000247164671110158	0.000168344639161599	2294	tags=36%, list=16%, signal=31%	28638/102723169/407975/115650/28639/930/572/56941/84433/23495/80762/7158/28834/28445/6777/472/28426/4436/28468/3494/51010/28410/3493/28423/28454/933/3500/3539/640/3502/3501/3507/3538/28395/3514/100423062/28394/5074/28391/374403/28439/28467/2302/28444/28388/28450/28449/28457/28408/28409/28452/28434/28420/28448/51237/28442/939/28385
GO:0046651	GO:0046651	lymphocyte proliferation	231	0.331539589227992	1.71990262161607	1.4178024125227e-05	0.000248151756092024	0.000169016945864445	2763	tags=36%, list=19%, signal=29%	301/29110/4067/3600/6385/1026/3958/4478/2214/10451/10673/5621/5573/10288/8767/23385/604/7133/2064/2000/4615/3717/942/26191/196/6655/149041/84868/2281/1499/383/1604/2615/3146/10859/1178/148022/5580/7189/912/3965/9231/836/683/6556/246778/3559/100133941/6352/1794/54542/3606/4179/581/11326/64343/199/1051/83737/695/944/970/3659/1493/6850/64115/8654/3592/5788/3565/7305/3251/23529/11314/3594/7293/54440/…
GO:0031400	GO:0031400	negative regulation of protein modification process	414	0.293608669914894	1.62297918962408	1.4194444757149e-05	0.000248151756092024	0.000169016945864445	3175	tags=32%, list=22%, signal=26%	3486/64092/11261/4067/5576/1029/203228/1026/7453/3958/25793/5611/801/200734/5621/5925/6546/79899/10776/2280/493/5573/4091/23603/10959/805/7529/9528/10491/1031/2539/9474/26191/22933/339745/5795/2039/706/9373/8850/2932/7124/2629/2281/5663/51422/9770/57732/1499/1848/10129/10625/120892/140885/3458/1028/7251/5291/10217/7040/26524/9475/2776/2729/22876/634/1845/5577/5580/2771/3156/836/5771/9320/6622/916…
GO:0032757	GO:0032757	positive regulation of interleukin-8 production	50	0.525740328972781	2.09519190103917	1.46747322199082e-05	0.000255726022691157	0.000174175802799046	3503	tags=56%, list=24%, signal=42%	965/51744/64581/4615/929/2149/5861/64127/7124/1991/3146/7096/3965/5054/8915/7097/2150/1116/10542/6850/8737/11027/3569/7098/5970/2219/7099/51311
GO:0000045	GO:0000045	autophagosome assembly	97	0.43024498312353	1.95523756881986	1.4770648238388e-05	0.000256535747251679	0.000174727308758004	4439	tags=55%, list=31%, signal=38%	51100/55062/81631/203228/23673/137886/4534/9474/5861/5663/112574/10312/64422/120892/128866/81671/7879/5899/9638/10533/5305/81876/55254/90410/5868/11345/23710/29979/9821/5289/58476/23256/56270/488/345611/401548/9927/8723/9140/11152/57154/65018/165324/285180/9706/141/9637/8897/643246/8408/29978/23232/11337
GO:0071496	GO:0071496	cellular response to external stimulus	247	0.329305847836821	1.72156912770127	1.48155645828632e-05	0.000256535747251679	0.000174727308758004	4485	tags=48%, list=31%, signal=33%	5594/51100/136319/4067/3600/55062/81631/1824/1026/7071/9213/8648/8644/4217/3920/355/490/143686/3162/4615/9474/841/55270/9891/5565/2752/2629/7421/51422/834/120892/6715/10634/80315/5899/2729/552/5734/8738/3309/7494/4055/5292/10533/4214/8915/7378/8061/58528/654/440275/4023/199/6256/4330/432/978/96459/3659/467/27072/54407/8428/5366/50848/5599/5788/5562/80149/7391/2309/5138/596/7098/83667/659/11345/23…
GO:0045921	GO:0045921	positive regulation of exocytosis	63	0.498032849331467	2.07542330486123	1.49961543183633e-05	0.000258838384218862	0.000176295642078537	3345	tags=54%, list=23%, signal=42%	6845/6385/5874/8027/6386/9498/3684/2268/84932/57126/5873/3916/3458/7251/7879/10015/6622/23122/2150/3689/2623/27243/5724/2624/6850/3565/1020/9545/5868/164/9846/9367/8723/5864
GO:0070201	GO:0070201	regulation of establishment of protein localization	404	0.291038098913207	1.60599886950796	1.51173169040323e-05	0.000260103962048175	0.000177157631140525	3678	tags=36%, list=26%, signal=27%	54741/11261/51100/55754/58480/3936/2746/5066/10434/1894/8754/5494/5621/79899/2040/3684/3002/51569/2316/665/948/2064/10972/3638/3717/29969/51009/2149/27032/7323/7013/2039/5530/998/64215/6934/55294/2932/51465/2752/7124/240/55696/2281/382/5663/101/56681/90007/7295/2182/10312/4946/1509/120892/3458/7251/7040/9495/5580/10059/8724/127933/3156/3091/285381/79628/5566/6352/1946/7531/80223/7097/2150/654/368…
GO:0032642	GO:0032642	regulation of chemokine production	72	0.474949672955485	2.04351992921175	1.59060270967225e-05	0.000272087141478149	0.000185319412547579	3924	tags=58%, list=27%, signal=43%	8767/64581/9314/3162/4615/64127/84868/7124/1991/140885/3146/3458/148022/3965/3091/566/7097/3606/2150/4023/9173/199/114899/255231/6850/326/351/2950/1436/11006/3569/7098/79594/1654/58515/4155/59341/7099/7292/6868/727/136
GO:0050728	GO:0050728	negative regulation of inflammatory response	107	0.411793436439926	1.9054576868978	1.59138699632245e-05	0.000272087141478149	0.000185319412547579	2553	tags=40%, list=18%, signal=33%	5169/4067/23208/5598/5925/2268/9314/8993/7133/8530/90355/7525/64127/2896/240/2629/313/1991/140885/5580/5734/5771/114548/3559/9021/284207/7130/11221/3082/3848/3055/2625/114899/3949/6850/1432/6714/5788/3565/5682/2950/79651/9258
GO:0038094	GO:0038094	Fc-gamma receptor signaling pathway	29	0.64335872042181	2.25843569278032	1.60372332962727e-05	0.000273336794457163	0.000186170555143664	3425	tags=66%, list=24%, signal=50%	4067/2214/10451/2268/2207/64005/7525/5795/5580/5058/26253/3055/6850/6714/5788/338339/2534/5338/3984
GO:0045861	GO:0045861	negative regulation of proteolysis	220	0.341236311888979	1.75644933406082	1.61941533872343e-05	0.000275148787394978	0.000187404709264113	3135	tags=34%, list=22%, signal=27%	960/7076/1992/831/29761/1508/302/334/5271/5265/6386/4057/2597/23204/5621/4318/9314/10972/9528/8530/4534/7077/64215/7124/5276/8301/10935/5663/120892/51232/1471/4983/5627/6622/5055/221476/1032/5054/440068/5062/5329/4035/9232/6093/28996/10049/409/3082/1522/6590/5269/96459/10542/329/7057/6714/51377/718/351/1020/6695/1475/29934/5371/11345/2821/114769/5273/1718/5327/89932/51499/1654/9097
GO:0045639	GO:0045639	positive regulation of myeloid cell differentiation	74	0.465898938038267	2.00336817497839	1.68458147194727e-05	0.000285329266759417	0.000194338665955418	2944	tags=47%, list=21%, signal=38%	92/861/7071/182/5925/2124/841/3398/1435/7124/5196/3458/7040/6886/222166/54997/7189/3091/23456/3148/56998/169200/116151/10826/1230/2623/2624/1432/8737/23186/7305/10221/2309/440712/4853
GO:0051347	GO:0051347	positive regulation of transferase activity	430	0.283329390067365	1.57614119104718	1.7449482049102e-05	0.000294636130127228	0.000200677600028574	3669	tags=38%, list=26%, signal=29%	5159/5594/55233/387/4067/9802/6385/1026/6283/1894/10451/54757/4217/2209/8754/4057/801/5621/1191/493/219771/2268/5604/8555/3690/8826/9314/23531/5606/2064/805/92597/205428/353514/3717/942/80310/5716/1435/998/64127/55294/7124/143384/3643/5663/101/151195/51422/9770/7295/1499/5906/9693/1991/1062/10926/120892/2180/3458/55704/7040/648791/5899/6886/7436/5580/7189/5058/2146/10645/6556/6622/566/80829/10013…
GO:0002456	GO:0002456	T cell mediated immunity	99	0.433978782817739	1.98207815715276	1.85000950532666e-05	0.000311030302965668	0.000211843722996083	3122	tags=44%, list=22%, signal=35%	51571/1075/182/7133/64005/163486/196/5873/64127/383/5551/1604/3146/10859/634/1178/7189/912/30009/3383/114548/22890/567/3606/3824/4179/5819/970/2625/3122/3592/5788/326/3565/4092/3251/3594/54440/11006/3569/8809/54795/7855/23180
GO:0010038	GO:0010038	response to metal ion	229	0.33621436205078	1.74088983349825	1.85348203349046e-05	0.000311030302965668	0.000211843722996083	3720	tags=39%, list=26%, signal=30%	5594/23208/144402/5066/29957/1894/2203/8644/8754/801/5621/241/4318/23385/8826/805/3162/2539/4048/9474/841/929/5359/4502/2039/5530/7779/706/366/1536/57192/30061/4493/6648/383/10312/1147/120892/6279/2729/3091/836/3309/6622/4734/567/25932/1396/5515/654/5311/4501/71/4512/7057/5599/7018/5562/7341/351/5499/3485/221184/23327/2354/596/8895/10397/140609/653361/2821/811/10165/1050/200894/4155/1742/5111/468…
GO:0046686	GO:0046686	response to cadmium ion	43	0.550447199958633	2.11523048198904	1.87271690990865e-05	0.000313291133513025	0.000213383581831858	4272	tags=60%, list=30%, signal=43%	5594/8644/5621/4318/3162/4502/7779/1536/4493/6648/383/1147/2729/4501/5599/7341/653361/2821/5111/847/5601/4864/4520/3725/2353/4494
GO:0034976	GO:0034976	response to endoplasmic reticulum stress	225	0.33460172981696	1.72884403611726	1.88788554646951e-05	0.000314859929943396	0.000214452094041967	4140	tags=44%, list=29%, signal=31%	4121/29761/4217/5611/1191/51569/2923/10959/23071/55757/51528/598/6400/11236/51009/10087/7009/2907/79139/2932/51465/240/821/10211/10018/120892/64764/4976/57414/5771/3309/10955/7494/55161/26270/51439/201595/581/23392/5034/79982/7415/440275/51136/11124/84899/30001/1051/54499/81502/467/7057/5295/9709/5366/116496/55432/27230/837/57003/81542/127733/84919/5371/596/83667/10956/811/29979/22926/57761/488/7…
GO:0038127	GO:0038127	ERBB signaling pathway	95	0.428417001047347	1.93366850532929	1.90866157228693e-05	0.000317351466927341	0.000216149087761321	3392	tags=49%, list=24%, signal=38%	5594/5782/57142/4318/8826/27246/5795/27131/26469/55294/5663/3516/9770/57732/55704/7251/3092/7879/7040/634/1845/79628/5771/2549/92799/5329/9185/8065/1950/58533/2069/2885/6714/79651/374/5781/868/7039/122809/8895/1839/653361/9148/5148/356/84313/3084
GO:0002833	GO:0002833	positive regulation of response to biotic stimulus	146	0.381740940872004	1.86370138238533	1.95829113260748e-05	0.000324610636828868	0.000221093331338675	3570	tags=41%, list=25%, signal=31%	29110/4067/8780/84034/3093/64581/55122/5359/64127/117157/2896/84868/101/115004/383/3916/3146/115362/7189/912/5058/149628/3148/6352/5062/3824/2150/654/6688/9450/9958/3055/5819/23705/81030/10621/2069/6850/83666/6714/3592/11027/7305/23643/121260/7520/10666/164/2534/2547/3320/400709/3135/345611/3805/2219/7099/51311/4332/6885
GO:0031663	GO:0031663	lipopolysaccharide-mediated signaling pathway	55	0.507337483727042	2.05115768996887	2.01505858130335e-05	0.000330993157297472	0.000225440486214826	2478	tags=53%, list=17%, signal=44%	5594/4067/4057/8767/948/4615/26191/929/7124/1604/7040/148022/7189/92140/6352/8915/7097/3606/654/6688/9450/671/3055/5724/1432/6348/11027/23643/10221
GO:1905037	GO:1905037	autophagosome organization	101	0.423339259684561	1.93608496983824	2.00367406954458e-05	0.000330993157297472	0.000225440486214826	4439	tags=53%, list=31%, signal=37%	51100/55062/81631/203228/23673/137886/4534/9474/5861/2629/5663/112574/10312/64422/120892/128866/81671/7879/5899/9638/10533/5305/81876/55254/90410/5868/11345/23710/29979/9821/5289/58476/23256/56270/488/345611/401548/9927/8723/9140/11152/57154/65018/165324/285180/9706/141/9637/8897/643246/8408/29978/23232/11337
GO:0050670	GO:0050670	regulation of lymphocyte proliferation	186	0.36021637393381	1.82426463916246	2.01505858130335e-05	0.000330993157297472	0.000225440486214826	2763	tags=38%, list=19%, signal=31%	301/4067/3600/6385/1026/3958/2214/10451/10673/5621/5573/10288/8767/604/7133/2064/4615/3717/942/26191/196/6655/149041/84868/1499/383/1604/2615/3146/10859/1178/148022/7189/912/3965/9231/836/683/246778/3559/100133941/6352/3606/4179/11326/199/1051/83737/695/944/970/3659/1493/6850/64115/8654/3592/5788/3565/7305/23529/11314/3594/7293/54440/3485/868/11006/596/654346/3569
GO:0019724	GO:0019724	B cell mediated immunity	168	-0.362303552308852	-1.80182523156008	2.02473960576429e-05	0.000331581603510255	0.000225841278791337	1711	tags=28%, list=12%, signal=25%	80762/7158/28834/28445/28426/4436/959/28468/3494/51010/28410/3493/50615/28423/28454/3111/3500/3539/3502/3501/3507/3538/28395/2956/3514/100423062/28394/28391/10758/28439/28467/2302/28444/28388/28450/28449/28457/28408/28409/28452/28434/28420/28448/28442/939/28385/1380
GO:0072665	GO:0072665	protein localization to vacuole	59	0.498733397592121	2.04320524506936	2.0382201741919e-05	0.000332786879491932	0.000226662196074193	3604	tags=47%, list=25%, signal=36%	51100/57142/8027/64747/3920/1191/950/8031/6272/55788/7879/79158/9475/8546/7107/4734/7805/10542/27072/26985/54832/55048/2633/84313/79720/112770/57154/22879
GO:0110151	GO:0110151	positive regulation of biomineralization	32	0.596225145007802	2.15939906957347	2.04527246581084e-05	0.000332938514868669	0.000226765475408842	3287	tags=56%, list=23%, signal=43%	92/55603/196527/4057/6546/490/90/240/7040/654/1051/9365/154/338773/659/2201/468/56975
GO:2000514	GO:2000514	regulation of CD4-positive, alpha-beta T cell activation	57	0.50692206575358	2.06936199696891	2.05993632174778e-05	0.000334324590487841	0.000227709535896581	2749	tags=51%, list=19%, signal=41%	301/865/861/8767/604/942/149041/1604/3146/3458/3965/30009/114548/246778/864/54542/3606/84695/2625/3122/64332/64115/3565/4092/3594/3142/80149/54440/654346
GO:1990000	GO:1990000	amyloid fibril formation	26	0.642564298257603	2.18868801942972	2.10931230818457e-05	0.000340306558445089	0.000231783873190483	4418	tags=73%, list=31%, signal=51%	2280/1191/948/5204/5663/5201/567/4193/3949/8737/2934/351/5203/6477/6478/51471/23621/11035/5045
GO:0045620	GO:0045620	negative regulation of lymphocyte differentiation	41	0.560711065822351	2.13433502096857	2.10604555041191e-05	0.000340306558445089	0.000231783873190483	2737	tags=59%, list=19%, signal=48%	301/865/861/25793/604/8993/2064/3149/149041/3398/10875/3146/30009/5771/864/54542/84695/3659/1493/3565/4092/3142/80149/11006
GO:0031331	GO:0031331	positive regulation of cellular catabolic process	389	0.292505300952326	1.60580071407001	2.11867149099277e-05	0.000340805233625079	0.000232123522432655	3694	tags=37%, list=26%, signal=28%	29110/64326/51100/55062/203228/23287/1075/4478/154214/25793/754/8754/26234/79899/1191/195827/8767/143686/665/7133/3162/9528/51099/4898/11236/10241/22933/10558/7416/5716/2773/149041/64127/55294/2932/7124/2629/3643/5663/101/112574/9517/127544/25820/10018/120892/3146/3458/22849/197135/5291/51339/9475/5899/2729/148022/5580/51257/25898/3091/10645/149628/6622/92140/7805/257364/5305/90637/253943/5049/54…
GO:1905476	GO:1905476	negative regulation of protein localization to membrane	25	0.656507894756511	2.21511562204238	2.13235595805923e-05	0.000341994670913511	0.00023293365193145	3147	tags=64%, list=22%, signal=50%	5525/10434/23433/1213/9528/598/2039/8301/64114/7040/8650/8500/1173/1601/2633/3753
GO:0061025	GO:0061025	membrane fusion	120	0.402562610728599	1.90574622398264	2.1882031808516e-05	0.000349919432185005	0.00023833123189585	2977	tags=37%, list=21%, signal=29%	301/11261/26258/6845/23208/8676/9341/302/55207/23673/10451/6809/25801/137886/25978/9342/10490/5877/2773/80124/83871/7879/8775/8291/9218/10059/143187/1514/6622/26276/5305/9482/10652/51762/5819/57531/27072/4218/2352/8774/55647/84079/4905/23176
GO:0018212	GO:0018212	peptidyl-tyrosine modification	266	0.323159726661864	1.69920580573928	2.21320577048546e-05	0.000352879758772125	0.000240347519696492	2920	tags=36%, list=20%, signal=29%	64092/5159/960/4067/3600/5912/57826/30844/2209/5621/2268/5604/8767/64581/90/3690/5175/948/5606/2064/353514/3717/80310/7525/8459/5795/2039/64127/55294/7124/3643/5663/57732/5526/150465/3458/7251/7040/22876/5580/10645/683/5771/100133941/4739/9021/6352/1946/133396/5062/204851/3606/5515/10019/654/1270/28996/409/8784/3689/3082/695/3055/2623/1950/10114/29883/58533/2069/6850/4914/83666/6714/3592/5788/356…
GO:0099024	GO:0099024	plasma membrane invagination	104	-0.416084331441487	-1.92839088751362	2.25966161317047e-05	0.00035923333891251	0.000244674963223568	2294	tags=43%, list=16%, signal=37%	28638/102723169/23221/28639/399/51429/54784/10347/28834/28445/286046/28426/28468/3494/28410/3493/28423/28454/3500/3539/3502/3501/3507/3538/28395/3514/100423062/28394/28391/28439/28467/28444/28388/28450/28449/28457/28408/28409/28452/4240/28434/28420/28448/28442/28385
GO:0046631	GO:0046631	alpha-beta T cell activation	139	0.383886335388819	1.86207061194241	2.36246253232673e-05	0.000374481305780187	0.000255060401679467	2763	tags=40%, list=19%, signal=33%	301/865/387/3600/861/8767/604/2000/3717/64218/942/26191/149041/10312/1604/3146/3458/10859/8546/3965/602/30009/5734/114548/246778/1514/4818/864/1794/54542/3606/84695/8320/83737/944/2625/3659/3122/64332/6850/64115/3592/5788/3565/4092/11314/3594/3142/80149/54440/868/639/11006/596/654346/3569
GO:0006022	GO:0006022	aminoglycan metabolic process	93	0.433063901716866	1.9500401231649	2.37095364280832e-05	0.000374734737091536	0.000255233014547113	2774	tags=40%, list=19%, signal=32%	5159/960/3600/9334/2720/6484/50515/3074/2799/2131/54928/2990/1213/8993/55454/10855/51363/1118/84068/23670/7040/29940/3423/160/1486/7130/1116/93010/56548/1950/64131/55501/22856/9435/10678/3340/2651
GO:0006816	GO:0006816	calcium ion transport	268	0.315753030824842	1.66567476497737	2.39654620251514e-05	0.000377681788494922	0.000257240260578132	4062	tags=45%, list=28%, signal=33%	1729/5159/387/4067/302/3958/91404/57419/196527/801/5621/6546/2280/493/79026/10288/490/3685/4638/805/353514/2539/9474/2149/7416/27032/5530/7009/7779/706/10316/117144/2281/57192/9446/7421/5663/5023/246329/1499/81671/162514/10859/2631/2815/10267/2771/10059/55858/140803/6622/5566/9914/6352/7531/6236/6547/581/10800/409/8065/9454/30001/9254/6520/54499/5311/1230/1950/401152/255231/90550/93589/6348/5788/…
GO:0034612	GO:0034612	response to tumor necrosis factor	177	0.358576036849442	1.79991516460256	2.40764151349007e-05	0.000378333725689177	0.000257684297062917	2618	tags=34%, list=18%, signal=29%	84888/965/5594/2643/4217/8754/10673/2131/427/58191/102/9590/3093/355/7133/820/3717/841/929/10010/1545/7124/2629/834/8531/1147/7189/246330/28511/836/5771/149951/7805/6352/204851/2150/1116/2634/10068/7114/8784/970/2625/3987/329/7057/6850/10519/1432/6348/8737/84817/1540/81/2950/837/28512/80149/54469/7293/2309
GO:0046634	GO:0046634	regulation of alpha-beta T cell activation	92	0.437772877607649	1.95614522606599	2.42984236915664e-05	0.00038066862716818	0.000259274605844488	2749	tags=47%, list=19%, signal=38%	301/865/387/861/8767/604/3717/942/26191/149041/1604/3146/3458/10859/8546/3965/30009/114548/246778/864/54542/3606/84695/83737/2625/3659/3122/64332/6850/64115/3592/5788/3565/4092/11314/3594/3142/80149/54440/868/639/11006/654346
GO:0045862	GO:0045862	positive regulation of proteolysis	306	0.308912624938771	1.65457872310151	2.43650326015315e-05	0.00038066862716818	0.000259274605844488	3694	tags=40%, list=26%, signal=30%	6281/387/64326/4067/23287/302/1075/154214/4217/8754/1191/355/8767/64581/55122/23385/7133/3717/4898/4804/11236/841/22933/10550/2149/5716/10010/55294/2932/2896/7124/2629/8301/4241/10197/5663/101/5023/127544/25820/834/2161/6280/10018/1509/120892/3146/3458/3092/6279/9475/2729/25898/3965/8738/149628/4323/114548/6622/7805/51065/257364/8915/90637/581/7415/4193/51136/5701/1950/9647/6850/64115/5720/9709/5…
GO:0000041	GO:0000041	transition metal ion transport	73	0.454008715624734	1.94660146127128	2.47580940376564e-05	0.000385701310265724	0.000262702382218294	2351	tags=34%, list=16%, signal=29%	6947/3934/93380/55640/4057/1213/2512/6948/5818/27032/7779/57192/4241/25800/30061/55334/3458/55858/6556/567/9914/1317/148867/10463/7018
GO:1903036	GO:1903036	positive regulation of response to wounding	44	0.543908438182636	2.10919172651943	2.53934865459197e-05	0.000393345830057451	0.000267909088824548	2765	tags=55%, list=19%, signal=44%	301/3688/6484/22875/196527/2316/64581/948/4638/2149/2039/2896/2281/2161/10855/7494/5054/1270/71/7057/8428/8578/7391/1839
GO:0098662	GO:0098662	inorganic cation transmembrane transport	455	0.277043609223793	1.55150477619643	2.53892620951876e-05	0.000393345830057451	0.000267909088824548	3820	tags=36%, list=27%, signal=27%	1729/3688/11261/483/4067/6947/302/7533/91404/57419/93380/285195/6535/9498/196527/801/5621/6546/2040/2280/493/79026/2316/490/523/3685/805/6948/2539/9474/967/2149/7416/27032/526/10479/8992/7779/117144/27347/2281/57192/9446/25800/30061/5663/5023/7402/246329/84061/10312/79815/3458/9114/81671/162514/6334/2631/5250/54997/2815/529/7386/55858/140803/6556/1349/6622/5566/4734/6533/9914/51296/7531/6236/6547…
GO:0110149	GO:0110149	regulation of biomineralization	61	0.503251563231841	2.0845795703049	2.56820488930324e-05	0.000396685510884708	0.000270183755997871	3287	tags=49%, list=23%, signal=38%	92/5552/55603/196527/4057/6546/490/90/166929/240/7040/9475/3091/359845/654/6093/1051/1230/2623/6348/9365/10269/154/338773/659/55589/54795/2201/468/56975
GO:0090066	GO:0090066	regulation of anatomical structure size	341	0.299628126649531	1.61879511484723	2.59454522254528e-05	0.000399618764163702	0.000272181604082729	4322	tags=43%, list=30%, signal=30%	830/51571/2643/387/93663/136319/4747/6916/8766/23580/57142/4478/5910/10512/10451/196527/5341/133/2131/6546/10092/81553/23406/490/1982/5756/80005/1808/10787/253725/59342/64218/9474/10109/23191/2149/23108/2039/5879/2932/7124/10911/8301/54434/382/81873/5023/10094/11034/6648/829/150465/6710/120892/7504/9475/2729/9037/5580/552/374946/9948/2803/90952/9732/91663/11078/1946/5028/2150/56203/10552/57403/60…
GO:0000082	GO:0000082	G1/S transition of mitotic cell cycle	173	0.362405346552472	1.81139021655199	2.66521376946286e-05	0.000409343708038688	0.000278805294111518	3778	tags=41%, list=26%, signal=31%	301/3688/58480/1029/1026/23236/25793/571/5925/90/5932/9510/9314/1031/586/3398/5530/138151/143384/10197/10926/51339/10217/26524/8462/2146/8738/5537/1032/51065/5515/4193/8065/199/5311/1021/8882/5720/902/8328/10657/1020/1869/1977/5371/28984/596/91607/2672/2273/1978/51499/8451/1654/7325/5933/8317/637/10263/5128/25959/4582/7027/7465/1263/6868/1871/79577/6241/8453/5127
GO:0034446	GO:0034446	substrate adhesion-dependent cell spreading	82	0.446910919075542	1.95017199152665	2.70807744553515e-05	0.000411279806462978	0.000280123976871292	3144	tags=44%, list=22%, signal=34%	6281/387/9341/1955/8455/23380/2316/3690/23603/80005/3685/253725/10109/2039/5861/998/5879/4241/91663/4739/11078/1946/5034/10562/3987/5295/10519/6714/29780/81/3913/1601/83706/811/10461/2633
GO:0110148	GO:0110148	biomineralization	97	0.423575246945283	1.92492711951456	2.70600638017423e-05	0.000411279806462978	0.000280123976871292	3287	tags=41%, list=23%, signal=32%	92/29887/5552/7071/55603/57419/54757/196527/4057/6546/2268/490/90/5818/166929/240/10312/7040/9475/3091/359845/654/6093/1051/1230/2623/6574/6348/51119/24144/9365/10269/154/338773/659/55589/54795/2201/468/56975
GO:0030004	GO:0030004	cellular monovalent inorganic cation homeostasis	83	0.434084697908597	1.89709740263037	2.69669267225179e-05	0.000411279806462978	0.000280123976871292	3360	tags=46%, list=23%, signal=35%	5594/11261/483/10159/23312/285195/23682/9498/6546/10479/8992/2896/4097/10312/120892/9114/7879/6521/552/55858/6556/25932/506/65010/8671/537/144811/440400/481/760/23327/55647/596/5538/9777/23315/51606/356
GO:0003012	GO:0003012	muscle system process	253	0.320649004850663	1.68110000682113	2.69397513834433e-05	0.000411279806462978	0.000280123976871292	3669	tags=39%, list=26%, signal=30%	7171/387/136319/3600/7170/1824/5910/6535/801/6546/3281/493/2316/490/5756/80005/7133/5606/4638/805/3162/2539/10087/2149/5530/10316/7168/1145/10611/7124/10911/2281/4000/9446/5023/7402/246329/10398/9475/55959/22876/2146/5566/9732/221476/5062/1674/4090/5028/6547/56203/6093/199/800/84193/7111/7138/5724/29766/8654/9997/2023/143872/30845/4092/2934/7341/60675/481/8013/10038/80149/154/2309/80763/2017/2332…
GO:0051873	GO:0051873	killing by host of symbiont cells	14	0.759471420263134	2.20068298374051	2.75114825977825e-05	0.000416657189092322	0.000283786529186333	1769	tags=79%, list=12%, signal=69%	2597/820/4615/5196/383/1991/1511/54210/566/8542/2150
GO:0031214	GO:0031214	biomineral tissue development	96	0.426086469015999	1.92570517583503	2.76845268125518e-05	0.0004181132563329	0.000284778261188764	3287	tags=42%, list=23%, signal=32%	92/29887/5552/7071/55603/57419/54757/196527/4057/6546/2268/490/90/5818/166929/240/10312/7040/9475/3091/359845/654/6093/1051/1230/2623/6574/6348/51119/24144/9365/10269/154/338773/659/55589/54795/2201/468/56975
GO:1903532	GO:1903532	positive regulation of secretion by cell	186	0.356050237575163	1.80316583358066	2.77944665353661e-05	0.000418610843636525	0.000285117169474903	3624	tags=42%, list=25%, signal=32%	6845/6385/5874/2746/8027/9536/6386/51714/9498/8754/3684/2268/56729/84932/10972/3717/57126/5873/6934/2752/382/101/2182/5321/3916/3458/7251/7879/7040/10059/3091/552/10015/6622/5028/7097/23122/2150/654/3689/51762/2623/27243/5724/114899/2624/51124/90550/7110/6850/3565/1020/27230/9545/5781/64083/5868/1601/28984/164/6717/55763/6532/9846/2850/54795/5715/51768/9367/7376/8723/952/5864/4923/7099/65018/283/…
GO:0097529	GO:0097529	myeloid leukocyte migration	156	0.373812078625499	1.83602222721474	2.79533261879689e-05	0.000419840426751345	0.000285954642423014	3411	tags=42%, list=24%, signal=33%	301/5594/4067/6283/23236/3958/10451/5473/196527/2207/5175/4615/4354/80310/57126/728/391/1435/64127/5879/4267/6374/101/5196/6280/1511/140885/3146/54210/6279/10059/5734/683/9948/4323/566/5657/5054/2526/6352/7130/6688/3689/199/1230/83692/3680/255231/7057/90550/6850/6348/3565/11314/1436/3569/5294/64805/27202/79647/5800/59341/1441/928/23604/57580
GO:0046426	GO:0046426	negative regulation of receptor signaling pathway via JAK-STAT	17	0.712584487151516	2.18417490716661	2.92340205790305e-05	0.000436663104088431	0.000297412621159714	1774	tags=53%, list=12%, signal=46%	54741/51094/8835/22876/602/5771/9021/5515/10019
GO:0008217	GO:0008217	regulation of blood pressure	101	0.417961918426856	1.91149242532798	2.92166712357975e-05	0.000436663104088431	0.000297412621159714	2835	tags=39%, list=20%, signal=31%	2643/387/10159/5547/133/2131/290/490/3162/59342/2149/27131/3398/7168/7124/10911/27347/5023/10672/6648/1511/5742/57085/552/3043/2150/1522/66002/5724/51752/6518/143872/1359/9365/1889/154/80763/59/659
GO:0022604	GO:0022604	regulation of cell morphogenesis	237	0.326338648664083	1.69998206880378	2.99120784235325e-05	0.000445567042160948	0.000303477121539978	3535	tags=41%, list=25%, signal=31%	301/1729/960/6281/387/93663/58480/121512/23580/3074/4478/57464/1523/2268/2316/23433/23603/103910/80005/253725/64218/10109/23191/391/2039/30011/998/9373/5879/7168/22836/989/4241/10672/9204/10810/389/114793/6678/752/9948/192670/4076/91663/9886/4739/11078/10097/1946/5028/10154/5034/1072/3689/3055/23129/10562/10428/3987/56990/10519/23136/55660/6714/50848/6348/5362/29780/81/10269/51177/118987/1436/233…
GO:0018108	GO:0018108	peptidyl-tyrosine phosphorylation	263	0.317940647284299	1.67130512355597	3.01559146682861e-05	0.000447971879922053	0.000305115064144465	2920	tags=36%, list=20%, signal=29%	64092/5159/960/4067/3600/5912/57826/30844/2209/5621/2268/5604/8767/64581/90/3690/5175/948/5606/2064/353514/3717/80310/7525/5795/2039/64127/55294/7124/3643/5663/57732/5526/3458/7251/7040/22876/5580/10645/683/5771/100133941/4739/9021/6352/1946/133396/5062/204851/3606/5515/10019/654/1270/28996/409/8784/3689/3082/695/3055/2623/1950/10114/29883/58533/2069/6850/4914/83666/6714/3592/5788/3565/351/51378/…
GO:0051099	GO:0051099	positive regulation of binding	137	0.385018917206505	1.86339012124281	3.04307849857903e-05	0.000450823373209105	0.000307057225240241	2487	tags=38%, list=17%, signal=32%	6281/302/4317/22919/1054/1488/801/5925/2280/8767/51068/4318/9314/64855/805/3717/22933/6934/8932/79139/2932/5663/7295/1499/121665/10211/9693/120892/3146/3458/51339/7040/5899/148022/7189/285381/149628/3148/567/5329/5515/4035/28996/23129/1950/7122/2625/10542/83666/51053/351/1020
GO:0010324	GO:0010324	membrane invagination	110	-0.394000385143176	-1.8551406131927	3.09661725074022e-05	0.000455035351142556	0.000309926016731268	2294	tags=41%, list=16%, signal=35%	28638/102723169/23221/28639/399/51429/54784/10347/28834/28445/286046/28426/28468/3494/28410/3493/28423/28454/3500/3539/3502/3501/3507/3538/28395/3514/100423062/28394/28391/28439/28467/28444/28388/28450/28449/28457/28408/28409/28452/4240/28434/28420/28448/28442/28385
GO:0045637	GO:0045637	regulation of myeloid cell differentiation	158	0.371660121837341	1.82714684515672	3.09661725074022e-05	0.000455035351142556	0.000309926016731268	2944	tags=41%, list=21%, signal=33%	92/4067/861/7071/182/4057/5925/2124/3149/841/3398/1435/55294/7124/5196/9770/1499/3458/7030/10859/7040/6886/222166/634/54997/7189/3091/23456/5771/3148/7107/567/3313/56998/169200/116151/7130/10826/6688/5814/1051/4211/1230/2623/1021/2624/5295/10519/1432/6348/8737/3565/23186/7305/64783/10221/9935/10272/2309/11025/11006/7098/440712/4853
GO:1904062	GO:1904062	regulation of cation transmembrane transport	203	0.345490286254554	1.76460239765384	3.09098125349932e-05	0.000455035351142556	0.000309926016731268	4056	tags=45%, list=28%, signal=33%	1729/3688/11261/483/4067/3460/7533/91404/196527/1520/801/5621/6546/2040/2280/493/79026/2316/4318/805/2539/9474/967/2149/7416/7779/27347/2281/9446/5023/7402/246329/10312/823/3458/81671/2631/54997/124935/6622/5566/4734/7531/6236/581/7114/5311/401152/10063/30845/7341/481/351/81/1020/51719/154/23327/63892/6717/29979/2273/2534/6324/84502/5294/3753/1742/10105/53826/7871/57620/8514/2859/4923/388591/1612…
GO:0098660	GO:0098660	inorganic ion transmembrane transport	483	0.273826150413961	1.54422321250247	3.11977317704103e-05	0.000457202338640757	0.000311401958769481	3820	tags=36%, list=27%, signal=27%	1729/3688/11261/483/4067/6947/302/7533/9213/91404/57419/93380/285195/6535/9498/196527/801/5621/6546/2040/2280/493/79026/2316/490/523/3685/805/6948/2539/9474/967/2149/7416/27032/526/10479/8992/7779/117144/27347/2281/57192/9446/25800/30061/5663/5023/7402/246329/84061/10312/79815/3458/9114/81671/162514/6334/2631/51449/5250/6521/54997/2815/529/7386/55858/140803/6556/1349/6622/5566/4734/6533/8542/9914…
GO:0090322	GO:0090322	regulation of superoxide metabolic process	26	0.635514825303297	2.16467626365645	3.14542123643766e-05	0.000459721915658914	0.000313118050644813	2486	tags=58%, list=17%, signal=48%	2643/3684/64581/948/57126/2773/7040/5580/2771/683/2150/3689/6850/7305/2950
GO:0043388	GO:0043388	positive regulation of DNA binding	42	0.565777699694709	2.16593482191977	3.17888694751991e-05	0.000463367515647876	0.000315601080326656	2221	tags=55%, list=15%, signal=46%	4317/1054/801/5925/4318/9314/64855/805/3717/22933/7295/1499/3146/3458/7040/7189/149628/3148/5329/28996/1950/2625/10542
GO:0030501	GO:0030501	positive regulation of bone mineralization	26	0.634701303640734	2.16190526451873	3.20012284761259e-05	0.00046521571985213	0.000316859898055195	3287	tags=62%, list=23%, signal=48%	92/55603/196527/4057/6546/490/90/240/7040/654/9365/154/338773/659/2201/56975
GO:0042063	GO:0042063	gliogenesis	192	0.344604836747968	1.74895353058033	3.32775805551043e-05	0.000482480547941606	0.000328619027067669	2865	tags=38%, list=20%, signal=30%	301/10100/5594/7431/387/4067/9331/9334/57142/3074/1191/5604/23380/23385/7133/2064/9921/1031/22933/9289/728/9580/23224/3398/1435/706/2896/7124/2629/5663/1499/6280/10810/3458/6279/3953/7040/6886/22891/2146/89927/79628/9948/4323/566/147495/5028/7097/6547/4035/653464/11221/1270/8867/5501/1021/57178/3949/6348/3845/351/85414/1020/23529/1869/374/5781/3913/1436/3569/10397/6009
GO:0003158	GO:0003158	endothelium development	86	0.432520651144685	1.90883197340852	3.4069588391993e-05	0.000492649872572516	0.000335545386234691	2925	tags=42%, list=20%, signal=34%	387/23236/57826/4478/182/5908/90/5175/3397/7414/4615/7124/30061/3516/1499/5906/9693/10855/9475/634/3383/91663/25932/2150/654/6093/57493/7122/50848/8985/5138/7716/11167/3687/659/2889
GO:0032943	GO:0032943	mononuclear cell proliferation	234	0.331780475257754	1.71860548859544	3.49414368294653e-05	0.000503916689766055	0.000343219251056984	2763	tags=36%, list=19%, signal=29%	301/29110/4067/3600/6385/1026/3958/4478/2214/10451/10673/5621/5573/10288/8767/23385/604/7133/2064/2000/4615/3717/942/26191/196/6655/149041/1435/84868/2281/1499/383/1604/2615/3146/10859/1178/148022/5580/7189/912/3965/9231/836/683/6556/246778/3559/100133941/6352/1794/54542/3606/4179/581/11326/64343/199/1051/83737/695/944/970/3659/1493/6850/64115/8654/3592/5788/3565/7305/3251/23529/11314/3594/7293/5…
GO:0032722	GO:0032722	positive regulation of chemokine production	55	0.49951181443386	2.01951862866406	3.57355292893279e-05	0.000510132682215124	0.000347452983172378	3924	tags=64%, list=27%, signal=46%	8767/64581/3162/4615/64127/84868/7124/3146/3458/148022/3965/3091/566/7097/3606/2150/4023/9173/199/255231/6850/326/351/1436/3569/7098/1654/58515/4155/59341/7099/7292/6868/727/136
GO:0046637	GO:0046637	regulation of alpha-beta T cell differentiation	58	0.492181132065759	2.01747923247879	3.57355292893279e-05	0.000510132682215124	0.000347452983172378	2737	tags=53%, list=19%, signal=43%	301/865/387/861/8767/604/942/149041/3146/3458/8546/3965/30009/114548/246778/864/54542/3606/84695/2625/3122/64332/6850/3565/4092/3594/3142/80149/54440/639/11006
GO:0042542	GO:0042542	response to hydrogen peroxide	107	0.402823046321717	1.86394974312632	3.57477564693695e-05	0.000510132682215124	0.000347452983172378	3696	tags=47%, list=26%, signal=35%	824/301/5159/5151/3240/5598/1894/4217/8754/6546/3162/80310/1545/2281/10935/7295/6648/383/120892/140885/5580/2146/836/3043/8061/3040/10068/3082/3039/8428/6714/8737/5562/8013/374/2309/84919/11235/596/3569/5970/2534/5111/10105/847/51765/578/65018/4780/51022
GO:0016482	GO:0016482	cytosolic transport	156	0.369784397266944	1.81623979395138	3.57025374336714e-05	0.000510132682215124	0.000347452983172378	3654	tags=42%, list=25%, signal=31%	5870/5594/2060/55062/9341/55207/4478/51552/7813/9559/51699/5604/2316/1213/10490/253725/23317/9779/27131/22836/6272/3799/3916/120892/6643/25963/7879/8724/143187/51542/7805/160/404636/10097/5305/9482/23258/10652/83547/150368/58533/55773/6714/30845/51560/29934/5868/1601/164/84079/54832/1066/9043/8218/5289/7109/90196/9367/54497/27236/55297/8934/55823/112936/10079
GO:0010812	GO:0010812	negative regulation of cell-substrate adhesion	45	0.526654934352467	2.04597065797203	3.72531913202454e-05	0.000530224086932393	0.000361137302465206	3151	tags=51%, list=22%, signal=40%	387/1029/90102/182/23603/604/2039/4241/340533/4323/8751/5054/1946/23122/7057/5295/6714/81/395/6695/2651/2633/5800
GO:1902107	GO:1902107	positive regulation of leukocyte differentiation	128	0.38865857887745	1.85467692045077	3.81178688750673e-05	0.000539705346546201	0.000367595018373045	2618	tags=43%, list=18%, signal=35%	301/865/387/3600/861/7071/5925/2124/10288/8767/604/3601/942/841/9580/3398/1435/7124/101/5196/3146/3458/7040/8546/54997/7189/3965/4323/114548/22890/7494/3559/864/56998/169200/3606/4179/11221/695/1230/2625/57178/3122/64332/6850/64115/5788/8737/3565/7305/10221/3594/3142/54440/2309
GO:1903708	GO:1903708	positive regulation of hemopoiesis	128	0.38865857887745	1.85467692045077	3.81178688750673e-05	0.000539705346546201	0.000367595018373045	2618	tags=43%, list=18%, signal=35%	301/865/387/3600/861/7071/5925/2124/10288/8767/604/3601/942/841/9580/3398/1435/7124/101/5196/3146/3458/7040/8546/54997/7189/3965/4323/114548/22890/7494/3559/864/56998/169200/3606/4179/11221/695/1230/2625/57178/3122/64332/6850/64115/5788/8737/3565/7305/10221/3594/3142/54440/2309
GO:0007043	GO:0007043	cell-cell junction assembly	84	0.436453534992374	1.91884799036086	3.95867390199032e-05	0.00055759870479589	0.000379782241265393	3370	tags=49%, list=23%, signal=38%	1495/387/1894/143098/60/5175/7414/7094/7124/1499/6801/389/9475/9231/9948/90952/10015/5566/421/80139/5062/204851/6093/6624/57493/7122/71/5586/23136/50848/4092/3982/6615/4641/137075/7855/5800/261734/59341/928/8443
GO:0046916	GO:0046916	cellular transition metal ion homeostasis	84	0.436153463927853	1.91752874165978	3.95867390199032e-05	0.00055759870479589	0.000379782241265393	2464	tags=37%, list=17%, signal=31%	3934/5621/523/2512/3162/4502/8031/7779/212/25800/30061/122416/4493/6280/3458/9114/6279/375/8546/3091/6556/654/57217/1317/148867/4501/537/10463/9997/7018/351
GO:0048659	GO:0048659	smooth muscle cell proliferation	103	0.410546818360051	1.8892910882695	4.03473536283584e-05	0.000566843828623733	0.000386079124342622	2835	tags=40%, list=20%, signal=32%	3486/5159/387/3600/1026/4217/4318/9510/3162/348093/4615/3717/80310/2773/3398/6934/7168/7124/10672/1499/6648/1991/3458/7040/2771/6352/56998/3606/199/4854/5724/2069/7057/10818/3592/10221/8013/7520/3569/1839/659
GO:0006643	GO:0006643	membrane lipid metabolic process	160	0.364606815150463	1.80337913201178	4.05237032570607e-05	0.000567854058269688	0.000386767194949375	1824	tags=29%, list=13%, signal=26%	2581/9331/9334/2717/2720/6484/3074/259230/401494/9375/151742/8879/51228/79993/4668/427/347735/5660/5277/9200/10087/10558/166929/7903/1545/2629/5279/23659/5023/9517/64834/171546/285362/338596/51604/9218/5580/221/2760/94005/10955/55331/126410/27163/5515/581/4758
GO:0031099	GO:0031099	regeneration	121	0.389049142473019	1.83959478894002	4.09003308997424e-05	0.000571658352447043	0.000389358311744808	2808	tags=36%, list=20%, signal=29%	301/1495/136319/4747/5782/3936/861/7049/1026/10404/133/84525/5604/5792/2316/9314/3162/59352/3717/5530/706/2896/7124/2281/306/22876/2146/8751/3482/4815/83999/11221/1270/3082/1051/2623/8428/4814/8578/8013/3913/596/3569/688
GO:0034765	GO:0034765	regulation of ion transmembrane transport	265	0.319377013331953	1.68048244040418	4.18506172573536e-05	0.000583440528277517	0.000397383188964561	4056	tags=42%, list=28%, signal=30%	1729/3688/11261/483/4067/3460/7533/91404/196527/1520/801/23204/5621/6546/2040/2280/493/79026/2316/4318/805/2539/9474/967/10550/2149/7416/7779/7124/117144/1536/27347/2281/9446/5663/5023/7402/246329/10312/823/3458/81671/6334/2631/54997/124935/1192/6622/5566/4734/25932/7531/6236/581/7114/9132/9254/5311/401152/5724/10063/93589/8737/30845/7341/481/351/81/1020/53405/51719/154/23327/63892/6717/29979/227…
GO:1901888	GO:1901888	regulation of cell junction assembly	121	0.388737031879434	1.83811899331718	4.19837677399699e-05	0.000583799859852215	0.000397627930836489	3111	tags=43%, list=22%, signal=34%	6281/387/6385/90102/5908/5786/23603/139065/7414/5818/2239/64218/5795/2039/5879/10611/7124/382/5906/10211/9693/158038/9475/1845/9231/4323/8321/6622/5566/1946/7097/23122/6093/7122/71/8292/9647/3987/7057/4914/6714/50848/351/395/257194/6615/9748/4641/2889/23499/3556/7855
GO:0090316	GO:0090316	positive regulation of intracellular protein transport	138	0.381905476494707	1.84866308528452	4.38954365298951e-05	0.000608825225543468	0.000414672786552553	3669	tags=40%, list=26%, signal=30%	54741/11261/51100/55754/58480/1894/5494/5621/79899/2040/3684/3002/2316/2064/3717/7323/998/6934/55294/2932/55696/5663/56681/4946/3458/7040/9495/5580/5566/7531/3689/5295/8882/4947/10519/1432/5599/5562/1020/22885/80149/11235/7332/4641/2534/7855/9520/51201/9777/65018/8934/55823/55741/1263/2931
GO:0006622	GO:0006622	protein targeting to lysosome	22	0.656290826475621	2.14000957532949	4.50415205508859e-05	0.000618410977866582	0.000421201672775164	1548	tags=45%, list=11%, signal=41%	3920/1191/950/8031/6272/7879/79158/8546/4734/7805
GO:0045446	GO:0045446	endothelial cell differentiation	76	0.445469334826653	1.92675639845485	4.48861260126468e-05	0.000618410977866582	0.000421201672775164	2925	tags=43%, list=20%, signal=35%	23236/57826/4478/182/5908/90/5175/3397/7414/4615/7124/3516/1499/5906/9693/10855/9475/634/3383/91663/25932/2150/654/6093/57493/7122/50848/8985/5138/7716/11167/659/2889
GO:0048660	GO:0048660	regulation of smooth muscle cell proliferation	101	0.412810844279549	1.88793468290987	4.50091142264674e-05	0.000618410977866582	0.000421201672775164	2835	tags=41%, list=20%, signal=33%	3486/5159/387/3600/1026/4217/4318/9510/3162/348093/4615/3717/80310/2773/3398/6934/7168/7124/10672/1499/6648/1991/3458/7040/2771/6352/56998/3606/199/4854/5724/2069/7057/10818/3592/10221/8013/7520/3569/1839/659
GO:0032388	GO:0032388	positive regulation of intracellular transport	173	0.356221663449781	1.78048266184557	4.48662617160575e-05	0.000618410977866582	0.000421201672775164	3176	tags=34%, list=22%, signal=26%	54741/11261/51100/55754/58480/302/6342/4478/1894/5494/5621/79899/2040/3684/3002/2316/2064/3717/7323/998/6934/55294/2932/55696/5663/56681/4946/3458/7040/9495/5580/9638/23209/5566/4734/7531/3689/5295/8882/4947/10519/1432/5599/5562/10657/1020/22885/80149/11235/1601/7332/4641/2534/1778/7855/9520/51201/9777
GO:0045429	GO:0045429	positive regulation of nitric oxide biosynthetic process	32	0.585719036460624	2.1213482070569	4.64115634365661e-05	0.000634019272373392	0.000431832531525627	2045	tags=44%, list=14%, signal=38%	4317/1191/64581/9314/948/3717/7124/3643/6648/3458/148022/3043/199/5311
GO:0016241	GO:0016241	regulation of macroautophagy	146	0.37162984191471	1.81433788194155	4.63206260051081e-05	0.000634019272373392	0.000431832531525627	3720	tags=46%, list=26%, signal=34%	29110/51100/55062/203228/2597/5768/9559/826/8767/143686/665/523/3162/4534/9474/10241/10558/7416/526/27131/8992/2773/64127/2629/112574/9517/823/120892/128866/9114/5899/9638/3091/529/836/5566/4734/5305/5049/533/58533/55254/5599/3565/1020/154/149371/83667/54832/6009/29979/55763/5289/23256/10133/345611/51606/401548/8723/292/9140/11152/65018/6885/112936/285180/4864
GO:0010810	GO:0010810	regulation of cell-substrate adhesion	150	0.370816097371521	1.8194867349815	4.69460536104997e-05	0.000639485375000885	0.000435555511311988	3151	tags=41%, list=22%, signal=33%	6281/387/1029/6385/90102/182/5786/2316/23603/604/80005/948/7414/253725/3717/10109/5795/2039/1435/998/5879/2932/4241/7402/340533/5291/9475/54453/1845/683/4323/8751/91663/4739/5054/11078/1946/23122/5034/6093/10562/1021/71/9647/3987/7057/5295/10519/6714/81/395/6695/1601/596/2651/6237/9748/811/6251/23499/2633/5800
GO:0002685	GO:0002685	regulation of leukocyte migration	159	0.358736049030446	1.77240383396589	4.70469284532562e-05	0.000639485375000885	0.000435555511311988	3295	tags=40%, list=23%, signal=31%	301/5594/387/4067/6484/23236/6403/3958/4478/196527/102/3162/4615/4354/80310/728/391/1435/64127/5879/4267/7124/27347/101/1991/3146/10059/3965/5734/683/3383/4323/5054/2526/6352/7130/2150/6688/8784/199/1230/83692/5724/7057/90550/3592/6348/326/3565/351/8976/11314/9435/1436/3569/811/64805/27202/79647/58515/148823/59341/928
GO:0008154	GO:0008154	actin polymerization or depolymerization	163	0.366404227934026	1.81433040750953	4.85295514505364e-05	0.000657336087937772	0.000447713688346917	2771	tags=34%, list=19%, signal=28%	1729/830/51571/387/93663/136319/23580/8522/5341/9050/10092/81553/23406/56907/5756/10787/253725/3717/10109/23191/2039/5879/54434/382/81873/10094/11034/829/6710/10810/375307/9037/5580/9948/90952/91663/1730/11078/2150/56203/10552/1072/7114/199/3055/7111/29766/2885/9645/51332/2934/8976/395/2017/7456/51734
GO:0032409	GO:0032409	regulation of transporter activity	169	0.359035007175779	1.78721625328814	4.86020061340784e-05	0.000657336087937772	0.000447713688346917	4328	tags=49%, list=30%, signal=35%	3688/11261/483/3460/7533/1520/801/5621/2040/2280/79026/60/4318/805/27347/2281/9446/7402/246329/823/3458/81671/2631/54997/5580/6622/5566/4734/5292/7531/6236/7114/6256/5311/401152/5724/10063/8737/30845/7341/481/351/81/1020/51719/154/23327/63892/596/6717/29979/2273/6324/84502/3753/1742/10105/53826/9143/7871/57620/2859/4923/388591/1612/11060/65018/10768/9456/84766/4697/53827/5144/2332/54602/776/5142/…
GO:0070169	GO:0070169	positive regulation of biomineral tissue development	31	0.605270359449935	2.16623662095136	4.98779724439941e-05	0.000672919444610411	0.000458327561859661	3287	tags=58%, list=23%, signal=45%	92/55603/196527/4057/6546/490/90/240/7040/654/1051/9365/154/338773/659/2201/468/56975
GO:0140053	GO:0140053	mitochondrial gene expression	101	-0.402687695871604	-1.86160222497696	5.01492835904696e-05	0.000674905086340057	0.000459679988721397	4426	tags=50%, list=31%, signal=34%	5188/283459/219402/55006/54460/6182/84769/51021/6472/23107/10128/115416/51250/55157/8846/79736/81554/28957/708/84273/285367/28973/65993/57570/124454/63931/3035/51069/92170/51095/55005/51106/64863/84881/87178/23395/80298/60528/55278/10922/5442/57505/9617/26164/130916/26995/84300/9238/56652/80324
GO:0002431	GO:0002431	Fc receptor mediated stimulatory signaling pathway	32	0.584218375794409	2.11591313731269	5.06548621296661e-05	0.000677309913869244	0.000461317924356892	3425	tags=59%, list=24%, signal=45%	4067/10451/2268/2207/64005/5359/7525/5795/5580/5058/3055/6850/6714/5788/8013/10666/2534/5338/3984
GO:0048678	GO:0048678	response to axon injury	52	0.50394383683241	2.01724200038565	5.07016985368369e-05	0.000677309913869244	0.000461317924356892	2742	tags=46%, list=19%, signal=37%	1495/4067/4747/5604/5792/2316/9314/3717/706/2896/2281/6648/383/22876/83999/581/1270/199/4914/8428/7305/8578/3913/596
GO:1901214	GO:1901214	regulation of neuron death	216	0.337559808944709	1.73584325469766	5.05533028252474e-05	0.000677309913869244	0.000461317924356892	3557	tags=38%, list=25%, signal=29%	824/29110/11261/387/4747/4217/25793/5621/3684/1191/7133/3162/598/3717/2539/841/2149/1435/998/55294/2932/2896/7124/2629/8301/5663/101/1499/6648/10018/120892/128866/3458/80315/2729/3091/374946/836/8321/6622/6352/2632/581/1270/6093/28996/409/3689/1522/1051/23321/163/2625/58533/8882/4914/6348/7305/3845/1020/8013/23529/10038/5700/5913/2309/596/2730/2821/3068/2534/5538/1718/4929/135112/468/4170/356/112…
GO:0051924	GO:0051924	regulation of calcium ion transport	159	0.357949325025927	1.76851687405302	5.08986815199049e-05	0.000678274831920889	0.000461975133093461	3022	tags=38%, list=21%, signal=30%	1729/5159/387/4067/3958/91404/801/5621/6546/2280/79026/10288/490/4638/805/353514/2539/9474/2149/7416/7009/7779/706/2281/9446/5023/246329/1499/81671/162514/10859/2631/2771/6622/5566/9914/6352/7531/6236/581/409/9454/5311/1230/1950/401152/6348/11027/30845/7341/481/1020/5371/63892/596/6717/29979/2534/84502/5294
GO:0030641	GO:0030641	regulation of cellular pH	68	0.470279613512503	1.99319583908994	5.13802662356586e-05	0.000683018355802631	0.000465205962210905	3360	tags=50%, list=23%, signal=38%	5594/11261/10159/23312/285195/23682/9498/10479/8992/2896/4097/10312/120892/9114/7879/6521/552/55858/6556/25932/506/65010/8671/537/144811/440400/760/55647/596/5538/9777/23315/51606/356
GO:0032989	GO:0032989	cellular component morphogenesis	488	0.270417547428626	1.52516359242245	5.22976876558082e-05	0.000693518360450315	0.000472357548583141	3535	tags=36%, list=25%, signal=28%	5159/960/3688/387/26258/4747/9331/9334/8766/203228/27020/57142/334/7533/90102/10512/8522/4684/2131/1465/6498/1523/5573/5604/23380/60/1982/23603/8826/23022/3397/139065/2064/64855/1808/9896/7414/10787/59352/598/8997/5818/4534/64218/4804/10087/23191/391/10479/5530/998/6683/9373/5879/133418/2932/7168/10611/8301/5911/5663/3799/1499/10211/9693/150465/1123/120892/6643/7504/10398/9519/9037/7436/9638/1005…
GO:0019058	GO:0019058	viral life cycle	257	0.318108827468672	1.66609269558358	5.26456877886624e-05	0.000696434560844178	0.000474343781894005	3113	tags=32%, list=22%, signal=25%	3688/164668/2060/1508/55207/9213/1488/4684/4057/2040/290/25978/3690/950/7913/3685/6780/5818/942/9474/200315/3956/5359/5861/998/7124/3643/1604/3916/3839/128866/7251/7879/9475/9218/3693/8724/3965/3838/3383/1514/10015/4734/6352/6732/4179/11059/5034/7415/27350/81876/440275/83737/6590/6520/5819/27243/81603/29883/5586/3949/10542/55254/50848/440400/2934/6993/57132/80149/7293/27336/57617/5868/596/4360/28…
GO:0008360	GO:0008360	regulation of cell shape	119	0.385216162894312	1.81877827114022	5.32566628887242e-05	0.000702806980888334	0.00047868405733912	2958	tags=41%, list=21%, signal=33%	301/1729/387/93663/58480/121512/23580/3074/4478/57464/2268/23433/103910/64218/23191/391/2039/30011/5879/7168/22836/989/10672/10810/389/114793/752/9948/9886/5028/10154/3689/3055/23129/10428/56990/23136/55660/50848/6348/5362/29780/10269/51177/1436/3679/2534/23268/23654
GO:0051893	GO:0051893	regulation of focal adhesion assembly	48	0.521822892188602	2.05509094193162	5.36934791897418e-05	0.000705148421146441	0.000480278819703818	3046	tags=50%, list=21%, signal=40%	6281/387/6385/90102/5786/23603/7414/5795/2039/5879/9475/1845/4323/1946/23122/6093/71/9647/3987/7057/6714/395/9748/23499
GO:0090109	GO:0090109	regulation of cell-substrate junction assembly	48	0.521822892188602	2.05509094193162	5.36934791897418e-05	0.000705148421146441	0.000480278819703818	3046	tags=50%, list=21%, signal=40%	6281/387/6385/90102/5786/23603/7414/5795/2039/5879/9475/1845/4323/1946/23122/6093/71/9647/3987/7057/6714/395/9748/23499
GO:0038093	GO:0038093	Fc receptor signaling pathway	50	0.509287525019641	2.02962382552296	5.39396906923203e-05	0.000706674935648543	0.000481318533558866	3570	tags=56%, list=25%, signal=42%	4067/2214/10451/2268/2207/64005/7525/2210/5795/5580/7189/5058/2206/4214/695/26253/3055/6850/6714/5599/5788/8013/338339/2534/5338/5601/3984/6885
GO:0034764	GO:0034764	positive regulation of transmembrane transport	130	0.385127239957644	1.83543166552746	5.54146041096884e-05	0.000724252890731673	0.000493290934356994	3792	tags=45%, list=26%, signal=34%	3688/11261/483/3460/51582/196527/1520/801/23204/10776/2316/23433/805/2539/2149/3643/27347/9446/5663/5023/246329/2180/3458/81671/2631/54997/6622/581/7114/65010/51703/5311/5724/10063/5295/1432/30845/718/7341/481/81/1020/8013/760/5781/154/6717/55600/8218/3753/57620/4923/388591/65018/4780/3779/84766/4697/9002
GO:0070972	GO:0070972	protein localization to endoplasmic reticulum	59	0.482987257812373	1.97869664078719	5.75818114936293e-05	0.000750772923479287	0.000511353812532092	4477	tags=56%, list=31%, signal=39%	4121/57142/3638/23471/6731/11014/120892/128866/9218/3309/60559/6734/90637/10945/9709/10890/6726/10956/11345/55176/439/6727/11231/23645/29927/23480/8729/10952/28972/81573/8733/10134/9695
GO:0051090	GO:0051090	regulation of DNA-binding transcription factor activity	336	0.291957133477883	1.57583167821543	5.81015477556393e-05	0.000755737117577538	0.000514734940831879	2907	tags=32%, list=20%, signal=26%	307/11261/136319/1896/1029/28232/6283/1054/8887/8553/4057/5621/5925/23678/1191/2316/8767/64581/9314/3397/948/3162/4615/3717/5716/3398/5530/64127/6934/1545/84868/7124/10935/101/306/5526/1499/10211/6280/1147/6279/222166/148022/7189/3965/2146/602/8807/8896/149951/114548/8321/92140/5292/408/150372/8915/56998/4794/7097/3606/8061/6688/8320/28996/7114/440275/11124/409/9969/83737/695/3055/5311/51389/8160…
GO:0006612	GO:0006612	protein targeting to membrane	105	0.400024087129378	1.83721339822466	5.82513674412297e-05	0.000755877529303021	0.000514830575702163	3983	tags=44%, list=28%, signal=32%	253832/11261/51304/6386/23204/5621/2040/3684/2064/23471/6731/2039/6745/29800/55625/64422/128866/3309/6734/3689/51762/10519/6726/23463/1020/653361/4641/2534/55176/55048/51201/3753/439/6727/11231/79720/84100/84885/64374/29927/56947/23480/10952/56288/5584/1121
GO:0032755	GO:0032755	positive regulation of interleukin-6 production	76	0.440048175854797	1.90330865038453	5.88836839754268e-05	0.000762263308986655	0.000519179950439978	4846	tags=70%, list=34%, signal=46%	4317/10288/8767/64581/55122/948/353514/4615/2149/64127/7124/3146/7096/3458/148022/7189/3965/7494/8915/7097/2150/4023/199/5724/2069/6850/11027/7305/351/5781/3569/7098/10417/3556/58515/4155/59341/400709/7099/51311/7292/136/10392/5336/3553/64135/388325/6774/972/64170/10333/1535/51284
GO:0006027	GO:0006027	glycosaminoglycan catabolic process	18	0.709359893856388	2.19854125112719	5.91687118103829e-05	0.000764133696230527	0.000520453877106956	1553	tags=44%, list=11%, signal=40%	960/2720/2799/2990/8993/23670/7040/3423
GO:0030041	GO:0030041	actin filament polymerization	136	0.373616212565573	1.80494902022807	6.08106066180801e-05	0.000783476938821094	0.000533628620809194	2513	tags=34%, list=18%, signal=28%	1729/830/51571/387/93663/136319/23580/8522/9050/10092/81553/23406/56907/5756/10787/253725/3717/10109/23191/2039/5879/54434/382/81873/10094/829/6710/10810/375307/5580/90952/91663/1730/11078/56203/10552/7114/199/3055/7111/29766/2885/51332/2934/8976/395
GO:1904376	GO:1904376	negative regulation of protein localization to cell periphery	21	0.662828260526115	2.15195923030293	6.15177066950345e-05	0.00078990271213725	0.000538005235336601	3144	tags=67%, list=22%, signal=52%	5525/10434/23433/1213/9528/598/8301/64114/7040/8650/8500/1173/1601/2633
GO:0050731	GO:0050731	positive regulation of peptidyl-tyrosine phosphorylation	125	0.386362009732013	1.83322782528474	6.17452000475136e-05	0.00078990271213725	0.000538005235336601	2991	tags=42%, list=21%, signal=34%	960/4067/3600/30844/2209/5621/8767/64581/90/3690/5175/948/353514/3717/7525/5795/64127/55294/7124/3458/7040/100133941/4739/6352/1946/133396/5062/3606/654/1270/409/8784/3082/2623/1950/2069/6850/83666/6714/3592/5788/3565/51378/23529/374/5781/7039/1436/3569/1839/653361/2534/9148
GO:0002705	GO:0002705	positive regulation of leukocyte mediated immunity	123	0.383573363167344	1.81621033413161	6.16231739604631e-05	0.00078990271213725	0.000538005235336601	3321	tags=41%, list=23%, signal=32%	51571/54537/3684/64581/163486/57126/64127/117157/7124/383/1604/3916/7040/148022/7189/912/30009/114548/22890/567/3606/3824/2150/9188/6688/3689/695/5819/23705/2625/5724/3122/3592/5788/3565/7305/718/23529/3594/54440/3569/10666/164/112441434/8741/8809/7855/10459/3135/3805
GO:0022898	GO:0022898	regulation of transmembrane transporter activity	156	0.362472086627571	1.78032451556992	6.28576963458175e-05	0.000802247171437112	0.000546413085605599	4056	tags=47%, list=28%, signal=34%	3688/11261/483/3460/7533/1520/801/5621/2040/2280/79026/60/4318/805/27347/2281/9446/7402/246329/823/3458/81671/2631/54997/6622/5566/4734/5292/7531/6236/7114/5311/401152/5724/10063/8737/30845/7341/481/351/81/1020/51719/154/23327/63892/596/6717/29979/2273/6324/84502/3753/1742/10105/53826/7871/57620/2859/4923/388591/1612/11060/65018/10768/9456/84766/4697/53827/5144/2332/776/5142
GO:0031668	GO:0031668	cellular response to extracellular stimulus	192	0.338296976458024	1.71693960231218	6.36734667652069e-05	0.000810755594385082	0.0005522081993837	4348	tags=47%, list=30%, signal=33%	5594/51100/4067/3600/55062/81631/1824/1026/7071/9213/8648/8644/4217/3920/355/490/143686/3162/9474/55270/9891/5565/2752/2629/7421/51422/120892/6715/10634/80315/5899/552/3309/7494/5292/10533/7378/8061/58528/440275/4023/199/6256/4330/432/96459/467/27072/54407/8428/5366/5599/5788/5562/80149/7391/2309/596/83667/659/11345/23710/84879/5289/23032/56270/4929/54332/468/8805/25959/51765/11152/1611/4780/5102…
GO:0045778	GO:0045778	positive regulation of ossification	30	0.600254197314561	2.12506480945979	6.46587428466801e-05	0.000821377534713551	0.000559442836533745	3287	tags=57%, list=23%, signal=44%	92/55603/196527/4057/6546/490/90/240/7040/654/9365/5781/154/338773/659/2201/56975
GO:0042176	GO:0042176	regulation of protein catabolic process	339	0.290796091222215	1.56907609281806	6.48671405426782e-05	0.000822104063241355	0.000559937677411708	3694	tags=36%, list=26%, signal=27%	7076/64326/29761/23287/302/79888/51582/1075/4478/154214/6386/754/8754/26234/1191/2316/3093/7133/4534/4898/11236/22933/55270/7077/5716/55294/2932/5476/7124/2629/10197/5663/101/127544/25820/9191/4946/120892/3458/7879/51339/2729/51257/8724/25898/3156/1471/149628/4983/6622/5566/4734/7805/10533/257364/90637/25976/9101/4035/11059/81610/7415/6093/4193/28996/51136/11124/83547/83737/5701/1950/5708/369/575…
GO:0042098	GO:0042098	T cell proliferation	169	0.3545179284734	1.76473099053402	6.56749902784551e-05	0.000830406795683628	0.000565592694735875	2763	tags=38%, list=19%, signal=31%	301/3600/6385/3958/4478/10673/5621/5573/10288/8767/23385/7133/2064/2000/3717/942/26191/6655/149041/84868/2281/1499/383/1604/2615/3146/10859/1178/7189/912/3965/9231/836/6556/246778/3559/100133941/6352/1794/54542/3606/4179/581/11326/199/1051/83737/944/970/3659/1493/6850/64115/8654/5788/3565/3594/7293/54440/3485/868/11006/654346/3569
GO:0097242	GO:0097242	amyloid-beta clearance	31	0.600352120904937	2.14863445643032	6.59393004740811e-05	0.000831814331038466	0.000566551371517444	2665	tags=61%, list=19%, signal=50%	8766/3684/1191/1213/948/728/7124/3643/8301/3458/3156/4035/6093/3689/8685/3949/3565/718/5868
GO:0051648	GO:0051648	vesicle localization	158	0.364459520609132	1.79174741690406	6.67236927180312e-05	0.000839760919694295	0.000571963818182343	2487	tags=34%, list=17%, signal=28%	26258/55062/23208/8766/6385/5874/157769/8027/6386/4542/9342/10959/64005/10972/1176/26286/4646/83930/5873/5861/8301/5663/56681/8825/3799/1499/10312/120892/3458/7251/7879/10947/8546/4644/63971/282991/5537/10015/6622/26276/22920/10652/23122/8867/10540/27243/55773/22906/55088/1759/8976/81/1020
GO:0050777	GO:0050777	negative regulation of immune response	145	0.364451667417239	1.7738430311532	6.69616152101134e-05	0.000840809011310361	0.000572677676696679	3321	tags=41%, list=23%, signal=32%	301/64092/5169/4067/3958/2268/604/8993/3162/196/7525/149041/64127/10875/2896/84868/383/1604/10859/634/3965/30009/5771/253943/54542/3824/51441/4179/84695/11326/11221/6688/9958/409/9173/3055/29883/1493/6850/10039/1432/6714/5788/3565/4092/5682/11213/11314/79651/3142/80149/11006/127943/2534/79594/55829/3135/7376/3805
GO:0046639	GO:0046639	negative regulation of alpha-beta T cell differentiation	21	0.659586318989058	2.14143384019775	6.80503981661866e-05	0.000846659072836514	0.000576662172103203	2561	tags=67%, list=18%, signal=55%	301/865/861/604/149041/3146/30009/864/54542/84695/3565/4092/3142/80149
GO:0010762	GO:0010762	regulation of fibroblast migration	30	0.598439923478209	2.11864178151329	6.79187726378188e-05	0.000846659072836514	0.000576662172103203	1244	tags=33%, list=9%, signal=31%	3688/6385/6546/79899/9590/23603/90355/2039/5879/7040
GO:0002275	GO:0002275	myeloid cell activation involved in immune response	80	0.432599283124688	1.87323274478118	6.78825018632976e-05	0.000846659072836514	0.000576662172103203	2504	tags=40%, list=17%, signal=33%	5169/4067/6845/3684/2268/2207/3162/4615/57126/2896/84868/306/3458/8291/148022/3965/1794/2150/6688/3689/695/2623/5724/2624/6850/6348/11027/3565/7305/84106/8013/11314
GO:0060249	GO:0060249	anatomical structure homeostasis	202	0.338586047874565	1.72916042369136	6.78247483856598e-05	0.000846659072836514	0.000576662172103203	3008	tags=35%, list=21%, signal=28%	3688/29887/79888/2034/143689/3920/4057/2131/5925/60/490/25978/3690/5175/4069/7414/55812/4534/5052/2149/1435/64127/27347/101/5023/1499/10312/128866/7879/1200/11171/7189/3091/28511/51542/7107/90952/567/169200/5028/9079/581/282809/3848/2623/7122/71/2624/6850/6714/50848/7018/5562/3845/1020/28512/9545/5781/57551/54440/154/1436/596/338773/3569/2651/1513/1073/84879/58476
GO:0009100	GO:0009100	glycoprotein metabolic process	284	0.301746896203006	1.60292445670935	6.97038345266721e-05	0.000865250566944101	0.000589324897536247	3984	tags=39%, list=28%, signal=29%	11261/23333/4121/3600/9331/9334/29071/6484/23236/50515/2591/9375/9445/55568/2131/54928/22822/23385/23071/55757/9528/11236/147991/5861/55454/7903/6934/27087/170384/285203/51465/4126/5663/1650/84061/1499/2137/10855/51363/338596/6185/79158/55959/29940/10267/3091/2589/1471/4125/116150/55858/1514/2526/9526/26270/93010/201595/81876/56548/84002/84899/2590/54790/2623/5046/4124/64131/79644/22906/8985/5550…
GO:0006936	GO:0006936	muscle contraction	197	0.334777436712467	1.69927683334351	6.99568147313021e-05	0.00086641276012321	0.000590116470986022	3448	tags=38%, list=24%, signal=29%	7171/387/7170/1824/5910/6535/801/6546/3281/493/2316/490/80005/5606/4638/805/10087/2149/10316/7168/1145/7124/10911/2281/9446/5023/7402/246329/10398/9475/55959/5566/9732/1674/4090/6547/56203/6093/800/84193/7111/7138/5724/29766/8654/2023/143872/30845/4092/2934/7341/60675/481/80149/154/80763/2017/23327/1241/59/6717/6324/2982/5294/488/54795/3753/4637/59341/226/26509/7871/952/388591/2775
GO:0042113	GO:0042113	B cell activation	267	-0.304578113286871	-1.60426745728228	7.03759369510182e-05	0.000869622657278831	0.000592302742090148	2583	tags=32%, list=18%, signal=27%	259307/7535/3815/54856/9466/55795/643/28638/102723169/407975/973/115650/28639/9734/930/572/56941/1235/84433/28514/23495/80762/7158/28834/28445/6777/472/28426/4436/115350/959/3718/4242/28468/3494/51010/29760/28410/10014/3493/28423/28454/933/7157/3500/3539/640/3502/3501/3507/3538/28395/2956/3514/100423062/28394/5074/28391/10758/5450/374403/28439/28467/2302/28444/55846/28388/28450/3575/28449/28457/2…
GO:0055067	GO:0055067	monovalent inorganic cation homeostasis	105	0.397199498565087	1.82424074952236	7.13167491962227e-05	0.000879249808117603	0.000598859824972697	3360	tags=42%, list=23%, signal=32%	5594/11261/483/10159/23312/285195/23682/9498/2131/6546/10479/27131/8992/2896/4097/10312/120892/9114/7879/6521/2771/552/55858/6556/25932/506/65010/8671/537/66002/144811/440400/481/760/80763/23327/55647/596/5538/7380/9777/23315/51606/356
GO:0002532	GO:0002532	production of molecular mediator involved in inflammatory response	62	0.477941650638439	1.9910011748742	7.16882196343037e-05	0.000879839390861646	0.000599261391644245	3472	tags=47%, list=24%, signal=36%	4067/6845/241/64581/948/4615/90355/64127/2896/7124/240/5023/140885/115362/148022/3091/2146/5054/11221/695/6850/1432/80149/11006/3569/653361/23646/8723/7099
GO:0051897	GO:0051897	positive regulation of protein kinase B signaling	73	0.440806833414065	1.88999725452724	7.15942462748072e-05	0.000879839390861646	0.000599261391644245	4040	tags=55%, list=28%, signal=40%	3688/57142/8644/5795/6934/7124/3643/7046/101/7295/10855/3092/5291/7040/9037/92140/3606/1116/409/1950/2625/7057/6714/6348/9518/9258/5979/1839/2651/6788/5294/64805/3320/10253/3084/65018/9530/7162/642273/114882
GO:1904407	GO:1904407	positive regulation of nitric oxide metabolic process	33	0.578140594230532	2.11573923392573	7.35342644014644e-05	0.000896425550562246	0.000610558277470738	2045	tags=42%, list=14%, signal=36%	4317/1191/64581/9314/948/3717/7124/3643/6648/3458/148022/3043/199/5311
GO:0045089	GO:0045089	positive regulation of innate immune response	120	0.386628595142689	1.83031400741199	7.32105563446846e-05	0.000896425550562246	0.000610558277470738	3570	tags=42%, list=25%, signal=32%	29110/4067/8780/3093/64581/55122/5359/64127/117157/84868/101/115004/3916/3146/115362/7189/912/5058/149628/3148/6352/5062/3824/6688/3055/5819/23705/81030/10621/2069/6850/83666/6714/3592/11027/7305/121260/7520/10666/164/2534/2547/3320/3135/345611/3805/2219/7099/51311/4332/6885
GO:0007264	GO:0007264	small GTPase mediated signal transduction	413	0.280673164257922	1.55114190732766	7.35342644014644e-05	0.000896425550562246	0.000610558277470738	3480	tags=35%, list=24%, signal=27%	2782/5159/3688/51571/10144/11261/23092/387/93663/4893/58480/1029/121512/23580/1026/5912/57826/6016/1894/2203/6386/23682/10451/10971/5925/5908/23380/23365/23433/604/57584/80005/10982/3685/10787/3162/8997/4804/23191/9289/2149/5877/391/6655/23108/9046/23096/22808/1435/998/83892/117178/5879/5867/22836/5911/382/55379/10672/5906/10211/9693/8036/7052/115727/397/1123/389/55704/5291/9475/5899/54453/10161/…
GO:0008406	GO:0008406	gonad development	134	0.374027038154886	1.80006359710475	7.38673343935328e-05	0.000898471358160264	0.000611951683495699	2962	tags=36%, list=21%, signal=29%	5159/1495/92/157506/3020/8644/8879/56729/9510/598/9289/8031/1545/3643/22836/7046/3021/10018/8531/6715/836/4323/192670/3309/3148/3417/8751/25976/7130/581/409/1051/2623/2625/3295/599/2069/152006/7110/4914/6714/84159/2309/596/7098/7812/10549/5806
GO:0007160	GO:0007160	cell-matrix adhesion	169	0.352394062402213	1.75415874023428	7.56088039666613e-05	0.000917600596354325	0.000624980668126679	2874	tags=38%, list=20%, signal=31%	960/3688/6281/387/1896/1029/6385/90102/182/8754/3684/3674/5786/3690/23603/604/948/3685/7414/967/5795/2039/1435/1308/5879/2932/7402/1499/10855/10018/340533/5291/9475/54453/1845/3693/683/4323/8751/5054/1946/23122/6093/3689/8500/1021/3680/71/9647/3987/7057/5295/10519/6714/1020/395/7791/2017/596/83706/3687/6237/3679/9748
GO:0031667	GO:0031667	response to nutrient levels	307	0.299994402520519	1.60661330700953	7.68530844251523e-05	0.000930624098039094	0.000633851016311536	4348	tags=44%, list=30%, signal=31%	5594/2153/51100/3600/663/55062/81631/27102/1824/1026/7071/8942/9213/8648/8644/4217/3920/133/6546/355/490/143686/3162/2539/9474/22933/9779/9891/64127/706/8932/5565/1545/2752/7124/2629/1536/2281/7421/51422/6648/383/120892/6715/2180/10634/6427/80315/5899/2729/2771/3309/7494/411/5292/10533/1032/8915/4353/7378/58528/440275/4023/6256/4330/96459/467/3949/27072/54407/4914/8428/5366/1432/6714/5599/5562/93…
GO:0006909	GO:0006909	phagocytosis	242	0.325134233276688	1.69477412885318	7.73994627476248e-05	0.000935157508797414	0.000636938736716127	2504	tags=36%, list=17%, signal=31%	301/11031/3688/4067/3600/6845/23208/27102/55207/51552/10451/196527/2209/3684/2268/2207/64581/3690/5175/23603/948/3685/64005/3601/4615/9474/929/5359/7525/391/5795/5873/998/64127/55113/5879/7124/306/83871/7052/1991/84162/64422/140885/3146/3458/7879/3953/8291/5580/8724/5058/25912/3560/6556/566/5657/9886/1794/55529/4688/23210/7097/2150/4035/9936/10326/4689/3689/199/63916/3055/8685/7087/717/3949/7057/…
GO:0046034	GO:0046034	ATP metabolic process	228	0.317363160358013	1.6464282041992	7.80309094738136e-05	0.000940696352126662	0.000640711260424499	4589	tags=41%, list=32%, signal=28%	5169/387/2203/5230/2597/195827/669/3939/5223/523/526/706/7124/3643/4967/5663/51422/3101/5315/205327/3458/515/7040/2631/6521/10059/27069/3091/7386/6622/5236/11182/205/6392/4698/506/7415/7114/7167/6391/8671/83440/7384/4512/1738/4514/4700/2023/3565/5562/3098/481/351/4711/4715/65220/51142/4722/4706/4535/2821/4718/10165/637/10105/1347/226/9377/4710/65018/51341/4536/4697/522/221264/29796/54949/29103/20…
GO:0043161	GO:0043161	proteasome-mediated ubiquitin-dependent protein catabolic process	377	0.287276064104375	1.56908877054938	7.86762448638863e-05	0.000946377750718916	0.00064458087897334	4160	tags=40%, list=29%, signal=29%	7319/64326/4121/154214/6386/26234/1191/137886/3093/23510/51528/4534/6400/51009/22933/57092/7323/339745/5716/51676/9373/83892/79139/55294/26268/2932/51465/2629/5527/5663/127544/821/122416/25820/1499/120892/2729/57414/25898/30009/996/56929/3309/10973/9320/51433/4734/408/55284/90637/26270/51439/80232/201595/11059/55336/23392/79982/7415/4193/11124/409/8065/83737/5701/23321/5713/5708/369/57531/23304/5…
GO:1903078	GO:1903078	positive regulation of protein localization to plasma membrane	47	0.515158428165084	2.01059320441456	8.00270318750059e-05	0.000960501042614585	0.000654200297748973	2291	tags=38%, list=16%, signal=32%	3688/3958/5780/6809/5621/493/391/27032/7124/382/246329/3799/3458/9495/10857/4035/5295/10519
GO:2000515	GO:2000515	negative regulation of CD4-positive, alpha-beta T cell activation	28	0.619478713519937	2.16088881691314	8.15722619248064e-05	0.000974743710077302	0.000663901023600853	2749	tags=61%, list=19%, signal=49%	301/865/861/604/149041/3146/3965/30009/864/54542/84695/64115/3565/4092/3142/80149/654346
GO:0048857	GO:0048857	neural nucleus development	44	0.522116237757114	2.02468498675686	8.15378359357212e-05	0.000974743710077302	0.000663901023600853	3763	tags=55%, list=26%, signal=40%	387/2746/7533/10971/801/60/805/2539/22933/998/1152/59345/515/3309/7531/4722/596/4155/10427/9143/10409/79109/522/1386
GO:0035821	GO:0035821	modulation of process of another organism	14	0.740765254038391	2.14647904583913	8.4329177337772e-05	0.00100174365529891	0.000682290771679729	2283	tags=79%, list=16%, signal=66%	4057/64581/598/219972/5551/6280/3458/1669/1668/6590/6850
GO:0035150	GO:0035150	regulation of tube size	77	0.442093667124216	1.924773720364	8.47530037589657e-05	0.00100174365529891	0.000682290771679729	3770	tags=51%, list=26%, signal=38%	2643/387/6916/5910/133/2131/6546/490/80005/59342/9474/2149/7124/10911/5023/6648/9475/2729/552/9732/5028/2150/6093/10800/143872/8985/1889/154/2730/59/659/6532/2982/54795/952/5286/153/3779/3274
GO:0035296	GO:0035296	regulation of tube diameter	77	0.442093667124216	1.924773720364	8.47530037589657e-05	0.00100174365529891	0.000682290771679729	3770	tags=51%, list=26%, signal=38%	2643/387/6916/5910/133/2131/6546/490/80005/59342/9474/2149/7124/10911/5023/6648/9475/2729/552/9732/5028/2150/6093/10800/143872/8985/1889/154/2730/59/659/6532/2982/54795/952/5286/153/3779/3274
GO:0097746	GO:0097746	blood vessel diameter maintenance	77	0.442093667124216	1.924773720364	8.47530037589657e-05	0.00100174365529891	0.000682290771679729	3770	tags=51%, list=26%, signal=38%	2643/387/6916/5910/133/2131/6546/490/80005/59342/9474/2149/7124/10911/5023/6648/9475/2729/552/9732/5028/2150/6093/10800/143872/8985/1889/154/2730/59/659/6532/2982/54795/952/5286/153/3779/3274
GO:0043123	GO:0043123	positive regulation of I-kappaB kinase/NF-kappaB signaling	165	0.356535519577695	1.77526620407417	8.45460279411167e-05	0.00100174365529891	0.000682290771679729	4819	tags=53%, list=34%, signal=36%	56674/29110/387/1896/6283/1894/4057/2597/5494/2280/2316/8767/64581/257397/948/3162/4615/57161/841/3956/2149/27032/64127/51026/7124/1499/834/1147/389/9218/148022/7189/3965/92140/4055/6275/8915/2150/9188/57708/6574/81603/6398/10542/329/10783/8737/23118/54503/338339/4215/7098/5970/114769/2534/79594/9516/24138/124583/5966/356/7099/8743/65018/6885/10346/7706/7037/57162/10206/54602/920/10392/8837/3553/…
GO:0150117	GO:0150117	positive regulation of cell-substrate junction organization	22	0.643859482817292	2.09947389603941	8.94305897366558e-05	0.00105473777960563	0.000718385237341147	2248	tags=50%, list=16%, signal=42%	6281/6385/10982/5795/5879/382/1845/6093/9647/3987/5295
GO:0061564	GO:0061564	axon development	300	0.299257003221116	1.60215847441496	9.04627512006979e-05	0.00106460168458484	0.000725103574217487	3162	tags=36%, list=22%, signal=29%	1495/10100/3688/4747/9331/9334/8766/203228/27020/57142/334/10512/4684/2131/6498/5604/5792/2316/60/1982/23022/9314/139065/2064/64855/1808/7414/59352/8997/5818/3717/64218/4804/23191/391/10479/6683/706/5879/133418/2932/2896/2281/8301/5663/3799/10211/150465/1123/7504/22876/9037/9638/5058/10857/374946/836/2803/494470/4983/4168/374969/1946/8650/5062/83999/1270/10154/64843/65059/23129/91624/4854/2625/88…
GO:0043297	GO:0043297	apical junction assembly	45	0.508301538022551	1.97467063225157	9.08047653829311e-05	0.00106631859478833	0.000726272967186886	3249	tags=56%, list=23%, signal=43%	1495/387/1894/143098/5175/7414/7124/6801/389/9475/9231/9948/90952/10015/5566/5062/6093/7122/5586/50848/6615/4641/137075/7855/261734
GO:1901222	GO:1901222	regulation of NIK/NF-kappaB signaling	83	0.416270784392392	1.81924455680306	9.23466363296489e-05	0.00108208763302651	0.000737013309001145	3120	tags=48%, list=22%, signal=38%	387/1896/4317/51094/5494/942/26191/929/5052/149041/64127/84868/7124/9770/7189/3965/602/114548/7805/7097/54542/3606/6688/7114/114899/3987/329/1540/351/81/80149/222487/7098/5495/5970/811/8809/9516/1654/91662
GO:0019882	GO:0019882	antigen processing and presentation	92	0.421503992739749	1.88344930748448	9.27330519065069e-05	0.00108427871659286	0.000738505662947575	4566	tags=53%, list=32%, signal=37%	5870/55207/1520/2131/2923/10288/2207/9474/5873/64127/10875/5867/2629/83871/1509/10981/8546/7189/912/3383/6556/1514/3108/567/51762/7057/51752/3122/5720/10890/54842/811/55016/3113/23180/11021/3135/3120/3140/10392/51128/64167/3109/3416/1512/220972/10437/5869/4012
GO:0050766	GO:0050766	positive regulation of phagocytosis	56	0.477107153045174	1.93367600469268	9.59598874636348e-05	0.00111960066124417	0.000762563551156692	4246	tags=61%, list=30%, signal=43%	11031/3600/196527/2207/64581/948/3601/5795/5873/64127/7124/140885/3458/3560/6556/566/1794/2150/10326/717/2624/5788/718/146722/811/5806/10461/2219/6441/3071/5336/2358/3553/10960
GO:0002285	GO:0002285	lymphocyte activation involved in immune response	165	0.355303379886061	1.76913111841469	9.65459531872134e-05	0.0011240264399976	0.000765577963062362	2944	tags=39%, list=21%, signal=31%	301/54537/6845/3936/3958/51744/2207/8767/604/8993/64218/942/3956/5873/149041/10875/84868/5663/3916/3146/3458/10859/7040/634/3965/602/30009/5734/3383/6556/114548/246778/7494/4818/139818/54542/3606/2150/4179/84695/6688/8320/440275/26253/165918/2625/3122/64332/10039/5788/3565/4092/121260/23529/3594/3142/80149/338339/3569/164/112441434/8741/8809/4853
GO:0006801	GO:0006801	superoxide metabolic process	51	0.500235153444791	2.0038503989504	9.6847230925295e-05	0.00112512477465989	0.000766326042274376	2486	tags=43%, list=17%, signal=36%	51167/2643/3684/64581/948/5052/57126/2773/1536/6648/7040/5580/2771/683/4353/4688/2150/4689/3689/6850/7305/2950
GO:2001243	GO:2001243	negative regulation of intrinsic apoptotic signaling pathway	86	0.420799404383131	1.85710290445551	9.75907797231859e-05	0.00113134556365664	0.000770563041333561	3680	tags=51%, list=26%, signal=38%	960/5598/754/1191/4318/7417/598/7009/2907/25946/6648/10625/8531/120892/5291/4976/3091/7494/1032/5329/4193/599/9709/6714/2023/6615/4722/596/50484/3070/3301/51499/1654/55829/637/10105/4170/6880/51616/4582/54700/65018/8996/4780
GO:0061462	GO:0061462	protein localization to lysosome	38	0.550399665287972	2.07648623368416	9.95563732430944e-05	0.00115167659855894	0.000784410573503261	1548	tags=39%, list=11%, signal=35%	57142/64747/3920/1191/950/8031/6272/55788/7879/79158/9475/8546/7107/4734/7805
GO:0033619	GO:0033619	membrane protein proteolysis	50	0.500772092019608	1.99568793498481	9.98673806486048e-05	0.00115173448535672	0.000784450000384297	2228	tags=38%, list=16%, signal=32%	84888/7076/8754/102/23385/7133/4898/7077/7124/5663/101/121665/3458/7040/5657/257364/6093/81502/51752
GO:0007186	GO:0007186	G protein-coupled receptor signaling pathway	413	0.278774064382102	1.54064652059778	9.99850426868445e-05	0.00115173448535672	0.000784450000384297	3111	tags=30%, list=22%, signal=24%	5732/301/54331/10788/2782/5159/51304/5141/57105/976/387509/23236/334/9213/8644/5341/353345/55/801/133/9590/493/23365/2316/22986/5660/805/7529/59352/3717/157/9289/2149/728/2773/998/576/10316/5879/53637/3643/10672/5196/2912/6272/2769/55625/9693/7052/115727/9034/1233/53831/59345/8787/5291/9475/83941/2776/9495/10161/10267/196883/2357/2771/57085/552/5734/11343/8321/6622/566/1132/408/6352/3482/2791/593…
GO:0051101	GO:0051101	regulation of DNA binding	89	0.419419207649319	1.85751822202038	0.00010180279500226	0.00117019407278496	0.000797022883760878	2549	tags=43%, list=18%, signal=35%	4317/1054/801/5925/4318/9314/3397/64855/805/3162/3717/22933/55294/5663/7295/1499/3146/3458/3001/7040/64771/7189/602/149628/3148/6612/56998/5329/28996/7114/2623/1950/2625/10542/5599/7341/1869/10269
GO:1901658	GO:1901658	glycosyl compound catabolic process	26	0.611036762583577	2.08129963853306	0.000102798908456294	0.00117915119256723	0.000803123606371844	4063	tags=73%, list=28%, signal=52%	164668/2717/2519/22875/4668/2990/1806/200315/2629/51071/7378/27350/978/57704/4860/161823/60489/81602/100
GO:1903077	GO:1903077	negative regulation of protein localization to plasma membrane	19	0.683672998427567	2.14228669721643	0.000107145629886405	0.00122642271514187	0.000835320389895566	3144	tags=74%, list=22%, signal=58%	5525/10434/23433/1213/9528/598/8301/64114/7040/8650/8500/1173/1601/2633
GO:0006509	GO:0006509	membrane protein ectodomain proteolysis	37	0.565780439486697	2.11601385283199	0.000108125987801117	0.00123245491755697	0.000839428942037581	2228	tags=43%, list=16%, signal=37%	84888/7076/8754/102/23385/7133/4898/7077/7124/5663/101/3458/5657/257364/6093/51752
GO:0006400	GO:0006400	tRNA modification	86	-0.419716982490339	-1.87746698643389	0.000108042467428057	0.00123245491755697	0.000839428942037581	3819	tags=44%, list=27%, signal=33%	91801/221078/81627/27304/144233/8846/1787/348180/285605/339175/123263/64118/115708/55798/57570/54888/90353/134637/4234/84881/10785/8518/55644/55253/54482/64172/81890/57505/54522/55621/9836/16/11180/84705/55687/80324/6894/55226
GO:0010761	GO:0010761	fibroblast migration	42	0.544338527953429	2.08386045127453	0.000109311906059514	0.00124077000677574	0.000845092375601298	1244	tags=33%, list=9%, signal=31%	3688/6385/8879/6546/79899/9590/23603/8826/90355/7145/2039/5879/7763/7040
GO:0032102	GO:0032102	negative regulation of response to external stimulus	282	0.309988590397976	1.64456143102037	0.00010910681805565	0.00124077000677574	0.000845092375601298	3437	tags=38%, list=24%, signal=30%	5169/4067/23208/5598/90102/8780/10512/4057/5925/2268/9314/8993/7133/8530/64218/90355/9474/22933/7525/64127/10875/2896/84868/7124/240/2629/313/383/1991/2161/140885/10859/64771/22876/9037/634/1845/5580/3965/5734/5771/114548/5627/3559/5055/22915/5054/9021/284207/253943/23122/83999/3824/51441/5654/7130/10019/6397/11326/11221/9958/409/199/3082/83737/3848/3055/2625/29883/114899/3949/7057/79102/6850/143…
GO:0006090	GO:0006090	pyruvate metabolic process	81	0.434718637929686	1.89088830953911	0.000110943126939928	0.00125666204410914	0.000855916492488305	2490	tags=38%, list=17%, signal=32%	2203/5230/2597/195827/669/3939/5223/7416/3643/4967/5663/51422/3101/5315/5165/3458/6521/3091/5236/11182/5162/7167/8671/63826/83440/1738/2023/5562/3098/351/8013
GO:0034329	GO:0034329	cell junction assembly	246	0.312592605643409	1.63151120445579	0.000116626003098267	0.00131828602670536	0.000897888781922973	3392	tags=39%, list=24%, signal=31%	1495/6281/387/27020/6385/90102/1894/6386/143098/5908/5786/60/5175/23603/139065/7414/7094/5818/2239/64218/5795/2039/998/1308/5879/10611/7124/382/1499/5906/10211/9693/829/158038/6801/81671/389/9475/1845/9231/9948/4323/4983/8321/90952/10015/6622/5566/421/1946/80139/5062/204851/7097/23122/6093/23129/6624/9379/57493/7122/71/8292/5586/64101/9647/3987/7057/4914/23136/6714/50848/4092/3982/351/1020/395/25…
GO:0035710	GO:0035710	CD4-positive, alpha-beta T cell activation	89	0.417777768331552	1.85024863734833	0.000117078041869965	0.00132065002831328	0.000899498910894384	2907	tags=42%, list=20%, signal=33%	301/865/861/8767/604/64218/942/149041/10312/1604/3146/3458/3965/602/30009/5734/114548/246778/1514/4818/864/54542/3606/84695/2625/3122/64332/64115/3565/4092/3594/3142/80149/54440/654346/3569/8809
GO:0002526	GO:0002526	acute inflammatory response	74	0.4374634520439	1.88109541788428	0.00012145466598215	0.00136718223384047	0.000931192143238973	2486	tags=41%, list=17%, signal=34%	27102/3240/5547/9536/2214/5265/196527/2209/2131/241/90/5359/7124/101/5004/1991/2161/54210/6279/114548/133396/56998/1051/695/2625/3565/718/9365/2683/2950
GO:0010714	GO:0010714	positive regulation of collagen metabolic process	16	0.700844988702868	2.10013596912508	0.000122837202265853	0.00137988815851125	0.00093984618871525	2728	tags=56%, list=19%, signal=46%	5159/7431/861/2149/7040/409/64115/51430/28984
GO:0032928	GO:0032928	regulation of superoxide anion generation	20	0.664122941561841	2.11779684018387	0.000124100213161959	0.00139120177105478	0.000947551925998419	2486	tags=60%, list=17%, signal=50%	3684/64581/57126/2773/7040/5580/2771/2150/3689/6850/7305/2950
GO:0002292	GO:0002292	T cell differentiation involved in immune response	66	0.45271427638127	1.90536219375402	0.000125110073430625	0.00139963676798829	0.000953297029085854	2907	tags=50%, list=20%, signal=40%	301/2207/8767/604/64218/942/149041/10875/3146/3458/3965/602/30009/5734/114548/246778/54542/3606/4179/84695/8320/26253/2625/3122/64332/3565/4092/3594/3142/80149/338339/3569/8809
GO:0001667	GO:0001667	ameboidal-type cell migration	295	0.295686423922891	1.58410459001816	0.000127218737273141	0.00142030446520343	0.000967373863021531	3049	tags=33%, list=21%, signal=27%	301/3688/7076/387/152007/8766/9839/6385/57142/5547/51094/10512/8754/8879/6546/79899/9590/493/23380/90/3690/4318/23603/8826/9314/3397/80005/5606/10982/3162/64218/90355/7145/2039/998/5879/55294/1545/2896/2752/7124/382/7046/306/10487/7763/397/3146/3458/5613/5291/7040/9475/54453/9037/634/6678/3091/116150/411/374969/253943/23122/11221/506/6093/7114/23129/1950/2625/5586/9647/7057/2624/10519/6714/84159/…
GO:0045137	GO:0045137	development of primary sexual characteristics	137	0.368356165706481	1.78274679399244	0.000129455279614952	0.00143642521482958	0.000978353756574439	2962	tags=36%, list=21%, signal=29%	5159/1495/92/157506/3020/8644/8879/56729/9510/598/9289/8031/1545/3643/22836/7046/3021/10018/8531/6715/836/4323/192670/3309/3148/3417/8751/25976/7130/581/409/1051/2623/2625/3295/599/2069/152006/7110/4914/6714/84159/2309/596/10184/7098/7812/10549/5806
GO:0008033	GO:0008033	tRNA processing	122	-0.366842118394984	-1.74378288525583	0.000129217747725339	0.00143642521482958	0.000978353756574439	3819	tags=39%, list=27%, signal=29%	91801/51367/221078/54913/81627/27304/144233/8846/1787/348180/285605/83707/339175/123263/64118/115708/55798/57570/54888/90353/134637/51095/10799/8270/51728/4234/84881/80746/10785/8518/55644/60528/55253/54482/64172/10940/81890/57505/54522/55621/9836/16/11180/84705/55687/80324/6894/55226
GO:0060326	GO:0060326	cell chemotaxis	207	0.328741857581383	1.68572129320848	0.000128958330364991	0.00143642521482958	0.000978353756574439	3942	tags=43%, list=27%, signal=32%	301/5159/5594/4067/6283/3958/10451/5473/196527/58191/102/2207/4354/80310/728/391/1435/64127/5879/6374/240/27347/101/5196/6280/9034/1233/1511/3146/54210/6279/9037/5580/10059/3965/683/3148/566/9732/2549/5054/6352/7130/2150/6688/7114/409/3689/199/3082/63916/1230/3680/7057/90550/6850/3592/6348/51119/4814/3565/1436/3569/1839/811/80270/1232/5294/54795/27202/79647/5800/1130/59341/1441/23604/57580/5365/5…
GO:0002433	GO:0002433	immune response-regulating cell surface receptor signaling pathway involved in phagocytosis	25	0.614167743692357	2.07225621271779	0.000131225176015938	0.00144157511596392	0.000981861370523814	3425	tags=60%, list=24%, signal=46%	4067/10451/2268/64005/7525/5795/5580/5058/3055/6850/6714/5788/2534/5338/3984
GO:0038096	GO:0038096	Fc-gamma receptor signaling pathway involved in phagocytosis	25	0.614167743692357	2.07225621271779	0.000131225176015938	0.00144157511596392	0.000981861370523814	3425	tags=60%, list=24%, signal=46%	4067/10451/2268/64005/7525/5795/5580/5058/3055/6850/6714/5788/2534/5338/3984
GO:0032814	GO:0032814	regulation of natural killer cell activation	35	0.5396116799425	2.00683521921308	0.000131775396842757	0.00144157511596392	0.000981861370523814	2798	tags=49%, list=20%, signal=39%	3600/26258/2214/2268/8993/3601/3717/26191/84868/3916/148022/22890/3606/3592/7305/639/164
GO:0071868	GO:0071868	cellular response to monoamine stimulus	54	0.486681805708186	1.96709959474343	0.000131775396842757	0.00144157511596392	0.000981861370523814	2581	tags=43%, list=18%, signal=35%	54331/2782/5594/493/2316/23385/3397/22933/2773/2932/2769/7052/120892/6715/6622/5566/1132/59340/409/351/8013/2774/2781
GO:0071870	GO:0071870	cellular response to catecholamine stimulus	54	0.486681805708186	1.96709959474343	0.000131775396842757	0.00144157511596392	0.000981861370523814	2581	tags=43%, list=18%, signal=35%	54331/2782/5594/493/2316/23385/3397/22933/2773/2932/2769/7052/120892/6715/6622/5566/1132/59340/409/351/8013/2774/2781
GO:0006885	GO:0006885	regulation of pH	71	0.455229730885039	1.95065492032324	0.000131775396842757	0.00144157511596392	0.000981861370523814	3360	tags=48%, list=23%, signal=37%	5594/11261/10159/23312/285195/23682/9498/10479/8992/2896/4097/10312/120892/9114/7879/6521/552/55858/6556/25932/506/65010/8671/537/144811/440400/760/55647/596/5538/9777/23315/51606/356
GO:0022411	GO:0022411	cellular component disassembly	388	0.280404202616043	1.53900576908452	0.000130291996503064	0.00144157511596392	0.000981861370523814	3130	tags=33%, list=22%, signal=26%	830/136319/55062/81631/3936/4317/25793/5341/3920/1520/801/102/3684/51569/25978/9342/4318/5756/665/10982/253725/9474/2107/10241/7416/2039/6683/706/64147/55294/2932/7124/2629/3643/57192/4241/382/7046/101/11034/3799/10211/65991/829/1991/1511/6710/64422/128866/81671/7251/7040/8775/9037/1845/10059/3091/1471/10645/89927/9948/4323/8751/10533/57724/11078/25893/196528/7443/23122/124602/2150/56203/54516/40…
GO:0002090	GO:0002090	regulation of receptor internalization	37	0.56226187209377	2.10285444182034	0.000132140158444249	0.0014426627338582	0.000982602150511244	2283	tags=46%, list=16%, signal=39%	88455/302/6386/55681/3690/967/9779/3643/10211/375/4983/408/8650/409/1950/1173/6850
GO:0043300	GO:0043300	regulation of leukocyte degranulation	45	0.502631712353932	1.95264426128805	0.000133411733007815	0.00145362643760218	0.000990069563804437	4106	tags=58%, list=29%, signal=41%	4067/6845/3684/2268/3162/57126/3916/634/3965/2150/6688/3689/2623/5724/2624/6850/3565/84106/11314/164/9846/8723/6813/8673/136/3071
GO:0032930	GO:0032930	positive regulation of superoxide anion generation	18	0.691903091389726	2.14443683858832	0.000134481224243459	0.00146234883242337	0.000996010414502078	2486	tags=67%, list=17%, signal=55%	3684/64581/57126/2773/7040/5580/2771/2150/3689/6850/7305/2950
GO:0030203	GO:0030203	glycosaminoglycan metabolic process	85	0.421900619376174	1.85572541488328	0.000137627600329311	0.00149357537523047	0.00101727891156322	2774	tags=39%, list=19%, signal=32%	5159/960/3600/2720/6484/50515/3074/2799/2131/54928/2990/1213/8993/55454/10855/51363/84068/23670/7040/29940/3423/160/7130/93010/56548/1950/64131/55501/22856/9435/10678/3340/2651
GO:0061028	GO:0061028	establishment of endothelial barrier	39	0.543740784009021	2.05618779006808	0.000139260331069827	0.00150828370523237	0.00102729680164322	2925	tags=51%, list=20%, signal=41%	23236/57826/4478/5908/5175/7414/4615/7124/5906/9693/10855/9475/3383/91663/2150/6093/7122/50848/5138/2889
GO:0046546	GO:0046546	development of primary male sexual characteristics	86	0.415450601315732	1.83349717305865	0.000139794919672782	0.0015110635750714	0.00102919017978204	3219	tags=43%, list=22%, signal=34%	5159/1495/92/3020/8644/8879/598/9289/8031/1545/3643/22836/7046/3021/10018/8531/6715/4323/192670/3148/8751/581/2623/2625/3295/599/152006/7110/4914/84159/596/10184/7098/7812/10549/5926/22862
GO:0034121	GO:0034121	regulation of toll-like receptor signaling pathway	59	0.465941513800791	1.90886383284065	0.000148179789299929	0.00159851887782483	0.0010887562630684	3113	tags=47%, list=22%, signal=37%	4067/57142/4057/948/26191/64127/10211/57590/3146/7096/9867/7097/2150/409/3659/329/11027/4814/23151/11213/146722/121260/11314/9258/7098/2672/29979/1654
GO:0035304	GO:0035304	regulation of protein dephosphorylation	77	0.430404337165171	1.87388107749899	0.000148916555971107	0.00160328577191071	0.0010920030097058	2666	tags=39%, list=19%, signal=32%	5159/5525/255919/3958/801/10776/2280/1827/10288/805/7529/3717/9891/2932/7124/2629/2281/121665/7040/9475/4659/5580/2771/7531/6093/5510/5788/11314/9258/84919
GO:0038034	GO:0038034	signal transduction in absence of ligand	47	0.50183253032676	1.95858403952156	0.000152091133714678	0.00163100491914537	0.00111088260855027	2742	tags=43%, list=19%, signal=35%	1495/5598/355/3685/598/597/2932/7124/5196/10018/581/2623/55437/599/8737/3565/5979/5499/2309/596
GO:0097192	GO:0097192	extrinsic apoptotic signaling pathway in absence of ligand	47	0.50183253032676	1.95858403952156	0.000152091133714678	0.00163100491914537	0.00111088260855027	2742	tags=43%, list=19%, signal=35%	1495/5598/355/3685/598/597/2932/7124/5196/10018/581/2623/55437/599/8737/3565/5979/5499/2309/596
GO:0043371	GO:0043371	negative regulation of CD4-positive, alpha-beta T cell differentiation	20	0.660163183508414	2.10516971564317	0.000153168019830817	0.00163844549481122	0.00111595040816741	2561	tags=70%, list=18%, signal=58%	301/865/861/604/149041/3146/30009/864/54542/84695/3565/4092/3142/80149
GO:0070613	GO:0070613	regulation of protein processing	49	0.490911870376973	1.94153409942438	0.00015338766909305	0.00163844549481122	0.00111595040816741	2899	tags=47%, list=20%, signal=38%	6281/831/861/302/5621/9528/8530/11236/4241/101/2161/120892/4323/5566/5054/143458/1522/7057/6714/2023/2934/29934/114769
GO:0031341	GO:0031341	regulation of cell killing	84	0.413025426717138	1.81584738462014	0.000157739020383171	0.00167833082939981	0.00114311643569471	2798	tags=39%, list=20%, signal=32%	51571/3075/3684/64581/598/84868/383/5551/1604/3916/3458/10859/634/912/3965/3383/567/3824/2150/6688/409/5819/23705/3122/6850/3592/5599/5788/3565/7305/3594/10666/164
GO:0003015	GO:0003015	heart process	132	0.365942799979999	1.75824666400875	0.000157739020383171	0.00167833082939981	0.00114311643569471	4297	tags=48%, list=30%, signal=34%	2643/1824/2034/801/133/2131/6546/84525/493/2316/490/5606/805/3717/9474/998/7168/7124/2281/9446/2771/10059/552/5566/1674/4090/7531/6547/4193/6714/8654/30845/4092/2934/7341/481/10269/80149/80763/23327/1839/6717/2534/6324/79717/5294/488/54795/3753/388591/55328/153/2931/478/2548/5144/55151/776/5142/100/10539/2876/2132/11214
GO:0043030	GO:0043030	regulation of macrophage activation	44	0.513933266596095	1.99295270635901	0.0001596518359302	0.00169536529678222	0.00115471866530107	2763	tags=52%, list=19%, signal=42%	23208/4317/1075/8530/2896/84868/5321/120892/7107/6622/133396/9867/11326/671/9173/3949/7057/6348/5788/3565/9258/80149/3569
GO:0048260	GO:0048260	positive regulation of receptor-mediated endocytosis	37	0.55883173005852	2.09002574086639	0.000160533322271378	0.00170140287171439	0.00115883087668146	2945	tags=59%, list=21%, signal=47%	302/1191/55681/967/9779/3643/3092/567/408/5054/8867/409/1950/1173/6850/7018/3565/718/8976/1601/3190/5538
GO:0022618	GO:0022618	ribonucleoprotein complex assembly	158	-0.351273476144757	-1.73569538425914	0.000161152446687346	0.00170464173665195	0.00116103687783347	3696	tags=35%, list=26%, signal=26%	79760/3326/6135/5591/79833/23212/57819/22889/51631/9326/79869/6936/96764/6175/6633/9092/6232/6169/6193/8562/9733/10594/23195/7536/51747/51154/23521/6125/23246/55692/84154/54960/8607/11168/25929/6122/23020/472/9416/10181/9129/29997/6433/121053/8175/26576/56342/24148/54475/1939/22907/50628/91695/10419/54496
GO:0090303	GO:0090303	positive regulation of wound healing	34	0.55206927897502	2.02554876537328	0.000162403289356618	0.00171453725093579	0.00116777674390717	2765	tags=53%, list=19%, signal=43%	301/3688/6484/22875/196527/64581/948/4638/2149/2039/2161/10855/7494/5054/71/7057/7391/1839
GO:0034766	GO:0034766	negative regulation of ion transmembrane transport	55	0.473691292160054	1.91512665188392	0.000165743246276912	0.00174640703489839	0.0011894833545536	3457	tags=51%, list=24%, signal=39%	91404/801/4318/805/10550/7416/7779/7124/27347/2281/9446/124935/4734/7531/6236/5311/401152/7341/51719/23327/63892/6717/29979/3753/10105/2859/4923/150684
GO:1903522	GO:1903522	regulation of blood circulation	128	0.371614911385525	1.77334461890114	0.000167085603685444	0.00175714589407691	0.00119679762550217	4063	tags=47%, list=28%, signal=34%	2643/387/6916/1824/2034/801/133/6546/84525/493/2316/490/80005/805/3717/2149/7168/7124/2281/9446/5023/552/5566/9732/1674/7531/6547/4193/10800/8654/143872/30845/4092/7341/481/1889/10269/80149/80763/1839/6717/659/6324/5294/488/54795/3753/952/388591/55328/153/2931/3274/478/2548/5144/55151/776/5142/100
GO:1905477	GO:1905477	positive regulation of protein localization to membrane	84	0.412140073925325	1.81195497159304	0.000172968763951282	0.00181550418842302	0.00123654564434182	2487	tags=33%, list=17%, signal=28%	3688/11261/3958/5780/6809/5621/2040/3684/493/3002/2064/391/27032/7124/382/246329/3799/3458/9495/10857/7130/4035/3689/163/5295/10519/5599/1020
GO:0051222	GO:0051222	positive regulation of protein transport	238	0.311843326967994	1.62408823002372	0.000174960349233253	0.00183286978570558	0.0012483734075704	3669	tags=37%, list=26%, signal=28%	54741/11261/51100/55754/58480/2746/1894/8754/5494/5621/79899/2040/3684/3002/2316/2064/10972/3717/27032/7323/998/6934/55294/2932/2752/7124/55696/382/5663/101/56681/2182/4946/3458/7251/7040/9495/5580/10059/3091/5566/7531/7097/2150/654/3689/114899/51124/5295/90550/8882/4947/10519/1432/6714/5599/5562/1020/27230/22885/80149/64083/11235/7332/6717/4641/2534/55763/2850/54795/7855/5715/9520/51201/9777/517…
GO:0060537	GO:0060537	muscle tissue development	215	0.318760958506712	1.6370348424998	0.000178697366401342	0.00186841842523865	0.00127258569838041	3006	tags=34%, list=21%, signal=28%	5159/3688/387/136319/861/7049/10512/1655/5925/6546/4086/84525/1465/2280/1827/5573/90/64855/4638/205428/2539/4534/9474/22933/3398/5530/998/51676/56261/7168/10611/4000/7046/3516/246329/7763/1499/10211/8531/7504/7040/10791/9318/5292/221476/196528/25976/4090/2274/56203/8320/409/5311/57493/467/10818/90410/1432/5562/4092/1020/3142/10038/10269/9975/596/688/3679/811/3192/1073/4853/9148/3344
GO:0006672	GO:0006672	ceramide metabolic process	79	0.426441505585209	1.8499611304469	0.000181241870746494	0.0018913858949111	0.00128822891460989	1824	tags=34%, list=13%, signal=30%	2581/9331/9334/2717/3074/259230/9375/8879/4668/427/10087/10558/166929/7903/2629/23659/5023/9517/64834/171546/338596/5580/2760/55331/126410/5515/4758
GO:0042129	GO:0042129	regulation of T cell proliferation	141	0.357026759030618	1.73784297924189	0.000184953747407453	0.00192642437673242	0.00131209373538903	2763	tags=39%, list=19%, signal=32%	301/3600/6385/3958/10673/5621/5573/10288/8767/7133/2064/3717/942/26191/6655/149041/84868/1499/383/1604/2615/3146/10859/1178/7189/912/3965/9231/836/246778/3559/100133941/6352/3606/4179/11326/199/1051/83737/944/970/3659/1493/6850/64115/8654/5788/3565/3594/54440/3485/868/11006/654346/3569
GO:1903169	GO:1903169	regulation of calcium ion transmembrane transport	95	0.395218679129156	1.7838272306692	0.000185308745003245	0.00192643144662073	0.00131209855071232	4127	tags=49%, list=29%, signal=35%	1729/4067/91404/801/5621/6546/2280/79026/805/2539/9474/2149/7416/2281/9446/5023/246329/81671/2631/6622/5566/7531/6236/581/5311/401152/30845/7341/481/1020/63892/6717/29979/2534/84502/5294/57620/2859/4923/84766/9002/59285/5144/2332/55151/5142/5336
GO:1901342	GO:1901342	regulation of vasculature development	197	0.324842698924788	1.6488496900637	0.000186381961673148	0.00193389069774218	0.00131717907024133	3100	tags=36%, list=22%, signal=29%	140862/3688/861/7453/5598/5230/133/4086/84034/102/493/9510/9314/3397/2064/64855/820/3162/1870/64218/728/576/1545/2896/2752/7124/240/1536/306/5196/1499/5315/23670/5291/9475/9037/634/6678/3091/7494/92140/2549/5054/10553/204851/1116/6093/28996/10800/3082/3848/23129/7122/7057/51752/2624/4814/718/51378/3696/80149/5371/28984/3569/7098/3687/6237/26523/1232/3087/672
GO:0001953	GO:0001953	negative regulation of cell-matrix adhesion	28	0.599397501194176	2.09084078104403	0.000194351098097103	0.00201273699115038	0.0013708815300363	2513	tags=54%, list=18%, signal=44%	1029/90102/182/23603/604/2039/340533/4323/8751/5054/23122/7057/5295/6714/395
GO:1902275	GO:1902275	regulation of chromatin organization	36	-0.543213773825837	-2.01116906531717	0.000195212214489205	0.00201781142619356	0.00137433774379233	3365	tags=64%, list=23%, signal=49%	83852/23133/256329/9869/4300/5253/57343/25942/353274/9739/1786/6749/64863/55209/54784/55196/54737/84875/23028/10155/22880/80063/90378
GO:0034333	GO:0034333	adherens junction assembly	11	0.774287743372761	2.09976386789609	0.000202590057350299	0.00209009894082272	0.0014235729986185	2405	tags=73%, list=17%, signal=61%	60/7414/1499/9231/80139/5062/204851/4092
GO:1904893	GO:1904893	negative regulation of receptor signaling pathway via STAT	18	0.680343814895179	2.10861081229822	0.000203387656001284	0.00209039449088654	0.00142377429870166	1774	tags=50%, list=12%, signal=44%	54741/51094/8835/22876/602/5771/9021/5515/10019
GO:0042554	GO:0042554	superoxide anion generation	33	0.558807489418704	2.04498860895289	0.000203084081296889	0.00209039449088654	0.00142377429870166	2877	tags=52%, list=20%, signal=41%	3684/64581/57126/2773/1536/6648/7040/5580/2771/4688/2150/4689/3689/6850/7305/2950/653361
GO:0021762	GO:0021762	substantia nigra development	37	0.554785775086897	2.07489390496259	0.000206399356900845	0.00211734585560357	0.00144213095844523	1715	tags=41%, list=12%, signal=36%	387/2746/7533/10971/801/60/805/2539/22933/998/1152/59345/515/3309/7531
GO:0034767	GO:0034767	positive regulation of ion transmembrane transport	96	0.399217315306044	1.80426957031332	0.000207380090708938	0.00212340028848305	0.00144625465182683	3792	tags=45%, list=26%, signal=33%	3688/11261/483/3460/196527/1520/801/23204/2316/805/2539/2149/27347/9446/5663/5023/246329/3458/81671/2631/54997/6622/581/7114/5311/5724/10063/30845/7341/481/81/1020/154/6717/3753/57620/4923/388591/65018/3779/84766/4697/9002
GO:0032990	GO:0032990	cell part morphogenesis	434	0.266259450371306	1.48437749795828	0.000211462596367453	0.00216113183543204	0.00147195372778136	3208	tags=32%, list=22%, signal=26%	960/3688/387/26258/4747/9331/9334/8766/203228/27020/57142/334/7533/10512/8522/4684/2131/6498/1523/5604/23380/60/1982/23603/8826/23022/3397/139065/2064/64855/1808/7414/10787/59352/598/8997/5818/4534/64218/4804/10087/23191/391/10479/5530/998/6683/9373/5879/133418/2932/10611/8301/5911/5663/3799/1499/10211/9693/150465/1123/120892/6643/7504/9037/7436/9638/10059/22891/5058/10857/374946/2803/494470/4076…
GO:0030865	GO:0030865	cortical cytoskeleton organization	53	0.483204948381195	1.94674895406324	0.000215338798822163	0.00219661735308837	0.0014961230260815	3254	tags=53%, list=23%, signal=41%	387/3936/1894/5341/23433/10787/7094/29109/391/5879/7124/22836/382/389/114793/9475/752/9948/10015/9886/6093/112464/23136/1020/3993/811/29127/59341
GO:0071902	GO:0071902	positive regulation of protein serine/threonine kinase activity	164	0.347216940551213	1.72533997364702	0.000218088601483233	0.00222050136004558	0.00151239049875422	3300	tags=40%, list=23%, signal=31%	5159/387/9802/6283/54757/4217/8754/4057/801/493/219771/5604/8826/2064/805/205428/80310/5716/64127/7124/3643/5663/101/151195/9693/1991/10926/120892/2180/3458/7040/5899/7189/5058/2146/6622/100133941/94056/51347/5515/5311/1950/84722/7057/6850/10519/6714/8654/5788/51719/57551/154/7039/1436/11235/28984/6788/81617/659/5294/7855/1654/10253/904/345611
GO:0071356	GO:0071356	cellular response to tumor necrosis factor	160	0.34843272799558	1.72338059648683	0.000219379066580767	0.00222946539252268	0.00151849592962349	2618	tags=34%, list=18%, signal=28%	84888/965/5594/4217/10673/2131/427/9590/3093/355/7133/820/3717/841/10010/1545/7124/2629/834/8531/1147/7189/246330/28511/5771/149951/7805/6352/204851/2150/1116/2634/10068/7114/8784/970/2625/3987/329/7057/6850/10519/1432/6348/8737/84817/1540/81/2950/837/28512/80149/54469/7293/2309
GO:0002709	GO:0002709	regulation of T cell mediated immunity	79	0.423176448058478	1.8357968677426	0.000222981959593696	0.00226185245207262	0.00154055485830837	3643	tags=47%, list=25%, signal=35%	51571/7133/163486/196/64127/383/1604/3146/10859/634/1178/7189/912/30009/114548/22890/567/3606/3824/5819/2625/3122/3592/5788/3565/4092/3594/54440/11006/3569/8809/54795/7855/3135/6885/5532/7292
GO:0043414	GO:0043414	macromolecule methylation	278	-0.293841323103317	-1.55171868517043	0.000224649405300499	0.00227452293597544	0.00154918476496551	3905	tags=36%, list=27%, signal=27%	25962/4839/23091/91801/283742/142/221078/54069/54623/51111/81627/8473/144233/10436/10664/9869/10498/1787/22976/96764/260294/11022/57343/339175/201164/221143/6419/90780/55677/10196/8085/115708/79723/55798/57570/79091/9739/54888/1789/1786/65990/91646/4234/51106/23476/80335/5079/55251/64863/55209/10785/151194/30827/5252/4801/9463/84444/57683/3275/79447/4609/27292/54482/54880/751071/55695/2091/65094/…
GO:0061844	GO:0061844	antimicrobial humoral immune response mediated by antimicrobial peptide	35	0.532273828977054	1.97954548791526	0.000226094306761211	0.00227643471455685	0.00155048688340339	1260	tags=40%, list=9%, signal=37%	6283/5473/4057/2597/8993/820/6037/10578/64127/6374/5196/1991/6280/1669
GO:0070665	GO:0070665	positive regulation of leukocyte proliferation	122	0.359833817253337	1.70647058026937	0.000226077780957114	0.00227643471455685	0.00155048688340339	2763	tags=37%, list=19%, signal=30%	301/5594/4067/3600/1026/2214/10451/10673/10288/8767/604/4615/3717/942/26191/1435/84868/3568/1604/3146/148022/7189/912/3965/683/3559/100133941/6352/3606/4179/199/1438/970/6850/3592/5788/3565/23529/3594/7293/54440/3485/1436/596/3569
GO:0016485	GO:0016485	protein processing	170	0.340492196465727	1.69696460828159	0.000226060605978619	0.00227643471455685	0.00155048688340339	2549	tags=29%, list=18%, signal=24%	824/6281/1362/831/5552/861/10159/3240/302/5230/1520/5621/102/8767/23385/9528/8530/11236/841/4241/5663/101/121665/834/2161/1511/120892/836/23478/4323/1514/5566/840/60559/5054/143458/1368/1522/30001/81502/5046/7057/64115/6714/2023/2934/1359/837/1889/10269
GO:0034134	GO:0034134	toll-like receptor 2 signaling pathway	15	0.703759152394704	2.06227401219912	0.000226514065826906	0.00227644542680386	0.0015504941795487	2553	tags=60%, list=18%, signal=49%	4067/118788/8767/64127/7096/9867/7097/2150/9258
GO:0010508	GO:0010508	positive regulation of autophagy	123	0.3650661385801	1.72857908603375	0.000230992515325747	0.00231717030595219	0.00157823202353074	3674	tags=44%, list=26%, signal=33%	29110/51100/55062/203228/25793/8767/143686/665/3162/9528/10241/10558/7416/2773/64127/2932/112574/9517/10018/120892/3146/3458/5291/5899/148022/3091/10645/92140/5305/5049/6093/81603/3565/5562/80149/154/2309/83667/22926/58476/10133/345611/401548/8723/292/1612/11152/5286/65018/6885/1263/10346/2931/285180
GO:0002437	GO:0002437	inflammatory response to antigenic stimulus	55	0.465875440382991	1.88352728264669	0.00023426264645642	0.00234564642501576	0.00159762719828184	3121	tags=53%, list=22%, signal=41%	4067/2214/2209/2131/2268/7525/64127/7124/3568/3516/1991/3146/3557/3148/3559/133396/10800/695/3055/2625/6850/1432/6714/718/5682/79651/2534/4853/55829
GO:0031103	GO:0031103	axon regeneration	33	0.554136596063693	2.02789520221532	0.000245761115718899	0.00245625585691848	0.00167296363215767	2742	tags=52%, list=19%, signal=42%	1495/4747/5604/5792/2316/9314/3717/706/2896/2281/22876/83999/1270/8428/8578/3913/596
GO:0006757	GO:0006757	ATP generation from ADP	62	0.457661059605474	1.90651663472199	0.000246690269275492	0.00246029861469966	0.00167571716726783	2464	tags=40%, list=17%, signal=34%	2203/5230/2597/195827/669/3939/5223/3643/4967/5663/51422/3101/5315/3458/6521/3091/5236/11182/7167/8671/83440/2023/5562/3098/351
GO:0071621	GO:0071621	granulocyte chemotaxis	84	0.406640217413405	1.78777510416372	0.000247070635208022	0.00246029861469966	0.00167571716726783	3548	tags=44%, list=25%, signal=33%	301/5594/6283/3958/10451/5473/2207/4354/728/1435/64127/5879/6374/5196/6280/54210/6279/10059/683/6352/7130/3689/3680/7057/90550/6850/6348/3565/1436/5294/27202/79647/59341/1441/23604/57580/5197
GO:0000462	GO:0000462	maturation of SSU-rRNA from tricistronic rRNA transcript (SSU-rRNA, 5.8S rRNA, LSU-rRNA)	38	-0.537067970070067	-2.02426789572192	0.000248232707631579	0.00246735142850621	0.00168052086105628	3902	tags=66%, list=27%, signal=48%	79954/88745/161424/90121/55720/10607/6208/6227/23212/6217/23160/9277/10171/55813/84916/27340/705/10799/85395/6202/9790/8602/2068/65095/57647
GO:0006096	GO:0006096	glycolytic process	61	0.465525608120632	1.92831029855137	0.000255754054789184	0.00253285026573551	0.00172513232623593	2464	tags=41%, list=17%, signal=34%	2203/5230/2597/195827/669/3939/5223/3643/4967/5663/51422/3101/5315/3458/6521/3091/5236/11182/7167/8671/83440/2023/5562/3098/351
GO:0032456	GO:0032456	endocytic recycling	66	0.441604377997655	1.85860338480769	0.000255754054789184	0.00253285026573551	0.00172513232623593	3334	tags=47%, list=23%, signal=36%	54918/2060/8766/51552/30844/9559/51699/163486/253725/382/84162/7879/10311/9495/22876/8724/57724/57706/537/57182/30845/4218/57020/10123/29934/84079/23527/51201/11021/392/8723
GO:0034763	GO:0034763	negative regulation of transmembrane transport	77	0.422026201135217	1.83740460824534	0.000256239356600928	0.002533042512435	0.00172526326607094	4783	tags=58%, list=33%, signal=39%	91404/801/4318/805/10550/7416/7779/7124/27347/2281/9446/4946/124935/8682/4734/2887/7531/6236/5311/401152/7057/4947/7341/51719/23327/63892/6717/29979/55829/3753/10105/2859/4923/150684/2931/2332/3553/51185/406962/5997/9368/5579/51763/9943/10008
GO:0046661	GO:0046661	male sex differentiation	97	0.395122588864497	1.79562472623978	0.000258097061165194	0.00254677626416544	0.0017346173678081	3219	tags=42%, list=22%, signal=33%	5159/1495/92/3020/8644/8879/598/9289/8031/1545/3643/22836/7046/3021/1499/10018/8531/6715/4323/192670/3148/8751/4090/581/654/2623/2625/3295/599/152006/7110/4914/84159/596/10184/7098/7812/10549/1718/5926/22862
GO:0032870	GO:0032870	cellular response to hormone stimulus	413	0.27267669001018	1.50694934495949	0.000258583119660796	0.00254695003912274	0.00173473572648109	2924	tags=29%, list=20%, signal=23%	5732/301/54331/2782/11031/1979/54741/387/4067/57105/1508/5547/23236/51094/7533/2203/8648/8644/8835/1655/1520/5925/5786/51569/490/23433/90/11057/143686/3638/1176/3717/23191/2908/27131/8031/8850/2932/1545/3643/5791/3490/55625/383/5315/10018/6715/2180/10634/3953/26524/9475/2729/4644/634/5580/10267/2771/57085/5058/132864/5734/5771/10011/7494/1514/5566/4734/2549/94056/9021/1946/5305/201475/2887/64397/…
GO:0043367	GO:0043367	CD4-positive, alpha-beta T cell differentiation	72	0.430979423151428	1.85433339665163	0.000259560749602803	0.00255195623072413	0.00173814545941308	2907	tags=44%, list=20%, signal=36%	301/865/861/8767/604/64218/942/149041/3146/3458/3965/602/30009/5734/114548/246778/1514/864/54542/3606/84695/2625/3122/64332/3565/4092/3594/3142/80149/54440/3569/8809
GO:0031102	GO:0031102	neuron projection regeneration	37	0.550304182555304	2.05813278842735	0.000261195630422997	0.0025633946617506	0.00174593621095972	3002	tags=54%, list=21%, signal=43%	1495/4747/133/5604/5792/2316/9314/3717/706/2896/2281/22876/83999/1270/3082/8428/8578/3913/596/4974
GO:1903510	GO:1903510	mucopolysaccharide metabolic process	65	0.440551114132403	1.85110670131888	0.000264852244791559	0.00259459757645353	0.00176718861484439	2713	tags=42%, list=19%, signal=34%	960/3600/2720/6484/50515/2799/2131/54928/1213/55454/10855/51363/84068/23670/7040/29940/160/7130/93010/56548/1950/64131/55501/22856/9435/10678/3340
GO:0030490	GO:0030490	maturation of SSU-rRNA	51	-0.493216158005548	-1.99740245130348	0.000268825282333257	0.00262731742239166	0.00178947420539071	4982	tags=63%, list=35%, signal=41%	79954/88745/161424/90121/55720/6234/115939/153443/10607/6208/83732/6227/23212/6217/23160/9277/10171/55813/84916/27340/705/10799/85395/6202/28987/9790/10885/8602/2068/65095/57647/55226
GO:1901019	GO:1901019	regulation of calcium ion transmembrane transporter activity	53	0.479943971316071	1.93361104288906	0.00026915869124005	0.00262731742239166	0.00178947420539071	5357	tags=72%, list=37%, signal=45%	801/2280/79026/805/2281/9446/246329/81671/2631/5566/7531/6236/5311/401152/30845/7341/481/1020/63892/6717/29979/84502/57620/2859/84766/5144/2332/5142/5336/3064/6548/784/6786/785/808/1193/150/844
GO:0055072	GO:0055072	iron ion homeostasis	68	0.441086495983572	1.86946604363032	0.00027018405768287	0.00262789037857202	0.00178986444765716	2074	tags=32%, list=14%, signal=28%	27102/3934/2034/4057/26234/523/2512/3162/8031/212/8301/4241/30061/6648/3458/9114/3091/6556/567/654/57217/537
GO:0043299	GO:0043299	leukocyte degranulation	68	0.439865991914353	1.86429315592169	0.00027018405768287	0.00262789037857202	0.00178986444765716	3924	tags=53%, list=27%, signal=39%	4067/6845/3684/2268/3162/57126/5873/306/3916/634/3965/4818/2150/6688/3689/695/3055/2623/5724/2624/6850/6348/3565/84106/8013/11314/164/284021/5294/9846/8723/6813/5730/5729/8673/136
GO:1903039	GO:1903039	positive regulation of leukocyte cell-cell adhesion	202	0.323767070838165	1.65347984331368	0.000273985034860341	0.00266010113309942	0.00181180329443361	2763	tags=37%, list=19%, signal=30%	301/865/960/51571/387/4067/3600/861/6484/6403/10673/10288/8767/604/3717/942/26191/3956/1326/7525/9580/64127/84868/7124/240/101/1991/1604/140885/3146/3458/10859/8546/7189/912/3965/114548/22890/7494/3559/3108/864/567/100133941/2526/6352/8915/3606/4179/11221/10326/3689/199/970/2625/57178/5724/3122/64332/6850/64115/6714/3592/5788/3565/8013/3594/3142/5781/54440/2309/3485/9435/11006/3569
GO:0051928	GO:0051928	positive regulation of calcium ion transport	75	0.426727775976445	1.8362937176807	0.000281476813157304	0.0027279669039862	0.0018580268856129	2487	tags=39%, list=17%, signal=32%	5159/3958/801/490/4638/805/353514/2539/2149/706/9446/5023/246329/81671/162514/2631/6622/9914/6352/581/409/5311/1230/6348/11027/30845/7341/481/1020
GO:0045581	GO:0045581	negative regulation of T cell differentiation	35	0.526557020208711	1.95828447077227	0.00028207803913612	0.00272892935726528	0.00185868241558508	2737	tags=57%, list=19%, signal=46%	301/865/861/604/2064/149041/10875/3146/30009/5771/864/54542/84695/3659/1493/3565/4092/3142/80149/11006
GO:0071786	GO:0071786	endoplasmic reticulum tubular network organization	16	0.682290218879468	2.04453517275343	0.000287656942787504	0.00277289474426381	0.00188862737971213	2425	tags=69%, list=17%, signal=57%	221035/57142/23204/10313/80856/25923/55161/80346/22931/124491/10890
GO:0045047	GO:0045047	protein targeting to ER	33	0.550668913966328	2.01520501727174	0.000288501181933993	0.00277289474426381	0.00188862737971213	3915	tags=55%, list=27%, signal=40%	4121/23471/6731/128866/3309/60559/6734/90637/9709/6726/55176/439/6727/11231/29927/23480/10952/28972
GO:0050818	GO:0050818	regulation of coagulation	46	0.492225149168348	1.918661103423	0.000288024096935649	0.00277289474426381	0.00188862737971213	2601	tags=46%, list=18%, signal=37%	308/6484/22875/196527/948/2149/2039/5663/2161/10855/634/5580/5627/5055/5054/2150/10019/3848/7057/10544/7391
GO:0061041	GO:0061041	regulation of wound healing	81	0.423164415933125	1.84063110546991	0.000289212308608435	0.00277289474426381	0.00188862737971213	3062	tags=42%, list=21%, signal=33%	301/3688/6484/90102/22875/196527/64581/948/4638/2149/2039/7124/240/2161/10855/634/5580/5627/7494/5055/22915/5054/23122/2150/10019/3848/71/7057/7391/1839/59/6431/51330/5327
GO:0032609	GO:0032609	interferon-gamma production	95	0.389890551815968	1.75977862393158	0.000289682585017812	0.00277289474426381	0.00188862737971213	3503	tags=42%, list=24%, signal=32%	51571/1054/51744/5621/8767/64581/8993/3717/26191/929/64127/84868/7124/140885/3146/10859/3965/602/6556/246778/7805/3606/2150/9173/2625/64115/3592/3594/80149/54440/11006/654346/10666/7098/8809/3113/7855/284194/7099/51311
GO:0032649	GO:0032649	regulation of interferon-gamma production	95	0.389890551815968	1.75977862393158	0.000289682585017812	0.00277289474426381	0.00188862737971213	3503	tags=42%, list=24%, signal=32%	51571/1054/51744/5621/8767/64581/8993/3717/26191/929/64127/84868/7124/140885/3146/10859/3965/602/6556/246778/7805/3606/2150/9173/2625/64115/3592/3594/80149/54440/11006/654346/10666/7098/8809/3113/7855/284194/7099/51311
GO:1904063	GO:1904063	negative regulation of cation transmembrane transport	50	0.48492970918727	1.93255252312031	0.000295558230103771	0.00282276297172515	0.00192259278714637	3457	tags=52%, list=24%, signal=40%	91404/801/4318/805/7416/7779/27347/2281/9446/124935/4734/7531/6236/5311/401152/7341/51719/23327/63892/6717/29979/3753/10105/2859/4923/150684
GO:0031334	GO:0031334	positive regulation of protein-containing complex assembly	164	0.343255734632658	1.70565652472232	0.000295930640773099	0.00282276297172515	0.00192259278714637	3738	tags=41%, list=26%, signal=31%	387/51100/3936/23580/7453/3958/22919/4478/5341/6249/647087/1191/143098/5908/64581/948/10787/51673/253725/4615/10109/7013/5879/2932/7124/382/5526/10018/3458/389/7040/6886/115362/5058/6622/581/7415/11124/3055/57600/6624/96459/84722/2885/6850/6714/7341/23514/2017/84250/140609/64805/1654/3320/55845/637/7376/5601/3084/7099/578/5216/65018/5706/7408/9530/10602
GO:0043281	GO:0043281	regulation of cysteine-type endopeptidase activity involved in apoptotic process	166	0.333473193048012	1.65458481251096	0.000297681709653413	0.00283449291661227	0.00193058208970542	3668	tags=40%, list=26%, signal=30%	960/387/4217/23204/355/64581/4318/9314/3717/4804/841/10550/2149/7124/10935/5023/834/6280/10018/1509/3146/3092/6279/3965/8738/114548/6622/7805/1032/51065/8915/5062/5329/581/7415/10049/409/3082/96459/9647/10542/329/7057/6850/5366/6714/23151/2934/5371/2821/114769/1718/79594/51499/1654/91662/637/356/112399/3476/1612/578/8743/1611/9812/8996/56616
GO:0035303	GO:0035303	regulation of dephosphorylation	107	0.374776582340157	1.73417266157305	0.000298968517374199	0.00284176893175441	0.00193553780662943	1335	tags=25%, list=9%, signal=23%	5159/11261/5525/255919/3958/5341/801/10776/2280/1827/10288/8826/805/7529/3717/9891/2932/7124/2629/2281/121665/3458/7040/9475/4659/5580/2771
GO:1901889	GO:1901889	negative regulation of cell junction assembly	22	0.62074255350261	2.02409504250386	0.000303639900458171	0.00287611522437469	0.00195893117515468	2513	tags=55%, list=18%, signal=45%	90102/23603/2039/7124/9475/4323/7097/23122/6093/7057/6714/395
GO:0090279	GO:0090279	regulation of calcium ion import	25	0.596001497573237	2.01096169380382	0.000303639900458171	0.00287611522437469	0.00195893117515468	2334	tags=48%, list=16%, signal=40%	5159/3958/5621/7416/7779/5023/1499/162514/9914/5311/1950/6348
GO:0008584	GO:0008584	male gonad development	85	0.411042415338318	1.80796571919279	0.000307106782399381	0.00290389491461814	0.00197785201003391	3219	tags=42%, list=22%, signal=33%	5159/1495/92/3020/8644/8879/598/9289/8031/1545/3643/22836/7046/3021/10018/8531/6715/4323/192670/3148/8751/581/2623/2625/3295/599/152006/7110/4914/84159/596/7098/7812/10549/5926/22862
GO:0007173	GO:0007173	epidermal growth factor receptor signaling pathway	84	0.403697668981666	1.77483832466237	0.000312663076588181	0.00295130060314226	0.00201014017441013	3369	tags=46%, list=23%, signal=36%	5782/4318/8826/27246/5795/27131/55294/5663/9770/57732/55704/7251/3092/7879/7040/634/1845/5771/2549/92799/5329/9185/1950/58533/2069/2885/6714/79651/374/5781/868/7039/122809/1839/653361/9148/5148/356/84313
GO:1901216	GO:1901216	positive regulation of neuron death	68	0.437697372943213	1.85510185316126	0.000313412648354044	0.0029532488199323	0.00201146711102714	3472	tags=44%, list=24%, signal=34%	824/387/4217/5621/3684/1191/841/998/55294/2932/2896/7124/8301/1499/10018/3458/836/6622/581/3689/6348/7305/1020/5913/2309/2534/468/4170/356/7099
GO:0071867	GO:0071867	response to monoamine	56	0.456251703082442	1.84915058330126	0.000318341878852636	0.00298933470694608	0.00203604532279533	2581	tags=41%, list=18%, signal=34%	54331/2782/5594/493/2316/23385/3397/22933/2773/2932/2769/7052/120892/6715/6622/5566/1132/59340/409/351/8013/2774/2781
GO:0071869	GO:0071869	response to catecholamine	56	0.456251703082442	1.84915058330126	0.000318341878852636	0.00298933470694608	0.00203604532279533	2581	tags=41%, list=18%, signal=34%	54331/2782/5594/493/2316/23385/3397/22933/2773/2932/2769/7052/120892/6715/6622/5566/1132/59340/409/351/8013/2774/2781
GO:0002720	GO:0002720	positive regulation of cytokine production involved in immune response	62	0.453603110076179	1.88961209779868	0.000319623155251432	0.00299568334073813	0.00204036939734892	3643	tags=52%, list=25%, signal=39%	64581/948/163486/64127/1604/10859/148022/7189/30009/114548/7805/567/8915/3606/2150/9188/2625/144811/3565/3098/8013/54440/3569/10666/8809/10417/7855/3135/3805/7099/6885/7292
GO:1902882	GO:1902882	regulation of response to oxidative stress	73	0.41845486337306	1.79416125833003	0.000320119922929714	0.00299568334073813	0.00204036939734892	3680	tags=49%, list=26%, signal=37%	5151/2643/5598/79772/25793/143686/948/55294/7124/240/7295/1499/6648/120892/3091/50640/8321/5034/9555/3082/8737/8013/2309/83667/29979/2534/135112/468/4170/7099/51765/55074/65018/79109/8996/4780
GO:1901184	GO:1901184	regulation of ERBB signaling pathway	64	0.459306509151877	1.92542052857023	0.000320836146352955	0.00299722702357563	0.0020414208046115	3369	tags=55%, list=23%, signal=42%	5782/57142/4318/27246/5795/27131/26469/55294/5663/3516/57732/55704/7251/3092/7879/634/1845/79628/5771/92799/5329/1950/58533/2069/79651/374/868/7039/122809/1839/653361/9148/5148/356/84313
GO:0031343	GO:0031343	positive regulation of cell killing	54	0.471252656549529	1.90473713799807	0.000325142607579938	0.00303224761134155	0.00206527343769292	2798	tags=43%, list=20%, signal=34%	51571/3684/64581/383/5551/3916/3458/912/567/3824/2150/6688/5819/23705/3122/6850/3592/5599/5788/7305/3594/10666/164
GO:0001649	GO:0001649	osteoblast differentiation	145	0.346011021362335	1.68408953454755	0.000327675676604665	0.00304022637150097	0.00207070779647065	3335	tags=41%, list=23%, signal=32%	865/7171/92/1462/55603/3020/182/1655/4057/4086/4091/90/1213/23317/2932/7124/3021/9770/1499/10312/9970/51232/9260/1192/8321/5566/56998/169200/4090/7130/2274/9188/654/506/3082/1051/5701/1021/3295/1432/25819/6348/51430/374/57003/6615/338773/3569/659/3192/3183/58476/54795/2201/1050/468/56975/6238/847
GO:0006399	GO:0006399	tRNA metabolic process	182	-0.325524692882035	-1.63527216731488	0.000326569629504426	0.00304022637150097	0.00207070779647065	3819	tags=38%, list=27%, signal=28%	91801/51367/221078/54913/81627/27304/92935/55157/144233/8846/25973/833/1787/348180/285605/83707/79731/339175/123263/2058/64118/10056/115708/55798/57570/124454/3035/2972/54888/4141/90353/134637/51095/10799/8270/51728/4234/84881/80746/3376/10785/8518/55644/51520/23395/60528/55253/23404/54482/64172/7407/2193/51010/55278/9328/10940/81890/57505/80755/54522/55621/9836/16/11180/84705/55687/80324/6894/55…
GO:0070482	GO:0070482	response to oxygen levels	227	0.313834973431154	1.62380176036232	0.000327675676604665	0.00304022637150097	0.00207070779647065	3702	tags=39%, list=26%, signal=30%	824/51167/5159/387/663/7049/5066/2034/5230/133/571/6546/355/665/523/3162/22933/7009/212/7124/1536/4000/101/3516/6648/5165/9114/5291/80315/9475/57085/3091/132864/836/5351/4323/2983/8751/10533/100133941/7097/205/6547/5034/4193/28996/10449/30001/537/329/7057/5366/6714/2023/5562/481/81/51378/1869/7391/2309/51142/5371/28984/596/10397/114769/29979/6532/2982/23256/5327/4929/9124/9520/9777/468/7184/847/9…
GO:0006959	GO:0006959	humoral immune response	178	-0.320388702726705	-1.60052255036442	0.000328610689688829	0.0030437075295369	0.00207307882421824	1647	tags=26%, list=11%, signal=23%	28834/28445/28426/6480/28468/3494/29760/28410/3493/28423/28454/3500/3539/3502/3501/3507/3538/28395/3512/3514/100423062/28394/28391/10758/116842/5450/28439/28467/2302/28444/28388/60343/28450/28449/28457/28408/28409/28912/28452/28434/28420/28448/28442/1236/28385/1380
GO:0070664	GO:0070664	negative regulation of leukocyte proliferation	70	0.431418483968014	1.83084488872643	0.000330791803464531	0.00305869903985826	0.00208328958930938	2749	tags=43%, list=19%, signal=35%	5169/4067/6385/5621/5573/10288/2064/942/149041/84868/383/2615/10859/3965/9231/836/3559/11326/1051/83737/695/1493/64115/8654/7305/2950/11314/868/11006/654346
GO:0001885	GO:0001885	endothelial cell development	48	0.484390061623089	1.90766952332847	0.0003351730882253	0.00308870522149315	0.00210372689451669	2925	tags=50%, list=20%, signal=40%	23236/57826/4478/5908/5175/7414/4615/7124/5906/9693/10855/9475/3383/91663/25932/2150/6093/57493/7122/50848/8985/5138/7716/2889
GO:0043271	GO:0043271	negative regulation of ion transport	78	0.41222464785518	1.78761275284158	0.000334668269911381	0.00308870522149315	0.00210372689451669	3457	tags=45%, list=24%, signal=34%	23208/91404/801/10288/4318/805/10550/7416/7009/7779/7124/27347/2281/9446/10859/124935/6622/4734/7531/6236/5311/401152/7341/51719/23327/63892/596/6717/29979/3753/468/10105/2859/4923/150684
GO:0044089	GO:0044089	positive regulation of cellular component biogenesis	379	0.271596411303256	1.48119324780567	0.000336783878949087	0.00309829771547578	0.00211026037250492	3738	tags=35%, list=26%, signal=26%	6281/387/23300/51100/55062/3936/6385/23580/7453/8027/3958/22919/4478/90102/6386/5341/6249/647087/1191/143098/5908/64581/23433/3397/139065/948/10787/51673/253725/4615/29109/64218/10109/23191/9788/5795/7013/998/84299/5879/2932/7168/7124/989/382/7046/112574/5526/10211/158038/10018/3458/389/55704/7251/7879/7040/9475/5899/6886/115362/5058/9231/10015/6622/139818/10097/1946/5305/23122/2150/9079/581/7415…
GO:0019377	GO:0019377	glycolipid catabolic process	12	0.732505197184284	2.04422565958463	0.000341770983662806	0.00312995769933778	0.00213182408763934	1824	tags=67%, list=13%, signal=58%	2581/2717/3074/4668/2629/5580/2760/4758
GO:0032967	GO:0032967	positive regulation of collagen biosynthetic process	15	0.692874365702954	2.03037757057367	0.000342016275837579	0.00312995769933778	0.00213182408763934	2728	tags=53%, list=19%, signal=43%	5159/7431/861/2149/7040/409/51430/28984
GO:0035966	GO:0035966	response to topologically incorrect protein	141	0.351369875029245	1.71030785505999	0.000341300137862197	0.00312995769933778	0.00213182408763934	3680	tags=40%, list=26%, signal=30%	5611/1191/10959/23071/55757/51528/23471/51009/7009/79139/3310/2161/10018/64764/57414/23456/5771/3309/7494/55284/3313/55161/26270/201595/581/79982/7415/84899/30001/467/7057/5295/9709/55432/27230/153222/84919/6782/10956/80311/22926/10133/3301/55829/3320/27248/468/51768/9927/27348/4287/578/56886/55741/23645/4780
GO:0071826	GO:0071826	ribonucleoprotein complex subunit organization	165	-0.33705146645961	-1.6644898503666	0.000342528017492364	0.00312995769933778	0.00213182408763934	3696	tags=35%, list=26%, signal=26%	79760/3326/6135/5591/79833/23212/57819/22889/51631/9326/79869/6936/96764/6175/6633/9092/6232/6169/6193/8562/9733/10594/23195/7536/51747/51154/23521/6125/23246/55692/84154/54960/8607/11168/25929/6122/23020/472/9416/10181/9129/55192/29997/6433/121053/8175/26576/56342/24148/3831/54475/1939/22907/50628/91695/10419/54496
GO:0045765	GO:0045765	regulation of angiogenesis	195	0.315744563692808	1.60053709023606	0.000348316947277753	0.00317751550729722	0.00216421586104404	3100	tags=35%, list=22%, signal=28%	140862/3688/861/7453/5598/5230/133/4086/84034/493/9510/9314/2064/64855/820/3162/1870/64218/728/576/1545/2896/2752/7124/240/1536/306/5196/1499/5315/23670/5291/9475/9037/634/6678/3091/7494/92140/2549/5054/10553/204851/1116/6093/28996/10800/3082/3848/23129/7122/7057/51752/2624/4814/718/51378/3696/80149/5371/28984/3569/7098/3687/6237/26523/1232/3087/672
GO:0042058	GO:0042058	regulation of epidermal growth factor receptor signaling pathway	58	0.454985679186803	1.86501289673979	0.000350316653895568	0.00318293546714648	0.00216790741283822	3369	tags=53%, list=23%, signal=41%	5782/4318/27246/5795/27131/55294/5663/57732/55704/7251/3092/7879/634/1845/5771/92799/5329/1950/58533/2069/79651/374/868/7039/122809/1839/653361/9148/5148/356/84313
GO:0002702	GO:0002702	positive regulation of production of molecular mediator of immune response	100	0.388873041494174	1.7764212647137	0.000349654429597089	0.00318293546714648	0.00216790741283822	3643	tags=45%, list=25%, signal=34%	54537/51744/64581/948/163486/942/26191/64127/1604/10859/7040/148022/7189/30009/114548/7494/7805/567/8915/3606/2150/9188/2625/5788/144811/3565/3098/8013/23529/7293/54440/3569/10666/112441434/2821/8741/8809/10417/7855/10459/3135/3805/7099/6885/7292
GO:0062207	GO:0062207	regulation of pattern recognition receptor signaling pathway	86	0.401873391728197	1.77357723235347	0.000350667343171002	0.00318293546714648	0.00216790741283822	3223	tags=40%, list=22%, signal=31%	4067/57142/8780/4057/948/26191/64127/10211/57590/3146/7096/9867/51296/7097/2150/6397/9958/409/3659/329/11027/4814/23151/11213/146722/121260/11314/9258/7098/2672/29979/1654/63906/54941
GO:0043312	GO:0043312	neutrophil degranulation	12	0.730524890176193	2.03869915354023	0.000359641113763961	0.00324812082314727	0.00221230536496173	2447	tags=75%, list=17%, signal=62%	6845/3684/57126/306/6688/3689/5724/6850/84106
GO:0098751	GO:0098751	bone cell development	32	0.542195788735381	1.96371637715232	0.000359594324899341	0.00324812082314727	0.00221230536496173	3287	tags=50%, list=23%, signal=39%	302/4057/55294/25946/10859/6886/5305/10019/80739/4211/537/6714/7305/5781/4853/56975
GO:0043433	GO:0043433	negative regulation of DNA-binding transcription factor activity	136	0.351526774198959	1.69823440561479	0.0003586909982203	0.00324812082314727	0.00221230536496173	3643	tags=45%, list=25%, signal=34%	307/11261/1029/1054/8887/8553/5621/5925/2316/9314/3397/3162/5716/3398/64127/6934/1545/84868/1147/222166/2146/602/149951/114548/5292/408/56998/4794/6688/8320/7114/440275/11124/409/9969/83737/5311/4092/1540/7341/55502/11213/10221/1869/80149/7293/6045/222487/6717/9908/2672/91662/10459/847/5727/150684/4793/11060/7027/1611/7292
GO:0051258	GO:0051258	protein polymerization	226	0.310319691633343	1.60263691645523	0.000365696681779291	0.003297334757602	0.00224582513135995	2513	tags=28%, list=18%, signal=23%	1729/830/51571/387/93663/136319/4747/23580/22919/8522/6249/9050/10092/81553/23406/56907/3093/5756/7417/10787/51673/253725/3717/10109/23191/2039/84282/5879/54434/382/81873/10094/829/6710/10810/128866/375307/5580/10059/5058/90952/6622/91663/1730/11078/23122/56203/10552/7114/199/50810/3055/7111/27243/84722/29766/2885/51332/55142/2934/7756/8976/395
GO:0018210	GO:0018210	peptidyl-threonine modification	102	0.385996602841625	1.77144321691509	0.000369012660862644	0.00332172489587781	0.00226243733167442	2742	tags=39%, list=19%, signal=32%	29110/5594/2591/801/200734/3093/8767/90/805/22933/2039/2932/285203/27347/7046/51422/120892/7040/9475/5580/2589/5566/566/8476/7443/204851/1116/6093/28996/2590/1950/10114/5599/4092/351/1020/1195/51719/51701/596
GO:0062208	GO:0062208	positive regulation of pattern recognition receptor signaling pathway	37	0.540710203381074	2.0222513909459	0.000370939492645591	0.00333309086294139	0.00227017872778676	3472	tags=49%, list=24%, signal=37%	57142/4057/26191/10211/57590/3146/7096/9867/51296/7097/2150/9958/4814/121260/9258/7098/1654/7099
GO:0031669	GO:0031669	cellular response to nutrient levels	168	0.334129716866144	1.65901148829991	0.000371501391013883	0.00333309086294139	0.00227017872778676	3500	tags=39%, list=24%, signal=30%	5594/51100/3600/55062/81631/1824/1026/7071/9213/8648/8644/4217/3920/355/490/143686/3162/9474/9891/5565/2752/2629/7421/51422/120892/6715/10634/80315/5899/3309/7494/5292/10533/7378/58528/440275/4023/6256/4330/96459/467/27072/54407/8428/5366/5599/5562/80149/7391/2309/596/83667/659/11345/23710/84879/5289/23032/56270/54332/468/8805/25959/51765/11152
GO:0032412	GO:0032412	regulation of ion transmembrane transporter activity	150	0.34928074222043	1.71381901098497	0.000372447651606626	0.00333607558778455	0.00227221163331676	4056	tags=46%, list=28%, signal=33%	3688/11261/483/3460/7533/1520/801/5621/2040/2280/79026/4318/805/27347/2281/9446/7402/246329/823/3458/81671/2631/54997/5566/4734/7531/6236/7114/5311/401152/5724/10063/8737/30845/7341/481/351/81/1020/51719/154/23327/63892/6717/29979/2273/6324/84502/3753/1742/10105/53826/7871/57620/2859/4923/388591/1612/11060/65018/10768/9456/84766/4697/53827/5144/2332/776/5142
GO:0030282	GO:0030282	bone mineralization	75	0.419864904006915	1.80676142709085	0.000374561948628458	0.00334949558337652	0.00228135203475574	3287	tags=43%, list=23%, signal=33%	92/29887/5552/7071/55603/57419/196527/4057/6546/2268/490/90/166929/240/7040/3091/359845/654/1230/2623/6348/51119/9365/10269/154/338773/659/55589/54795/2201/468/56975
GO:0044843	GO:0044843	cell cycle G1/S phase transition	194	0.321287826019168	1.63079794433355	0.000376081868925147	0.00335756505968148	0.0022868481805871	3778	tags=39%, list=26%, signal=29%	301/3688/58480/1029/1026/23236/25793/571/5925/493/90/5932/9510/9314/1031/586/3398/5530/138151/55294/143384/10197/10926/51339/10217/26524/8462/2146/8738/5537/1032/51065/5515/81610/4193/8065/199/4330/5311/1021/8882/5720/902/8328/10657/1020/4291/1869/1977/5371/28984/596/91607/2672/2273/1978/51499/8451/1654/7325/5933/8317/637/10263/5128/25959/4582/7027/7465/1263/6868/1871/79577/6241/8453/5127
GO:0051402	GO:0051402	neuron apoptotic process	160	0.341163624852274	1.68742693799125	0.000382732202144087	0.00341133603779902	0.00232347176383589	3391	tags=41%, list=24%, signal=32%	387/4747/2597/5621/5925/3684/355/23385/3162/598/3717/2539/4804/2149/998/55294/2896/7124/2629/5663/101/1499/6648/10018/80315/51604/2729/3091/374946/836/3309/6622/840/2632/581/1270/6093/28996/409/84899/1051/23321/2625/58533/8882/4914/6348/7305/3845/351/1020/23529/5913/2309/596/2730/2821/3068/5538/4929/468/637/4170/6477/356/112399
GO:0002762	GO:0002762	negative regulation of myeloid leukocyte differentiation	38	0.52002201780152	1.96188084637107	0.000384777307719214	0.00342395126361598	0.002332064034036	4045	tags=66%, list=28%, signal=47%	4067/4057/55294/1499/10859/634/5771/7107/7130/1021/2624/5295/6348/3565/10221/9935/10272/11025/11006/7098/8451/7099/714/2200/5914
GO:0043687	GO:0043687	post-translational protein modification	32	0.54087865850041	1.95894601510416	0.000394046082030338	0.0034949894747128	0.00238044838427531	3390	tags=50%, list=24%, signal=38%	23287/9616/140739/10491/9474/9039/150465/285362/10533/201595/23463/114799/56975/345611/7347/9140
GO:1900024	GO:1900024	regulation of substrate adhesion-dependent cell spreading	47	0.479009443414713	1.86950863875102	0.000393649737536222	0.0034949894747128	0.00238044838427531	3144	tags=47%, list=22%, signal=37%	6281/2316/23603/80005/253725/10109/2039/998/5879/4241/91663/4739/11078/1946/5034/10562/3987/10519/81/1601/811/2633
GO:0002706	GO:0002706	regulation of lymphocyte mediated immunity	152	0.341245434870038	1.67295239632731	0.000398820921886912	0.00353157874967287	0.00240536945516571	3327	tags=38%, list=23%, signal=29%	51571/54537/604/7133/163486/196/64127/117157/84868/7124/383/1604/3916/3146/10859/7040/634/1178/7189/912/3965/30009/114548/22890/567/3606/3824/4179/409/695/5819/23705/2625/3122/10039/3592/5788/3565/4092/718/121260/23529/3594/54440/11006/3569/10666/164/112441434/8741/8809/54795/7855/10459/3135/3805/9437
GO:0001894	GO:0001894	tissue homeostasis	171	0.336328849429967	1.68509852984226	0.000404492863073412	0.00357597999435795	0.00243561128334149	2826	tags=33%, list=20%, signal=27%	3688/29887/79888/2034/143689/4057/2131/5925/60/3690/5175/4069/7414/55812/5052/2149/1435/64127/27347/101/1499/10312/128866/7879/1200/11171/7189/28511/51542/7107/90952/567/169200/9079/581/282809/3848/2623/7122/71/2624/6850/6714/50848/7018/3845/28512/9545/5781/54440/154/1436/596/338773/3569/2651/1513
GO:0046822	GO:0046822	regulation of nucleocytoplasmic transport	90	0.396927961782639	1.76552605917629	0.000409655032585284	0.00361573768208797	0.00246269037018973	2574	tags=34%, list=18%, signal=28%	11261/1894/5494/51569/2316/948/3717/29969/6934/2932/55696/5663/7295/3458/7040/4659/5580/127933/5566/4734/7531/5501/53371/5295/8882/1432/10657/7341/1020/80149/5781
GO:0043302	GO:0043302	positive regulation of leukocyte degranulation	23	0.592636011721602	1.95256875456052	0.000410399773181795	0.00361644014066356	0.00246316881694712	3924	tags=74%, list=27%, signal=54%	6845/3684/2268/57126/3916/2150/3689/2623/5724/2624/6850/3565/164/9846/8723/8673/136
GO:0007548	GO:0007548	sex differentiation	159	0.336616906854728	1.66311999560553	0.000417719108029876	0.00367498186142142	0.0025030417680959	3219	tags=36%, list=22%, signal=29%	5159/1495/92/157506/3020/8644/8879/56729/9510/598/9289/8031/1545/3643/22836/7046/3021/1499/10018/8531/6715/836/4323/192670/3309/3148/3417/8751/25976/4090/7130/581/654/5087/409/1051/2623/2625/3295/599/2069/152006/7110/4914/6714/84159/5781/2309/596/10184/7098/7812/10549/5806/1718/10461/5926/22862
GO:0098754	GO:0098754	detoxification	99	0.389175534122398	1.77745170045841	0.00043035450864064	0.00377989978204106	0.00257450169563719	3125	tags=39%, list=22%, signal=31%	2643/3240/9536/51714/195827/241/948/5052/4502/7779/10935/9446/7295/4493/6648/6280/9588/3045/9403/5742/4259/4257/5292/7296/4353/3043/3040/64757/3039/4501/373156/84817/2950/2936/83667/10549/54996/55829/51109
GO:0002429	GO:0002429	immune response-activating cell surface receptor signaling pathway	247	-0.29190382414091	-1.52304756282979	0.000431730322723468	0.00377989978204106	0.00257450169563719	2064	tags=28%, list=14%, signal=24%	28638/102723169/973/28639/8893/11120/930/387357/8525/27086/153579/84433/6794/28834/11119/28445/10385/28426/28468/2822/3494/29760/28410/25865/54923/3702/3493/28423/28454/933/3500/3539/640/3502/3501/3507/3538/28395/23149/3514/100423062/28394/5074/28391/28439/9840/926/28467/28444/28388/28450/28449/28457/28408/89857/28409/3932/5293/28452/28434/53347/28420/28448/28442/1236/5335/28385/1380
GO:0002757	GO:0002757	immune response-activating signal transduction	247	-0.29190382414091	-1.52304756282979	0.000431730322723468	0.00377989978204106	0.00257450169563719	2064	tags=28%, list=14%, signal=24%	28638/102723169/973/28639/8893/11120/930/387357/8525/27086/153579/84433/6794/28834/11119/28445/10385/28426/28468/2822/3494/29760/28410/25865/54923/3702/3493/28423/28454/933/3500/3539/640/3502/3501/3507/3538/28395/23149/3514/100423062/28394/5074/28391/28439/9840/926/28467/28444/28388/28450/28449/28457/28408/89857/28409/3932/5293/28452/28434/53347/28420/28448/28442/1236/5335/28385/1380
GO:0097696	GO:0097696	receptor signaling pathway via STAT	107	0.368834693161154	1.70667824954767	0.000434266109920041	0.00379598848815958	0.00258545976425572	3030	tags=39%, list=21%, signal=31%	54741/4067/3600/51094/8835/6775/3717/2149/1545/7124/3458/7040/22876/602/9306/5771/9021/6352/133396/3606/5515/10019/1270/8784/5311/1950/1438/29883/83666/3592/5788/3565/1020/23529/11314/3587/5979/1436/51701/3569/2534/1439
GO:0009615	GO:0009615	response to virus	315	0.288502944853298	1.54720799068671	0.000437110820089139	0.00380860821927027	0.00259405510302562	4023	tags=41%, list=28%, signal=30%	29110/164668/3600/3460/9213/8780/5611/2131/1191/2268/6036/665/598/4615/9474/26191/200315/5359/84282/10875/7124/197259/29800/115004/5551/10625/10577/1147/3458/10859/64771/375/148022/51257/3965/3091/602/30009/114548/246778/10955/566/10533/6352/7097/1668/5654/2150/51251/6397/9188/8061/581/9958/1072/27350/440275/83737/3663/1021/2625/81603/3659/29883/55509/81030/10621/10542/329/79102/5366/83666/1432/6…
GO:0016032	GO:0016032	viral process	348	0.277437964907543	1.50136213448245	0.000437110820089139	0.00380860821927027	0.00259405510302562	4020	tags=38%, list=28%, signal=28%	3688/164668/2060/1508/55207/6484/9213/1488/4684/4057/2040/290/25978/3690/950/7913/3685/6780/598/5818/942/29969/9474/200315/3956/10241/5359/5861/998/2932/7124/3643/821/1604/3916/3839/128866/7251/7879/9475/9218/3693/8724/3965/2589/3838/3383/1514/10015/4734/10533/60559/6352/3482/6732/4179/11059/5034/7415/1072/27350/81876/8661/440275/83737/6590/6520/1105/5819/27243/81603/29883/5586/3949/10542/55254/4…
GO:0009636	GO:0009636	response to toxic substance	164	0.338860479974892	1.68381626386591	0.000442781131683179	0.00385184162073831	0.00262350150949292	3149	tags=38%, list=22%, signal=30%	5159/2643/4067/4747/3240/9536/51714/195827/241/948/89872/5052/196/4502/7779/1545/7124/10935/9446/7295/4493/6648/383/6280/9588/3045/9403/6715/5742/4259/4257/140803/5292/6352/7296/4353/3043/7097/581/3040/64757/4357/3039/4501/373156/6348/84817/2950/2936/6571/8303/596/83667/1066/10549/6532/54996/23256/55829/51109/4155/5445
GO:0014067	GO:0014067	negative regulation of phosphatidylinositol 3-kinase signaling	11	-0.754645055981169	-1.98193456514312	0.000454367611644912	0.00394632061423864	0.00268785145075971	2097	tags=73%, list=15%, signal=62%	197358/10385/29997/153090/7249/56623/5270/113791
GO:0036473	GO:0036473	cell death in response to oxidative stress	75	0.416892414183374	1.7939702175748	0.000458825756475609	0.00397868522800301	0.00270989509154905	3680	tags=49%, list=26%, signal=37%	5151/5598/4217/25793/3717/10550/55294/1545/7124/7295/1499/6648/120892/5580/3091/8321/5034/3082/8428/8737/8013/2309/11235/5371/596/29979/2534/135112/468/4170/7099/51765/55074/65018/8996/56616/4780
GO:0006325	GO:0006325	chromatin organization	478	-0.253084083063069	-1.41992212695625	0.000465610504999973	0.00403108967465741	0.00274558792589659	2806	tags=25%, list=20%, signal=21%	23030/6419/83746/3159/27154/10013/25942/112869/9733/8295/8085/85453/353274/79723/83743/3065/57680/23135/473/57492/1616/9739/114483833/51147/56848/6944/86/83983/1786/23476/4171/10902/4869/9734/8289/6749/55159/10765/9031/64863/57332/55209/84289/8607/5252/54784/84181/9675/57683/57459/4609/55196/5987/339287/10629/54880/10360/22992/152485/9810/27005/22893/55506/2145/54737/22955/29104/26155/10014/57634…
GO:0006312	GO:0006312	mitotic recombination	23	-0.600438702653511	-1.98002163743838	0.000473626587329661	0.00409397099413572	0.00278841659145803	3534	tags=52%, list=25%, signal=39%	2067/4361/10111/5889/5892/5893/2072/4436/7014/7515/7517/2068
GO:0006687	GO:0006687	glycosphingolipid metabolic process	42	0.513514783622664	1.96585965127131	0.00048444690178269	0.00418085365871823	0.00284759264907519	2730	tags=48%, list=19%, signal=39%	2581/9331/9334/2717/2720/3074/9375/51228/4668/7903/2629/285362/338596/5580/2760/581/4758/5562/3696/256435
GO:0045670	GO:0045670	regulation of osteoclast differentiation	48	0.477415273091684	1.88020076918343	0.000488734274431738	0.00420702456048212	0.00286541773303313	2944	tags=54%, list=21%, signal=43%	7071/4057/1435/55294/7124/9770/1499/3458/7030/10859/7189/7107/169200/7130/1051/1230/5295/6348/3565/7305/9935/10272/11025/11006/7098/4853
GO:0040008	GO:0040008	regulation of growth	458	0.259452987115541	1.45236386541068	0.000489026949094114	0.00420702456048212	0.00286541773303313	3046	tags=31%, list=21%, signal=25%	387/136319/8804/1029/8766/861/7049/1026/57142/23236/51094/10512/2203/8455/6386/3020/8835/8879/200845/5925/84525/58191/102/23678/734/1982/10477/604/2064/1808/598/1031/2539/4534/64218/51009/23191/4502/54556/5795/5716/1435/998/9373/2932/3643/7046/3516/3021/3490/4493/1848/2137/150465/6280/84162/10018/8531/3458/7251/6279/7040/26524/29946/9037/634/56994/29967/3091/552/374946/9306/4323/51542/2803/84312/…
GO:0002444	GO:0002444	myeloid leukocyte mediated immunity	93	0.388997530777348	1.75161399927497	0.000490906193806459	0.00421651970888739	0.00287188490864076	3055	tags=42%, list=21%, signal=33%	4067/6845/2214/2209/3684/2268/3162/4615/57126/306/383/1991/1511/54210/148022/3965/9948/566/2150/9188/6688/3689/695/2623/5724/2624/6850/6348/3565/7305/718/84106/8013/11314/3569/284021/10417/5294/9846
GO:0032259	GO:0032259	methylation	312	-0.279644021943498	-1.49244803751295	0.000499827207054281	0.00428637306743553	0.00291946225206203	3921	tags=35%, list=27%, signal=26%	114826/25962/4839/23091/91801/283742/142/221078/54069/54623/51111/81627/8473/144233/10436/10664/9869/10498/1787/51603/22976/96764/51490/260294/11022/57343/339175/201164/221143/6419/90780/55677/10196/8085/115708/138199/79723/55798/57570/79091/9739/54888/1789/1786/645332/65990/91646/4234/51106/23476/80335/5079/55251/64863/55209/10785/151194/30827/5252/4801/9463/51611/84444/57683/3275/79447/4609/272…
GO:0060026	GO:0060026	convergent extension	10	-0.774611567504269	-1.99635927975151	0.000507352977115256	0.00433722977449001	0.00295410091607327	1692	tags=50%, list=12%, signal=44%	85407/1855/10155/1856/5754
GO:1990748	GO:1990748	cellular detoxification	83	0.391407126878797	1.71058193792662	0.000507334156985022	0.00433722977449001	0.00295410091607327	3125	tags=42%, list=22%, signal=33%	2643/3240/9536/51714/195827/241/948/5052/10935/9446/7295/6648/6280/9588/3045/9403/5742/4259/4257/5292/7296/4353/3043/3040/64757/3039/373156/84817/2950/2936/83667/10549/54996/55829/51109
GO:0097237	GO:0097237	cellular response to toxic substance	88	0.394359433161262	1.74250225051912	0.000508308433040189	0.00433857606034459	0.00295501787562651	3791	tags=48%, list=26%, signal=35%	2643/3240/9536/51714/195827/241/948/5052/7124/10935/9446/7295/6648/6280/9588/3045/9403/5742/4259/4257/5292/7296/4353/3043/3040/64757/3039/373156/84817/2950/2936/83667/10549/54996/55829/51109/847/65018/119391/4780/2098/2878
GO:0002763	GO:0002763	positive regulation of myeloid leukocyte differentiation	38	0.514325770658615	1.94039068291009	0.000511204124805781	0.00435645270622105	0.0029671937156686	2478	tags=50%, list=17%, signal=41%	861/7071/5925/2124/841/3398/1435/7124/5196/3458/7040/54997/7189/56998/169200/1230/8737/7305/10221
GO:0050820	GO:0050820	positive regulation of coagulation	17	0.654885325604243	2.00731860017644	0.000513397911849384	0.00436830116858389	0.00297526374085518	2601	tags=71%, list=18%, signal=58%	6484/22875/196527/948/2149/2039/5663/2161/10855/5054/7057/7391
GO:0001892	GO:0001892	embryonic placenta development	59	0.441622472820332	1.80923386555507	0.000519942445875926	0.00441707355973033	0.00300848277070972	3138	tags=44%, list=22%, signal=35%	5594/2034/8648/133/5604/10959/841/3516/1028/7262/3091/9021/8320/10049/1051/5311/6670/51294/2624/2885/10733/6615/639/6788/7855/1050
GO:0150077	GO:0150077	regulation of neuroinflammatory response	25	0.582300184504576	1.964732253361	0.000521188580368394	0.00442075243597965	0.00301098846495773	2763	tags=60%, list=19%, signal=49%	23208/4317/1075/4318/7133/8530/2896/7124/120892/3606/3949/6348/5788/3565/3569
GO:0000027	GO:0000027	ribosomal large subunit assembly	25	-0.573302256528244	-1.94072782615795	0.000525970921935492	0.00445436744947549	0.00303388375695862	4021	tags=64%, list=28%, signal=46%	6152/4839/6135/23212/6175/6169/23195/51154/6125/23246/84154/6122/29997/56342/54475/22907
GO:0002758	GO:0002758	innate immune response-activating signal transduction	23	0.58764243200476	1.93611631573523	0.00053638331372971	0.00453548378965542	0.00308913235278893	3570	tags=61%, list=25%, signal=46%	4067/64581/7189/5058/5062/3824/3055/6850/6714/11027/7305/2534/2219/6885
GO:0046824	GO:0046824	positive regulation of nucleocytoplasmic transport	52	0.465598122515492	1.86374754365991	0.000538450612802779	0.00454589438169054	0.00309622303994798	2561	tags=37%, list=18%, signal=30%	1894/5494/2316/3717/6934/2932/55696/5663/3458/7040/5580/5566/4734/7531/5295/8882/1432/10657/80149
GO:0044088	GO:0044088	regulation of vacuole organization	47	0.473972409667601	1.84984978184671	0.00054366815750048	0.00458282755400017	0.00312137834041075	4368	tags=62%, list=30%, signal=43%	51100/55062/203228/302/950/4534/2896/112574/120892/128866/5899/9638/5305/81876/55254/90410/5868/23256/401548/8723/11152/65018/141/9637/8897/55353/8408/29978/23232
GO:0045651	GO:0045651	positive regulation of macrophage differentiation	12	0.716639220110151	1.9999479703969	0.000552229860768204	0.00464294671266861	0.00316232568950915	2478	tags=67%, list=17%, signal=55%	5925/841/3398/1435/5196/7040/8737/10221
GO:0019751	GO:0019751	polyol metabolic process	88	0.392596461014491	1.73471244590173	0.000552508096946219	0.00464294671266861	0.00316232568950915	2832	tags=35%, list=20%, signal=28%	2643/23236/51744/5341/256356/54928/427/10558/2629/5805/9517/5321/171546/2820/3705/6622/55331/2710/27163/5028/27235/3628/8867/7167/9108/5724/8821/5092/23262/1593/3612
GO:0051453	GO:0051453	regulation of intracellular pH	63	0.443101311171445	1.84651030319433	0.000561482824677227	0.00471108351507729	0.00320873388111514	3360	tags=48%, list=23%, signal=37%	11261/10159/23312/285195/23682/9498/10479/8992/2896/10312/120892/9114/7879/6521/552/55858/6556/25932/506/65010/8671/440400/760/55647/596/5538/9777/23315/51606/356
GO:0051481	GO:0051481	negative regulation of cytosolic calcium ion concentration	15	0.679485621457473	1.99114360932503	0.000569050255537423	0.00474749024860704	0.00323353062246006	3365	tags=73%, list=23%, signal=56%	801/6546/490/805/7009/2281/9446/5311/596/6717/4923
GO:0050886	GO:0050886	endocrine process	46	0.475530834142554	1.85358776667375	0.00057018781172345	0.00474749024860704	0.00323353062246006	2718	tags=43%, list=19%, signal=35%	387/10159/56729/64855/2149/1511/552/80223/2150/654/1522/51762/2625/114899/7110/1359/3845/1889/5781/1601
GO:0046632	GO:0046632	alpha-beta T cell differentiation	97	0.382743962230754	1.73937036699316	0.000570187646443654	0.00474749024860704	0.00323353062246006	2763	tags=41%, list=19%, signal=34%	301/865/387/861/8767/604/64218/942/149041/3146/3458/8546/3965/602/30009/5734/114548/246778/1514/864/54542/3606/84695/8320/944/2625/3659/3122/64332/6850/3565/4092/3594/3142/80149/54440/639/11006/596/3569
GO:0007259	GO:0007259	receptor signaling pathway via JAK-STAT	104	0.375589563094292	1.7320804029237	0.00056910173970112	0.00474749024860704	0.00323353062246006	3030	tags=39%, list=21%, signal=31%	54741/4067/3600/51094/8835/6775/3717/2149/1545/7124/3458/22876/602/9306/5771/9021/6352/133396/3606/5515/10019/1270/8784/5311/1950/1438/29883/83666/3592/5788/3565/1020/23529/11314/3587/5979/1436/51701/3569/2534/1439
GO:0008016	GO:0008016	regulation of heart contraction	102	0.376568562137624	1.72817537820627	0.000570187646443654	0.00474749024860704	0.00323353062246006	4063	tags=47%, list=28%, signal=34%	2643/1824/2034/801/133/6546/84525/493/2316/490/805/3717/7168/7124/2281/9446/552/5566/1674/7531/6547/4193/8654/30845/4092/7341/481/10269/80149/80763/1839/6717/6324/5294/488/54795/3753/388591/55328/153/2931/478/2548/5144/55151/776/5142/100
GO:0032410	GO:0032410	negative regulation of transporter activity	48	0.473446696375338	1.86457135509637	0.000576792303751135	0.00479513724081792	0.00326598313954047	5321	tags=71%, list=37%, signal=45%	801/4318/805/27347/2281/9446/6622/4734/7531/6236/5311/401152/7341/51719/23327/63892/6717/29979/3753/10105/2859/11060/2332/54602/51185/406962/9368/9943/10008/808/1193/336/5581/150
GO:0014829	GO:0014829	vascular associated smooth muscle contraction	15	0.678860864426292	1.98931284068072	0.000578154866936643	0.00479912673516722	0.00326870039675871	3513	tags=73%, list=24%, signal=55%	387/5910/6546/490/80005/5023/9732/143872/59/952/5286
GO:0009101	GO:0009101	glycoprotein biosynthetic process	241	0.297387051382033	1.5506423694958	0.00058446980329099	0.00484414987880048	0.00329936580227488	3423	tags=34%, list=24%, signal=26%	11261/23333/4121/3600/9331/9334/29071/6484/23236/50515/2591/9375/9445/55568/2131/22822/23385/55757/9528/147991/55454/7903/6934/27087/170384/285203/51465/5663/1650/84061/1499/2137/51363/338596/6185/29940/10267/2589/116150/55858/2526/9526/93010/201595/56548/84002/84899/2590/54790/2623/4124/64131/79644/22906/8985/55501/22856/2683/27230/64083/9917/10678/3340/256435/596/1839/2651/58505/659/6184/143888…
GO:0002446	GO:0002446	neutrophil mediated immunity	31	0.553885733293965	1.98233325083736	0.000587597793445729	0.00486266240938269	0.00331197474540107	2763	tags=58%, list=19%, signal=47%	6845/3684/4615/57126/306/383/1991/1511/54210/9948/566/2150/6688/3689/5724/6850/84106/3569
GO:1903305	GO:1903305	regulation of regulated secretory pathway	103	0.372216655586963	1.71289991508154	0.000589552190300189	0.00487142136574791	0.00331794049828198	3402	tags=38%, list=24%, signal=29%	4067/6845/23208/9498/3684/5908/2268/3162/57126/5873/2932/5023/5906/3916/120892/634/2771/3965/5028/2150/6688/3689/2623/5724/2624/6850/3565/84106/1020/11314/9545/57617/5868/164/9846/488/8723/5864/6813
GO:0043031	GO:0043031	negative regulation of macrophage activation	14	0.69050419327849	2.00084004191093	0.00059399286946936	0.00489324125955289	0.00333280209695887	2561	tags=71%, list=18%, signal=59%	23208/8530/2896/133396/11326/671/3949/5788/3565/80149
GO:0043277	GO:0043277	apoptotic cell clearance	40	0.499324757888597	1.89458683910136	0.000593258658507827	0.00489324125955289	0.00333280209695887	3056	tags=52%, list=21%, signal=41%	301/51552/3690/948/3685/391/55113/5879/7052/3146/9886/23210/4035/8685/717/7057/7305/718/146722/375033/10461
GO:0033209	GO:0033209	tumor necrosis factor-mediated signaling pathway	88	0.390813056882442	1.72683236125719	0.000596707836754965	0.00490817020943532	0.00334297025193721	2899	tags=41%, list=20%, signal=33%	84888/10673/2131/3093/355/7133/3717/841/7124/834/1147/7189/246330/28511/5771/149951/7805/204851/2150/7114/8784/970/3987/329/6850/8737/84817/1540/81/2950/837/28512/7293/2309/5970/114769
GO:0051146	GO:0051146	striated muscle cell differentiation	158	0.337009126785034	1.65679642935647	0.000605468718379289	0.00497270909641722	0.00338692789196747	2935	tags=37%, list=20%, signal=30%	824/5159/3688/136319/5925/6546/84525/1465/1827/5573/90/64855/2539/9474/5530/51676/7168/10611/4000/3516/6272/246329/10211/963/7504/10398/7040/2146/552/836/9948/4323/7494/221476/2274/56203/409/7111/71/7138/10818/90410/29766/1432/9643/3565/3845/9518/10038/10269/51177/596/338773/688/811/3192/9043/1073
GO:0042509	GO:0042509	regulation of tyrosine phosphorylation of STAT protein	47	0.471254503293014	1.83924216331964	0.000623227710356236	0.00511084322957293	0.00348101148691472	2920	tags=49%, list=20%, signal=39%	4067/3600/3717/7124/3458/22876/5771/9021/6352/133396/3606/5515/10019/1270/8784/29883/83666/3592/3565/23529/1436/3569/2534
GO:0050830	GO:0050830	defense response to Gram-positive bacterium	57	0.451544769468774	1.84330028025056	0.000632584458681662	0.00517976159917499	0.00352795200640787	2344	tags=40%, list=16%, signal=34%	29110/2268/8767/4069/948/8993/820/4615/6037/728/64127/219972/84868/7124/1511/1669/3148/7097/1668/2634/944/3592/6039
GO:0030330	GO:0030330	DNA damage response, signal transduction by p53 class mediator	61	0.444991576727888	1.84325378712709	0.000643619671570884	0.00526219572079834	0.00358409814734685	3097	tags=43%, list=22%, signal=34%	960/1026/754/1655/200734/4646/8533/387893/5716/25946/3090/602/8738/149628/51065/4193/28996/5366/10269/6615/2309/5371/83667/10397/4683/51499
GO:0009451	GO:0009451	RNA modification	153	-0.326956006704165	-1.59921602484863	0.000645584010039463	0.00527033072460144	0.00358963892416442	3905	tags=39%, list=27%, signal=29%	25962/4839/23091/91801/221078/81627/27304/144233/10436/8846/55651/200316/1787/348180/285605/96764/260294/285367/339175/123263/64118/115708/55798/57570/104/54888/90353/134637/4234/51106/64863/84881/10785/8518/55644/27292/55253/54482/55695/2091/64172/27037/79066/1736/56339/81890/57505/155400/54522/55621/9836/26995/79922/16/11180/84705/55687/80324/6894/55226
GO:0002824	GO:0002824	positive regulation of adaptive immune response based on somatic recombination of immune receptors built from immunoglobulin superfamily domains	99	0.384870691307159	1.75779052057616	0.000649797379239393	0.00529677413931721	0.00360764961755572	3266	tags=39%, list=23%, signal=31%	51571/54537/10673/8767/64581/163486/64127/7124/5321/1604/7040/7189/912/30009/6556/114548/22890/567/3606/695/5819/2625/3122/64332/3592/5788/3565/718/23529/3594/54440/3569/10666/112441434/8741/8809/7855/10459/3135
GO:0002821	GO:0002821	positive regulation of adaptive immune response	104	0.373361362648121	1.72180476508435	0.000655985925708339	0.00533921478753928	0.00363655607728008	3266	tags=38%, list=23%, signal=30%	51571/54537/10673/8767/64581/163486/64127/7124/5321/1604/7040/7189/912/30009/6556/114548/22890/567/3606/440275/695/5819/2625/3122/64332/3592/5788/3565/718/23529/3594/54440/3569/10666/112441434/8741/8809/7855/10459/3135
GO:2001044	GO:2001044	regulation of integrin-mediated signaling pathway	12	0.711492628508714	1.98558521276528	0.000659979848624568	0.00535568721936086	0.0036477755026885	2217	tags=75%, list=15%, signal=63%	1495/7076/2316/57126/967/2039/683/84695/3987
GO:0015711	GO:0015711	organic anion transport	205	0.314082956028052	1.60632871705604	0.000659755959764134	0.00535568721936086	0.0036477755026885	3104	tags=31%, list=22%, signal=25%	301/51167/3688/120103/353189/81855/28232/9536/29957/6535/9498/51660/51228/23204/5660/948/9056/10087/10550/366/133418/7124/5663/2912/5321/9120/84068/6521/6515/634/124935/552/4257/50640/10955/6622/6533/11182/8714/6539/65010/10257/56606/9016/8671/10237/6520/6512/9123/388323/6850/54407/5562/121260/2352/8402/65977/23443/1066/94097/253512/84879/11046/10165
GO:1903829	GO:1903829	positive regulation of protein localization	361	0.275304528058988	1.49472636448011	0.000667216130568999	0.00540633994322451	0.00368227523310336	3624	tags=34%, list=25%, signal=26%	3688/54741/11261/51100/55754/23208/58480/27020/57142/2746/3958/4478/1894/5780/6809/8754/5494/5621/79899/2040/3684/493/3002/2316/51068/5175/2064/10972/3717/4804/391/27032/7323/998/6934/55294/2932/2752/7124/55696/382/5663/101/56681/246329/2182/3799/4946/3458/55704/7251/7040/9475/9495/5580/10059/3091/10857/149628/7107/5566/257364/7531/7097/7130/2150/4035/654/3689/163/1950/81603/114899/10542/51124/52…
GO:0072384	GO:0072384	organelle transport along microtubule	76	0.400879492751524	1.73389516916781	0.000671065454399205	0.00542571507874808	0.00369547169918313	1628	tags=30%, list=11%, signal=27%	5870/26258/4747/23287/3281/57584/1176/3797/5861/23224/998/6683/3799/3916/4976/10947/8546/9638/3091/63971/282991/25893/22920
GO:0043393	GO:0043393	regulation of protein binding	157	0.336059861696256	1.65322526826411	0.000671603135552227	0.00542571507874808	0.00369547169918313	3070	tags=39%, list=21%, signal=31%	64388/7049/302/1026/22919/84525/2280/5792/60/8767/51068/4318/3397/53339/7009/998/6934/79139/2932/5663/7046/121665/10211/9693/120892/7262/51339/5899/148022/5580/23641/5566/8751/567/56998/5515/4035/581/6093/28996/409/1522/6590/23129/7122/6604/6714/5599/24144/351/1020/154/5499/868/1601/6788/114769/57761/23032/4140/488
GO:0071071	GO:0071071	regulation of phospholipid biosynthetic process	12	0.709228704708902	1.97926720827779	0.000686917394266902	0.00554120159143791	0.00377412992820703	1539	tags=42%, list=11%, signal=37%	824/11261/79888/23682/3417
GO:1902305	GO:1902305	regulation of sodium ion transmembrane transport	36	0.527576613155453	1.96781551176669	0.000689936203051579	0.00555730834961694	0.00378510029214106	5721	tags=75%, list=40%, signal=45%	11261/483/7533/2040/493/27347/7402/54997/4734/481/81/23327/6324/53826/7871/150684/53827/6548/9368/1739/5581/65125/53822/3784/23171/2745/57520
GO:0044706	GO:0044706	multi-multicellular organism process	125	0.355208447374263	1.68540900269765	0.000690998091658587	0.00555762814252624	0.00378531810410294	2946	tags=34%, list=21%, signal=28%	824/7319/7076/92/1508/3074/5066/3020/133/4318/10959/51673/55585/84868/412/10935/7421/3021/5023/2182/3490/9191/383/397/81671/3965/23641/552/253943/8061/8528/6670/5724/54407/2683/53405/3485/2354/639/596/659/811/6532
GO:0046479	GO:0046479	glycosphingolipid catabolic process	11	0.74362493078153	2.01661045817443	0.000693167573386991	0.00556684209232654	0.00379159375445143	1824	tags=73%, list=13%, signal=64%	2581/2717/3074/4668/2629/5580/2760/4758
GO:1904994	GO:1904994	regulation of leukocyte adhesion to vascular endothelial cell	23	0.579671366161167	1.90985389867163	0.000698647158947362	0.00560257316105724	0.00381593029836488	2853	tags=61%, list=20%, signal=49%	387/6484/6403/9314/7124/240/1991/7189/2526/3689/5724/9435/3569/5970
GO:0006623	GO:0006623	protein targeting to vacuole	35	0.506227172094612	1.88267703543845	0.000705429174292531	0.00564862801270764	0.00384729840347434	3604	tags=49%, list=25%, signal=36%	3920/1191/950/8031/6272/7879/79158/8546/4734/7805/27072/26985/54832/55048/79720/57154/22879
GO:0016571	GO:0016571	histone methylation	133	-0.338182900439547	-1.62713734434463	0.000711554981398508	0.00568930063803484	0.00387500065721355	2795	tags=29%, list=19%, signal=24%	6419/90780/55677/8085/79723/9739/1789/1786/23476/80335/5079/55209/30827/5252/4801/84444/3275/79447/54880/2091/65094/2145/29104/9757/3276/23028/11091/79813/55170/10322/23067/79918/4302/10782/10419/7469/54496/4221/10919
GO:0042130	GO:0042130	negative regulation of T cell proliferation	55	0.444840292471899	1.79848250125088	0.000712732206026107	0.00569034508687804	0.00387571203462377	2749	tags=44%, list=19%, signal=35%	6385/5621/5573/10288/2064/942/149041/84868/383/2615/10859/3965/9231/836/3559/11326/1051/83737/1493/64115/8654/868/11006/654346
GO:0060047	GO:0060047	heart contraction	127	0.350965995384133	1.67245674398997	0.000714396392266016	0.00569526859934066	0.00387906545453287	4296	tags=46%, list=30%, signal=33%	2643/1824/2034/801/133/2131/6546/84525/493/2316/490/5606/805/3717/9474/998/7168/7124/2281/9446/10059/552/5566/1674/4090/7531/6547/4193/8654/30845/4092/2934/7341/481/10269/80149/80763/23327/1839/6717/6324/5294/488/54795/3753/388591/55328/153/2931/478/2548/5144/55151/776/5142/100/10539/2876/2132
GO:0010799	GO:0010799	regulation of peptidyl-threonine phosphorylation	33	0.528294661420201	1.93332513474143	0.00071729573519467	0.00570166215241728	0.00388342012375323	2590	tags=48%, list=18%, signal=40%	5594/801/200734/3093/8767/805/22933/2039/51422/7040/566/1116/1950/4092/351/51719
GO:0010712	GO:0010712	regulation of collagen metabolic process	23	0.579201167439327	1.90830472630522	0.00071667651605926	0.00570166215241728	0.00388342012375323	2763	tags=52%, list=19%, signal=42%	5159/3688/7431/861/2149/7040/1471/409/64115/51430/28984/3569
GO:0031639	GO:0031639	plasminogen activation	17	0.644738583171961	1.97621736150274	0.000722387085908338	0.00572539152490326	0.00389958227439855	3062	tags=71%, list=21%, signal=56%	6281/861/302/5230/4241/2161/5054/1522/7057/2023/1718/5327
GO:0014812	GO:0014812	muscle cell migration	61	0.443033016508268	1.83514099638917	0.00072137127914464	0.00572539152490326	0.00389958227439855	3126	tags=44%, list=22%, signal=35%	301/3486/5159/387/6282/10092/3690/9510/80005/80310/7168/1545/10672/9732/5054/6352/2887/4035/6093/199/6714/10221/8013/51177/596/5327/79647
GO:0008625	GO:0008625	extrinsic apoptotic signaling pathway via death domain receptors	71	0.424268344586089	1.81798568449222	0.000731395572386881	0.00578835185890462	0.00394246475700153	3668	tags=51%, list=26%, signal=38%	51304/3958/6498/3162/598/841/2932/7124/6272/9191/64114/8738/282991/3383/3148/8682/85450/5054/581/6688/11124/3082/467/7057/5295/5366/596/8567/6788/672/1654/637/356/1612/9812/56616
GO:0002687	GO:0002687	positive regulation of leukocyte migration	104	0.371294021835562	1.71227095248824	0.000734181841234069	0.0057935365323507	0.0039459960544824	3254	tags=40%, list=23%, signal=31%	5594/387/6403/3958/196527/102/80310/728/1435/5879/4267/7124/27347/101/3146/10059/3965/3383/4323/5054/2526/6352/2150/6688/8784/199/1230/83692/5724/7057/90550/3592/6348/3565/351/1436/3569/811/64805/79647/58515/59341
GO:0071559	GO:0071559	response to transforming growth factor beta	182	0.320748163328342	1.61277315101739	0.00073388060768472	0.0057935365323507	0.0039459960544824	2774	tags=31%, list=19%, signal=25%	9839/7049/5598/50515/6386/8754/200734/5494/4086/2280/6498/4091/90/3397/80310/7525/2908/7046/383/2615/1028/4087/7040/26524/9475/11171/3693/3309/864/80139/5062/4090/5654/4052/6688/9958/6093/28996/409/7122/58533/57178/3987/7057/6714/3565/4092/9518/3696/79674/7791/5138/5371/1601/51701/2651
GO:0042552	GO:0042552	myelination	99	0.383233415096844	1.75031271395939	0.000744468549122909	0.00586619637910327	0.00399548490589534	3392	tags=41%, list=24%, signal=32%	10100/2581/9331/9334/1075/3074/8455/1191/23385/7133/2064/9896/8530/9921/22933/23191/9444/7124/1499/10810/7504/6334/79628/81846/55331/7097/6547/3082/7122/8882/23136/84668/3687/10397/4155/5376/928/1890/83742/8443/3084
GO:0048261	GO:0048261	negative regulation of receptor-mediated endocytosis	21	0.599366450333078	1.94592210673756	0.000746987338464896	0.00587752555605447	0.00400320124414579	951	tags=38%, list=7%, signal=36%	88455/302/6386/3690/3685/5879/8301/382
GO:1900407	GO:1900407	regulation of cellular response to oxidative stress	66	0.420486538903881	1.769723633666	0.000755927583560951	0.00593927495927874	0.00404525895796688	3680	tags=48%, list=26%, signal=36%	5151/2643/5598/25793/948/55294/7124/240/7295/1499/6648/120892/3091/50640/8321/5034/3082/8737/8013/2309/29979/2534/135112/468/4170/7099/51765/55074/65018/79109/8996/4780
GO:0051043	GO:0051043	regulation of membrane protein ectodomain proteolysis	18	0.64852731423284	2.01000093911749	0.000758750918598202	0.00595285533105111	0.00405450859212953	1893	tags=56%, list=13%, signal=48%	7076/8754/7133/4898/7077/7124/101/3458/257364/6093
GO:0007249	GO:0007249	I-kappaB kinase/NF-kappaB signaling	251	0.296290713606948	1.54982204020179	0.000760247169752728	0.00595599980107432	0.00405665030060685	3132	tags=33%, list=22%, signal=26%	56674/29110/387/1896/6283/1894/8780/4057/2597/79931/5494/2280/2316/8767/64581/257397/948/3162/4615/57161/841/3956/2149/27032/10010/64127/51026/7124/1499/834/1147/140885/389/9475/9218/148022/7189/3965/602/28511/92140/4055/79753/6275/8915/7097/2150/9188/64343/57708/6093/695/6574/81603/6398/10542/329/10783/8737/23118/54503/2950/28512/84270/80149/338339/54469/11006/4215/7098/5495/5970/114769/286827/2…
GO:0010876	GO:0010876	lipid localization	292	0.28006232407571	1.49548728640579	0.000761681505231396	0.00595865085459439	0.00405845594154343	2990	tags=29%, list=21%, signal=24%	301/55754/302/28232/55207/6342/3074/9536/5306/79895/196527/51228/1191/3690/950/56729/388931/5660/948/134429/3685/154664/51099/10087/5359/706/366/55113/55294/51012/7124/2629/114879/5321/58488/10577/2180/81671/57614/84068/9218/6521/634/7436/5580/2760/50640/5771/11000/116150/114885/114876/8542/5305/57205/8714/4035/654/10226/10257/4023/51703/3949/7057/388323/26031/7110/6850/5562/718/80149/5781/6836/8…
GO:0030148	GO:0030148	sphingolipid biosynthetic process	81	0.406607733469851	1.76861478368611	0.000767642667383544	0.00599665687150048	0.00408434195985377	1663	tags=30%, list=12%, signal=26%	9331/9334/259230/401494/9375/151742/8879/79993/427/9200/10558/166929/7903/2629/5023/9517/64834/171546/338596/9218/5580/221/55331/126410
GO:1902532	GO:1902532	negative regulation of intracellular signal transduction	405	0.264485257458091	1.46100208186251	0.000768837348349334	0.00599737254372357	0.00408482940646826	3313	tags=34%, list=23%, signal=27%	23612/960/3688/51571/11261/387/4067/5598/51094/8780/2203/5341/754/79931/200734/5494/5621/1191/493/1827/4318/604/143686/7417/5606/598/4534/26191/841/5795/5716/7009/284996/10010/2907/83892/2932/25946/2629/55654/9770/6648/1848/10625/8531/120892/140885/5291/4976/51339/1845/5580/51256/3156/3091/9231/5771/114548/1847/7494/91663/1032/5329/51347/5515/2150/10019/2274/6397/11221/6688/4193/7114/8661/409/945…
GO:0120039	GO:0120039	plasma membrane bounded cell projection morphogenesis	414	0.263619688034234	1.45720924310161	0.000773060050008567	0.00602167262449367	0.00410138026833078	3208	tags=32%, list=22%, signal=26%	960/3688/387/26258/4747/9331/9334/8766/203228/27020/57142/334/7533/10512/8522/4684/2131/6498/1523/5604/23380/60/1982/23603/8826/23022/3397/139065/2064/64855/1808/7414/10787/59352/8997/5818/64218/4804/23191/391/10479/5530/998/6683/9373/5879/133418/2932/10611/8301/5911/5663/3799/1499/10211/9693/150465/1123/120892/6643/7504/9037/7436/9638/22891/5058/10857/374946/2803/494470/4076/4983/4168/4734/10097…
GO:1901655	GO:1901655	cellular response to ketone	67	0.43680304952205	1.84758172219909	0.000784540417196413	0.00610235514777811	0.00415633339010162	2618	tags=37%, list=18%, signal=31%	5732/54331/2782/4478/8644/490/3717/196/2908/8031/1545/383/6715/9475/5734/8751/1946/9101/51389/54464/6714/5562/1977/64083/2309
GO:0072599	GO:0072599	establishment of protein localization to endoplasmic reticulum	36	0.524327230535072	1.95569559332337	0.000786613934438336	0.00610974280220176	0.00416136514489333	3915	tags=53%, list=27%, signal=38%	4121/23471/6731/128866/3309/60559/6734/90637/9709/10890/6726/55176/439/6727/11231/29927/23480/10952/28972
GO:0071801	GO:0071801	regulation of podosome assembly	12	0.703066958103706	1.96207142513984	0.000794667712150865	0.0061634926547279	0.00419797433943501	2413	tags=75%, list=17%, signal=62%	387/3936/4478/64147/7124/3055/6624/6714/2934
GO:2000146	GO:2000146	negative regulation of cell motility	198	0.309176377835694	1.57606211003335	0.000798041112712221	0.00618083978606317	0.00420978952544849	2742	tags=32%, list=19%, signal=27%	3486/1495/7076/387/23236/51094/79772/5912/57826/90102/182/84034/493/23380/23603/11057/9314/7414/3162/90355/4804/9289/5795/5879/7168/1545/7124/5911/10672/397/3146/340533/7040/1845/9231/5734/89927/8751/374969/5054/25932/196528/23122/7130/4035/653464/11221/199/7122/2625/7057/8428/3565/4092/647135/8976/51378/10221/11314/127435/2309/11235/28984/596
GO:0045622	GO:0045622	regulation of T-helper cell differentiation	32	0.523501107596652	1.89600826823582	0.000800639350452782	0.00619214245862272	0.00421748781147396	2561	tags=56%, list=18%, signal=46%	301/8767/604/942/149041/30009/114548/246778/54542/3606/84695/3122/64332/3565/4092/3594/3142/80149
GO:2000273	GO:2000273	positive regulation of signaling receptor activity	32	0.522277962375949	1.89157829966832	0.000809294827151855	0.0062501931466259	0.00425702631866062	3650	tags=56%, list=25%, signal=42%	3688/3460/3717/55294/3458/3091/8896/51389/1950/2069/374/154/7039/1839/653361/9148/65018/6868
GO:0045671	GO:0045671	negative regulation of osteoclast differentiation	25	0.570995484786328	1.92658919803997	0.000815186527243148	0.00627785998388243	0.00427587028901356	2794	tags=56%, list=19%, signal=45%	4057/55294/1499/10859/7107/7130/5295/6348/3565/9935/10272/11025/11006/7098
GO:0051235	GO:0051235	maintenance of location	249	0.294943949039508	1.54087543880643	0.000814550072757946	0.00627785998388243	0.00427587028901356	4224	tags=43%, list=29%, signal=31%	1729/4067/5552/3074/3934/801/6546/2280/2316/3690/5756/57584/948/2512/134429/3685/805/7529/3638/51099/9474/2149/5716/706/55294/7124/2629/2281/57192/9446/5663/7295/23345/6280/11014/55704/6279/2815/2760/5771/3309/114885/6622/5566/4794/581/4052/10226/7114/4023/11124/30001/148867/5311/10945/255231/6348/5788/3098/2934/718/1020/80149/64083/25998/6571/8760/5371/3569/10956/6717/54832/9908/1066/811/3192/84…
GO:0046942	GO:0046942	carboxylic acid transport	148	0.328094249441218	1.60627565870411	0.000820189180594283	0.00630745201540469	0.00429602551526939	3104	tags=32%, list=22%, signal=25%	301/3688/120103/81855/28232/9536/6535/51660/23204/5660/948/9056/10550/366/133418/7124/5663/2912/5321/9120/84068/634/124935/552/50640/10955/6622/6533/8714/6539/65010/10257/9016/6520/6512/9123/6850/54407/5562/121260/2352/8402/1066/94097/253512/11046/10165
GO:0032689	GO:0032689	negative regulation of interferon-gamma production	32	0.521015483891753	1.88700587449142	0.000843916742500956	0.00648075611437528	0.00441406348515962	4138	tags=59%, list=29%, signal=42%	5621/8993/64127/84868/3146/10859/3965/7805/9173/2625/64115/80149/11006/654346/284194/7099/7292/5914/1649
GO:0044057	GO:0044057	regulation of system process	307	0.279736865893872	1.49812452309171	0.00084774634283669	0.00650098288575893	0.00442784000311703	4142	tags=41%, list=29%, signal=30%	2643/387/136319/6916/1824/1075/2034/55/801/133/6546/84525/493/2316/490/56729/5756/80005/7133/805/9896/8530/9921/3717/2539/57596/2149/27131/5530/7168/7124/2629/27347/2281/5090/4000/9446/5023/120892/10810/10398/9475/2771/552/11343/5566/9732/221476/1674/7531/2150/6547/654/6093/4193/10800/199/3082/51762/84193/7138/5724/6714/8654/6348/2023/143872/30845/4092/7341/60675/481/351/8013/1889/10038/10269/801…
GO:0001890	GO:0001890	placenta development	100	0.374503270777079	1.71077833360995	0.000857971645570215	0.00656553605605039	0.00447180737155461	3138	tags=40%, list=22%, signal=31%	5594/1508/2034/8648/133/5604/10959/51673/841/10935/7421/3516/9191/1028/7262/3091/23641/9021/5654/8061/8320/10049/1051/5311/6670/51294/329/2624/2885/1432/10733/64783/3696/6615/639/6788/659/4853/7855/1050
GO:0015850	GO:0015850	organic hydroxy compound transport	133	0.341780223399163	1.64321993866153	0.000858579388606185	0.00656553605605039	0.00447180737155461	3863	tags=43%, list=27%, signal=32%	23208/302/55207/6342/1191/60/3690/948/134429/154664/89872/706/366/133418/114879/5023/2912/10577/57614/84068/10859/9218/634/116150/114885/114876/6622/5305/8714/5028/4035/654/65010/10257/9123/3949/26031/7110/6850/114134/5562/5781/6571/1601/1066/6532/7376/5864/65018/1071/3737/8273/4864/54762/4481/3990/6580
GO:0014002	GO:0014002	astrocyte development	30	0.536125139219067	1.89803032101768	0.000860240083748557	0.00656899625750127	0.00447416412570583	3063	tags=60%, list=21%, signal=47%	10100/7431/728/2896/7124/5663/6280/3458/6279/4035/1270/1021/3949/3845/351/3913/3569/3459
GO:2000045	GO:2000045	regulation of G1/S transition of mitotic cell cycle	117	0.35186454040443	1.65176195429519	0.000866501349021029	0.00660752851981394	0.00450040857142686	3693	tags=40%, list=26%, signal=30%	301/1029/1026/23236/25793/5925/90/9510/9314/1031/3398/138151/10197/51339/10217/2146/8738/1032/51065/5515/4193/199/5311/5720/902/8328/1869/5371/28984/596/91607/2273/51499/8451/1654/7325/5933/637/10263/25959/4582/7027/7465/1263/6868/79577/6241
GO:0035872	GO:0035872	nucleotide-binding domain, leucine rich repeat containing receptor signaling pathway	25	0.569325041422675	1.92095297459145	0.000868640865816414	0.00661456636896896	0.00450520207274383	3570	tags=52%, list=25%, signal=39%	8767/26191/64127/51296/83737/329/144811/1540/121260/5970/345611/7099/6885
GO:0050729	GO:0050729	positive regulation of inflammatory response	104	0.36895616256799	1.70148960864898	0.000873197027991858	0.00663348786110662	0.00451808956087879	4201	tags=52%, list=29%, signal=37%	3600/6845/4317/6283/1075/241/353514/3717/3956/23097/2896/7124/101/834/6280/120892/3458/6279/5734/6622/4818/5054/7097/3606/4023/9173/1051/695/81030/3949/64332/6348/8737/4814/718/351/9575/5138/3569/7098/5294/91662/1050/59341/8723/7099/7292/4363/8673/136/283131/10318/5336/3553
GO:0010721	GO:0010721	negative regulation of cell development	103	0.364938726551043	1.67940768994739	0.000873565809923182	0.00663348786110662	0.00451808956087879	2488	tags=34%, list=17%, signal=28%	1495/57142/7533/10512/4057/23603/3397/9921/64218/22933/2039/5530/706/55294/2932/7124/4241/5663/1499/9693/10859/9037/374946/4168/567/1946/359845/11221/51726/3949/6049/81/10501/1020/6993
GO:1903649	GO:1903649	regulation of cytoplasmic transport	27	0.559784995587351	1.92583379699603	0.000879587210284193	0.00664210508654883	0.00452395878037981	3654	tags=52%, list=25%, signal=39%	5594/4478/5604/23317/120892/8724/404636/6714/29934/1601/27236/8934/55823/10079
GO:0030901	GO:0030901	midbrain development	61	0.440528269118796	1.82476577727741	0.000876874771324406	0.00664210508654883	0.00452395878037981	5029	tags=67%, list=35%, signal=44%	387/2746/7533/10971/801/4086/60/805/2539/22933/998/1152/1499/59345/515/9231/3309/8321/7531/51377/4722/3340/4929/4155/9143/10409/79109/522/80264/6654/7707/84678/838/80853/79971/11240/3280/27089/1340/8655/808
GO:2000116	GO:2000116	regulation of cysteine-type endopeptidase activity	185	0.317779095528255	1.60828577000439	0.000878538670321227	0.00664210508654883	0.00452395878037981	3668	tags=39%, list=26%, signal=29%	960/387/831/4217/4057/23204/355/8767/64581/4318/9314/8530/3717/4804/841/10550/2149/7124/10935/5023/834/6280/10018/1509/3146/3092/6279/3965/8738/114548/6622/7805/1032/51065/8915/5062/5329/581/7415/10049/409/3082/96459/9647/10542/329/7057/6850/5366/6714/23151/2934/5371/2821/114769/2534/1718/79594/51499/1654/91662/637/356/112399/3476/1612/578/8743/1611/9812/8996/56616
GO:0042692	GO:0042692	muscle cell differentiation	226	0.301684463633454	1.55804053553661	0.000877549925202042	0.00664210508654883	0.00452395878037981	2935	tags=34%, list=20%, signal=27%	824/5159/3688/136319/3020/133/5925/6546/4086/84525/1465/1827/5573/90/64855/348093/2539/9474/9444/3398/5530/51676/7168/10611/4000/3516/3021/6272/246329/1499/10211/6648/23345/963/7504/10398/7040/8291/2146/552/836/9948/4323/7494/221476/2274/56203/4193/409/84193/7111/71/7138/6604/2069/10818/90410/29766/1432/9643/4814/3565/3845/81/9518/10038/10269/51177/596/338773/688/659/811/3192/9043/1073
GO:0022406	GO:0022406	membrane docking	69	0.412127895479534	1.74774568043363	0.000883568471868867	0.00666291509230379	0.00453813254111202	2756	tags=41%, list=19%, signal=33%	11261/26258/8676/9341/4478/23673/1488/6809/5341/801/9342/10490/81671/7879/5899/8724/3383/201475/9482/10652/6093/51762/10890/4218/9545/57617/118987/152579
GO:0032494	GO:0032494	response to peptidoglycan	10	0.761360434182577	2.00488805096775	0.000886458985364538	0.00667545360585456	0.00454667256234502	2853	tags=90%, list=20%, signal=72%	8767/820/4615/728/64127/3663/11213/3569/5970
GO:0002440	GO:0002440	production of molecular mediator of immune response	228	-0.287308350868642	-1.48093831996596	0.00088853827897714	0.0066818570163191	0.00455103394546346	1422	tags=21%, list=10%, signal=19%	4436/959/3718/28664/28921/51010/28776/28930/28935/28937/3111/933/28813/28943/57506/28793/28773/28781/7186/28882/28825/28941/2956/3514/28938/28778/28796/10758/28816/28919/28815/5590/28517/28774/28908/28822/28299/28784/28912/28803/28817/28775/28913/28823/126259/51237/6929/28923
GO:0032413	GO:0032413	negative regulation of ion transmembrane transporter activity	40	0.487267539202264	1.84883816055418	0.000892080692214425	0.0066992302811738	0.00456286693109966	5321	tags=70%, list=37%, signal=44%	801/4318/805/27347/2281/9446/4734/7531/6236/5311/401152/7341/51719/23327/63892/6717/29979/3753/2859/2332/51185/9368/9943/10008/808/1193/5581/150
GO:0008630	GO:0008630	intrinsic apoptotic signaling pathway in response to DNA damage	90	0.385703257267884	1.71559884256411	0.000893802855712908	0.00670290500208425	0.00456536979513323	3485	tags=43%, list=24%, signal=33%	23612/960/1026/1191/6498/7133/3162/598/597/138151/7124/25946/3090/6648/10018/602/1032/51065/204851/1396/581/28996/57600/599/5295/1869/6615/57646/5371/596/3190/51499/672/637/4170/6880/51616/4582/578
GO:0044703	GO:0044703	multi-organism reproductive process	121	0.347374359876802	1.64253815900663	0.000915034300477839	0.006852674230989	0.00466737809059162	2946	tags=34%, list=21%, signal=27%	824/7319/7076/92/1508/5066/3020/133/4318/10959/51673/55585/84868/412/10935/7421/3021/5023/2182/3490/9191/383/397/81671/3965/23641/552/253943/8061/8528/6670/5724/54407/53405/3485/2354/639/596/659/811/6532
GO:0046112	GO:0046112	nucleobase biosynthetic process	17	-0.649824618929869	-1.97897084363675	0.000925979758518573	0.00690610692327226	0.00470377126628885	1474	tags=53%, list=10%, signal=48%	6470/2618/7372/2475/5471/10606/1723/56474/790
GO:0031445	GO:0031445	regulation of heterochromatin assembly	24	-0.58868423099545	-1.97538731199997	0.000925979758518573	0.00690610692327226	0.00470377126628885	3365	tags=62%, list=23%, signal=48%	83852/23133/9869/5253/57343/25942/353274/1786/55196/54737/23028/10155/22880/80063/90378
GO:0120261	GO:0120261	regulation of heterochromatin organization	24	-0.58868423099545	-1.97538731199997	0.000925979758518573	0.00690610692327226	0.00470377126628885	3365	tags=62%, list=23%, signal=48%	83852/23133/9869/5253/57343/25942/353274/1786/55196/54737/23028/10155/22880/80063/90378
GO:0010954	GO:0010954	positive regulation of protein processing	18	0.642285887290382	1.99065668986161	0.000929444289461742	0.00691298030342475	0.00470845274724805	2413	tags=50%, list=17%, signal=42%	6281/302/4241/101/2161/4323/6714/2023/2934
GO:0038061	GO:0038061	NIK/NF-kappaB signaling	106	0.359918645214152	1.66035344397203	0.00092919985410681	0.00691298030342475	0.00470845274724805	3667	tags=47%, list=26%, signal=35%	387/1896/4317/51094/5494/942/26191/929/5052/149041/64127/84868/7124/9770/1147/7189/3965/602/114548/80829/7805/7097/54542/3606/1116/6688/7114/114899/3987/329/1540/351/81/80149/222487/7098/5495/5970/811/8809/9516/1654/91662/5966/5531/10920/7099/23405/6885/8996
GO:2000311	GO:2000311	regulation of AMPA receptor activity	11	-0.730023050989228	-1.91726945885258	0.000931765121332776	0.00692077454192118	0.00471376142773757	691	tags=45%, list=5%, signal=43%	440829/80863/54413/57555/50944
GO:0051896	GO:0051896	regulation of protein kinase B signaling	113	0.357477778455788	1.66264395288121	0.000933117982305464	0.00692136762591379	0.00471416537912059	3266	tags=42%, list=23%, signal=32%	23612/3688/57142/8644/143686/4534/5795/6934/7124/3643/7046/101/2912/7295/10855/3092/5291/7040/22876/9037/92140/3606/5515/10019/1116/409/1950/2625/7057/112464/10519/4914/6714/6348/9518/9258/5979/1839/2651/6788/6237/5294/64805/79594/3320/10253/3135
GO:0048545	GO:0048545	response to steroid hormone	224	0.300081561510676	1.55168271902491	0.000934612668790928	0.00692300964607122	0.00471528376424277	3231	tags=33%, list=23%, signal=26%	5732/301/387/4747/2720/7533/5066/8644/1655/8754/133/51569/490/90/11057/3717/2908/8031/706/1545/7124/2629/1536/306/3490/383/10018/6715/7040/3557/5058/552/836/3148/4734/3417/7097/1668/9101/8061/654/10499/199/6256/51389/57178/5724/9325/7057/7110/6714/6049/8013/374/9575/1977/57617/2309/3485/2354/1601/596/3569/7332/2821/811/3192/5327/672/4155/10728/10474/5111/29966
GO:0090382	GO:0090382	phagosome maturation	22	0.590461270397292	1.92535492122768	0.000940088914897125	0.00695409990516417	0.00473645943803521	1217	tags=45%, list=8%, signal=42%	11031/23208/55207/51552/23682/57192/83871/10312/10981/7879
GO:1903531	GO:1903531	negative regulation of secretion by cell	87	0.379965852693301	1.67493552543642	0.000950568517612383	0.00702206661719909	0.00478275178054972	2574	tags=32%, list=18%, signal=27%	301/23208/9341/5908/7133/3162/2149/5530/7779/2281/90007/5906/7879/10859/634/2771/3965/3156/285381/6622/80223/5028/6688/415116/3592/11314/79651/5781
GO:0030866	GO:0030866	cortical actin cytoskeleton organization	36	0.519777476307274	1.93872540032971	0.000962738325121344	0.00709971524732156	0.00483563850809313	2894	tags=53%, list=20%, signal=42%	3936/1894/5341/23433/10787/7094/29109/7124/382/114793/9475/752/10015/6093/112464/23136/1020/3993/811
GO:0045732	GO:0045732	positive regulation of protein catabolic process	199	0.310980303386082	1.58748898210121	0.000963691346794797	0.00709971524732156	0.00483563850809313	3750	tags=40%, list=26%, signal=30%	64326/23287/79888/1075/4478/154214/754/8754/26234/1191/7133/4898/11236/22933/5716/55294/2932/7124/2629/5663/101/127544/25820/4946/120892/3458/7879/51339/2729/51257/25898/149628/4734/7805/10533/257364/90637/25976/4035/11059/7415/4193/51136/11124/83547/83737/5701/1950/57531/3949/4947/9709/4092/7341/10221/5700/868/23327/1601/122809/4905/29979/57761/79699/1050/3320/5601/6613/4287/11060/57154/55823/79…
GO:0045920	GO:0045920	negative regulation of exocytosis	27	0.556801548797024	1.9155698158146	0.000986102773464443	0.00725499428866871	0.00494139955423105	5001	tags=70%, list=35%, signal=46%	301/5908/3162/5906/7879/634/2771/3965/6622/6688/11314/10079/2332/3071/9525/729230/83452/8832/5978
GO:0007420	GO:0007420	brain development	480	0.248778276630557	1.40111481084353	0.000997604848132444	0.00732969940445419	0.00499228144485055	2991	tags=28%, list=21%, signal=23%	10100/3688/387/388610/136319/26258/4747/23287/57142/2746/23236/7533/6310/8455/10971/22803/801/2131/6546/4086/3684/10092/493/55681/5604/23380/51569/60/490/23385/3397/6867/805/1808/2539/22933/9289/2773/23224/3398/5530/998/2932/2629/5090/4967/5663/3516/306/1152/1499/9693/10018/120892/59345/6715/9114/515/8775/9037/9638/22891/3091/2146/552/374946/9231/836/89927/282991/3309/4983/8321/57688/567/8650/753…
GO:0010638	GO:0010638	positive regulation of organelle organization	394	0.259425323642651	1.4258155976763	0.00100625249177281	0.00738325883639512	0.00502876094332944	3678	tags=32%, list=26%, signal=25%	301/5159/6281/5594/387/23300/51100/55062/3936/6385/302/23580/23236/22919/4478/6386/25793/5341/6249/5925/3002/56907/4318/3397/10787/253725/29109/10241/22933/10109/23191/7416/9788/998/6683/5879/2932/7168/2896/7124/3643/989/382/7046/112574/11034/1499/80856/10018/10810/389/55704/9475/25923/5899/9037/10059/5058/3091/996/10645/9948/10015/6622/51433/5305/5329/2150/581/8867/9555/3055/9587/6624/23397/1950…
GO:0090308	GO:0090308	regulation of DNA methylation-dependent heterochromatin assembly	16	-0.65283433894361	-1.95128661231974	0.00101562680859811	0.00741242009348839	0.00504862276775934	3365	tags=62%, list=23%, signal=48%	9869/57343/1786/55196/54737/23028/10155/22880/80063/90378
GO:0061097	GO:0061097	regulation of protein tyrosine kinase activity	72	0.406130738875523	1.74741937096861	0.00101386120626637	0.00741242009348839	0.00504862276775934	3481	tags=50%, list=24%, signal=38%	5912/57826/2209/5621/353514/55294/5663/57732/7251/5771/100133941/4739/6352/5062/1950/58533/2069/6714/5788/351/374/868/7039/1436/25998/122809/11006/1839/653361/9148/1742/1741/9094/84313/3084/7804
GO:0044262	GO:0044262	cellular carbohydrate metabolic process	217	0.302409888812031	1.55412057563343	0.00101568014891463	0.00741242009348839	0.00504862276775934	2906	tags=33%, list=20%, signal=27%	2992/9334/2720/5226/51094/2203/51744/5341/256356/2131/54928/10776/2990/5223/950/5500/55454/8850/2932/3643/313/51422/90007/3101/5321/5165/7262/3953/648791/79158/6521/2820/3705/5771/6622/3417/5836/2710/5028/7360/2632/93010/27235/3628/8867/10499/7167/5501/51294/8972/9108/5210/5724/114899/2585/5257/5366/6714/8821/3098/85414/2683/10269/5499/5209/23262/10678/3340/83667/3612/10295/9821
GO:0040013	GO:0040013	negative regulation of locomotion	223	0.294940168585262	1.52129504424146	0.00101171264833293	0.00741242009348839	0.00504862276775934	2742	tags=31%, list=19%, signal=26%	3486/1495/7076/387/23236/51094/79772/5912/57826/90102/10512/182/84034/493/23380/23603/11057/9314/7414/3162/64218/90355/4804/9289/5795/5879/7168/1545/7124/5911/10672/1991/397/3146/340533/7040/9037/1845/9231/5734/89927/5771/8751/374969/5054/25932/196528/23122/7130/4035/653464/11221/199/7122/2625/7057/8428/3565/4092/647135/8976/51378/10221/10501/11314/127435/2309/11235/28984/596
GO:2000649	GO:2000649	regulation of sodium ion transmembrane transporter activity	31	0.54299357803613	1.94335069497248	0.00102353545441777	0.0074597349405756	0.00508084905974559	5721	tags=74%, list=40%, signal=45%	11261/7533/2040/27347/7402/54997/4734/481/81/23327/6324/53826/7871/53827/6548/9368/5581/65125/53822/3784/23171/2745/57520
GO:0006644	GO:0006644	phospholipid metabolic process	313	0.275926179022525	1.47992954055477	0.00102537675756535	0.00746315050988324	0.00508317541480291	3082	tags=31%, list=21%, signal=25%	824/5159/11261/51573/23446/5130/79887/26258/56895/54947/79888/10903/23236/3074/9926/259230/23682/8835/5341/54928/347735/84188/5277/9896/51099/4534/56894/5359/10558/166929/9373/54545/56261/5279/114879/23659/3422/9517/5321/9588/9107/55361/5291/51604/9218/22876/2224/5580/56994/9306/50640/94005/116150/10955/6622/3417/9021/145567/55500/5305/55529/27163/3628/57217/23167/8867/4023/64748/5337/9108/22908/…
GO:1903317	GO:1903317	regulation of protein maturation	52	0.450014738573804	1.80136865478829	0.00102942913265818	0.00748262860195521	0.0050964420049134	2899	tags=44%, list=20%, signal=35%	6281/831/861/302/5621/9528/8530/11236/4241/101/2161/120892/4323/5566/5054/143458/1522/7057/6714/2023/2934/29934/114769
GO:0008347	GO:0008347	glial cell migration	36	0.516881629586314	1.92792414046506	0.00103339610426765	0.00750143473818852	0.00510925092377709	3508	tags=58%, list=24%, signal=44%	57142/3074/23380/9289/23224/1435/706/1499/89927/4323/566/147495/5028/653464/57178/6348/1020/64805/928/7804/79143
GO:0140112	GO:0140112	extracellular vesicle biogenesis	22	0.587349760993557	1.91520902302356	0.00104752456663068	0.00759385475836136	0.00517219849179894	2141	tags=50%, list=15%, signal=43%	8766/6385/8027/6386/5873/3458/7251/7879/10015/91947/27243
GO:0034975	GO:0034975	protein folding in endoplasmic reticulum	10	0.757361798286885	1.99435845556521	0.00106543053715774	0.00768573204902383	0.00523477640503487	3294	tags=90%, list=23%, signal=69%	5611/2923/821/3309/56605/5034/30001/811/7184
GO:0007272	GO:0007272	ensheathment of neurons	100	0.370398862302782	1.69202887629402	0.00106585285358911	0.00768573204902383	0.00523477640503487	3392	tags=41%, list=24%, signal=32%	10100/2581/9331/9334/1075/3074/8455/1191/23385/7133/2064/9896/8530/9921/22933/23191/9444/7124/1499/10810/7504/6334/79628/81846/55331/7097/6547/3082/7122/8882/23136/84668/3687/10397/4155/5376/928/1890/83742/8443/3084
GO:0008366	GO:0008366	axon ensheathment	100	0.370398862302782	1.69202887629402	0.00106585285358911	0.00768573204902383	0.00523477640503487	3392	tags=41%, list=24%, signal=32%	10100/2581/9331/9334/1075/3074/8455/1191/23385/7133/2064/9896/8530/9921/22933/23191/9444/7124/1499/10810/7504/6334/79628/81846/55331/7097/6547/3082/7122/8882/23136/84668/3687/10397/4155/5376/928/1890/83742/8443/3084
GO:0018022	GO:0018022	peptidyl-lysine methylation	123	-0.335496987999134	-1.60490873766965	0.00106283210689774	0.00768573204902383	0.00523477640503487	2845	tags=31%, list=20%, signal=25%	221143/6419/90780/55677/8085/79723/79091/9739/1789/1786/65990/23476/80335/5079/55209/151194/30827/5252/4801/84444/79447/54880/751071/2145/29104/9757/23028/11091/79813/55170/10322/23067/79918/4302/10782/7469/4221/10919
GO:0071800	GO:0071800	podosome assembly	17	0.636152018400314	1.94989829386774	0.00106839158987034	0.00769383453526493	0.00524029503403813	3966	tags=76%, list=28%, signal=55%	387/3936/4478/51676/64147/7124/3055/6624/6714/2934/5601/51411/50807
GO:0034142	GO:0034142	toll-like receptor 4 signaling pathway	30	0.532121695649402	1.88385703062736	0.00107285937245965	0.00771578889955439	0.00525524822098726	2553	tags=43%, list=18%, signal=36%	4067/4057/79931/118788/8767/26191/929/57590/2150/11027/4814/23643/9258
GO:2001235	GO:2001235	positive regulation of apoptotic signaling pathway	108	0.353228041665548	1.63744578654377	0.00108333651476883	0.00778084627582313	0.00529955900571053	3364	tags=40%, list=23%, signal=31%	1495/1075/6498/2923/355/3717/4804/138151/55294/7124/7046/5414/6280/10018/5326/6279/5580/10059/8738/5771/8682/10955/4055/9774/8915/5062/581/11124/467/7057/5366/5788/8737/1540/5979/5499/5371/6788/51330/637/4170/6477/5601
GO:0046514	GO:0046514	ceramide catabolic process	17	0.633928253714776	1.94308213225719	0.00108665425303738	0.00779437885720874	0.00530877608968962	1824	tags=59%, list=13%, signal=51%	2581/2717/3074/4668/427/2629/5580/2760/55331/4758
GO:0006071	GO:0006071	glycerol metabolic process	12	0.69417597804806	1.93725908300429	0.00109186672354653	0.00782144845312582	0.00532721327707746	1982	tags=50%, list=14%, signal=43%	256356/5321/2820/2710/27235/7167
GO:0007204	GO:0007204	positive regulation of cytosolic calcium ion concentration	198	0.305689658178255	1.55828815595941	0.00109560999392004	0.00783793623282005	0.00533844315597048	4153	tags=43%, list=29%, signal=31%	5732/1729/4067/27020/51714/801/133/5621/6546/2280/493/948/3685/805/3717/9474/2149/728/7009/2281/57192/9446/5023/10672/2769/121665/1604/9034/1233/3146/162514/10161/2815/2357/552/5734/6622/5566/100133941/59340/5028/2150/6547/581/10800/30001/5311/1230/2623/255231/2624/6348/5788/60675/1020/25998/5371/596/6717/2534/1232/84502/5294/54795/27202/1742/59341/952/356/2859/4923/578/6263/8996/2826/9002/5729/1…
GO:0008064	GO:0008064	regulation of actin polymerization or depolymerization	126	0.342445249977052	1.62672335560321	0.00110124249911843	0.0078678784069736	0.00535883686547983	2413	tags=31%, list=17%, signal=26%	830/51571/387/93663/136319/23580/5341/10092/81553/23406/5756/10787/253725/10109/23191/2039/54434/382/81873/10094/11034/829/6710/9037/5580/9948/90952/91663/11078/2150/56203/10552/7114/3055/7111/29766/2885/51332/2934
GO:0030194	GO:0030194	positive regulation of blood coagulation	16	0.64287452401267	1.92642300833455	0.00110712234643042	0.00788915360097271	0.0053733274673963	2601	tags=69%, list=18%, signal=56%	6484/22875/196527/948/2149/2039/2161/10855/5054/7057/7391
GO:1900048	GO:1900048	positive regulation of hemostasis	16	0.64287452401267	1.92642300833455	0.00110712234643042	0.00788915360097271	0.0053733274673963	2601	tags=69%, list=18%, signal=56%	6484/22875/196527/948/2149/2039/2161/10855/5054/7057/7391
GO:0048858	GO:0048858	cell projection morphogenesis	416	0.260940853108165	1.44275474707786	0.00111154092219156	0.00791027224339726	0.00538771144154024	4336	tags=43%, list=30%, signal=31%	960/3688/387/26258/4747/9331/9334/8766/203228/27020/57142/334/7533/10512/8522/4684/2131/6498/1523/5604/23380/60/1982/23603/8826/23022/3397/139065/2064/64855/1808/7414/10787/59352/8997/5818/64218/4804/23191/391/10479/5530/998/6683/9373/5879/133418/2932/10611/8301/5911/5663/3799/1499/10211/9693/150465/1123/120892/6643/7504/9037/7436/9638/22891/5058/10857/374946/2803/494470/4076/4983/4168/4734/10097…
GO:0072666	GO:0072666	establishment of protein localization to vacuole	42	0.496232759934115	1.89969985578897	0.00114600662742241	0.00814488631803353	0.00554750782975169	3604	tags=45%, list=25%, signal=34%	8027/3920/1191/950/8031/6272/7879/79158/8546/4734/7805/27072/26985/54832/55048/84313/79720/57154/22879
GO:0098869	GO:0098869	cellular oxidant detoxification	73	0.397004095144031	1.70218924250086	0.00115046647977803	0.0081659089432809	0.00556182640629259	2551	tags=38%, list=18%, signal=32%	2643/3240/9536/51714/195827/241/948/5052/10935/9446/7295/6648/6280/9588/3045/9403/5742/4259/4257/7296/4353/3043/3040/3039/373156/84817/2950/2936
GO:0071276	GO:0071276	cellular response to cadmium ion	24	0.577541513801499	1.92471163559981	0.00115970497454405	0.00821004680546354	0.00559188884381301	4272	tags=67%, list=30%, signal=47%	5594/8644/4318/3162/4502/1536/4493/1147/4501/5599/7341/653361/5601/3725/2353/4494
GO:0034614	GO:0034614	cellular response to reactive oxygen species	118	0.345517064147237	1.62438424679864	0.0011594897462861	0.00821004680546354	0.00559188884381301	2877	tags=34%, list=20%, signal=27%	301/51314/5594/5151/2643/5598/1894/8644/4217/4318/948/80310/5052/7168/1545/10935/7295/6648/383/1147/120892/140885/5580/2146/10645/4353/10068/3082/695/5311/6714/5599/8737/5562/8013/2309/11235/3569/5970/653361
GO:0071248	GO:0071248	cellular response to metal ion	122	0.338201264349273	1.60388068088557	0.00116152349485091	0.00821222788232043	0.00559337438215798	4363	tags=47%, list=30%, signal=33%	5594/23208/144402/29957/1894/2203/8644/5621/241/4318/23385/8826/3162/4502/2039/706/1536/57192/30061/4493/1147/120892/3309/6622/567/25932/654/5311/4501/5599/7018/5562/7341/351/221184/2354/8895/140609/653361/811/1050/1742/468/10105/5601/6263/151835/4780/3727/4520/5336/3725/2353/1728/4494/7036/23621
GO:0010720	GO:0010720	positive regulation of cell development	205	0.306705338763555	1.56859703423798	0.00116796077737303	0.00824701655399633	0.00561706905645704	3046	tags=36%, list=21%, signal=28%	6281/4067/4747/8766/27020/6498/1523/5604/2316/64581/1982/80005/7133/64855/22933/10109/23191/2039/3398/998/706/5879/7124/1499/7052/3458/7040/9037/22891/3091/2803/4076/91663/4739/11078/10097/1946/8650/7097/56203/10154/5034/8867/5501/23129/10562/7122/6604/3987/4124/10519/8654/50848/5362/7305/4092/10221/23529/1869/5979/7520/4673/1601/596/3569/659/84079/6009/811/23654/9798/9148/23499
GO:1904951	GO:1904951	positive regulation of establishment of protein localization	254	0.287308327326	1.50129920817937	0.00117058020826106	0.00825479194852835	0.00562236490226281	3669	tags=34%, list=26%, signal=26%	54741/11261/51100/55754/58480/2746/1894/8754/5494/5621/79899/2040/3684/3002/2316/2064/10972/3717/27032/7323/998/6934/55294/2932/2752/7124/55696/382/5663/101/56681/2182/4946/3458/7251/7040/9495/5580/10059/3091/5566/7531/7097/2150/654/3689/114899/51124/5295/90550/8882/4947/10519/1432/6714/5599/5562/1020/27230/22885/80149/64083/11235/7332/6717/4641/2534/55763/2850/54795/7855/5715/9520/51201/9777/517…
GO:0006479	GO:0006479	protein methylation	170	-0.312773628881206	-1.56016088685801	0.00117610484287094	0.00827229240710126	0.00563428451994274	2845	tags=28%, list=20%, signal=23%	221143/6419/90780/55677/10196/8085/79723/79091/9739/1789/1786/65990/23476/80335/5079/55251/55209/151194/30827/5252/4801/84444/3275/79447/54880/751071/2091/65094/2145/29104/9757/3276/23028/11091/79813/55170/10322/23067/79918/51409/4302/10782/10419/7469/54496/4221/10919/1788
GO:0008213	GO:0008213	protein alkylation	170	-0.312773628881206	-1.56016088685801	0.00117610484287094	0.00827229240710126	0.00563428451994274	2845	tags=28%, list=20%, signal=23%	221143/6419/90780/55677/10196/8085/79723/79091/9739/1789/1786/65990/23476/80335/5079/55251/55209/151194/30827/5252/4801/84444/3275/79447/54880/751071/2091/65094/2145/29104/9757/3276/23028/11091/79813/55170/10322/23067/79918/51409/4302/10782/10419/7469/54496/4221/10919/1788
GO:0048821	GO:0048821	erythrocyte development	33	0.519543961728766	1.90130143869546	0.00118269546397452	0.00827975324443417	0.00563936611984539	2253	tags=48%, list=16%, signal=41%	669/604/2539/9991/2039/212/6886/6521/23456/211/25893/116151/23210/10019/2623/29766
GO:0050829	GO:0050829	defense response to Gram-negative bacterium	39	0.501159572730763	1.89516443244698	0.00118325699299712	0.00827975324443417	0.00563936611984539	4020	tags=64%, list=28%, signal=46%	6403/4057/4069/820/6037/219972/1991/1511/54210/1669/3148/6556/566/5054/1668/2150/671/6039/3569/10133/345611/7099/8970/3140/920
GO:0002287	GO:0002287	alpha-beta T cell activation involved in immune response	60	0.419926429947972	1.73202793328226	0.00118099886896468	0.00827975324443417	0.00563936611984539	2907	tags=47%, list=20%, signal=37%	301/8767/604/64218/942/149041/3146/3458/3965/602/30009/5734/114548/246778/54542/3606/84695/8320/2625/3122/64332/3565/4092/3594/3142/80149/3569/8809
GO:0002293	GO:0002293	alpha-beta T cell differentiation involved in immune response	60	0.419926429947972	1.73202793328226	0.00118099886896468	0.00827975324443417	0.00563936611984539	2907	tags=47%, list=20%, signal=37%	301/8767/604/64218/942/149041/3146/3458/3965/602/30009/5734/114548/246778/54542/3606/84695/8320/2625/3122/64332/3565/4092/3594/3142/80149/3569/8809
GO:0002291	GO:0002291	T cell activation via T cell receptor contact with antigen bound to MHC molecule on antigen presenting cell	10	0.755999898653139	1.9907721695176	0.0011907725113061	0.00832163257579853	0.00566789026488277	1441	tags=60%, list=10%, signal=54%	3958/10875/84868/10859/3965/3383
GO:0033059	GO:0033059	cellular pigmentation	44	0.474667851461183	1.84068757692357	0.00119321943404576	0.00832802832208834	0.00567224642790757	3563	tags=50%, list=25%, signal=38%	26258/8766/9839/5874/23682/967/5873/5861/10981/8546/4644/63971/282991/26276/10540/596/164/84079/1130/84100/8934/4647
GO:0030336	GO:0030336	negative regulation of cell migration	190	0.304764264170468	1.54938013394941	0.00120222486373667	0.00838012382581577	0.0057077288402505	2742	tags=33%, list=19%, signal=27%	3486/7076/387/23236/51094/79772/5912/57826/90102/182/84034/493/23380/23603/11057/9314/7414/3162/90355/4804/9289/5795/5879/7168/1545/7124/5911/10672/397/3146/340533/7040/1845/9231/5734/89927/8751/374969/5054/25932/196528/23122/7130/4035/653464/11221/199/7122/7057/8428/3565/4092/647135/8976/51378/10221/11314/127435/2309/11235/28984/596
GO:1903131	GO:1903131	mononuclear cell differentiation	356	0.267446350712143	1.44977265262875	0.00120677874579628	0.00840109608309141	0.00572201311100657	2763	tags=34%, list=19%, signal=28%	301/865/3688/387/4067/3600/861/1054/25793/10673/10288/2207/8767/604/8993/2064/3601/3149/64218/942/9474/26191/3956/6655/5795/9580/149041/3398/1435/10875/2629/5663/101/3516/1499/10312/3146/4783/3458/10859/3953/8546/1316/7189/912/3965/2146/602/30009/5734/5771/4323/114548/246778/22890/7494/1514/3559/4055/864/567/5657/139818/150372/133396/1794/112616/56998/23210/54542/3606/2150/4179/581/84695/64343/11…
GO:0070423	GO:0070423	nucleotide-binding oligomerization domain containing signaling pathway	24	0.575876909258083	1.91916418375986	0.0012144930792604	0.00844398832728748	0.00575122715417701	3570	tags=54%, list=25%, signal=41%	8767/26191/64127/51296/83737/329/144811/1540/121260/5970/345611/7099/6885
GO:0072594	GO:0072594	establishment of protein localization to organelle	371	0.25956672600537	1.41323442382981	0.00122182810296079	0.00848413715938415	0.00577857265069039	3809	tags=33%, list=27%, signal=25%	54741/11261/51100/4121/58480/8766/1026/55916/8027/1894/25793/754/3920/1191/3002/51569/2316/950/665/948/23471/3717/29969/6731/7323/7013/8031/5530/706/55294/55696/4000/5663/6272/3916/3839/120892/128866/3458/7251/7879/7040/79158/8546/5580/602/5828/3838/3309/4734/3840/7805/60559/6734/90637/80273/581/10440/9555/10762/51762/53371/27072/5295/8882/6850/9709/1432/5599/5562/3098/7341/10890/6726/23514/22885…
GO:0051480	GO:0051480	regulation of cytosolic calcium ion concentration	210	0.301728008042885	1.54549360161049	0.00122534457265469	0.00849770209378002	0.00578781177040708	3365	tags=35%, list=23%, signal=27%	5732/1729/4067/27020/51714/801/133/5621/6546/2280/493/490/948/3685/805/3717/9474/2149/728/7009/2281/57192/9446/5023/10672/2769/121665/1604/9034/1233/3146/162514/10161/2815/2357/552/5734/6622/5566/100133941/169200/59340/7531/5028/2150/6547/581/10800/30001/5311/1230/2623/255231/2624/6348/5788/60675/1020/25998/5371/596/6717/2534/1232/84502/5294/54795/27202/1742/59341/952/356/2859/4923
GO:0098657	GO:0098657	import into cell	139	0.334156245614507	1.62085093267403	0.00124058937901393	0.00859246427222767	0.00585235458983707	3423	tags=35%, list=24%, signal=27%	3688/483/120103/285195/23204/5621/6546/493/60/3690/948/6583/10550/10479/7779/7124/25800/5663/5023/10211/2180/3458/162514/7251/6515/124935/6622/6533/51296/6547/6539/51703/6520/6512/7057/6518/481/121260/3587/80763/6571/2534/11001/6532/54795/59341/9143/4923/64116
GO:0002886	GO:0002886	regulation of myeloid leukocyte mediated immunity	54	0.446439191545919	1.80444459288894	0.0012438613991128	0.0086041659376289	0.00586032463114884	2504	tags=43%, list=17%, signal=35%	4067/6845/3684/2268/3162/57126/383/148022/3965/2150/9188/6688/3689/695/2623/5724/2624/6850/3565/7305/718/84106/11314
GO:0051048	GO:0051048	negative regulation of secretion	100	0.368359858895385	1.6827144506969	0.00125648932001664	0.00868047323116959	0.00591229777010438	2632	tags=32%, list=18%, signal=26%	301/23208/9341/5908/7133/3162/2149/5530/7779/7124/27347/2281/90007/5906/7879/10859/634/2771/3965/3156/285381/6622/80223/5028/6688/415116/1950/3592/11314/79651/5781/80763
GO:0098739	GO:0098739	import across plasma membrane	104	0.360627140818527	1.66307923529111	0.00128352522904765	0.00885599831260415	0.00603184845817477	2493	tags=30%, list=17%, signal=25%	3688/483/120103/285195/23204/5621/6546/493/948/6583/10550/10479/7779/7124/25800/5663/5023/2180/3458/162514/6515/124935/6533/51296/6547/51703/6520/7057/6518/481/121260
GO:0036010	GO:0036010	protein localization to endosome	24	0.5744308736847	1.91434513365338	0.00128754395710409	0.00887246704027245	0.00604306536067268	4078	tags=50%, list=28%, signal=36%	55754/88455/4478/253725/382/9475/1950/58489/11021/387680/11252/81926
GO:0031344	GO:0031344	regulation of cell projection organization	465	0.247499759478643	1.38544443201824	0.00130619740660056	0.00898961430340154	0.00612285473207296	3254	tags=32%, list=23%, signal=25%	960/7431/387/23300/4067/55754/4747/8766/27020/23580/57142/7533/10512/5780/25793/5621/6498/1523/5604/5792/2316/23433/1982/950/23603/5756/9314/3397/9896/10787/64218/9474/10109/23191/391/91752/2039/23224/5530/998/84299/5879/2932/10611/2896/8507/2281/989/5911/382/5663/7046/5526/5906/9693/6280/1123/64422/120892/64764/55704/7504/22876/9037/7436/5580/51256/9638/8724/22891/5058/2146/374946/3383/3309/2803…
GO:0099504	GO:0099504	synaptic vesicle cycle	122	0.335782842999894	1.59241159519788	0.00132111923043591	0.00908081574700386	0.00618497232373882	2686	tags=32%, list=19%, signal=26%	26258/8676/5874/1488/6809/9498/5908/60/9342/154664/23191/115548/9373/2932/8301/382/5663/5023/821/1499/5906/84162/120892/8775/8546/4983/6622/5028/6093/8867/5337/71/1173/9829/1759/1020/57617/5868/6571
GO:0002283	GO:0002283	neutrophil activation involved in immune response	18	0.634872200117678	1.96767921789948	0.00132647784498035	0.00909465327006071	0.00619439710445458	2447	tags=72%, list=17%, signal=60%	6845/3684/2207/4615/57126/306/6688/3689/5724/6850/11027/7305/84106
GO:0032411	GO:0032411	positive regulation of transporter activity	72	0.399584261193689	1.71925247588325	0.00132581179844363	0.00909465327006071	0.00619439710445458	4750	tags=56%, list=33%, signal=37%	11261/483/3460/1520/801/805/27347/9446/246329/3458/81671/2631/54997/5580/7114/6256/5311/5724/10063/30845/7341/481/81/1020/154/9143/57620/4923/388591/65018/84766/4697/6446/5336/84334/3064/6548/134145/729230/784
GO:0010847	GO:0010847	regulation of chromatin assembly	27	-0.548751406237559	-1.89685470304483	0.00132993223552728	0.00910685335587128	0.00620270662148343	4147	tags=63%, list=29%, signal=45%	83852/23133/256329/9869/5253/57343/25942/353274/1786/55196/54737/84875/23028/10155/22880/80063/90378
GO:1902563	GO:1902563	regulation of neutrophil activation	13	0.698969634288752	1.97166350979014	0.00133700544692463	0.00914377184267829	0.00622785191960393	2504	tags=77%, list=17%, signal=64%	3684/57126/2896/7124/6688/3689/5724/6850/84106/11314
GO:0006677	GO:0006677	glycosylceramide metabolic process	11	0.727660437795735	1.97331690764651	0.00135722851150668	0.00925878471400478	0.00630618754999735	3090	tags=73%, list=22%, signal=57%	2581/2717/4668/2629/5580/5562/256435/57704
GO:2000117	GO:2000117	negative regulation of cysteine-type endopeptidase activity	69	0.402455572604731	1.70672744141216	0.00135595867097612	0.00925878471400478	0.00630618754999735	4401	tags=51%, list=31%, signal=35%	960/831/4057/23204/4318/9314/8530/7124/10935/6622/1032/5062/5329/10049/409/3082/96459/10542/329/7057/6714/2821/114769/1718/51499/1654/3476/8996/6478/5447/57630/2876/3428/3164/7429
GO:2000679	GO:2000679	positive regulation of transcription regulatory region DNA binding	15	0.654586896028209	1.91818115588491	0.00136331066294484	0.00928862164715678	0.00632650957952771	2221	tags=60%, list=15%, signal=51%	5925/9314/64855/1499/3458/7040/7189/2625/10542
GO:2000677	GO:2000677	regulation of transcription regulatory region DNA binding	32	0.510209043118209	1.84786727333181	0.00136563614316434	0.00929282066381038	0.00632936954305004	4138	tags=62%, list=29%, signal=45%	5925/9314/64855/55294/5663/1499/3458/7040/7189/7114/2623/2625/10542/10269/6717/3005/10459/51341/2959/1649
GO:0002888	GO:0002888	positive regulation of myeloid leukocyte mediated immunity	19	0.616923253528842	1.93312662965779	0.00136795759064902	0.00929698177544842	0.0063322036893464	2414	tags=63%, list=17%, signal=53%	3684/57126/383/148022/2150/9188/6688/3689/695/5724/7305/718
GO:0042743	GO:0042743	hydrogen peroxide metabolic process	34	0.49938557696402	1.83225163469106	0.00137166475596812	0.00931053842471744	0.00634143716603699	4970	tags=74%, list=35%, signal=48%	3240/5052/5879/1536/10935/6648/3045/6622/4353/3043/3040/3039/51/2534/10549/847/65018/2878/2876/4513/3049/107075310/1535/5880/1497
GO:0099003	GO:0099003	vesicle-mediated transport in synapse	130	0.341151345675537	1.62585223174307	0.00138773895232712	0.0094079011019982	0.0064077511934464	2686	tags=32%, list=19%, signal=26%	26258/8676/5874/1488/6809/9498/5908/60/3690/9342/154664/23191/115548/9373/2932/8301/382/5663/5023/821/1499/5906/84162/120892/8775/8546/4983/6622/8650/5028/6093/8867/5337/71/1173/9829/1759/1020/4218/57617/5868/6571
GO:0006165	GO:0006165	nucleoside diphosphate phosphorylation	75	0.395603697184489	1.70236067284084	0.0014056450145461	0.00951516975264956	0.00648081221064658	2464	tags=36%, list=17%, signal=30%	2203/5230/2597/195827/669/3939/5223/3643/4967/5663/51422/3101/5315/3458/6521/3091/5236/11182/51727/205/7167/8671/83440/2023/5562/3098/351
GO:0009267	GO:0009267	cellular response to starvation	133	0.335390535328141	1.61249942845848	0.00140706207120291	0.00951516975264956	0.00648081221064658	3060	tags=36%, list=21%, signal=29%	5594/51100/55062/81631/1824/1026/7071/9213/8644/4217/3920/355/143686/9474/9891/2752/2629/51422/120892/6715/10634/80315/5899/3309/7494/10533/7378/58528/440275/96459/467/27072/54407/8428/5366/5599/5562/80149/2309/596/83667/659/11345/23710/84879/5289/23032/56270
GO:0010755	GO:0010755	regulation of plasminogen activation	12	0.685671867734896	1.91352639062077	0.00141671308552678	0.00956853297640884	0.00651715807111241	2346	tags=75%, list=16%, signal=63%	6281/861/302/4241/2161/5054/1522/7057/2023
GO:1905906	GO:1905906	regulation of amyloid fibril formation	11	0.726263289362115	1.96952802964332	0.00142913363310414	0.0096404461081727	0.00656613833258503	3021	tags=64%, list=21%, signal=50%	1191/5204/5663/5201/3949/351/5203
GO:0009306	GO:0009306	protein secretion	230	0.295378613349125	1.5291165988653	0.00143759004513434	0.00967348647944975	0.00658864223395337	3472	tags=35%, list=24%, signal=27%	301/51167/26258/2746/5066/153339/51714/5341/8754/4253/10972/26286/3717/6400/2149/55585/2039/5873/5530/64215/6934/2752/7124/240/2281/382/101/90007/821/2182/10312/3458/4087/7040/79158/10059/3557/3156/3091/285381/374969/6352/1946/201475/80223/7097/2150/654/415116/51762/114899/51124/90550/3592/55088/10890/27230/4218/79651/9575/9545/5781/64083/379/3993/3569/6717/55763/5289/2850/54795/5715/51768/26958/…
GO:0035592	GO:0035592	establishment of protein localization to extracellular region	230	0.295378613349125	1.5291165988653	0.00143759004513434	0.00967348647944975	0.00658864223395337	3472	tags=35%, list=24%, signal=27%	301/51167/26258/2746/5066/153339/51714/5341/8754/4253/10972/26286/3717/6400/2149/55585/2039/5873/5530/64215/6934/2752/7124/240/2281/382/101/90007/821/2182/10312/3458/4087/7040/79158/10059/3557/3156/3091/285381/374969/6352/1946/201475/80223/7097/2150/654/415116/51762/114899/51124/90550/3592/55088/10890/27230/4218/79651/9575/9545/5781/64083/379/3993/3569/6717/55763/5289/2850/54795/5715/51768/26958/…
GO:0030890	GO:0030890	positive regulation of B cell proliferation	34	0.497752447667278	1.82625966383397	0.00144245939818485	0.00969425432377133	0.00660278727839995	4106	tags=56%, list=29%, signal=40%	1026/10451/10673/604/148022/683/5788/3565/23529/7293/54440/596/952/7099/7037/57162/4773/100/3071
GO:0007188	GO:0007188	adenylate cyclase-modulating G protein-coupled receptor signaling pathway	112	0.35289621047994	1.64448416834859	0.00144427800359911	0.00969449321675108	0.00660294998916397	3026	tags=36%, list=21%, signal=28%	5732/54331/2782/5141/976/133/9590/493/2316/5660/9289/2773/576/53637/10672/5196/2912/2769/9693/2776/9495/10267/196883/2357/2771/5734/1132/59340/5028/8685/2015/2774/2781/154/222487/5138/115/5996/1232/64805
GO:0002708	GO:0002708	positive regulation of lymphocyte mediated immunity	103	0.357041617503489	1.64306606682574	0.00146169377696046	0.00979929601150925	0.00667433150411692	3321	tags=38%, list=23%, signal=29%	51571/54537/163486/64127/117157/7124/1604/3916/7040/7189/912/30009/114548/22890/567/3606/3824/695/5819/23705/2625/3122/3592/5788/3565/718/23529/3594/54440/3569/10666/164/112441434/8741/8809/7855/10459/3135/3805
GO:0150115	GO:0150115	cell-substrate junction organization	80	0.381567725364058	1.65225691624091	0.00146796457418418	0.00982637104900026	0.00669277239777798	2874	tags=39%, list=20%, signal=31%	6281/387/6385/90102/5786/23603/10982/7414/7094/5795/2039/1308/5879/382/9475/1845/4323/1946/23122/6093/51762/71/9647/3987/7057/5295/6714/395/2017/596/9748
GO:0006869	GO:0006869	lipid transport	247	0.287565818537138	1.50335755841481	0.00146934700438426	0.00982637104900026	0.00669277239777798	3097	tags=31%, list=22%, signal=25%	301/55754/302/28232/55207/6342/9536/5306/79895/196527/51228/1191/3690/950/56729/388931/5660/948/134429/3685/154664/10087/5359/706/366/55113/51012/114879/5321/58488/10577/2180/81671/57614/84068/9218/6521/634/7436/5580/2760/50640/11000/116150/114885/114876/8542/5305/57205/8714/4035/654/10257/51703/3949/7057/388323/26031/7110/6850/5562/5781/6836/80763/118987/80830/1601/65977/153768/27166/1066/11001/…
GO:0002220	GO:0002220	innate immune response activating cell surface receptor signaling pathway	22	0.577838522830662	1.88419511894213	0.00147726929314779	0.00986721516811366	0.00672059145647733	3570	tags=59%, list=25%, signal=44%	4067/64581/7189/5058/5062/3824/6850/6714/11027/7305/2534/2219/6885
GO:1904706	GO:1904706	negative regulation of vascular associated smooth muscle cell proliferation	15	0.651019201417001	1.90772649415139	0.00149140512626697	0.00993349748628499	0.00676573655300438	1054	tags=40%, list=7%, signal=37%	387/1026/3162/7168/10672/6648
GO:0051926	GO:0051926	negative regulation of calcium ion transport	36	0.506833842400702	1.89044675615775	0.00149267379920817	0.00993349748628499	0.00676573655300438	3365	tags=56%, list=23%, signal=43%	91404/801/10288/805/7416/7009/7779/2281/9446/10859/7531/6236/5311/401152/63892/596/6717/29979/2859/4923
GO:0030832	GO:0030832	regulation of actin filament length	127	0.339292484217884	1.61682901158055	0.00148935756670078	0.00993349748628499	0.00676573655300438	2413	tags=31%, list=17%, signal=26%	830/51571/387/93663/136319/23580/5341/10092/81553/23406/5756/10787/253725/10109/23191/2039/54434/382/81873/10094/11034/829/6710/9037/5580/9948/90952/91663/11078/2150/56203/10552/7114/3055/7111/29766/2885/51332/2934
GO:0015718	GO:0015718	monocarboxylic acid transport	57	0.432229391180749	1.76445086238808	0.00151358763533499	0.0100603618255701	0.00685214425570516	2384	tags=37%, list=17%, signal=31%	301/28232/9536/6535/51660/948/366/133418/7124/5321/9120/84068/634/50640/8714/6539/65010/10257/9123/6850/5562
GO:0098543	GO:0098543	detection of other organism	16	0.633743174097612	1.8990602152599	0.00152800357142555	0.010143779508963	0.00690896030367595	5106	tags=81%, list=36%, signal=52%	64581/8993/64127/7096/912/7097/7099/10392/10333/3105/93978/58484/3106
GO:0071692	GO:0071692	protein localization to extracellular region	235	0.293414618788423	1.52147358072095	0.00153391398559695	0.0101705979752325	0.00692722644586659	3472	tags=35%, list=24%, signal=27%	301/51167/26258/2746/5066/153339/51714/5341/8754/4253/10972/26286/3717/6400/2149/55585/2039/5873/5530/64215/6934/2752/7124/240/2281/382/101/90007/821/2182/10312/3458/4087/7040/79158/10059/3557/3156/3091/285381/374969/6352/1946/201475/80223/7097/2150/4052/654/415116/51762/114899/51124/90550/3592/55088/10890/27230/4218/79651/9575/9545/5781/64083/379/3993/3569/6717/55763/5289/2850/54795/2201/5715/51…
GO:0010523	GO:0010523	negative regulation of calcium ion transport into cytosol	12	0.683871035425502	1.90850075035279	0.00154304255031526	0.0102186630280927	0.00695996370537739	3365	tags=75%, list=23%, signal=57%	801/805/7009/2281/9446/5311/596/6717/4923
GO:1904705	GO:1904705	regulation of vascular associated smooth muscle cell proliferation	38	0.488909179197803	1.84450181232377	0.0015543474406933	0.0102560522270018	0.00698542960699926	1335	tags=34%, list=9%, signal=31%	387/1026/4217/4318/9510/3162/3717/2773/7168/7124/10672/6648/2771
GO:0070588	GO:0070588	calcium ion transmembrane transport	199	0.303892516426662	1.55130732177403	0.00155404788344408	0.0102560522270018	0.00698542960699926	4138	tags=45%, list=29%, signal=33%	1729/4067/302/91404/57419/196527/801/5621/6546/2280/493/79026/490/3685/805/2539/9474/2149/7416/27032/117144/2281/57192/9446/5663/5023/246329/81671/162514/2631/2815/55858/140803/6622/5566/9914/7531/6236/6547/581/8065/30001/9254/54499/5311/401152/255231/90550/93589/6348/5788/30845/7341/481/1020/25998/63892/6717/29979/2534/84502/55799/5294/63933/488/54795/59341/24145/57620/356/2859/4923/54822/26133/…
GO:0120035	GO:0120035	regulation of plasma membrane bounded cell projection organization	451	0.254216470184032	1.41635068680237	0.00155346874528467	0.0102560522270018	0.00698542960699926	3183	tags=32%, list=22%, signal=25%	960/7431/387/23300/4067/55754/4747/8766/27020/23580/57142/7533/10512/5780/25793/5621/6498/1523/5604/5792/2316/23433/1982/950/23603/5756/9314/3397/9896/10787/64218/9474/10109/23191/391/91752/2039/23224/5530/998/84299/5879/2932/10611/2896/8507/2281/989/5911/382/5663/7046/5526/5906/9693/6280/1123/64422/120892/64764/55704/7504/22876/9037/7436/5580/51256/9638/8724/22891/5058/2146/374946/3383/3309/2803…
GO:0071560	GO:0071560	cellular response to transforming growth factor beta stimulus	178	0.310021886381143	1.55795203141373	0.00160703663305311	0.0105908583926179	0.0072134671452387	2774	tags=30%, list=19%, signal=24%	9839/7049/5598/50515/6386/8754/200734/5494/4086/2280/6498/4091/90/3397/80310/7525/2908/7046/383/2615/1028/4087/7040/26524/11171/3693/3309/80139/5062/4090/5654/4052/6688/9958/28996/409/7122/58533/57178/3987/7057/6714/3565/4092/9518/3696/79674/7791/5138/5371/1601/51701/2651
GO:0043523	GO:0043523	regulation of neuron apoptotic process	132	0.333934726584841	1.60445736067648	0.0016163258621459	0.0106391812499846	0.00724637999621419	3545	tags=42%, list=25%, signal=32%	387/4747/5621/3684/3162/598/3717/2539/2149/998/55294/2896/7124/2629/5663/101/1499/6648/10018/80315/2729/3091/374946/836/6622/2632/581/1270/6093/28996/409/1051/23321/2625/58533/8882/4914/6348/7305/3845/1020/23529/5913/2309/596/2730/2821/3068/5538/4929/468/4170/356/112399/55074/65018
GO:0043516	GO:0043516	regulation of DNA damage response, signal transduction by p53 class mediator	29	0.546620193162379	1.91884638452247	0.00162572310553047	0.0106751890395763	0.00727090501558122	2606	tags=48%, list=18%, signal=40%	960/754/1655/200734/8533/387893/5716/25946/3090/149628/4193/5366/10269/6615
GO:0035335	GO:0035335	peptidyl-tyrosine dephosphorylation	74	0.391117842727007	1.68180902511766	0.00162572310553047	0.0106751890395763	0.00727090501558122	4943	tags=58%, list=34%, signal=38%	8073/5782/5780/55/5786/5792/8555/4534/26191/5795/26469/54434/5791/1848/9107/1845/5771/1847/5515/11221/9108/1846/9829/5788/5781/5775/5800/5778/11266/64419/85464/54935/5728/8897/285193/1849/1843/56940/142679/114971/84959/150290/5799
GO:0002832	GO:0002832	negative regulation of response to biotic stimulus	97	0.367331584553273	1.66932920197811	0.00162852798843978	0.0106807076877528	0.0072746637843072	3437	tags=41%, list=24%, signal=32%	8780/4057/9474/22933/196/10875/2896/84868/383/10859/64771/634/3965/5771/253943/3824/51441/5654/6397/11326/11221/9958/409/83737/29883/79102/11027/11213/10221/5495/114769/79594/5094/63906/54941/3135/7376/3805/9140/25939
GO:1903170	GO:1903170	negative regulation of calcium ion transmembrane transport	24	0.570395972352934	1.90089844392431	0.00167106199691976	0.010946462743678	0.0074556703933592	3365	tags=62%, list=23%, signal=48%	91404/801/805/7416/2281/9446/7531/6236/5311/401152/63892/6717/29979/2859/4923
GO:0043491	GO:0043491	protein kinase B signaling	134	0.331809280729916	1.59688403910548	0.00169810506594697	0.0111102253231693	0.00756720960415662	3678	tags=43%, list=26%, signal=32%	23612/3688/57142/8644/143686/4534/22933/5795/6934/7124/3643/7046/101/2912/7295/10855/3092/5291/7040/22876/9037/92140/6352/3606/5515/10019/1116/409/1950/2625/7057/112464/10519/4914/6714/6348/9518/9258/5979/1839/2651/6788/375033/83667/6237/5294/64805/79594/10461/3320/10253/3135/3084/8503/65018/1263/9530
GO:0045667	GO:0045667	regulation of osteoblast differentiation	75	0.391938150732535	1.68658710406813	0.00171004846516715	0.0111749200782618	0.00761127340644993	3428	tags=48%, list=24%, signal=37%	92/55603/182/1655/4057/4086/4091/90/7124/9770/1499/10312/51232/9260/1192/5566/56998/169200/4090/7130/654/3082/1051/1021/25819/51430/374/338773/3569/659/54795/2201/1050/468/56975/5727
GO:1902115	GO:1902115	regulation of organelle assembly	172	0.312743525396254	1.56397820941425	0.0017178888142881	0.0112126788514819	0.00763699102630383	3107	tags=33%, list=22%, signal=26%	387/23300/51100/55062/203228/3936/6385/8027/4478/6386/25978/4534/9474/23224/8850/64147/2932/7124/989/112574/64422/120892/128866/55704/7251/5899/51256/9638/10015/5305/56890/4134/81876/3055/6624/27243/126731/55254/90410/6714/10733/5562/2934/1540/57132/5868/7419/550643/23329/9908/3192/1778/23256/3556/672/10806
GO:0060216	GO:0060216	definitive hemopoiesis	17	0.620981927432669	1.90339976263614	0.00174411317562865	0.0113565788453808	0.00773500176723804	2233	tags=47%, list=16%, signal=40%	865/7049/6886/204851/4211/6670/2623/2624
GO:1904645	GO:1904645	response to amyloid-beta	34	0.491264422455968	1.80245502199467	0.00174333705071162	0.0113565788453808	0.00773500176723804	3803	tags=65%, list=27%, signal=48%	5621/4318/948/4804/2932/7124/5663/10018/3383/4035/58533/599/351/1020/837/154/2309/2534/7099/4363/3676/478
GO:0051271	GO:0051271	negative regulation of cellular component movement	205	0.300117434882286	1.53490421841788	0.00174754122592974	0.0113652890494976	0.00774093431480841	2742	tags=32%, list=19%, signal=26%	3486/1495/7076/387/7049/23236/51094/79772/5912/57826/90102/182/84034/493/23380/23603/11057/9314/7414/3162/90355/4804/9289/5795/5879/7168/1545/7124/5911/10672/397/3146/340533/7040/1845/9231/5734/89927/8751/374969/5054/25932/196528/23122/7130/4035/653464/11221/199/7122/2625/7057/8428/3565/4092/647135/8976/51378/10221/11314/127435/2309/11235/28984/596
GO:0099536	GO:0099536	synaptic signaling	406	0.257467080886052	1.42170890237748	0.00175245268846056	0.0113836144171566	0.00775341578067567	3702	tags=34%, list=26%, signal=26%	2782/3688/1979/5594/51304/26258/23208/5552/27020/8676/23236/79772/7533/1488/6386/6809/9498/5621/2131/9590/5908/5786/10288/9342/56729/23385/64854/22986/6780/9921/3717/57596/23191/2149/23096/5530/7779/2932/1145/2752/7124/10911/5663/5023/2912/8825/246329/3799/1499/5906/2769/10211/9693/120892/22849/8775/2776/375/9495/5577/2771/2146/3838/55607/4983/6622/5566/6533/1132/94056/56888/59340/5028/6547/9101/…
GO:0035246	GO:0035246	peptidyl-arginine N-methylation	10	-0.735872900365322	-1.89652046908514	0.00176811610173462	0.0114644295827053	0.00780845924551218	3291	tags=70%, list=23%, signal=54%	10498/10196/3275/3276/55170/10419/54496
GO:0003073	GO:0003073	regulation of systemic arterial blood pressure	50	0.450425638591793	1.79504614348651	0.00176911098397825	0.0114644295827053	0.00780845924551218	3669	tags=50%, list=26%, signal=37%	387/10159/5547/133/2149/7168/7124/6648/1511/552/2150/1522/66002/6518/143872/1359/9365/1889/154/80763/659/5800/4923/153/2931
GO:0042987	GO:0042987	amyloid precursor protein catabolic process	49	0.442937710250008	1.75179848006316	0.00177530722230754	0.0114908873424835	0.00782647970937084	3669	tags=53%, list=26%, signal=40%	4067/57142/10313/5621/2280/102/1191/23385/10972/7124/8301/5663/3458/9475/6253/836/54103/6093/114134/5970/1718/3459/51107/83464/6868/2931
GO:0006937	GO:0006937	regulation of muscle contraction	99	0.367358621550884	1.67780898155925	0.00179052558703668	0.0115756095323643	0.00788418426083613	3075	tags=36%, list=21%, signal=29%	387/1824/801/6546/490/80005/805/2149/7168/2281/9446/5023/10398/5566/9732/6547/84193/7138/5724/8654/2023/143872/30845/4092/7341/60675/481/80149/154/80763/2017/6717/2982/5294/488/54795
GO:0019730	GO:0019730	antimicrobial humoral response	54	0.437825663896663	1.76962992229835	0.00180071833231392	0.0116276788275425	0.00791964882245329	2351	tags=44%, list=16%, signal=37%	6283/5473/4057/2597/4069/8993/820/6037/10578/64127/6374/5196/1991/6280/1511/1669/602/6556/566/5657/1668/6590/6039/7018
GO:0051092	GO:0051092	positive regulation of NF-kappaB transcription factor activity	129	0.339351892268855	1.61818295340418	0.00181041318593883	0.0116764133949578	0.00795284209044491	4742	tags=51%, list=33%, signal=35%	136319/1896/28232/6283/4057/1191/8767/64581/948/4615/64127/7124/10935/101/10211/6280/1147/6279/148022/7189/3965/8807/114548/92140/8915/7097/3606/695/81603/10542/10519/4914/8737/351/11213/9575/7098/5970/114769/8809/3556/847/4923/7099/6885/51341/10346/7706/7037/5584/10206/10392/5336/8837/3553/8517/11035/6737/10892/8986/5579/6774/5687/7334/64170/10333
GO:2000641	GO:2000641	regulation of early endosome to late endosome transport	18	0.625135502099931	1.93750196594714	0.00181374891412916	0.011684067353223	0.00795805522562533	2718	tags=50%, list=19%, signal=41%	5594/4478/5604/23317/8724/404636/6714/29934/1601
GO:1902905	GO:1902905	positive regulation of supramolecular fiber organization	137	0.331906201085056	1.60633856842262	0.00182847506961356	0.0117649928443656	0.00801317383357273	2466	tags=28%, list=17%, signal=24%	6281/387/6385/23580/22919/5341/6249/5925/1191/3397/10787/253725/29109/10109/23191/9788/998/6683/5879/7168/382/5663/7046/11034/10810/389/55704/9475/9037/5058/9948/2150/3055/9647/84722/2885/2934/351/8976
GO:0034968	GO:0034968	histone lysine methylation	109	-0.338973067907716	-1.59193961597749	0.0018648344239931	0.0119847574033694	0.0081628561697247	2795	tags=30%, list=19%, signal=25%	6419/90780/55677/8085/79723/9739/1789/1786/23476/80335/5079/55209/30827/5252/4801/84444/79447/54880/2145/29104/9757/23028/11091/79813/55170/10322/23067/79918/4302/10782/7469/4221/10919
GO:0035967	GO:0035967	cellular response to topologically incorrect protein	105	0.347882386443141	1.59773924106974	0.00187481541846614	0.0120346770132236	0.00819685657386924	3680	tags=39%, list=26%, signal=29%	10959/55757/51009/7009/79139/3310/10018/64764/57414/23456/5771/3309/7494/55284/3313/55161/581/79982/7415/84899/30001/467/5295/9709/55432/27230/84919/6782/10956/80311/22926/10133/55829/27248/468/51768/4287/578/56886/23645/4780
GO:1990874	GO:1990874	vascular associated smooth muscle cell proliferation	39	0.488600179771027	1.84767034847544	0.00188495403697813	0.0120854895035968	0.00823146512175903	1335	tags=33%, list=9%, signal=30%	387/1026/4217/4318/9510/3162/3717/2773/7168/7124/10672/6648/2771
GO:0010543	GO:0010543	regulation of platelet activation	38	0.484914412683204	1.82943080447712	0.00188856506003748	0.012094379542313	0.00823752015524375	2333	tags=47%, list=16%, signal=40%	4067/6403/5341/84034/2207/3717/2039/5321/65991/1511/634/2815/5580/22915/10019/51206/6850/50848
GO:0010952	GO:0010952	positive regulation of peptidase activity	151	0.322371096293817	1.58059986368901	0.00189582877180685	0.0121266129791928	0.00825947445104211	3577	tags=40%, list=25%, signal=31%	387/4067/4217/355/8767/64581/55122/23385/3717/4804/841/10550/2149/10010/2896/7124/8301/10197/5023/834/6280/10018/1509/3146/3092/6279/9475/3965/8738/114548/6622/7805/51065/8915/581/7415/9647/6850/64115/5720/5366/23151/2934/351/5371/27166/2534/79594/1654/91662/4155/637/51107/356/112399/83464/1612/578/8743/65018/1611
GO:1900026	GO:1900026	positive regulation of substrate adhesion-dependent cell spreading	34	0.488575303101182	1.79258861102694	0.0019031485740146	0.0121591290210545	0.00828162122998746	2894	tags=47%, list=20%, signal=38%	6281/2316/80005/10109/2039/998/5879/91663/4739/11078/5034/10562/3987/10519/1601/811
GO:0032469	GO:0032469	endoplasmic reticulum calcium ion homeostasis	25	0.55047103048332	1.85733787642814	0.00196143979839556	0.0125021666868425	0.00851526526902643	3485	tags=68%, list=24%, signal=52%	5910/7009/2907/5663/7052/581/84899/54499/9709/351/57003/5371/63892/596/488/58515/578
GO:0042310	GO:0042310	vasoconstriction	38	0.483833706033032	1.82535363542478	0.00195916360479593	0.0125021666868425	0.00851526526902643	3770	tags=55%, list=26%, signal=41%	387/6916/5910/133/6546/490/80005/2149/5023/552/9732/10800/143872/1889/59/659/6532/54795/952/5286/3274
GO:0046939	GO:0046939	nucleotide phosphorylation	76	0.384323005989702	1.662284590593	0.00196669884942976	0.012521008951229	0.00852809879488954	2464	tags=36%, list=17%, signal=30%	2203/5230/2597/195827/669/3939/5223/3643/4967/5663/51422/3101/5315/3458/6521/3091/5236/11182/51727/205/7167/8671/83440/2023/5562/3098/351
GO:0006613	GO:0006613	cotranslational protein targeting to membrane	20	0.601247747041185	1.91729648106566	0.00198862807282876	0.0126458138385614	0.00861310379835222	3911	tags=60%, list=27%, signal=44%	23204/23471/6731/6745/6734/6726/55176/6727/11231/64374/29927/10952
GO:0001510	GO:0001510	RNA methylation	79	-0.385490777691954	-1.70101852352791	0.00202014541258107	0.0128312273460319	0.00873938952466824	4841	tags=54%, list=34%, signal=36%	152992/196074/51504/131965/55152/158234/60487/55006/117246/25962/4839/23091/91801/221078/81627/144233/10436/1787/96764/260294/339175/115708/55798/57570/54888/4234/51106/64863/10785/27292/54482/55695/2091/27037/79066/56339/155400/55621/9836/79922/11180/84705/6894
GO:1903307	GO:1903307	positive regulation of regulated secretory pathway	38	0.483152476179556	1.82278356770503	0.00202976221845218	0.012877266256388	0.00877074677211171	3345	tags=53%, list=23%, signal=40%	6845/9498/3684/2268/57126/5873/3916/2150/3689/2623/5724/2624/6850/3565/1020/9545/164/9846/8723/5864
GO:0006110	GO:0006110	regulation of glycolytic process	34	0.487196189320699	1.78752862612694	0.0020454360579769	0.0129615802415156	0.00882817329402864	2464	tags=38%, list=17%, signal=32%	2203/195827/5223/3643/5663/51422/3458/6521/3091/11182/8671/5562/351
GO:0090201	GO:0090201	negative regulation of release of cytochrome c from mitochondria	18	0.620321400176608	1.92258146965574	0.00204942841655675	0.0129717605364599	0.00883510712511078	3667	tags=72%, list=26%, signal=54%	1191/598/5716/4000/4976/27069/409/3082/599/27166/51499/10105/8996
GO:0032481	GO:0032481	positive regulation of type I interferon production	55	0.421831365204014	1.70545776009288	0.00207649315662732	0.013127782898352	0.00894137444922267	3503	tags=44%, list=24%, signal=33%	29110/8780/2597/8767/4615/26191/929/84282/115004/10211/1147/148022/3148/7097/3663/3659/10621/6850/5781/7098/1654/3320/7099/51311
GO:0043473	GO:0043473	pigmentation	70	0.398646271147288	1.69176684602595	0.00208100797013622	0.0131410456836593	0.00895040777423954	1965	tags=33%, list=14%, signal=28%	1896/26258/8766/9839/10159/5874/8455/23682/9896/967/5873/5861/6648/10018/10981/8546/4644/63971/282991/26276/581/10540/81839
GO:0098930	GO:0098930	axonal transport	56	0.414348183828234	1.67931907023994	0.00209234424942601	0.0131973035778761	0.00898872520390852	3017	tags=39%, list=21%, signal=31%	26258/4747/23287/5874/55207/3281/1176/6683/3799/4976/10947/8546/9638/3091/282991/127829/23095/22906/55860/26985/1778/10239
GO:0090257	GO:0090257	regulation of muscle system process	146	0.32114163604581	1.56784889164074	0.00210036089405982	0.0132172015983834	0.00900227780860435	3075	tags=34%, list=21%, signal=27%	387/136319/1824/801/6546/493/490/5756/80005/7133/805/2539/2149/5530/7168/2281/4000/9446/5023/10398/9475/5566/9732/221476/6547/6093/199/84193/7138/5724/8654/2023/143872/30845/4092/7341/60675/481/8013/10038/80149/154/2309/80763/2017/6717/2982/5294/488/54795
GO:0032787	GO:0032787	monocarboxylic acid metabolic process	405	0.25565173321497	1.41220617757122	0.00209946262176601	0.0132172015983834	0.00900227780860435	2490	tags=25%, list=17%, signal=21%	301/157506/6916/5226/6342/51094/9926/5066/9536/8942/10434/401494/2203/6535/8644/5230/2597/8879/79993/427/195827/241/669/3939/5223/11057/948/9200/134429/59342/3638/8875/51099/3032/9444/7416/9373/5565/1545/240/3643/313/4967/23659/5663/51422/3101/2182/5321/686/197257/5315/5165/64834/390916/2108/2180/3458/5742/6521/634/11332/5577/3091/552/5828/51084/50640/11343/11000/114876/7494/6622/3417/5236/11182/…
GO:0070314	GO:0070314	G1 to G0 transition	18	-0.613549385767899	-1.8845102992612	0.00214480946970048	0.0134705388123719	0.00917482658624133	2139	tags=50%, list=15%, signal=43%	92335/6794/8851/7157/11180/55512/26227/84417/10514
GO:0006888	GO:0006888	endoplasmic reticulum to Golgi vesicle-mediated transport	112	0.345927845030729	1.61201182571587	0.00214557414226855	0.0134705388123719	0.00917482658624133	2498	tags=28%, list=17%, signal=23%	6845/50999/10959/4253/10972/3638/378/11236/5861/6683/51014/56681/29959/11014/120892/64764/51399/9218/143187/5537/10652/7415/9871/81876/10945/51124/63932/1315/29097/57222/58485
GO:0035306	GO:0035306	positive regulation of dephosphorylation	50	0.446142034077454	1.77797502873442	0.00215445042690228	0.0135106654798936	0.00920215698639256	2666	tags=40%, list=19%, signal=33%	5159/5525/255919/5341/801/10288/805/3717/2629/121665/3458/7040/4659/5580/6093/5510/6714/5788/11314/84919
GO:0018107	GO:0018107	peptidyl-threonine phosphorylation	97	0.361698206790165	1.64372845757938	0.0021647879765883	0.0135598527980537	0.00923565862434833	2742	tags=37%, list=19%, signal=30%	29110/5594/801/200734/3093/8767/90/805/22933/2039/2932/27347/7046/51422/120892/7040/9475/5580/5566/566/8476/7443/204851/1116/6093/28996/1950/10114/5599/4092/351/1020/1195/51719/51701/596
GO:0048812	GO:0048812	neuron projection morphogenesis	400	0.256724835948244	1.41441997971411	0.00217295698782071	0.0135953591976768	0.00925984214542214	3535	tags=35%, list=25%, signal=27%	3688/387/26258/4747/9331/9334/8766/203228/27020/57142/334/7533/10512/8522/4684/2131/6498/1523/5604/23380/60/1982/8826/23022/3397/139065/2064/64855/1808/7414/10787/59352/8997/5818/64218/4804/23191/391/10479/5530/998/6683/9373/5879/133418/2932/10611/8301/5911/5663/3799/1499/10211/9693/150465/1123/120892/7504/9037/7436/9638/22891/5058/10857/374946/2803/494470/4076/4983/4168/4734/10097/1946/8650/5062…
GO:0030193	GO:0030193	regulation of blood coagulation	43	0.456898946961853	1.7557480170215	0.00220356589233341	0.0137625943318017	0.00937374652416256	2227	tags=40%, list=16%, signal=33%	6484/22875/196527/948/2149/2039/2161/10855/634/5580/5627/5055/5054/2150/10019/3848/7057
GO:0019722	GO:0019722	calcium-mediated signaling	143	0.319984216142691	1.55671367170881	0.00220474888044864	0.0137625943318017	0.00937374652416256	2549	tags=33%, list=18%, signal=27%	11261/5598/79772/6403/5341/801/5621/6546/493/1827/64581/805/5795/2039/5530/576/10316/2932/7124/2281/57192/9446/121665/9034/1233/120892/552/10645/683/55607/5566/566/201191/2274/5534/9454/695/1230/90550/6850/10519/55784/6348/5788/5562/481/10269
GO:0070570	GO:0070570	regulation of neuron projection regeneration	20	0.596800456256347	1.90311468160943	0.00220755376664902	0.0137643002629251	0.00937490843924582	2424	tags=60%, list=17%, signal=50%	5604/5792/2316/9314/2896/2281/22876/83999/1270/3082/8428/8578
GO:0034103	GO:0034103	regulation of tissue remodeling	49	0.438636622825464	1.73478787509868	0.00221901195288049	0.0138198946023038	0.00941277391961604	2763	tags=45%, list=19%, signal=36%	3600/861/3690/5530/101/64114/3953/7040/9475/634/1471/7107/169200/3606/6093/6850/6714/7018/51430/1436/338773/3569
GO:0007176	GO:0007176	regulation of epidermal growth factor-activated receptor activity	25	0.548385975127555	1.85030271549822	0.00224935000692378	0.0139928100545132	0.00953054718096815	3650	tags=68%, list=25%, signal=51%	55294/5663/57732/7251/1950/58533/2069/351/374/868/7039/122809/1839/653361/9148/84313/6868
GO:1904589	GO:1904589	regulation of protein import	48	0.436654370709958	1.71967243184217	0.0022588677390522	0.0140359587396878	0.00955993588690002	2561	tags=38%, list=18%, signal=31%	11261/1894/51569/2316/948/3717/29969/55696/5663/3458/7040/5580/53371/5295/8882/1432/7341/80149
GO:0006986	GO:0006986	response to unfolded protein	120	0.337621712019225	1.59831361797526	0.00229443972994266	0.0142407178215733	0.00969939794513131	3680	tags=40%, list=26%, signal=30%	5611/10959/23071/51528/23471/51009/7009/79139/3310/10018/64764/57414/23456/5771/3309/7494/3313/55161/26270/201595/581/7415/84899/30001/467/7057/5295/9709/55432/27230/153222/84919/6782/10956/22926/10133/3301/55829/3320/27248/468/51768/9927/27348/578/55741/23645/4780
GO:1904064	GO:1904064	positive regulation of cation transmembrane transport	84	0.370391478543106	1.62840918280487	0.00232552230657824	0.0144171776292656	0.00981958527821192	3792	tags=43%, list=26%, signal=32%	11261/483/3460/196527/1520/801/2316/805/2539/2149/9446/5023/246329/3458/81671/2631/54997/6622/581/7114/5311/30845/7341/481/81/1020/154/6717/3753/57620/4923/388591/65018/3779/84766/9002
GO:0032543	GO:0032543	mitochondrial translation	69	-0.382288378081655	-1.64430181877185	0.00237079691328577	0.014681119382158	0.00999935684083366	4426	tags=48%, list=31%, signal=33%	5188/283459/219402/54460/84769/51021/6472/23107/10128/115416/55157/8846/81554/28957/708/84273/285367/28973/65993/124454/63931/3035/51069/92170/55005/84881/23395/55278/57505/9617/26164/26995/84300
GO:0019896	GO:0019896	axonal transport of mitochondrion	14	0.653823339972435	1.894551737248	0.00239949518312944	0.0148419286810862	0.0101088845628997	2638	tags=64%, list=18%, signal=53%	4747/23287/3281/6683/4976/9638/3091/22906/55860
GO:0090174	GO:0090174	organelle membrane fusion	89	0.363348274517931	1.60919201731227	0.00241046257223292	0.01489282386958	0.0101435494367409	1697	tags=25%, list=12%, signal=22%	301/6845/23208/8676/9341/302/55207/23673/10451/6809/25978/9342/10490/2773/80124/83871/7879/8291/143187/6622/5305/9482
GO:0002294	GO:0002294	CD4-positive, alpha-beta T cell differentiation involved in immune response	59	0.412252173857589	1.688909962685	0.0024180555554693	0.0149227787231403	0.0101639517822343	2907	tags=46%, list=20%, signal=37%	301/8767/604/64218/942/149041/3146/3458/3965/602/30009/5734/114548/246778/54542/3606/84695/2625/3122/64332/3565/4092/3594/3142/80149/3569/8809
GO:0048762	GO:0048762	mesenchymal cell differentiation	147	0.327023190490342	1.59813925746023	0.00245335501420538	0.0151234594243023	0.0103006360424568	2774	tags=35%, list=19%, signal=29%	5594/152007/157506/7049/57142/51094/90102/10512/6386/182/1655/200734/2131/2316/90/23603/83989/64218/998/6934/2932/7046/3516/1499/4087/7040/9475/9037/3091/2146/9231/8751/6275/80139/23122/5515/84695/359845/81610/6093/8320/3082/2625/4092/10501/5979/6615/1601/28984/596/3569/2651
GO:0007039	GO:0007039	protein catabolic process in the vacuole	20	0.594335299330255	1.8952536347732	0.00246296769756869	0.0151312490075491	0.010305941552241	2220	tags=40%, list=15%, signal=34%	3920/2629/10312/1200/51257/282991/4035/3949
GO:1904996	GO:1904996	positive regulation of leukocyte adhesion to vascular endothelial cell	20	0.593932864418729	1.8939703251167	0.00246296769756869	0.0151312490075491	0.010305941552241	2853	tags=65%, list=20%, signal=52%	387/6484/6403/7124/240/1991/7189/2526/3689/5724/9435/3569/5970
GO:0016239	GO:0016239	positive regulation of macroautophagy	66	0.39652813991798	1.66888866991026	0.00246037431713945	0.0151312490075491	0.010305941552241	4322	tags=55%, list=30%, signal=38%	29110/51100/55062/203228/8767/143686/665/3162/10241/10558/7416/2773/64127/112574/9517/5899/3091/5305/5049/3565/154/83667/10133/345611/401548/8723/292/11152/65018/6885/285180/10206/10392/8517/3064/8408
GO:0051251	GO:0051251	positive regulation of lymphocyte activation	297	-0.264594815051465	-1.40173274717366	0.0024689344761451	0.0151507863959378	0.0103192485292604	1577	tags=23%, list=11%, signal=21%	7158/28834/28445/6777/10385/28426/4436/959/3718/921/28468/8943/3494/55626/10808/51010/28410/3493/28423/28454/3111/177/3500/4192/3539/916/3502/3501/3507/3538/28395/3572/23149/3514/100423062/28394/7048/923/28391/28439/9840/28467/5590/28444/28388/28450/3575/28449/28457/28408/28409/3707/3932/55423/51561/28452/51176/28434/126259/28420/28448/28442/1236/939/9093/28385/6666
GO:0032945	GO:0032945	negative regulation of mononuclear cell proliferation	67	0.413751181652649	1.75007734400243	0.00251114717384211	0.0153751207029049	0.0104720433352021	2749	tags=42%, list=19%, signal=34%	4067/6385/5621/5573/10288/2064/942/149041/84868/383/2615/10859/3965/9231/836/3559/11326/1051/83737/695/1493/64115/8654/7305/11314/868/11006/654346
GO:0050672	GO:0050672	negative regulation of lymphocyte proliferation	67	0.413751181652649	1.75007734400243	0.00251114717384211	0.0153751207029049	0.0104720433352021	2749	tags=42%, list=19%, signal=34%	4067/6385/5621/5573/10288/2064/942/149041/84868/383/2615/10859/3965/9231/836/3559/11326/1051/83737/695/1493/64115/8654/7305/11314/868/11006/654346
GO:0042306	GO:0042306	regulation of protein import into nucleus	44	0.458283981061153	1.77715349384964	0.00253624837290485	0.0155030322350867	0.0105591642842967	2561	tags=41%, list=18%, signal=34%	11261/1894/51569/2316/948/3717/29969/55696/5663/3458/7040/5580/53371/5295/8882/1432/7341/80149
GO:0007260	GO:0007260	tyrosine phosphorylation of STAT protein	50	0.444274315996668	1.7705317576353	0.00253979143818251	0.0155030322350867	0.0105591642842967	2920	tags=46%, list=20%, signal=37%	4067/3600/3717/7124/3458/22876/5771/9021/6352/133396/3606/5515/10019/1270/8784/29883/83666/3592/3565/23529/1436/3569/2534
GO:0046031	GO:0046031	ADP metabolic process	70	0.394221701806926	1.67298994966511	0.0025434439495489	0.0155030322350867	0.0105591642842967	2464	tags=37%, list=17%, signal=31%	2203/5230/2597/195827/669/3939/5223/3643/4967/5663/51422/3101/5315/3458/6521/3091/5236/11182/205/7167/8671/83440/2023/5562/3098/351
GO:0045619	GO:0045619	regulation of lymphocyte differentiation	153	0.313919143728359	1.543501321454	0.0025434439495489	0.0155030322350867	0.0105591642842967	2817	tags=39%, list=20%, signal=31%	301/865/387/3600/861/25793/10288/8767/604/8993/2064/3601/3149/942/6655/9580/149041/3398/10875/101/3146/3458/8546/3965/30009/5771/4323/114548/246778/22890/7494/3559/864/150372/54542/3606/4179/84695/11221/695/2625/3659/57178/1493/3122/64332/6850/64115/5788/3565/4092/3594/3142/80149/54440/2309/639/11006/27166
GO:2000463	GO:2000463	positive regulation of excitatory postsynaptic potential	17	-0.613430267814101	-1.86813576962895	0.00256130263483042	0.0155769602075761	0.0106095168601594	2974	tags=53%, list=21%, signal=42%	23316/112755/7476/2902/1855/54413/5590/57555/50944
GO:0022617	GO:0022617	extracellular matrix disassembly	38	0.475673884971349	1.79456917610821	0.00255925344154023	0.0155769602075761	0.0106095168601594	2826	tags=55%, list=20%, signal=44%	3936/4317/1520/102/4318/64147/4241/101/10211/1991/1511/7040/1471/4323/8751/23122/4035/6624/149371/3569/1513
GO:0010921	GO:0010921	regulation of phosphatase activity	66	0.395431042364911	1.66427125820152	0.0025650693771424	0.0155824382162271	0.0106132479491761	1335	tags=26%, list=9%, signal=23%	5159/11261/3958/5341/801/2280/1827/805/3717/9891/2932/7124/2281/3458/9475/4659/2771
[truncated: 411 more rows]
