# Supplementary material for: ATAC-clock: An aging clock based on chromatin accessibility
Source: GeroScience. 2023 Nov 4;46(2):1789–806. doi: 10.1007/s11357-023-00986-0 (PMC10828344; doi:10.1007/s11357-023-00986-0)
Supplement: Supplementary file 14 — Supplementary file14 (CSV 42 KB) [file 11357_2023_986_MOESM14_ESM.csv]

	desc	chr	start	end	strand	len	corr	pval	padj	mu	var	coef
intercept	NA	NA	NA	NA	NA	NA	NA	NA	NA	NA	NA	46.3986013986014
peak2010	chr1:39683640-39684705	chr1	39683640	39684705	.	1066	-0.361310602349274	9.27428501997888e-06	0.000525848036393725	2.21362667981008	0.060052798334569	-0.0432845854682094
peak2835	chr1:65049540-65050763	chr1	65049540	65050763	.	1224	-0.471403744655557	2.80838525588209e-09	2.01601941582964e-06	1.69627855802255	0.0500741145020656	-0.439171981134666
peak3024	chr1:78645724-78646111	chr1	78645724	78646111	.	388	-0.319753704759353	9.90756582822313e-05	0.0026082786266835	1.9837479355204	0.0767517330611097	-0.0377744991097585
peak3107	chr1:86419291-86419989	chr1	86419291	86419989	.	699	-0.403243125359473	5.93109182455587e-07	8.0710188661633e-05	2.18671524396017	0.0471902585200155	-0.337646787581854
peak3249	chr1:90324973-90325665	chr1	90324973	90325665	.	693	0.306352292906909	0.000198303094709905	0.00414937263891538	1.59779076774809	0.0795806445401676	0.0945662914613215
peak3331	chr1:92990283-92991254	chr1	92990283	92991254	.	972	-0.33842824068117	3.56257994733946e-05	0.0013030067999557	1.77403630801013	0.0519411683682847	-0.227734013578675
peak4046	chr1:119799033-119800313	chr1	119799033	119800313	.	1281	-0.49028148777195	5.11917748408171e-10	5.7969277425376e-07	1.15011631232812	0.0861363039435727	-0.0678865347090877
peak4149	chr1:121008030-121010032	chr1	121008030	121010032	.	2003	-0.352197067562193	1.60512568894348e-05	0.000767171241842599	2.35989422724037	0.0319805255144724	-0.470017259006173
peak4341	chr1:145999676-146000058	chr1	145999676	146000058	.	383	-0.298800785140766	0.000289015942935848	0.00526913419774199	3.2529467579704	0.0504814625004028	-0.183282163963149
peak4728	chr1:151897978-151899226	chr1	151897978	151899226	.	1249	-0.412966281730285	2.96470842857472e-07	4.87448993164433e-05	2.59244855178275	0.0406979811147897	-0.496900665295165
peak5035	chr1:156581565-156583140	chr1	156581565	156583140	.	1576	-0.500201693543564	2.00596854782678e-10	2.87999770080845e-07	2.31183101724912	0.0545347624501792	-1.2915701150907
peak5602	chr1:168465990-168467784	chr1	168465990	168467784	.	1795	-0.241621564743531	0.0036465928544665	0.0265591145483383	1.59552283903952	0.0246285210450816	-0.138174711650265
peak5636	chr1:169550288-169550781	chr1	169550288	169550781	.	494	-0.242980384569893	0.00345482944647713	0.0256385718568175	1.96697085407949	0.0609357510921475	-0.182297046713924
peak5918	chr1:181141327-181141895	chr1	181141327	181141895	.	569	0.397399379066946	8.90419145198313e-07	0.000105198701066574	2.45931066381387	0.0519601471694188	0.145482791981561
peak6376	chr1:202164426-202165190	chr1	202164426	202165190	.	765	-0.37657372051971	3.56165701272306e-06	0.000272080917722698	3.296349687581	0.0175969105647469	-0.0152374580833682
peak6775	chr1:207470802-207471447	chr1	207470802	207471447	.	646	-0.585996181613479	1.48985961999346e-14	1.99641189079124e-10	1.75253541078247	0.132535079233432	-1.39062959068693
peak7207	chr1:225318832-225319314	chr1	225318832	225319314	.	483	-0.157288526396229	0.060643688376835	0.165476074851435	1.71682512639971	0.0400512509863943	-0.0642571484357025
peak7597	chr1:234543885-234544685	chr1	234543885	234544685	.	801	-0.385736517656992	1.95811190155792e-06	0.000180748790913038	1.61842274752224	0.0542283851339489	-0.00454160181768394
peak7617	chr1:234758671-234759500	chr1	234758671	234759500	.	830	-0.495554611841322	3.12281234447929e-10	3.98530337295453e-07	2.80030287437652	0.0372326084864732	-1.63802644148068
peak7661	chr1:235093302-235094376	chr1	235093302	235094376	.	1075	-0.222435931938385	0.00758198401958707	0.0424417959461673	2.69496695618799	0.00902694240388199	-0.105734336249907
peak7670	chr1:235275066-235275685	chr1	235275066	235275685	.	620	-0.243347799598472	0.00340456195592404	0.025406235498078	2.31759210195019	0.0291693026490201	-0.0277064380470213
peak7762	chr1:240611273-240612423	chr1	240611273	240612423	.	1151	0.438851594162691	4.1920709742925e-08	1.23458793528614e-05	1.84898412550619	0.0526489594402926	1.25773633750352
peak7763	chr1:240666446-240667140	chr1	240666446	240667140	.	695	0.49642080816568	2.876967342542e-10	3.83049240846172e-07	1.542595117827	0.0960140768805255	0.659622726913249
peak7774	chr1:241706816-241707391	chr1	241706816	241707391	.	576	-0.572761030192961	7.75515480911692e-14	6.92793829614445e-10	1.71017759915282	0.102842964982692	-1.36467836341654
peak8314	chr10:11009233-11010229	chr10	11009233	11010229	.	997	-0.513319846882356	5.54434751662122e-11	9.90590089636324e-08	1.26073470584689	0.129061792701737	-0.723388803328607
peak8349	chr10:11345341-11346270	chr10	11345341	11346270	.	930	0.365814002196764	7.02816320479526e-06	0.000435334608370985	1.71456325425498	0.0327255537771496	0.113017033693192
peak8473	chr10:14196767-14197415	chr10	14196767	14197415	.	649	0.152696864837963	0.068659315965866	0.179817225435865	1.81344344273672	0.0386572646504957	0.051257851047759
peak8609	chr10:17872582-17873042	chr10	17872582	17873042	.	461	0.359959992914612	1.00704337352247e-05	0.000559159442204463	1.47815674469348	0.059538806027474	0.230904266361838
peak9190	chr10:44913225-44914216	chr10	44913225	44914216	.	992	-0.432997584880539	6.61936494272548e-08	1.63752905044655e-05	1.8395700825642	0.0596232494620478	-0.00442790201760523
peak9381	chr10:50013715-50014438	chr10	50013715	50014438	.	724	0.290356397277241	0.000435169534698141	0.00686705212752317	1.73892908873923	0.170868540510209	0.0086235542644523
peak9674	chr10:69439371-69440411	chr10	69439371	69440411	.	1041	0.354430294104613	1.40542377943365e-05	0.000699666079668517	1.501160927779	0.0518940845145934	0.00959536026778114
peak9811	chr10:71735690-71737001	chr10	71735690	71737001	.	1312	-0.42693626320796	1.05274107140614e-07	2.27527908981327e-05	2.87415408382838	0.0171391164777579	-0.360779636700827
peak9982	chr10:74898113-74898759	chr10	74898113	74898759	.	647	-0.266847993242006	0.00127451842856208	0.0136265002202648	1.52591646923484	0.0424305323345521	-0.0443440464213887
peak10190	chr10:80467939-80468369	chr10	80467939	80468369	.	431	-0.375477633227751	3.82127331242256e-06	0.000284284177977569	3.01735938045897	0.0522477029408664	-0.072900492861657
peak10402	chr10:89793513-89794032	chr10	89793513	89794032	.	520	-0.23928160310901	0.00399936849094546	0.0281663442683399	2.05022396854424	0.0408024252379545	-0.000360319200901395
peak10754	chr10:100561971-100563287	chr10	100561971	100563287	.	1317	-0.467150761754919	4.0635068480339e-09	2.57248779985768e-06	2.85238162487942	0.019543501429954	-0.104690866589562
peak10941	chr10:103583979-103585322	chr10	103583979	103585322	.	1344	-0.29190200351478	0.000404140940273085	0.00656413138624026	3.12825170141437	0.0250953818760332	-0.0906188790427275
peak11287	chr10:118850435-118850843	chr10	118850435	118850843	.	409	0.335979491356623	4.08938323294562e-05	0.00143561751746636	2.02854549793463	0.0528581872714684	0.0658587442717968
peak11312	chr10:119292494-119293494	chr10	119292494	119293494	.	1001	-0.323696745373314	8.0271121938042e-05	0.00227888354654611	1.61607017667681	0.0541796187029691	-0.0507705711449018
peak11559	chr10:128035367-128036314	chr10	128035367	128036314	.	948	0.188067232281878	0.0244915712212352	0.090944131081993	2.312143420355	0.015403708812531	0.0854046621250064
peak11622	chr10:132229630-132230853	chr10	132229630	132230853	.	1224	0.314735102832684	0.000128972097803633	0.0031092523728372	2.30973591424631	0.0423803530971332	0.239250415989266
peak12573	chr11:31810000-31810656	chr11	31810000	31810656	.	657	0.196450042207653	0.018695620946659	0.0762042040107166	1.90882235279219	0.0318957874065033	0.0361439374617936
peak12797	chr11:43282785-43283488	chr11	43282785	43283488	.	704	0.162413863414999	0.0526196555485641	0.150602064270957	1.49591484611992	0.0377091796194311	0.179588671864548
peak13010	chr11:47908138-47908704	chr11	47908138	47908704	.	567	0.219264668144232	0.00851065749554871	0.045690228541808	1.35359888836196	0.0773019813311719	0.199725179352932
peak14330	chr11:82521417-82521922	chr11	82521417	82521922	.	506	0.328442351775956	6.20679744588214e-05	0.00192590450635118	1.64992036705044	0.0996839660613726	0.000588205234926021
peak14391	chr11:85941202-85941883	chr11	85941202	85941883	.	682	0.328532666084657	6.17623833633506e-05	0.00192096542453129	1.5708207379794	0.0531863722062643	0.118322798041285
peak14542	chr11:95443360-95443844	chr11	95443360	95443844	.	485	0.269592316667756	0.00112968116728306	0.0125949256434175	1.61996670530199	0.137736982198099	0.00046073858059718
peak14547	chr11:95674659-95675000	chr11	95674659	95675000	.	342	0.23644696537456	0.00446759213554916	0.0302530453716965	1.58866718186959	0.155786263157313	0.000299607851844489
peak14648	chr11:102733289-102733777	chr11	102733289	102733777	.	489	0.288839527410652	0.000467747138015938	0.00718169441725378	1.52489596999082	0.0736973257712757	0.0192273671280605
peak15736	chr12:916158-916809	chr12	916158	916809	.	652	-0.352884687867074	1.54095085886493e-05	0.00074499368041335	1.64864539346574	0.0938543007904033	-0.0739501922104898
peak15774	chr12:1790594-1791853	chr12	1790594	1791853	.	1260	-0.195838368025998	0.0190741867802104	0.0771993263090319	2.36571823538242	0.0159601600960888	-0.00820035274265741
peak15991	chr12:6555304-6556488	chr12	6555304	6556488	.	1185	-0.0513929468466086	0.542140432759082	0.693934230077057	3.47067975957438	0.00542355157450204	-0.120096393806485
peak16061	chr12:7439726-7440528	chr12	7439726	7440528	.	803	-0.321348573347093	9.10220004578512e-05	0.00247569987713506	2.38490253721549	0.0785498870705371	-0.777260447386894
peak17559	chr12:56794912-56795556	chr12	56794912	56795556	.	645	-0.258011559174802	0.00186365646410028	0.0172943189881882	1.29695711646535	0.113708569520129	-0.025481333996175
peak17764	chr12:65556703-65557227	chr12	65556703	65557227	.	525	0.256270956134387	0.00200547318762398	0.0181018236467478	2.18587081018907	0.0461635284173963	0.267218548547304
peak18254	chr12:94262195-94264140	chr12	94262195	94264140	.	1946	-0.187747027005575	0.0247405647867213	0.0915684485960682	2.95781305165345	0.00690152943672833	-0.000148489170939132
peak18658	chr12:108633570-108634375	chr12	108633570	108634375	.	806	-0.266230161266576	0.00130938042013088	0.013866462826465	4.05457853724421	0.00553394161420232	-0.255176974415554
peak19063	chr12:119659983-119660467	chr12	119659983	119660467	.	485	0.221417843367576	0.00786981868544522	0.0435017822144926	1.69136695303393	0.09576710038354	0.00636558414478563
peak20229	chr13:40734757-40735801	chr13	40734757	40735801	.	1045	-0.559679823616819	3.68876941756582e-13	2.4714755097691e-09	1.83766934870134	0.0629619405444274	-0.273512615533798
peak20298	chr13:41955607-41955982	chr13	41955607	41955982	.	376	0.304172433910539	0.000221313591970403	0.00445062851286153	1.6748037136346	0.10446003117612	0.0395548563560741
peak20497	chr13:48265124-48265754	chr13	48265124	48265754	.	631	-0.350025418957523	1.82475007233233e-05	0.000835477823550792	1.7524486596513	0.0416232863831733	-0.318522647261294
peak20936	chr13:95380492-95381165	chr13	95380492	95381165	.	674	0.13110353466677	0.118581566803905	0.257632761472031	2.55719778946866	0.0157507489804958	0.0268014185560346
peak21239	chr13:110727727-110728297	chr13	110727727	110728297	.	571	-0.125216683817817	0.136197119137144	0.281938384381239	1.73082999471826	0.0644790872694264	-0.531351579207547
peak21324	chr13:113771858-113772335	chr13	113771858	113772335	.	478	0.31997333273733	9.79283943024289e-05	0.00258994832299845	1.48122422408277	0.0759092660802194	0.0680984806814235
peak21575	chr14:23020760-23021466	chr14	23020760	23021466	.	707	-0.461294699874841	6.70292567904575e-09	3.66608996323319e-06	1.38186672917047	0.12812819298661	-0.00554465875390395
peak21665	chr14:24368459-24369279	chr14	24368459	24369279	.	821	-0.300592703129307	0.000264546894836012	0.00496604490889922	2.11496227128608	0.0228948955334655	-0.0934175679944207
peak21929	chr14:50559915-50561338	chr14	50559915	50561338	.	1424	0.189015532523237	0.0237667306157605	0.0892251186732882	2.73265199078928	0.0122283424017137	0.0102745095599347
peak22843	chr14:75295548-75296417	chr14	75295548	75296417	.	870	0.214453378607989	0.0101119397742879	0.0511771344487442	3.36149136615599	0.00944534472204244	0.41093209599927
peak23818	chr14:104694797-104696007	chr14	104694797	104696007	.	1211	-0.275440168156133	0.000869949605174166	0.0106265494159834	2.61101516276453	0.0415921584437173	-0.00410000752576181
peak23841	chr14:105012246-105012792	chr14	105012246	105012792	.	547	0.279980514766273	0.000707413451855533	0.00930715783491816	1.78016563309235	0.06336213434933	0.0155971262155367
peak23886	chr14:105480676-105482525	chr14	105480676	105482525	.	1850	0.204851325514753	0.0141178352413383	0.0636287882394527	3.93104865956823	0.0057631284153515	0.185938526793846
peak24237	chr15:25739620-25740592	chr15	25739620	25740592	.	973	-0.236373071849259	0.00448042921764314	0.0302940466822396	1.6505796702599	0.0459955985297161	-0.000842550557014549
peak24330	chr15:31482976-31484326	chr15	31482976	31484326	.	1351	-0.478454418527995	1.50518388884373e-09	1.2600266433602e-06	2.6222972130998	0.0412170852721935	-0.104399846204225
peak24441	chr15:39085147-39085715	chr15	39085147	39085715	.	569	0.423822472155707	1.33141866690383e-07	2.73076685762928e-05	1.45516814718654	0.0705564523968741	0.679918125498802
peak24780	chr15:48285649-48286262	chr15	48285649	48286262	.	614	0.163009116813255	0.0517474735328672	0.148881620040885	1.63229512674051	0.0439392855439678	0.607495924588695
peak25586	chr15:69462134-69463225	chr15	69462134	69463225	.	1092	0.259618743350092	0.0017408681226166	0.0165934554900266	3.55790226045709	0.00482337473351132	0.367347924237819
peak25810	chr15:74399941-74400311	chr15	74399941	74400311	.	371	-0.50656885230697	1.08198348156385e-10	1.81232233161945e-07	2.4152548404888	0.0632776527997238	-0.617493136592481
peak25908	chr15:75723686-75724359	chr15	75723686	75724359	.	674	0.388117531250013	1.67119833650232e-06	0.000162040210706598	2.13393242194441	0.045320027857729	0.0258227097674396
peak26278	chr15:86231990-86232508	chr15	86231990	86232508	.	519	0.273052996769337	0.000968527328389494	0.011391532611102	1.30340009608471	0.076023440363503	0.107691331576064
peak26283	chr15:87680880-87681606	chr15	87680880	87681606	.	727	0.38778090519031	1.70918463493697e-06	0.000163398864029646	1.51780551366259	0.0703005736887464	0.0175787452619535
peak26285	chr15:87736726-87737576	chr15	87736726	87737576	.	851	0.367103033693676	6.48683491013528e-06	0.000410977884628251	1.45312996047638	0.100646485120943	0.367541304690686
peak26490	chr15:90816337-90816852	chr15	90816337	90816852	.	516	-0.22805799765501	0.0061544192873233	0.0370648172809583	2.19349764236919	0.0754733534139608	-0.131604283956687
peak26703	chr15:99286458-99286760	chr15	99286458	99286760	.	303	0.101724700565983	0.226696309359418	0.393879571087376	1.93258254317304	0.0683521028139111	0.188144039424038
peak27131	chr16:1645949-1646617	chr16	1645949	1646617	.	669	-0.00393277762433509	0.962818800433918	0.978662334401505	1.77502056146373	0.0424671574037912	-0.0364375387416029
peak27170	chr16:2178399-2179415	chr16	2178399	2179415	.	1017	-0.333504058259051	4.69562401152294e-05	0.00158558660447898	2.26335801189138	0.0489191746686975	-0.10873497103852
peak28019	chr16:27254232-27254836	chr16	27254232	27254836	.	605	-0.32159283250017	8.98439880056714e-05	0.00245275974120233	1.38377797036374	0.058892750135096	-0.0131806835225686
peak28771	chr16:58306373-58306691	chr16	58306373	58306691	.	319	0.193775507111354	0.0204001847580909	0.0806299702364815	1.70784200286328	0.0986878638340127	0.111141632913772
peak29160	chr16:74463889-74464516	chr16	74463889	74464516	.	628	-0.343227214629863	2.70969642961453e-05	0.00108454605845212	1.32627879266887	0.0741803334072974	-0.370195253593999
peak29393	chr16:82229887-82230563	chr16	82229887	82230563	.	677	0.233341384714007	0.00503646344412114	0.0326610470162397	1.73255064523542	0.0421814976471853	0.00650022684390642
peak30341	chr17:4980451-4981231	chr17	4980451	4981231	.	781	-0.347646457962427	2.09771205258146e-05	0.000918605931522602	2.34909859430487	0.0261627546037048	-0.0238043317247087
peak30421	chr17:7012200-7012895	chr17	7012200	7012895	.	696	0.15912149634327	0.0576659593792207	0.160260737438277	3.9074610471521	0.00712207291492818	0.033007583277037
peak30853	chr17:17700215-17701058	chr17	17700215	17701058	.	844	0.307197963252016	0.0001899908330425	0.00402828664995174	1.62690888054601	0.059783967852529	0.0458028478594298
peak31034	chr17:20840590-20842019	chr17	20840590	20842019	.	1430	0.333171537395198	4.78320345228165e-05	0.00160773226406122	2.15150641605272	0.036701815170378	0.268259070978226
peak32192	chr17:47362235-47362675	chr17	47362235	47362675	.	441	0.201485064917723	0.0158189619912064	0.0683016241927389	1.5147053095213	0.060372607990826	0.153625087845246
peak32410	chr17:50168865-50169974	chr17	50168865	50169974	.	1110	0.101240287455678	0.228927484308432	0.396505164549718	2.97630535163761	0.0127215144886332	0.191436256705192
peak32779	chr17:61635796-61636278	chr17	61635796	61636278	.	483	0.209479933835669	0.012040540966496	0.0573393054377943	1.70714260593674	0.052063869384499	0.010230798079413
peak32888	chr17:64063026-64064274	chr17	64063026	64064274	.	1249	-0.0609949999398443	0.469270394515119	0.633627335947864	2.55656840674739	0.0183642101301025	-0.0283920545839211
peak33606	chr17:77465267-77466352	chr17	77465267	77466352	.	1086	-0.161268513772839	0.0543320590055563	0.153829543404118	3.3712553478581	0.00780663001946042	-0.103669124985691
peak33928	chr17:81487662-81488600	chr17	81487662	81488600	.	939	-0.301366532547039	0.000254586218250256	0.00484729941749983	3.40974624139915	0.0334683336596465	-0.402783519776719
peak34762	chr18:12053317-12053670	chr18	12053317	12053670	.	354	-0.0372998094934328	0.658286540554724	0.782619927848342	1.76459874950798	0.101854855468178	-0.162597549196917
peak35183	chr18:45722759-45723255	chr18	45722759	45723255	.	497	0.269937153119159	0.00111258781127495	0.0124561659475665	2.5098933033468	0.0353430810636489	0.391215378691467
peak35380	chr18:54284792-54285560	chr18	54284792	54285560	.	769	-0.0952179651436747	0.257962437647308	0.42876416081294	1.22121332427248	0.0844868682973662	-0.0712552163383131
peak35822	chr18:77124402-77125034	chr18	77124402	77125034	.	633	-0.0791481759887063	0.34740081843105	0.521373586983059	2.62119982046748	0.0229400596482774	-0.144964743126227
peak36050	chr19:1455047-1456272	chr19	1455047	1456272	.	1226	0.0229500973996298	0.785567884873416	0.87084011368867	2.30834265691867	0.0165137322799332	0.386293501220794
peak36370	chr19:4575548-4576507	chr19	4575548	4576507	.	960	0.185267488712153	0.0267431323359109	0.0962293161388847	2.14709976314475	0.0250321776150803	0.000274542609278884
peak36500	chr19:6564460-6564963	chr19	6564460	6564963	.	504	0.311102004505401	0.000155650790759303	0.00353686506547771	1.44047133169279	0.0593266277532849	0.230954596140757
peak36735	chr19:9827138-9828359	chr19	9827138	9828359	.	1222	-0.236738434279913	0.00441727788194858	0.0300210601613411	3.28067440084744	0.00587237976039428	-0.00151756159559194
peak36809	chr19:10553554-10554602	chr19	10553554	10554602	.	1049	-0.319308291009624	0.000101440997176666	0.00265317377130904	2.95318021595591	0.0160893234903767	-0.0375414792442949
peak36837	chr19:10777057-10777627	chr19	10777057	10777627	.	571	-0.197583076262263	0.0180115411714815	0.0744333433381165	1.72287720708181	0.0460483009564273	-0.203562837832495
peak36964	chr19:12716907-12717282	chr19	12716907	12717282	.	376	0.0211581794110888	0.801951352553715	0.88161466801557	2.33524842841722	0.0443945805593725	0.00595245411827076
peak36972	chr19:12769551-12770196	chr19	12769551	12770196	.	646	-0.372842097492027	4.52091834681223e-06	0.000318564272641283	2.09814034934155	0.0923047839666001	-0.777093564339914
peak36982	chr19:12801266-12802368	chr19	12801266	12802368	.	1103	0.0064882620409829	0.938696596058699	0.964693072626132	3.14923151383001	0.0165255593024876	0.383412292702987
peak37114	chr19:14334229-14335153	chr19	14334229	14335153	.	925	0.242147029812336	0.00357132931527474	0.0261864912857354	1.49429520899936	0.058127296167362	0.0312082793298988
peak37317	chr19:16719222-16720139	chr19	16719222	16720139	.	918	0.221688786293678	0.00779228704768562	0.0431860397486678	1.86214598995404	0.0484981366906278	0.343800694509483
peak37351	chr19:17183227-17185010	chr19	17183227	17185010	.	1784	-0.221694944087453	0.00779053286129839	0.043179294226416	2.92848794887171	0.0152498425570895	-0.143118982820727
peak37468	chr19:18253781-18254405	chr19	18253781	18254405	.	625	0.175064024426887	0.0365042417829358	0.118106279249418	1.92720948581943	0.117560397108046	0.117350389685006
peak37609	chr19:19642499-19644187	chr19	19642499	19644187	.	1689	-0.316052870700545	0.000120397809306772	0.00298061071635326	3.60374658123346	0.00429681453355496	-0.348460495060508
peak37855	chr19:35003116-35003795	chr19	35003116	35003795	.	680	-0.304829265246545	0.00021413157488207	0.00436958848236508	3.16242263268806	0.0131210281237962	-0.548479463117656
peak37996	chr19:37217572-37218828	chr19	37217572	37218828	.	1257	-0.384858005745084	2.07534331580029e-06	0.000188326865226122	3.66183951680697	0.00666179562178836	-0.000286520691688867
peak38001	chr19:37334139-37335167	chr19	37334139	37335167	.	1029	-0.424391041780937	1.27575563138184e-07	2.65040704814212e-05	3.09339731491338	0.0362776979617971	-0.514905931009351
peak38234	chr19:40875075-40876182	chr19	40875075	40876182	.	1108	-0.0488969877697863	0.561956356887861	0.709404937960779	2.86973415174868	0.0485362735831362	0.00461810656610352
peak38355	chr19:42185255-42185863	chr19	42185255	42185863	.	609	-0.0862111654486943	0.305932114277871	0.480024628479945	2.51078952050222	0.0243857291061772	-0.00163467506668516
peak38612	chr19:45922258-45922787	chr19	45922258	45922787	.	530	0.240059537722592	0.0038788241136979	0.0276420367613288	1.36234696644038	0.0528462101414064	0.0443647277797177
peak38921	chr19:49335221-49336111	chr19	49335221	49336111	.	891	-0.329197707812363	5.95551359920917e-05	0.00187259794046311	3.45479413998108	0.00923237801621968	-0.0967367139518679
peak39426	chr19:58228138-58229639	chr19	58228138	58229639	.	1502	0.0111969216809749	0.894411096795469	0.939284110063555	2.52936218133176	0.0149746843945421	0.0521613749727991
peak39609	chr19_GL949752v1_alt:352945-354524	chr19_GL949752v1_alt	352945	354524	.	1580	0.27956588998542	0.000721005937382626	0.00940747766399921	2.65613165929643	0.0996068628299888	0.0781682052713228
peak39741	chr19_KI270938v1_alt:1045295-1045933	chr19_KI270938v1_alt	1045295	1045933	.	639	-0.177773453687911	0.0336573212563036	0.111931197427482	2.17114792435411	0.0313263709720903	-0.00082432136203905
peak39864	chr1_KI270763v1_alt:276674-277151	chr1_KI270763v1_alt	276674	277151	.	478	-0.0251402193856243	0.765671206592153	0.85787099889922	1.27653589805132	0.0868912291517412	-0.360712073590059
peak40186	chr2:10544051-10544957	chr2	10544051	10544957	.	907	0.00722924989191451	0.931711548399088	0.960638229411594	2.32035866642778	0.176162944476351	-0.0173604153717849
peak40375	chr2:20326021-20326682	chr2	20326021	20326682	.	662	-0.258186029998429	0.00184995615628346	0.0172308242545401	2.04497605489176	0.0217830699086526	-0.0469555838691602
peak40939	chr2:38959840-38961007	chr2	38959840	38961007	.	1168	-0.433346526527792	6.44311050554254e-08	1.63153635181674e-05	2.76107409812071	0.0274640847447013	-1.79378441343903
peak41075	chr2:43142613-43143336	chr2	43142613	43143336	.	724	0.0378581161290378	0.653500270607633	0.779349744973133	2.11275359013761	0.0556017254564715	0.650515370977416
peak41110	chr2:43548207-43548868	chr2	43548207	43548868	.	662	-0.166615531367512	0.0467155664331209	0.139149805172752	1.53979602933745	0.05267534922312	-0.113962456150203
peak41122	chr2:44044062-44044878	chr2	44044062	44044878	.	817	0.00383425292393421	0.963749628513825	0.979130749617897	2.73283301559898	0.0285478862861639	0.395847433855463
peak41311	chr2:48768669-48769168	chr2	48768669	48769168	.	500	0.280380771361652	0.000694515825458056	0.00919161685050662	1.31399205001183	0.0951188540231151	0.121893967825001
peak41427	chr2:60413495-60414305	chr2	60413495	60414305	.	811	-0.161812452222969	0.053513170771144	0.152245538924274	1.53930493217464	0.0467914580396737	-0.095993803689086
peak41840	chr2:70341018-70341829	chr2	70341018	70341829	.	812	0.024881592047072	0.768013098460438	0.85922567475432	2.08261331129967	0.0237407519631969	0.0120440825587516
peak41842	chr2:70471079-70471583	chr2	70471079	70471583	.	505	-0.0634642752436413	0.45143721860457	0.618310373430581	1.70259750834783	0.0602147234537012	-0.000583620450991994
peak42467	chr2:100060700-100061417	chr2	100060700	100061417	.	718	-0.528018500623412	1.22787927281768e-11	3.40418943222556e-08	1.54107239222666	0.095881232196692	-0.352344753986865
peak43507	chr2:147364479-147365187	chr2	147364479	147365187	.	709	0.230968581512686	0.00551387976180233	0.0345476880337366	1.23212705677799	0.0597621521972736	0.109341778640452
peak44293	chr2:189874773-189875521	chr2	189874773	189875521	.	749	-0.00950352839283481	0.910307419947122	0.948531837269941	1.19525431960825	0.0726532078761989	-0.00271333399549575
peak44667	chr2:203858223-203858537	chr2	203858223	203858537	.	315	0.226578074551072	0.00650487226763432	0.0384496199322011	1.63391999163305	0.0880111030772982	0.0644524527718351
peak44693	chr2:204177602-204178482	chr2	204177602	204178482	.	881	0.0367415028578279	0.663086704400203	0.78628041581901	1.72905492551175	0.0325268097546519	0.0870983462767959
peak44832	chr2:213151358-213152626	chr2	213151358	213152626	.	1269	-0.479991814373833	1.31131555405682e-09	1.14597576680618e-06	3.55591236231055	0.0210088331657399	-0.00966761566702573
peak45712	chr2:238970182-238971026	chr2	238970182	238971026	.	845	0.319281607236599	0.000101584360325047	0.00265519589406169	2.05816705259868	0.0336417833359152	0.291336706755219
peak45978	chr20:1663908-1664274	chr20	1663908	1664274	.	367	-0.239564861622663	0.00395509222847105	0.0279780893590498	1.98923816573037	0.0580374276852038	-0.0464164011156912
peak46269	chr20:6142294-6142910	chr20	6142294	6142910	.	617	0.143837852193584	0.0865510672876448	0.209429253616837	1.37838055933315	0.0624580053544972	0.16699527168498
peak46539	chr20:21395520-21397594	chr20	21395520	21397594	.	2075	-0.403509963089726	5.82098540826701e-07	8.0001235354644e-05	2.1663536124783	0.024139557840965	-0.0415495236790442
peak46556	chr20:23085410-23086614	chr20	23085410	23086614	.	1205	0.100640928861573	0.23170943669008	0.399636148744689	2.28342374006001	0.0353047298832069	-0.0335778505873828
peak46880	chr20:34058540-34059419	chr20	34058540	34059419	.	880	0.0663625435137672	0.430998439944137	0.600403267287683	1.90424437478489	0.0374706561759686	0.0797778831545717
peak47077	chr20:37406247-37406952	chr20	37406247	37406952	.	706	0.19832201151527	0.017577180708539	0.0732382529522457	2.10659210160236	0.0288224686794236	0.14534631528552
peak47136	chr20:38673796-38674751	chr20	38673796	38674751	.	956	-0.17484029125306	0.036748142385818	0.118599496139201	2.4450641825294	0.0283767409462597	-0.00299613060093487
peak49609	chr22:24242461-24243417	chr22	24242461	24243417	.	957	-0.447878919836922	2.03739907387765e-08	7.91337611303204e-06	2.57750696119664	0.0173779953857836	-0.00124391697991968
peak49810	chr22:29480194-29481508	chr22	29480194	29481508	.	1315	-0.325429138022029	7.31138288024092e-05	0.0021337489210468	1.85586737195046	0.0459577454859952	-0.675204863632031
peak49872	chr22:30324136-30324672	chr22	30324136	30324672	.	537	-0.124990898046065	0.136910531043194	0.282898056766245	2.61924768626366	0.0216359516702217	-0.0998739482215983
peak51749	chr3:23829279-23829927	chr3	23829279	23829927	.	649	-0.255860436549383	0.0020403173249835	0.018289833083808	1.22345862354758	0.0724500893803567	-0.0646999243009921
peak51776	chr3:27171106-27171603	chr3	27171106	27171603	.	498	0.380301238351544	2.79836865065979e-06	0.000230809125278728	1.64051831659533	0.101177886279938	0.0165250956567538
peak52969	chr3:58584680-58585855	chr3	58584680	58585855	.	1176	0.396217082662136	9.65800855931853e-07	0.000112536795386842	2.31621755976001	0.0243835929596229	0.0132620552016351
peak53164	chr3:71428764-71429257	chr3	71428764	71429257	.	494	0.375255952651849	3.87591709409082e-06	0.000286569476022564	1.91384661475983	0.0801937135589715	1.14761784957674
peak53337	chr3:95705848-95706401	chr3	95705848	95706401	.	554	0.467914328183025	3.80414103267964e-09	2.50699130350363e-06	1.6460876238164	0.0999569471403205	0.882582267205055
peak53353	chr3:98188510-98188939	chr3	98188510	98188939	.	430	-0.163528424088284	0.0509963761803097	0.147531604947554	1.7354740548286	0.210344267595037	-0.133430675635344
peak53395	chr3:100209824-100211175	chr3	100209824	100211175	.	1352	0.179770631468954	0.0316811036982842	0.107527221623595	1.45337002206639	0.0431898702767643	0.143145892936903
peak53679	chr3:113441006-113441841	chr3	113441006	113441841	.	836	-0.157050425036926	0.0610395824201657	0.166230871343869	1.92297192264533	0.0378425958254527	-0.0719133408942242
peak54203	chr3:130155522-130155826	chr3	130155522	130155826	.	305	0.239427337561687	0.00397653337818745	0.0280721120033604	1.83717203538615	0.069275049843654	0.152460219345307
peak54735	chr3:156382501-156382970	chr3	156382501	156382970	.	470	0.266123426174475	0.00131549053833031	0.0139110139789237	1.32452004391616	0.0838694977888496	0.032371794261099
peak54784	chr3:158570662-158571852	chr3	158570662	158571852	.	1191	0.363346779490892	8.18558840923804e-06	0.000482140152456219	2.26892280650668	0.0222033868222122	0.000947299309458739
peak55501	chr3:192898759-192899496	chr3	192898759	192899496	.	738	0.313753961024525	0.000135722169018037	0.00321794821263645	1.90276612581566	0.0702214167767172	0.00960740299621691
peak55502	chr3:192916548-192918437	chr3	192916548	192918437	.	1890	0.294153703438525	0.000362582097177181	0.0061191437055091	2.34552829051062	0.0268928660954854	0.122123414748488
peak55982	chr4:3037288-3037664	chr4	3037288	3037664	.	377	0.219272878535932	0.0085081287037975	0.0456888557163584	3.08345057241644	0.0187746985685633	0.00547152156286755
peak55983	chr4:3041176-3042172	chr4	3041176	3042172	.	997	0.326989112445043	6.71841252628219e-05	0.00202762900567976	3.32790288870927	0.0500696467955496	0.0628484432329797
peak56167	chr4:7987254-7987934	chr4	7987254	7987934	.	681	0.220947798442747	0.00800594717021025	0.0439911257849169	2.37360187995557	0.0287656372775366	0.111896150517191
peak56942	chr4:69660997-69661881	chr4	69660997	69661881	.	885	0.263333945594375	0.00148470056691161	0.0150833871088822	1.5790029314661	0.157676403437835	0.0254623103208857
peak57747	chr4:112643155-112643814	chr4	112643155	112643814	.	660	-0.133310077436165	0.112454128836892	0.248736195176926	1.31387453801898	0.0584990706851266	-0.00425176186321709
peak57797	chr4:118865096-118865653	chr4	118865096	118865653	.	558	0.146007448200328	0.081857536987405	0.201782743861521	1.42474934555285	0.0526988795769684	0.108156513193997
peak58541	chr4:183261938-183262902	chr4	183261938	183262902	.	965	0.251340615918493	0.00246194770744509	0.0206356024236732	2.39782996326978	0.0215148582575216	0.000396898341157242
peak58992	chr5:32017862-32018851	chr5	32017862	32018851	.	990	0.311065057742751	0.000155946757294595	0.00354084136867705	1.42174386224516	0.068126460429309	0.0104380747144981
peak59708	chr5:68007492-68007820	chr5	68007492	68007820	.	329	0.026673510035613	0.751831279376266	0.848382243675113	1.53648027657755	0.178631711912266	-0.0673513006043833
peak60162	chr5:90265109-90265595	chr5	90265109	90265595	.	487	-0.0452064167006034	0.591875775273728	0.73281335192054	1.70139438414398	0.05121318119345	-0.112158350726955
peak60418	chr5:108642137-108642637	chr5	108642137	108642637	.	501	0.182235801576901	0.0293783539742567	0.102154643176639	2.0462747690532	0.0336813402361105	0.719741333491868
peak60716	chr5:131137860-131138931	chr5	131137860	131138931	.	1072	0.0633370141722902	0.452346930624185	0.618967837401237	1.24627339146725	0.0594577255871259	0.136656568398543
peak60780	chr5:132238092-132239106	chr5	132238092	132239106	.	1015	0.263426312501001	0.00147879406275337	0.0150404861031462	2.0271906757277	0.0185875259559181	0.0373999138676686
peak60781	chr5:132271286-132273272	chr5	132271286	132273272	.	1987	0.222359985815159	0.00760312868681984	0.0425039317494309	1.95392983146991	0.0283616582099001	0.0548051136765895
peak61148	chr5:141387485-141388220	chr5	141387485	141388220	.	736	0.302940875155528	0.000235386388095386	0.00462941917878402	1.67834226042506	0.0676096392855949	0.122316301987826
peak61582	chr5:153964947-153965403	chr5	153964947	153965403	.	457	0.279697256252621	0.000716673649204046	0.00937529472762863	1.9278482105702	0.0497018103228394	0.00572988360372056
peak61747	chr5:159099909-159101159	chr5	159099909	159101159	.	1251	-0.424781035386691	1.23887047225277e-07	2.58683210034811e-05	3.02707323175076	0.0137635537703205	-0.000503400568185479
peak62007	chr5:172683529-172684732	chr5	172683529	172684732	.	1204	-0.453336777719545	1.30366205240495e-08	5.82302383407546e-06	2.45815133626756	0.0505408329531569	-0.084186392586092
peak62105	chr5:174951193-174951685	chr5	174951193	174951685	.	493	0.147468897922941	0.078812712285736	0.196738141696882	1.70285236974228	0.0619685850794826	0.210364397502983
peak62404	chr5:181169409-181170645	chr5	181169409	181170645	.	1237	-0.19273483996337	0.0210987949978599	0.0823667452210702	1.88605170366894	0.0379111534071546	-0.00221880417356484
peak63082	chr6:14371230-14371912	chr6	14371230	14371912	.	683	-0.116926240798668	0.164304883800422	0.318707632453231	1.55929898164109	0.0567293547899416	-0.224748254077755
peak63197	chr6:15881136-15881552	chr6	15881136	15881552	.	417	0.0298735102007166	0.723204756738792	0.828628100522992	2.04976945873814	0.0628892701526862	-0.00668580914802578
peak63243	chr6:16684356-16684719	chr6	16684356	16684719	.	364	0.0148628615750576	0.860149548010596	0.918504272167719	2.03714113918353	0.0715676633725799	-0.0174194623976548
peak64029	chr6:36782668-36783259	chr6	36782668	36783259	.	592	0.262184490756365	0.00156002435635955	0.0155615332817999	2.57448065762322	0.0274225089234299	0.00276414907226349
peak64057	chr6:37102243-37103549	chr6	37102243	37103549	.	1307	0.290625287605418	0.000429618091731012	0.00681422264256724	3.19916324631302	0.00895676402425336	0.00347503309699798
peak64380	chr6:43733537-43734600	chr6	43733537	43734600	.	1064	0.139264664016643	0.0971478841197159	0.226357441697825	1.63039025462402	0.150150134550066	0.244408193191131
peak64917	chr6:89792899-89793267	chr6	89792899	89793267	.	369	0.213854020013883	0.0103289377189079	0.0519191367677519	1.65884971713847	0.0745964730819746	0.058925791245354
peak65078	chr6:106339207-106339974	chr6	106339207	106339974	.	768	0.326968586465793	6.725913663105e-05	0.00202837006194164	2.17835632409629	0.0209407679752276	0.000984626961284204
peak65230	chr6:109606323-109606787	chr6	109606323	109606787	.	465	-0.533293677290709	7.0214156279667e-12	2.35217423536884e-08	1.37395873893437	0.196328262552128	-0.0331781686575876
peak65368	chr6:113306409-113306914	chr6	113306409	113306914	.	506	-0.178590387662069	0.0328367018942427	0.110246412172594	1.66731256830824	0.121854156112842	-0.0450372337566614
peak65541	chr6:125829380-125829892	chr6	125829380	125829892	.	513	-0.315675192682342	0.000122799245391426	0.00301928419861488	2.54610729190087	0.0577866878595689	-0.0203255569838608
peak65573	chr6:127515415-127516997	chr6	127515415	127516997	.	1583	0.0685752440769369	0.415758359637331	0.585821453116745	2.93351655901124	0.0167993060194388	0.1091395090903
peak66320	chr6:150683068-150683786	chr6	150683068	150683786	.	719	-0.192517264583318	0.0212474337382652	0.0827862211076579	1.37628982141484	0.0752261970734134	-0.0204998643702493
peak66511	chr6:157510472-157511448	chr6	157510472	157511448	.	977	-0.206015148538238	0.0135680455091731	0.0619742562741461	1.78924833342543	0.040455968148662	-0.163933145263198
peak67319	chr6_GL000252v2_alt:4228201-4228663	chr6_GL000252v2_alt	4228201	4228663	.	463	-0.222017201961681	0.00769921752863159	0.0428207726412548	1.79678061866133	0.0842880233453821	-0.0776081071431102
peak67321	chr6_GL000252v2_alt:4258342-4258653	chr6_GL000252v2_alt	4258342	4258653	.	312	-0.193403986886926	0.0206472641328219	0.0812484883563873	1.56387720151808	0.0827541712854244	-4.52918979824355e-06
peak69211	chr7:38413676-38414265	chr7	38413676	38414265	.	590	-0.460233506747607	7.33191835866497e-09	3.9038823578587e-06	1.66560633995517	0.0999846423290326	-0.00723289620479
peak69398	chr7:45920465-45921704	chr7	45920465	45921704	.	1240	0.361175130886223	9.35137348107099e-06	0.000528727445765195	1.93957930066289	0.120754740756991	0.0554660497365252
peak69515	chr7:54773623-54774691	chr7	54773623	54774691	.	1069	0.113633873726939	0.176593389147425	0.334041701662267	1.96343565902096	0.0306088898137144	0.315898338700554
peak69558	chr7:64045194-64045969	chr7	64045194	64045969	.	776	0.268188339687043	0.00120178380225329	0.0131151106124211	1.34315050835118	0.198766861179457	0.00213599875715157
peak69642	chr7:69256429-69257169	chr7	69256429	69257169	.	741	0.351105085466083	1.71224268142539e-05	0.000801772344709382	2.08442657821191	0.118915664238025	0.0193627431992874
peak69659	chr7:70456008-70457273	chr7	70456008	70457273	.	1266	-0.338615027092347	3.52513193199945e-05	0.00129238763033632	1.27496891430879	0.070311328302053	-0.2011240914159
peak69669	chr7:70788274-70788814	chr7	70788274	70788814	.	541	-0.399862496576968	7.50978677832021e-07	9.37557231330659e-05	1.77017486046967	0.109549138744644	-0.661714508171765
peak70605	chr7:107622408-107622924	chr7	107622408	107622924	.	517	0.411648513862423	3.26104361633201e-07	5.20214100700583e-05	1.71425953749333	0.0665643540309506	0.0185117948548548
peak70831	chr7:128351010-128352573	chr7	128351010	128352573	.	1564	-0.337042737081783	3.85224645843668e-05	0.00137898760132818	2.55873555244085	0.0240314564079223	-0.00399176146193735
peak70976	chr7:130990305-130990922	chr7	130990305	130990922	.	618	0.320605532898236	9.46948718781184e-05	0.00253782256633362	2.51683291803488	0.0383976269896735	0.594239620162103
peak71268	chr7:141053548-141054375	chr7	141053548	141054375	.	828	0.4146904639873	2.61564655017928e-07	4.43395153977712e-05	2.39994731612416	0.0490422211249878	0.186545614338267
peak72056	chr8:11417795-11418658	chr8	11417795	11418658	.	864	-0.171217455915403	0.0408926402802953	0.127317159663164	2.08661623164313	0.0303142587891427	-0.153924968365335
peak74025	chr8:118621021-118622724	chr8	118621021	118622724	.	1704	0.00311379105225279	0.970557714242897	0.983066130303853	2.48385011810024	0.0354225830225152	0.0544235869066979
peak75072	chr9:677365-678193	chr9	677365	678193	.	829	0.396026191055109	9.78527784880042e-07	0.000113199473243677	1.4656637099694	0.0697911622782146	0.251035146218739
peak75655	chr9:36022947-36023961	chr9	36022947	36023961	.	1015	0.16752277965037	0.0455159379733717	0.136843968777918	2.10313736110347	0.0201344424423363	0.386916680273218
peak75994	chr9:76658420-76659135	chr9	76658420	76659135	.	716	-0.0582855706788201	0.489273391058381	0.65071345741475	2.16310766645572	0.0319432929557649	-0.180622914954657
peak76627	chr9:97992870-97993510	chr9	97992870	97993510	.	641	-0.319963069747705	9.79817272332116e-05	0.00259050669830655	2.06398796231214	0.0260835507201186	-0.00747094941038356
peak78133	chr9:137417003-137418008	chr9	137417003	137418008	.	1006	0.1120800570977	0.18262283316457	0.341517823516189	1.77613973149169	0.12112225114436	0.00274939584086002
peak78868	chrX:39935727-39938109	chrX	39935727	39938109	.	2383	0.200033878184735	0.016605661224196	0.0705540962017314	1.53617449588952	0.0257365484246555	0.0259953694308966
peak79307	chrX:66728766-66729358	chrX	66728766	66729358	.	593	0.0689652376826904	0.413105280081989	0.583555845783117	2.30274311402997	0.0388365356678899	0.331508632463639
peak79341	chrX:69615719-69617163	chrX	69615719	69617163	.	1445	0.249622591455253	0.00264188290396743	0.0216322828678054	1.9244592706408	0.0558501124373905	0.302879945132866
peak79420	chrX:73214143-73215586	chrX	73214143	73215586	.	1444	0.380266344186818	2.8047327785736e-06	0.000230809125278728	1.85611125009923	0.0542241921226135	0.164751380356227
peak79439	chrX:74923940-74925707	chrX	74923940	74925707	.	1768	0.149400392570383	0.0749291535803746	0.19035940050754	1.79505176815484	0.0521525319566758	0.474510042570134
peak79513	chrX:91770802-91771170	chrX	91770802	91771170	.	369	0.148285831897098	0.077150820028922	0.194096186567536	1.52412962051642	0.111189998907747	0.247753697478447
